# Supplementary material for: Proteomic and phosphoproteomic profiling of SARS‐CoV‐2‐associated liver injury: a report based on rhesus macaques
Source: MedComm (2020). 2023 Aug 26;4(5):e358. doi: 10.1002/mco2.358 (PMC10458660; doi:10.1002/mco2.358)
Supplement: Supplementary file 2 — Supporting Information [file MCO2-4-e358-s004.xlsx]

## Sheet: Sheet1
Majority protein IDs	Intensity c1_liver	Intensity c2_liver	Intensity c3_liver	Intensity d1_liver	Intensity d2_liver	Intensity d3_liver	Intensity v1_liver	Intensity v2_liver	Intensity v3_liver
	HC	HC	HC	DV	DV	DV	OV	OV	OV
A0A0B4J1C9	23646000	33217000	76390000	72003000	137560000	132850000	43363000	71740000	53771000
A0A0B4J1D2	0	36723000	16393000	12000000	0	0	0	48536000	0
A0A5F7Z7A0;A0A1D5Q0K2;A0A0P1L6U2;A0A1D5R9Z7	0	0	0	0	50200000	0	0	0	0
A0A140TAV0	116960000	84025000	120790000	260120000	188430000	45939000	46209000	34554000	111360000
A0A1D5Q035;F7BXR2	0	3754500	0	9181300	8625000	9440400	20058000	30413000	25901000
A0A5F7ZEL0;G7MH10;A0A1D5Q036	3046300	4688800	8410900	5796500	12251000	19892000	45049000	27792000	0
A0A1D5Q064;A0A1D5Q5Z5	11977000	28137000	35792000	17522000	55704000	27858000	10977000	120200000	65170000
A0A1D5Q071;F7CRA7	67109000	49816000	122110000	29901000	76459000	24542000	15949000	25805000	64319000
F6SQ17;F6SJA8;A0A1D5Q073	30184000	60148000	97230000	37548000	58579000	42885000	55585000	23663000	36917000
A0A1D5Q080;F6ZVZ0	0	0	0	0	12206000	0	0	0	0
A0A5F7Z9E1;A0A1D5Q086;A0A5F7ZVA9;A0A5F8ABX6;F7HL09;A0A1D5QR49	8585800	0	20739000	44592000	12847000	13067000	0	0	10310000
A0A1D5QE16;A0A1D5Q091;A0A1D5Q1J5;F6SMZ1;F6SMP6	0	0	0	0	0	1841300	0	6508100	0
A0A1D5Q097;F6UL23	0	0	20641000	58444000	26860000	11905000	0	0	0
A0A5F8A2W9;A0A5F7ZAK8;A0A5F8ADR4;A0A5F7ZV76;A0A1D5Q0A8;F7ALN6;A0A5F8AFD7	148100000	206080000	286170000	409430000	346570000	230100000	227990000	125620000	198920000
F7FE21;A0A1D5Q0C0;A0A5F8AJU6;A0A1D5QT20	1518500	8328800	20819000	23374000	20548000	31478000	11966000	7456100	71266000
A0A5F8AQT3;A0A1D5Q0C9;F6ZKY2	90197000	0	166220000	8525700	80261000	53013000	0	22283000	73074000
F6UM19;A0A1D5QWY1;A0A1D5Q0D0	249820000	4357200	176200000	1768200	5082700	3515900	1599300	0	0
F7F2S1;G7N8B1;A0A1D5Q0E4	1561300000	6628700000	1523800000	55290000	84870000	105740000	3477100000	2742100000	3165600000
F6ZAF7;A0A1D5Q0G2;F7H2F8	108240000	107070000	147150000	57321000	87967000	50144000	31248000	63997000	34719000
A0A1D5Q0H8	52667000	86839000	147970000	135960000	97487000	74426000	52746000	38689000	118550000
A0A5F8ACR8;A0A5F8A7F2;A0A1D5QP29;F6V7E4;A0A5F7ZV52;F7GZ09;A0A1D5Q0J3;F6V7B9;A0A5F8AJA8;A0A5F8A627	9607000	11622000	88048000	21539000	16090000	420660000	6237600	5436200	6797700
A0A1D5Q0M1;Q5TM73	0	0	0	0	3117900	19412000	0	2868700	5487400
A0A1D5QDN7;A0A1D5Q0M3	46372000	48448000	123990000	64599000	43373000	27401000	20329000	8554600	11983000
F7EWF3;A0A5F7Z916;A0A1D5Q0N0;A0A5F8AP24;A0A1D5Q9S8	41818000	97104000	93447000	114070000	198570000	273420000	357500000	252470000	231420000
A0A1D5QM78;A0A1D5Q0N1;A0A1D5R6C0;I0FLH7;F7HHK7;A0A5F7ZS90	3310000	0	5343300	2980800	4259400	0	128640000	140770000	7192000
A0A5F7ZZM7;A0A1D5Q0N7;A0A5F8ARJ3;A0A5F7ZGY0;F6Q0Q9	24397000	16587000	47771000	0	22600000	12389000	30726000	36975000	2811000
F7AC39;A0A1D5Q0P0	0	0	6262100	12176000	9575100	6977600	5425900	3649700	0
A0A1D5Q0S3;A0A1D5Q552;A0A1D5QZW7	186430000	92604000	436550000	146750000	171700000	221300000	198100000	89480000	103220000
I0FPQ0;A0A1D5Q0U9;F7ELC4;F7ELA6;F7ELC9;F7FFF9;F7ELB8	0	0	0	22409000	0	15150000	0	58600000	0
A0A1D5Q0V2	31800000	17015000	373350000	126760000	104760000	139230000	140850000	84982000	135380000
A0A1D5Q0W4;A0A1D5QRW8;A0A1D5QWV4;F6VU49;F6VU54	27453000	7652900	19206000	62037000	112830000	93072000	31086000	24580000	29380000
A0A1D5Q0Z2;A0A5F7ZIQ7;F7HGZ8	0	0	6946000	2698800	0	0	0	0	0
F7DU86;A0A1D5Q0Z5	237490000	48043000	140940000	13272000	16797000	10445000	130610000	26961000	36981000
A0A5F7ZUP7;A0A1D5Q0Z8;F6YEC2	245890000	174110000	260970000	379220000	413160000	463010000	138980000	125090000	185810000
A0A1D5R3J9;A0A1D5Q100;F7G0B8;A0A1D5R0E1;F7BSU3	4687100	4940300	7457800	4819900	2899900	0	8674200	6991300	4100600
A0A5F8AB18;F7HFU2;A0A5F7ZDL1;A0A1D5Q104	688620	0	3461000	0	0	0	5409800	0	397680
A0A1D5Q4C1;A0A1D5QXZ7;A0A1D5QCX2;F7C660;A0A1D5QNW1;A0A1D5Q106;A0A1D5QPJ2	414840000	389100000	662380000	283890000	497720000	313190000	328120000	207480000	192170000
A0A1D5QL59;A0A1D5R022;A0A1D5QVR5;A0A1D5Q126;A0A1D5QEW0;F6QKC2;F6VAN5;A0A1D5QC67	193190000	139340000	399500000	227790000	177760000	169840000	232270000	165590000	107620000
A0A1D5Q153;F7GBN4	19667000	28580000	44499000	20929000	55108000	29411000	19761000	15793000	11402000
A0A1D5Q159;H9ENJ8;A0A5F7ZKB7;F7H603;A0A5F7ZY30	1571500	0	0	3918300	0	0	0	2232600	0
F7FNJ0;A0A5F8AD36;A0A5F7ZEP1;F7FNI4;A0A5F7ZJT2;A0A1D5QZ02;A0A1D5Q166;A0A5F7ZMW6;A0A1D5QNB3;A0A1D5RGM5	4630500	0	13302000	0	1711400	0	0	0	0
A0A1D5Q177	199730000	79048000	269060000	348930000	527340000	501810000	160110000	183230000	370960000
A0A1D5Q186;A0A1D5RB98;F6XD34;A0A1D5Q949;F6YFB5;A0A1D5R011;A0A1D5R1R7;A0A1D5Q2Q0;F6X6J5;A0A1D5QYK8	344670000	1448000000	618170000	520770000	501190000	361420000	245500000	786910000	224750000
A0A1D5Q1A1;F7HTT3;A0A5F7ZPE3;A0A5F7ZLZ7;A0A1D5R9N1	21686000000	12399000000	21921000000	55456000000	74248000000	82326000000	37348000000	48028000000	49614000000
A0A5F8AFA9;A0A1D5Q1A5	0	0	0	0	0	3360700	0	19232000	0
A0A1D5R0S3;A0A5K1U0R3;A0A1D5Q1A6;A0A1D5R5X9;F6T213	113060000	131360000	200850000	75641000	145450000	157930000	180800000	105620000	139670000
A0A5F8AC06;A0A5F7ZNQ5;A0A1D5Q1B1;A0A5F7ZXU9;F6ZR92	0	0	0	0	11278000	0	0	0	0
A0A1D5Q1B3	4547700	4359700	6896100	24229000	65341000	37109000	5191800	28230000	17582000
F6ZQ04;A0A1D5Q1C2	53887000	127730000	255270000	684870000	754260000	880500000	390260000	446240000	174220000
F6SE34;A0A1D5Q1D9	38620000	35684000	38224000	241220000	288590000	257460000	11529000	26610000	30465000
A0A1D5Q1E3;F7GVB3	11895000	846950000	0	19556000	0	1579000	0	721130000	4045700
A0A1D5QN82;A0A1D5Q1E5;A0A1D5R370;F7G3L4;F7G3R3	2127700000	1810700000	3212400000	1149500000	1673500000	1228900000	1552900000	480540000	1626100000
A0A1D5Q1H0;F7HGA3	38841000	33856000	110120000	107780000	93824000	163230000	44785000	69407000	25251000
A0A1D5Q1I0;A0A1D5R7X0;F7HJG4;F7HJG6;A0A5F8A7Q8;A0A5F8AAR2;A0A5F8ARV3	7261800	72402000	66683000	7258800	24441000	0	4235500	5543800	6826900
A0A1D5Q1J1;A0A1D5QK28;F7GPF3	0	0	0	13911000	43410000	23010000	10100000	23106000	2350500
A0A1D5QUI0;F6QD32;A0A1D5R2J0;A0A5K1UHD2;A0A1D5Q1J3;F6QDX8;A0A1D5R2H1	11228000	13142000	23761000	27948000	30050000	44284000	17445000	10507000	6174400
A0A1D5Q1K4;F6ZWP5	360940000	141160000	476950000	509990000	349150000	495760000	788450000	844210000	466350000
A0A1D5Q1M5;F7GHE9	2123900	0	0	18479000	29200000	10094000	9312300	8021500	5829200
A0A5F8A633;A0A5F7ZM87;F6XHH1;A0A1D5R0P4;A0A1D5Q1M7	508440000	216920000	14121000000	464470000	5630400000	7844700000	745020000	5670300000	329070000
A0A1D5Q1M8;F7F9P5	0	0	0	0	0	0	3349200	2828500	0
A0A5F7Z9S4;F7G5Q7;A0A1D5Q1N5;A0A1D5QQJ9	167540000	220740000	593010000	922530000	1343000000	1857600000	1521600000	1376000000	1070400000
A0A1D5Q1P0;F7HCR3	84822000	42327000	52243000	1422700000	2909600000	4088200000	353690000	1641300000	576320000
A0A1D5Q1P1;A0A5F8AMC4;A0A5F8A8H4;F7HTI2	60362000	92678000	116160000	27176000	824190000	740330000	147980000	223630000	141670000
F7DVY6;A0A1D5R4F2;A0A1D5QWN8;F7DVX5;A0A1D5Q1P5	702680000	260200000	752430000	3321700000	5324000000	2342000000	1742800000	2563300000	1693900000
A0A1D5Q1Q4;A0A1D5QMH1;A0A1D5QE21;F7BY73;A0A1D5RA53	315080000	231430000	484240000	328690000	320050000	277390000	134550000	167890000	177280000
H9Z5A5;A0A1D5Q1R6	8724300000	7043300000	8631700000	8986500000	10679000000	18248000000	11027000000	7322800000	9599100000
F7ALV1;H9FUI2;A0A1D5Q1S2;A0A1D5R2Q1;A0A1D5R953;F7ALY7;F7ALT3;A0A1D5QZL9;H9ELW6;G7NJI6;H9ELW7;F7AM12;A0A5F7ZG72;F7GCS4	257410000	101300000	325810000	182170000	356650000	239890000	192320000	92365000	27728000
A0A5F8A1Q9;A0A1D5QRW4;A0A1D5Q1T4	21936000	171870000	318030000	44286000	336440000	168850000	247280000	221860000	144480000
A0A5F8AMD0;A0A1D5Q1U6;F7GZ38;A0A5F7ZDR1;F6V967	0	0	0	0	3018400	0	1746900	1947400	0
A0A5F8A7J1;F7EB71;A0A1D5Q1V8;F7EB76;A0A1D5RJ12	75421000	44211000	66929000	20798000	26475000	4322100	19054000	36894000	4813500
A0A1D5Q1V9;A0A5F7ZFG1	186850	0	0	0	2113300	0	7808100	0	0
A0A1D5QY73;F7GXD3;A0A1D5Q1W0	2492800	216630	0	9524600	18181000	13625000	3561900	10103000	0
F6T392;A0A1D5Q1W5	4848900	5579200	3602800	18300000	16318000	22274000	0	0	0
A0A1D5Q1W9;A0A1D5R8N7	8803400	0	5541400	0	0	0	12590000	10130000	0
A0A1D5Q1X3;F6ZHC1	172860000	152670000	235960000	182600000	265680000	356100000	327890000	314930000	315660000
F7HP64;A0A1D5Q1Y0;A0A5F8AHD8	4876300	15489000	31565000	29383000	72430000	51224000	19850000	0	0
A0A1D5Q1Z8;F7C244;A0A5F8AJK0	0	100870000	22505000	0	11731000	0	0	0	2747100
A0A5F7Z9E7;F6Y990;F7C7J7;A0A1D5Q214;F6Y977;I0FGW2	148400000	200850000	513420000	719990000	714400000	507100000	190150000	145100000	211990000
A0A1D5Q217;A0A1D5QTU3;F7FLD8	9637100	7136300	35311000	21731000	16594000	22993000	22432000	27278000	19156000
A0A1D5Q227;A0A1D5QTX0;F7EIS9	5409900	2159900	2125200	0	5335000	11685000	6709900	23943000	9421100
F6QIP2;A0A1D5QDB2;A0A1D5Q244;A0A5F7ZEN2;A0A5F7ZLJ9	88957000	9566300	147220000	24691000	26735000	34374000	85298000	50846000	74668000
A0A1D5Q250;G7MSY3;A0A1D5QY40	34458000	64827000	239220000	49618000	78241000	70147000	40726000	39459000	38795000
H9H493;H9H407;A0A1D5QDZ9;A0A1D5Q260;A0A1D5RDW0;A0A5F7ZKB5;A0A1D5RCB1;A0A5F8A6P8	0	27448000	0	0	0	0	0	0	0
F7FLQ1;A0A1D5Q262;A0A1D5R9U3	100850000	160760000	164920000	269680000	492210000	402980000	358380000	359600000	311620000
A0A1D5QRH5;F7HM69;A0A5F8AR19;A0A1D5Q264;A0A1D5RF44;A0A5F7ZY78	6915700000	9026000000	15858000000	5851000000	7264800000	7296000000	11534000000	4167900000	13097000000
A0A1D5R414;A0A1D5QDN5;A0A1D5Q273;A0A1D5RF06;F6S364	6425700	0	15086000	2130200	4767300	1833400	12729000	40964000	9745500
F7A4R9;A0A1D5Q279;A0A1D5R2V9;F7A4T4;F7A4U3	7150800	601820	6450200	0	2970900	0	0	0	7262200
A0A5F7ZSD7;A0A1D5Q282;F6UET1	0	27128000	0	11654000	7536400	8553000	0	0	0
A0A1D5Q286;F6ZM40;A0A1D5RKH1	0	0	0	6492300	19716000	9163800	0	5492200	12389000
A0A1D5Q291	6965500	2971200	19118000	18066000	26723000	18489000	14130000	24056000	6146400
F6TFC5;A0A5F7Z9S5;A0A1D5Q296;A0A5F8ABG7;A0A5F7ZTX1	6093300	0	0	1337200	11688000	5602000	0	0	0
I0FPH5;A0A5F8A5E6;A0A1D5Q2B7	11075000000	7544400000	25781000000	42954000000	22911000000	13603000000	14634000000	8854000000	21335000000
A0A5F8AGN9;A0A1D5Q2C9;F6XD81;A0A5F7ZAG3;A0A5F7ZXC4;F6XDA0;A0A5F8A811;A0A5F8A7C2	32719000	7798100	33056000	0	34493000	18872000	19845000	10823000	2769600
A0A1D5Q2D3;A0A1D5RE38;F7EI76;F7EI71;A0A1D5R741;A0A1D5QQ47;F7FYK8;A0A5F7ZE54;A0A1D5Q5D6	0	86274000	27317000	3680200	3611200	13854000	0	202960000	8608800
F7DHD2;A0A1D5Q2D5;H9ZDV6;F7HGG4	31145000	14472000	60012000	41718000	38903000	39759000	70473000	86639000	112310000
A0A1D5Q2E6	0	4936500	7199400	0	0	0	2834900	7580800	0
A0A1D5Q2F4	450610000	295680000	364070000	1812100000	3173300000	4294500000	1917300000	1040800000	1824700000
A0A1D5Q2G3	19605000	0	12179000	0	6271800	0	4609600	0	0
F6ZJK0;F6SVJ9;A0A1D5Q2I2	245590000	110590000	194990000	52557000	76668000	45585000	35579000	112080000	98034000
A0A1D5Q2J2	8867700	20950000	39899000	12949000	32568000	4286600000	31941000	12468000	0
A0A1D5Q2L1;F6TEZ3;F7FI72	9125600	31729000	26355000	106370000	229280000	190310000	41222000	30393000	6768800
H9ET07;A0A1D5Q2L6;A0A5F8ASM0	0	2574400	4568100	4490600	13506000	3067200	3247300	16194000	7938200
A0A1D5Q2L8;A0A5F7ZD85;A0A1D5RKG9;A0A1D5Q2U5;F7HIW4	41070000	17837000	109940000	133560000	77865000	125340000	199060000	33407000	144420000
A0A1D5Q2M0	201230000	179470000	618010000	912110000	842350000	1008900000	268230000	334140000	541100000
A0A5F7ZRT1;A0A1D5Q2M1;F6ZTS0	9076000	20675000	16232000	9891500	17230000	17424000	22052000	46650000	16963000
F6YZH9;A0A5F8AFA2;F6XRZ9;A0A1D5Q2M6;F6YZJ5;A0A5F8A8P7;F6YZI6;A0A5F8AA26;A0A5F7ZLJ2	489960000	369020000	890010000	182280000	183860000	76808000	131760000	73085000	85326000
A0A1D5Q2N6;F6SZU8	6454700	15746000	59888000	85429000	154480000	73789000	56307000	101550000	47918000
F7FRP0;A0A1D5Q2N7	474040	0	0	8062200	19899000	21461000	9423500	29223000	0
A0A5F7ZUA3;A0A1D5QYJ6;G7N1H0;A0A1D5Q2N9	5662000	22998000	24800000	12683000	10726000	8177100	11696000	11117000	1489500
A0A1D5QT14;A0A1D5Q2P8;A0A1D5QK19;A0A1D5R5H4;F7DKL6;A0A5F7ZRZ6	7533900	72283000	83371000	479530000	297080000	1288000000	6109900000	5639800	119080000
A0A1D5Q2Q3;A0A1D5Q307;A0A1D5QTB3	6332000	1414100	183480000	350780000	184050000	149210000	8909300	1612300	62930000
A0A1D5Q2R6	550020000	697650000	1370700000	638280000	1113100000	812460000	902240000	448460000	1023100000
A0A1D5Q2R8	2993600000	4655400000	3808200000	7604700000	9078400000	18181000000	7031800000	14968000000	7277200000
A0A1D5RDQ5;A0A1D5Q2S7;F6WRC8;A0A5F8AM88;F6WRA1;A0A5F7ZLW8;A0A5F8ATL9;A0A1D5QGB3	79865000	43762000	150570000	41870000	55736000	21627000	25141000	7436900	18322000
A0A1D5Q2T8;F7DUE0	96288000	60654000	213130000	163330000	174160000	152370000	105900000	149610000	83928000
A0A1D5Q2U8;A0A1D5QQZ5;F7HCV3	140540000	125570000	300380000	103810000	220410000	206330000	99711000	47176000	62112000
A0A1D5R7S5;A0A1D5Q2W8;F7EDW7;A0A5F7ZIT8;A0A1D5QN56;F7EDM2	4857700	4514300	27123000	4612200	35041000	12687000	10117000	7922300	7902000
A0A5F8A9A2;F7BTH1;A0A1D5Q2Y8	54089000	17921000	86559000	77751000	105360000	37215000	41428000	35519000	31726000
G7MV27;A0A1D5Q300;F6RNW6;A0A1D5R0Y7;A0A1D5QC39;A0A1D5R0A4	1712400000	793170000	1788000000	944720000	710510000	941950000	721640000	467540000	658690000
G7N219;F6R461;A0A1D5Q314;A0A1D5R601;A0A5F8ATJ1;A0A1D5R4U1;F6R470	11947000	24160000	26810000	71873000	82182000	47382000	36604000	26142000	16572000
F7GBS7;A0A1D5Q328	0	0	0	30718000	94724000	100790000	17271000	15632000	23629000
F7E4X5;A0A1D5Q330	21327000	3805900	51102000	46573000	59180000	33360000	40758000	26788000	10810000
F7GVY4;F7GW28;A0A1D5Q336;F7GW37;A0A1D5QZK9;A0A1D5RGB4;A0A1D5R7U8;A0A1D5QM54;A0A1D5QIA1	672420000	314110000	987160000	283390000	629050000	585140000	735960000	399080000	724240000
F6W6G4;A0A1D5Q7Y5;H9FP30;A0A1D5Q354;F6Z2V5;F6Z2U6;A0A5F7ZMB8;A0A5F7ZVU5	41732000	46277000	28899000	64910000	190540000	108370000	59041000	72609000	86938000
A0A1D5Q369;F7DER5	31988000	145810000	101220000	141490000	128440000	187850000	133750000	2309100	37621000
F6S807;A0A1D5QEI0;A0A1D5Q377;A0A5K1V2U5;F6S816;F6VCD6;A0A1D5QMB0;F7H1T2;F7AVT5;H9ZCZ0;A0A1D5Q5C6	0	0	1459300	13554000	19680000	22989000	5594100	10397000	24283000
F7B6T8;A0A1D5Q397;H9FWG9;A0A5F7Z9T9	4961600	0	20412000	16994000	28362000	29318000	7165300	5641600	8803600
A0A1D5Q3A0	647330000	930580000	1254100000	645830000	1218200000	1858300000	742840000	799300000	1050800000
A0A1D5Q9V9;A0A1D5Q3A8;F7AQM3;F7AQM9;CON__ENSEMBL:ENSBTAP00000001528	459630000	262800000	1182600000	368070000	707470000	482560000	306210000	202110000	295010000
H9EUT1;A0A1D5Q3B0	539810000	236140000	770890000	317390000	287290000	688800000	244500000	40817000	363720000
A0A1D5Q3B6;A0A1D5QJ25;A0A5F7ZVK6	22815000	20221000	126250000	861640000	1407500000	1235600000	297010000	822730000	304460000
A0A5F7ZAV5;A0A5F7ZZL9;H9Z762;A0A1D5Q3C3;F7CYM0;A0A5F7ZEJ2;A0A5F8ARX5;F7HF12	31547000	62337000	127410000	100530000	140560000	93559000	40107000	46936000	15954000
A0A5F8ALJ1;A0A1D5Q3C7;H9Z2K4;F7EPH2	1250700	0	3097100	8353500	11987000	5723600	0	0	0
A0A1D5QGC5;F6WFM3;A0A5F8AJB7;A0A5F7ZSH5;A0A1D5Q3D0;F6WFG1;F6WFK4	0	0	2312400	0	2350600	2598600	0	0	940590
A0A1D5Q3E4;F7HGD4;F7HGI2	0	4898700	0	0	0	5179200	11472000	14351000	0
F6VKU0;A0A1D5Q3E9;H9EQB5;A0A5F7ZN06	9217500	6796800	68747000	20905000	40082000	35592000	9406900	0	3033000
A0A1D5Q3F4;A0A1D5Q3S7;F7G096	11576000	0	1286200	79724000	20752000	59300000	31178000	6257400	0
F7CIW7;A0A1D5Q3G7;A0A1D5R6S4	0	0	0	6515800	4512100	0	0	0	0
A0A1D5QAC1;A0A5F7ZR63;F7FR34;F6SF51;A0A1D5QG65;A0A1D5Q3H0;F6SFF0;F7FQZ3;A0A1D5RK77;F6SFB7	3703700	2941400	46096000	23473000	20441000	8208100	0	0	2362500
A0A1D5Q3H2;G7N7C5	2393200000	273210000	3017400000	1907300000	1473300000	1402900000	444460000	570630000	1036400000
H9FY84;A0A1D5Q3H5;F7EIJ6	1896600000	1007200000	2869500000	1740000000	2290500000	2576800000	1917900000	2086400000	2261300000
A0A1D5Q3H7;A0A5F8AGR0;A0A1D5Q4E5;F6XGH3	0	15156000	0	6409000	9956400	5283300	1601300	0	0
F7H033;A0A1D5Q3I4	16732000	15865000	63202000	3125000	0	0	0	13646000	10978000
F6ZVC7;A0A1D5Q3I5	0	0	3333200	0	5948400	0	5440400	0	7715600
A0A1D5R677;F7HEP1;A0A1D5Q3J0	8751500	8597100	23524000	117460000	26388000	31919000	25667000	9096400	18351000
A0A1D5RJ91;A0A1D5Q3J1;F7GLU5;A0A1D5RK57;A0A1D5QGM9	68947000	77821000	49233000	100200000	144200000	72678000	104620000	75672000	45369000
F6RQ65;F6RQ74;F6RQ82;A0A1D5RC61;A0A1D5Q3J5;A0A5F7ZLA1;H9EW78;F6Q3W3	435950000	446830000	901530000	228860000	362850000	159780000	91417000	63059000	146810000
A0A1D5Q3K0	0	11329000	0	0	0	0	0	167890000	0
A0A1D5Q3K1	1003400000	695190000	959560000	1396400000	579340000	1491900000	986440000	721130000	654710000
F7HKL1;A0A1D5QUP5;A0A1D5Q3K6	9656200	10112000	16330000	290690000	473380000	246450000	51976000	78743000	49293000
F6WRP9;A0A1D5Q3M4;H9EM25;A0A1D5QFN5	416590000	314990000	323440000	239080000	495800000	339360000	477350000	399620000	423700000
CON__ENSEMBL:ENSP00000377550;A0A1D5Q3N1;CON__P13646-1	4683900	2149100	20481000	4563100	0	0	0	0	0
A0A1D5Q3P0;A0A1D5QXB8	4774300	0	30166000	8270700	5448100	5182600	0	0	1032400
A0A1D5QKT6;H9ZDW6;A0A1D5Q3P7;A0A1D5Q1D7	5114000	2780900	10819000	10093000	13392000	6139400	4713500	7235700	4975000
F7HSV9;A0A1D5Q3Q0;A0A1D5QWU9;A0A1D5Q8R0;A0A1D5R251	7566200000	6071000000	10079000000	9789100000	11945000000	13712000000	8531600000	9329500000	9360200000
A0A1D5Q3Q9;F6RK27;A0A1D5Q8Y1;A0A1D5R8K4;F6VVL9	15990000000	7005300000	24616000000	5225600000	4777200000	3373100000	9103100000	3843900000	2257700000
A0A1D5Q3R2;A0A1D5QKG5	337180000	278290000	159010000	801670000	1976700000	1424700000	673580000	933110000	575250000
A0A1D5QF41;A0A1D5Q3S2;F6ZSG5	133340000	87990000	179110000	248820000	311400000	261660000	157260000	135450000	157270000
A0A1D5Q3T1	0	0	0	6014500	13998000	0	24119000	0	0
A0A1D5R6P1;A0A1D5Q3U2;F7HG36;F7HG39;A0A1D5QVY1	15783000	15776000	16320000	0	11557000	7549700	7793200	335340	0
A0A1D5Q3X0;F7B1J1;A0A1D5QYM3	8883100	0	0	0	0	0	0	0	0
A0A1D5Q3X6;A0A1D5QD37;F6VNU1;A0A1D5RK43;A0A1D5RIT5;A0A5F8A9K3;A0A1D5RJS9	13706000	6947100	20684000	3356200	11232000	2930200	10553000	9908100	3027100
A0A1D5Q3Y8;G7MX16	59451000	9172600	127510000	62395000	35719000	33156000	13512000	9822400	18911000
I2CW50;A0A1D5Q3Y9	56344000	49365000	174360000	135890000	294980000	291190000	102200000	39867000	68337000
A0A1D5Q402	0	65233000	75891000	228070000	460340000	848120000	207320000	426640000	462640000
A0A1D5Q404;F6XA23	134380000	39609000	151990000	84893000	139760000	98623000	44978000	64780000	73246000
F7HMX1;A0A1D5Q405	105950000	87929000	191020000	506050000	714360000	807720000	185130000	300260000	276310000
A0A1D5Q407;F7GSM8	807780000	707090000	1039000000	1653200000	1534600000	879920000	671630000	703990000	805930000
F7GWM5;A0A1D5Q409;F7FRX6;A0A1D5R8E5;A0A5F7Z8N4	12064000	13830000	13232000	0	9556500	6234400	9277800	16347000	7641700
F7AVN6;I2CUA2;A0A1D5Q427;A0A1D5RCX1	166750000	57908000	125870000	631040000	910580000	895720000	364490000	593170000	353170000
A0A1D5Q428;A0A1D5Q6J5;A0A1D5QV43;A0A5F7ZGB9;A0A1D5RBC4	0	0	0	2294900	0	0	0	0	0
A0A1D5QE10;A0A5F8ARA8;A0A1D5Q433;G7MFD8	3120000	5275900	11909000	525630	0	1566700	2627700	0	0
A0A1D5Q449	0	26505000	144730000	165430000	274130000	121200000	43635000	81180000	36265000
A0A1D5Q458;I0FUK6	14162000	13252000	40347000	45411000	100880000	30985000	17077000	7428700	16950000
A0A1D5Q459	344850000	273500000	459550000	297240000	505400000	622010000	373490000	296440000	346870000
A0A1D5Q465;F6QMH5	69051000	73120000	142520000	146480000	338600000	331390000	146160000	140210000	314800000
F6R491;A0A1D5Q466	0	148730000	0	0	0	0	723030000	66928000	116870000
A0A5F7ZUL4;F7F2A9;F6PKX6;F7FD75;F7FD86;F7FD93;A0A1D5Q485;A0A1D5RJS6;F7FD81	3215800	6019300	20611000	54657000	42655000	23814000	25261000	14491000	19068000
A0A1D5Q486;F7HQZ5	62735000	12023000	140060000	16916000	20124000	0	15756000	8312300	17197000
A0A5F7ZT11;A0A5F8ATD9;A0A1D5R4Z2;A0A5F8AJL0;F7HTF3;F7HM31;A0A1D5Q489	9247800	33529000	128600000	77089000	31662000	35291000	40883000	67480000	35391000
A0A1D5Q4A4;A0A5F8AFV3;F7BST5	0	0	392240	17592000	37468000	2577400	7440500	72182000	4154000
A0A1D5Q4B1;F6V8C0	975180000	630850000	1112300000	722610000	819610000	836410000	783900000	347010000	503110000
A0A1D5QH10;A0A1D5RL56;A0A5F8AN11;A0A1D5Q4B3;F7GZM3;F7GY20	26938000	44255000	78381000	58574000	64339000	52657000	49664000	31517000	12825000
A0A1D5Q4C0;F7GP55	3558700000	3585200000	6854500000	15848000000	12775000000	24086000000	9763700000	8402600000	13475000000
H9FPI7;A0A1D5Q4C9;A0A5F7ZP29	13149000	0	10128000	8431200	8368900	14462000	78626000	18144000	0
A0A1D5Q4E7;F7HFT2;A0A5F8A3T5;A0A5F8APG7	994040000	524590000	2058100000	461420000	637720000	481220000	338650000	285120000	631310000
A0A1D5Q4F0;F7GTA1	215310000	140190000	460630000	645580000	591440000	1372500000	232450000	101950000	225380000
A0A1D5Q4G0;F6RKD2;A0A5F8AHA6;A0A5F8A5C0	13246000	83387000	57262000	80267000	265670000	420960000	92586000	155300000	101510000
A0A5F8A613;A0A1D5Q4G1;H9EPI2;A0A1D5QL72;H9EPI1;F7GL81;F6S3K2;G7NS85;F6V6U2	0	0	0	2573200	8944200	18241000	0	0	0
A0A1D5R0W9;A0A1D5Q4G4	113350000	17757000	129430000	74051000	44156000	49241000	29253000	20710000	50355000
A0A1D5Q4H5	38340000	34900000	10566000	105930000	166170000	213430000	98969000	61565000	114920000
F7H938;A0A1D5Q4H6	4152900000	6916000000	8332400000	13231000000	8242200000	9292800000	9632700000	7741000000	9695200000
A0A1D5QE98;F7H778;A0A1D5QBS0;A0A5F8AK84;F6S4W0;A0A1D5Q4I8;I0FWM3;A0A5F7ZPW7;A0A1D5Q6R9	0	532110	37921000	17931000	10419000	12480000	2355200	0	0
A0A1D5Q4J0;F7FAM5;A0A1D5Q561;F7FAL2;A0A1D5QF76	10085000	0	14857000	33011000	18957000	40924000	10378000	17400000	6825700
A0A1D5QT76;A0A1D5Q4K1;H9G1M8;F7HQB3	36583000	65562000	78095000	42511000	63861000	46517000	56996000	49578000	48936000
A0A1D5RFS6;A0A5F8AH44;A0A1D5QUF8;A0A1D5QHF5;F7E0G3;A0A5F7ZPM3;A0A1D5Q4M3	0	982770	4724000	5761300	17257000	1678000	25357000	25179000	0
A0A1D5Q4M5;H9FZT4;A0A1D5QC87;A0A5K1VER1	1864300	0	0	15740000	4359300	15355000	5127300	2577100	4639300
F7H0N5;A0A1D5Q4M6;A0A5K1VRM9;A0A5F8A6N6	5040000	0	6945400	3851200	18951000	1022600	17848000	56399000	2117200
F6SUF4;A0A1D5Q4M9;F7F7Q3;A0A1D5Q6G4;A0A1D5R9Z9;A0A5F7ZGU4;A0A5F8ANM9;A0A5F7ZIX1;A0A5F7ZRP4;A0A5F7ZFR4	2214500	0	1017800	0	11005000	4352700	0	4945500	0
F6S9B3;A0A1D5Q4N1	231360000	112250000	233260000	70826000	126080000	35160000	130190000	140960000	201720000
F7FF56;A0A1D5Q4Q1	6352000	8025700	8753100	22579000	20544000	40966000	9458700	28893000	13390000
A0A5F8AIW9;F6RJ58;A0A1D5Q4R1;A0A5F8A734;A0A5F7ZBT0;A0A1D5R8L1;A0A5F8AIS9	37374000	25631000	92865000	31041000	31767000	25881000	39665000	19117000	44145000
A0A1D5Q4S5	0	35277000	0	3091500	0	0	2980500	72181000	0
F6SZW5;A0A1D5Q4T8;H9EPA0	5999800	4630900	5683600	2565700	5531300	3221300	0	11435000	0
A0A1D5Q4U0;A0A5F7ZGG3;A0A5F7ZVF3;A0A5F7ZPE0	13741000	2655700	17195000	48980000	24096000	41311000	5512600	59201000	3065700
F7GXN2;F7GXN0;A0A1D5Q4U1;A0A1D5RHN7;A0A1D5QCS3;A0A1D5QEQ9	1143100000	494300000	1764100000	805590000	1167800000	699540000	495600000	511250000	551250000
A0A1D5Q4U4;A0A1D5R715;F7AMI0;A0A5F8A0S4;A0A1D5QWF4	130890000	39749000	133950000	70749000	80232000	41577000	5856400	13840000	57091000
A0A1D5Q4U6;F7B8N9	0	2707800	2294000	6770400	9627200	11488000	0	0	4990100
A0A1D5Q4W5;A0A1D5QZY0;F7GMQ1	0	0	0	3976200	0	9935900	0	0	4165900
A0A1D5Q4X5;F7B5N6	80227000	28370000	58234000	421070000	956670000	869390000	236560000	251000000	279410000
F7CHR7;A0A5F8A6A8;A0A5F8AMC8;A0A5F7ZEW2;A0A1D5R2S2;A0A5F7ZQE2;A0A1D5Q4X6;A0A1D5Q7Y4	24558000	7000600	43374000	3228200	0	20250000	25701000	33450000	12268000
A0A1D5Q4Z0;A0A1D5QSB4;A0A1D5QEA9;A0A1D5RAP6;A0A1D5QN30;F7GFY2;A0A5F7ZN78;A0A1D5Q1L9	6652000	15727000	19915000	0	11150000	8643100	5202500	12122000	14994000
A0A1D5Q718;A0A1D5RBV2;H9ENR7;A0A1D5R9S2;F7EBP0;A0A1D5RDF5;A0A1D5Q780;A0A1D5QCF5;F6QHZ4;A0A1D5RKL3;F7EBQ1;H9FS72;A0A1D5Q505;F6QI07;F6QHY3;A0A1D5QTX8;F6QI01;A0A5F8AII2;F7EBP5;A0A5F8AJA2;H9EP63	21007000	0	21627000	13959000	28794000	8271700	0	0	14052000
A0A1D5Q506;F6WVU7	487780000	525110000	808550000	1047100000	1086100000	1095000000	754610000	430370000	679220000
A0A5F8AB25;A0A1D5Q508;A0A1D5R891;F7A644;A0A5F8ASR4;F6RGS5;A0A1D5QJN1;F7A652;A0A5F7ZFM4;A0A5F7ZS11	104100000	59553000	192020000	150110000	174620000	81144000	42620000	53754000	62179000
A0A1D5Q511	239590000	84812000	226500000	90617000	121910000	105710000	139010000	144640000	160030000
A0A1D5Q518	0	0	7922200	100220000	89805000	171760000	0	25867000	38271000
A0A1D5Q520;A0A1D5RFJ4;F7B6I7	84727000	43911000	100730000	49489000	56821000	59887000	50178000	38034000	29059000
A0A1D5RHN4;A0A5F8AR12;A0A5F7ZNE9;A0A5F8AR65;F7CQE1;F7CQD3;A0A1D5Q532;A0A5F7ZHV5;A0A5F7ZI04;F7CCT0	7332300	8929400	29046000	14860000	13399000	28667000	39955000	17788000	47294000
A0A5F7ZRG1;A0A1D5Q533;A0A1D5RIQ1;F7EMG5;A0A5F8ATJ7;A0A5F8AI28;F7EMF4	15004000	3253400	0	2418700	126040000	19417000	0	0	0
A0A1D5Q537;F7A1Q6;A0A1D5R1G9;F7A1R4;F6UYE9	0	24543000	84983000	0	0	0	0	0	0
A0A1D5Q564	0	0	5412000	8689500	30240000	21325000	5734800	0	0
A0A1D5R703;A0A5F8A6I2;F7H1Z0;F6TPL4;F7H1Z2;A0A1D5Q572	62552000	9369500	95854000	29629000	83709000	56305000	0	6095600	15174000
A0A5F8AE30;A0A5F7ZU19;F7CZ72;A0A5F7ZZS2;H9EXI5;A0A1D5Q592	0	0	6495600	0	0	0	4528300	2415000	0
A0A5F8A0Z9;F6YU50;A0A1D5Q593;A0A1D5RBS7;A0A5F7ZYR8;A0A5F8AKA4;A0A5F8AD11	0	86927000	12751000	0	1212300	0	2109600	4215200000	0
A0A1D5Q5B3;G7MQV3;A0A1D5Q7M5;F7GXJ5	10839000000	9639700000	26866000000	45090000000	77256000000	49929000000	16123000000	13539000000	11122000000
A0A1D5Q5D7;A0A1D5QBG9	1077900	0	4141900	39541000	65096000	40521000	16109000	11358000	7650600
A0A5F8AFV1;A0A1D5R8W9;A0A1D5Q5E1;F7DLE2;F7DLF0;H9Z6Q6;F6XNM1;A0A5F8AEI7;H9Z6Q7;F6XNN3	1522400	0	3252000	9944500	10415000	14308000	0	0	0
A0A1D5Q5F1;A0A1D5QUR0;F7GNZ7	10899000	5781700	19945000	15353000	0	26156000	19151000	22667000	11616000
F7GIN6;A0A1D5Q5F4	7685200	2654100	8498600	6658100	52949000	8673700	2813100	43011000	0
A0A5F8ANM2;A0A1D5Q5F5;F6TLQ6;F6XEB0;A0A1D5RD11	2356700000	2247200000	2031100000	3690000000	5162200000	7126100000	3167400000	3512500000	4214300000
A0A1D5Q5F6;A0A5F7ZMR8;F7DAU3	910350000	690080000	2083700000	2832100000	2971000000	2323100000	2598600000	2806300000	1595000000
A0A1D5Q5G4	134520000	142410000	190520000	196180000	378630000	345330000	89781000	68903000	172390000
F6U7F7;A0A1D5Q5H3;A0A1D5RGI0;F6U7H2;A0A5F8AKS1	76820000	19007000	102960000	11333000	20899000	0	1691900	4517600	6743300
A0A1D5Q5I9;A0A5F7ZXQ5;F7C520;A0A5F7Z801	11225000	20028000	10814000	141580000	430860000	288330000	43368000	109170000	57766000
A0A5F8AS34;A0A5F7ZGB7;A0A5F8AKE8;A0A1D5Q5J7;A0A5F7ZN93;A0A5F7ZJ65;A0A5F8AAT7;A0A5F8AGZ7;A0A5F7ZNU9;A0A5F7Z7P2	2097300	0	6477800	0	4916300	0	2403500	4336400	3855300
A0A1D5Q5J8	4177800000	4449500000	8284300000	5818900000	9357600000	14433000000	10738000000	6485700000	13088000000
A0A1D5Q5K8;H9FNW2;A0A1D5QCY1;A0A1D5QPJ8;A0A1D5QDA3;A0A1D5QHK1;H9FNW3;A0A5F7Z8L6	7743600	17786000	42072000	24673000	44274000	0	21370000	19588000	5327600
H9FVU4;A0A1D5Q5L0;A0A1D5RKC1	257600000	179120000	579790000	1071700000	1063700000	918620000	319160000	227550000	576300000
A0A1D5Q5M3;F7HCR8	2293200	2633500	22359000	0	14410000	4492700	12114000	34144000	12179000
A0A1D5Q5M4;A0A1D5RBW5	3105600	0	4145300	0	0	0	0	0	0
A0A1D5QG96;F7E7Y4;A0A1D5Q5M8;G7NHQ6;A0A5F8AMR7	235140000	112470000	171510000	21196000	56523000	64004000	90928000	82845000	63749000
F7H9R3;A0A1D5Q5P4;F6SA49;F7H9R5;A0A1D5R962	86850000	66760000	127130000	25133000	22730000	28362000	16874000	8968600	20461000
F6RZC6;A0A1D5Q5Q1;F6RYV5	6883000	5893000	388670	15382000	21924000	18132000	32110000	14356000	7298800
A0A5F7ZNM3;I0FQQ7;A0A1D5Q5R0	81859000	65611000	117580000	324890000	387830000	248340000	161370000	235120000	304310000
A0A5F8ALD9;A0A1D5Q5R4;F6W3A2;A0A1D5RDT3;A0A5F7ZR47;F6W376;A0A5F8AMD7	0	0	57536000	22665000	75007000	47461000	34528000	0	41638000
F7GN50;A0A1D5Q5T3	1961100	0	9116700	6604500	0	0	0	0	0
A0A1D5Q5T6;A0A1D5RAF4;F7HE01;F7GT17;F7GT21	612470000	496580000	1130300000	843670000	752700000	1354200000	855970000	635230000	1113700000
A0A1D5Q5T7;I2CYJ8;F6WS88;A0A1D5RKE7	25044000	55531000	207910000	59452000	138460000	102630000	366870000	72391000	417300000
F7H1Q5;A0A1D5Q5V4;A0A1D5QDP9	113200000	22971000	16813000	11681000	38294000	3927900	0	6797900	10106000
A0A1D5Q5W4;A0A5F7ZLR6	423090000	395580000	682910000	887970000	801680000	745510000	251450000	477580000	994160000
A0A1D5Q5W9;G7ML78	3849800	10247000	0	38928000	13722000	8028700	6599700	0	0
F7GU56;F7GUA8;A0A1D5Q5X0	0	0	11598000	3070900	0	0	0	0	0
A0A1D5Q5Y2;F6RIZ9;A0A5F8AMM0	26186000	18738000	12499000	127450000	276230000	134040000	126600000	234380000	144560000
A0A5F8A2P0;A0A1D5Q618;F7DIC2;A0A5F7Z828	46429000	45810000	71919000	104590000	114420000	112650000	56036000	36385000	35021000
A0A1D5Q620	7668100000	4319600000	5201200000	8026200000	9851800000	13026000000	8432400000	8162200000	11200000000
F6WLS8;A0A1D5Q621	0	0	6442300	0	0	0	0	0	0
A0A1D5QHV7;F7BPL6;A0A1D5Q627	54342000	22383000	0	13446000	20893000	22479000	14438000	12286000	72881000
A0A1D5Q642;A0A5F8ALT5;F7B528;F7B518;F7B4Z3;A0A5F8AAB5;A0A5F8AU24	17514000	8280100	22270000	8148500	43776000	109160000	9391500	4721600	4920400
F7G1T3;A0A1D5Q657;F7G1S8;F7HHY5	2150900	4041300	11843000	0	0	0	5577400	847720	1900800
A0A1D5Q668;A0A1D5RCU3;A0A5F8ARN6;A0A1D5QVR0;F7FZG5	42728000	22509000	33405000	98785000	122540000	137440000	5839900	5987800	9295600
A0A1D5Q678;G7MYC5	278780000	263170000	482860000	602740000	937670000	1556300000	369280000	626470000	591320000
A0A1D5Q680;F7A6U3;A0A1D5R0L9	0	1239000	34133000	2586800	5398200	2647000	0	0	0
A0A1D5Q689;A0A1D5QZE6;A0A1D5Q7S5;F7HHY1	205980000	126080000	417720000	419490000	408370000	665140000	327410000	267520000	218790000
A0A1D5Q6A5	14806000	10261000	56467000	0	0	0	29833000	29813000	24726000
A0A1D5Q6B2;F6SKK1	1580500000	3142100000	3001000000	10713000000	3724800000	3473300000	2745000000	1931000000	1874400000
F7FQL9;F6XU63;A0A1D5RIF2;A0A1D5Q6B4;A0A5F7ZSN6	0	2234300	23676000	11746000	15775000	8118200	0	0	5725800
F6W003;A0A1D5Q6C0;F6VZY3	29213000	11772000	33215000	12736000	8253200	24640000	19022000	0	39957000
A0A1D5Q6D5	43976000	229190000	148470000	206950000	116670000	10591000	45946000	162390000	52839000
A0A1D5Q6E7;A0A5F8A6X4	1944600000	1824400000	1756200000	5355200000	6843000000	7779700000	4212300000	5408000000	2936800000
A0A5F7ZC94;I2CUY2;F7FDQ3;A0A1D5Q6E8;F7BS38	182640000	233980000	251980000	109550000	66905000	80604000	241690000	201950000	84871000
A0A1D5Q6F0	761610000	616610000	1388800000	700360000	657030000	646230000	904920000	385260000	819870000
A0A1D5Q6G0;F6QP55	45900000	58515000	67886000	2475300000	266010000	248800000	155910000	146740000	159420000
A0A1D5Q6H3;F6UCC5;A0A1D5Q7E7	101430000	71357000	87026000	428770000	404620000	693600000	144690000	202560000	92756000
A0A1D5Q6H4	154780000	173440000	342600000	185620000	480610000	415090000	191210000	113930000	142200000
A0A1D5Q6I9	0	18359000	5892400	0	0	0	0	7398600	0
F7EWB6;A0A1D5Q6J6	3858500	0	12549000	21007000	14951000	32183000	4977800	31975000	21604000
F6WH98;A0A1D5R4T8;F6YK57;A0A1D5Q6J8;A0A5F8AAL3	305560000	104520000	284600000	440640000	218460000	276100000	176290000	261080000	148890000
G7MJ50;A0A1D5Q6K1	0	0	0	14805000	43804000	54170000	0	0	16675000
A0A1D5Q6L9;A0A1D5QGU9	0	3891900	5976000	24603000	76428000	77159000	11287000	25756000	64219000
A0A1D5Q6M1;F7BXD9	2855100	2997800	16013000	7088400	5074300	304280000	4668900	3941100	3527600
A0A1D5Q6M6;G7MEM0;F7APV7;A0A5F8AU33	239320000	247190000	599460000	299000000	360190000	213200000	333610000	310830000	625070000
A0A1D5Q6M8	62156000	50322000	186340000	50681000	52917000	26564000	15091000	31363000	46125000
A0A1D5Q6N3	35858000	43446000	48556000	0	7928400	0	0	0	8420400
F7B7B8;A0A1D5Q6P1;A0A5F7ZZP1	56723000	26117000	79855000	55622000	53699000	56788000	47109000	34697000	49673000
A0A1D5Q6P8	10011000	0	0	0	0	0	0	0	0
A0A1D5Q6T5;F6PXB7;A0A1D5Q8S0;I0FSI8	0	0	0	0	0	0	3370400	0	0
A0A1D5Q6V6;A0A1D5R1M9	1184400000	613160000	1853900000	1117200000	1414200000	1115700000	858250000	381240000	912430000
A0A1D5Q6X2;F7FFJ3	375340000	225610000	468170000	621220000	918900000	1058200000	565400000	641070000	457150000
F6Y1E5;A0A1D5Q6X5	526110000	280990000	638380000	496190000	450880000	407970000	144070000	117730000	390130000
F7GCT2;A0A1D5Q6Y9	29516000	42611000	45524000	74868000	92593000	87060000	57252000	62762000	95080000
A0A1D5Q6Z3	14988000	42457000	23402000	282420000	397740000	545450000	79372000	145340000	126280000
A0A1D5Q6Z4	118710000	87748000	285750000	85115000	198840000	191750000	40225000	31357000	38166000
A0A1D5Q980;F6SLL9;F6SM35;I0FRR9;A0A1D5Q716;A0A5F8A4A1	194130000	135320000	181990000	254840000	267420000	154730000	135450000	206370000	73562000
A0A1D5Q724	401010000	6524900	69918000	16760000	5456400	9084600	0	38221000	6774900
F7BTD3;A0A1D5Q727	534610000	678570000	1242500000	1016400000	601510000	498190000	1157400000	417130000	799160000
A0A1D5Q729;A0A5F7ZRL4;A0A1D5QK10;G7MJ44;F7ACL5;A0A1D5QIN0	5162400	0	10899000	0	2620800	4717300	13324000	20311000	4751500
F6X938;A0A1D5R797;A0A1D5Q734	7696900	3635200	0	4184900	19103000	18405000	25785000	19413000	20062000
A0A1D5Q748;A0A5F8AG52;A0A5F8AR70	15239000	31399000	13123000	197490000	336500000	288620000	37337000	19428000	30448000
A0A1D5Q778;A0A1D5RIG3;F6U2Z9	440960000	95728000	804730000	1525400000	1471800000	1416900000	812410000	440260000	618790000
F6YAE6;A0A1D5Q781;A0A1D5REB5	8927700	0	17189000	28847000	52741000	38048000	21894000	22801000	25920000
A0A1D5R0F7;A0A1D5Q786	141760000	84984000	239370000	159300000	213340000	166010000	75858000	83969000	56174000
A0A1D5Q793	580540000	688750000	1206800000	5767900000	8712200000	6383800000	1174200000	2209000000	1143700000
H9FUZ0;F7GM16;A0A1D5Q794	890110000	1761900000	1952600000	1798200000	1881900000	2570900000	2196400000	23463000000	1673300000
A0A1D5Q796;F7HTZ6;F6ZLB8;A0A1D5QE68	105670000	44593000	120930000	22175000	22899000	19010000	72123000	73797000	95900000
H9EMC7;A0A1D5Q7A4;A0A1D5Q2U0;F7HQQ7	297330000	305280000	429590000	1667200000	2886800000	2371300000	404980000	468360000	623880000
A0A1D5Q7B2;A0A5F7ZQ61;F7DGF3	117950000	34950000	81236000	68611000	200030000	182400000	54902000	22830000	89089000
A0A1D5Q7C4;F7ABW1	4237700	9927900	0	38546000	123590000	111160000	55132000	103530000	76987000
A0A1D5Q7C6;F7BIB4	0	7223300	5401800	239910000	37522000	36081000	15484000	12143000	9149600
A0A1D5QDQ2;F6U4L7;F7BE69;A0A1D5Q7D4	13431000	0	14942000	15494000	0	17066000	0	0	10277000
A0A1D5R2W1;A0A1D5Q7G3;F7EXC8	1628100000	625370000	2828300000	1664500000	851460000	1655300000	1480300000	863170000	1262600000
A0A1D5Q7H0;A0A1D5RJZ5	0	0	0	11561000	6184800	7418800	0	7139100	3911700
F6Z704;A0A1D5Q7H7;F6Z6Z8;H9EPF7	463690000	248110000	603990000	234620000	187500000	199220000	116200000	112880000	90066000
A0A1D5Q7I0;A0A5F7ZGE7;A0A1D5R8F9	10027000	2239100	18440000	180430000	241760000	419510000	33873000	98333000	93862000
A0A1D5Q7I5	12992000	4780100	7033600	0	0	4400100	4840900	0	3630000
A0A1D5Q7J4	0	0	2492800	5030000	7527900	35177000	0	1826000	0
A0A1D5QHY3;A0A1D5Q7J9;G7NAH3	1339600000	2154400000	2000100000	5172600000	4451000000	9601500000	3561800000	5178500000	8419500000
A0A1D5Q7K4;A0A5F8AT27;A0A5F8A0Y6	1342700000	772230000	1799900000	4089500000	5216900000	4621000000	2166700000	3251800000	2160800000
F6S0B9;A0A1D5Q7K9;A0A5F7ZTD2;A0A1D5R7Z8;A0A1D5QDB9	57175000	37379000	58656000	58679000	41342000	32222000	96517000	156550000	0
F6Y2J9;A0A1D5Q7L5;F6Y2G0;A0A5F8A1U7;A0A5F8AF46;F6Y2I3	19935000	2385700	47806000	12365000	11300000	3387600000	6282400	10296000	21490000
A0A1D5Q7M7;A0A5F8AAV8;A0A5F8A777	168570000	115740000	390650000	269800000	352160000	411600000	386820000	264040000	299660000
F7FJ57;A0A1D5Q7M9	44294000	18744000	46299000	35708000	41267000	56822000	36818000	19314000	21884000
A0A1D5Q7N2	0	921510	2985200	0	10734000	0	0	17042000	0
A0A1D5Q7N8;I2CTF1;A0A1D5RKX3;A0A1D5QGL9;H9EV03;G7NGZ3;A0A1D5RAF7;H9H3R9	906870000	684620000	1627400000	860850000	1302500000	758990000	847520000	922000000	943650000
F6Y9Y1;A0A1D5Q7P8;I2CYM0;F7DF99	0	6842400	25228000	22047000	6372600	17751000	0	10819000	0
H9ELX5;A0A1D5Q7Q2;F6W8E0;A0A5F8AQY3;A0A1D5QJF7	1744600	0	0	10012000	26038000	15392000	10585000	0	6253600
A0A1D5QKA2;F7CC70;A0A1D5Q7Q4;F7CC47	34383000	0	0	10083000	12136000	8971700	0	0	0
F7C3B3;A0A1D5Q7R3	5640800	4065400	4516200	0	0	0	9587000	25409000	0
A0A1D5Q7R6;A0A1D5R4J3	47203000	37844000	84617000	136610000	122120000	182510000	83279000	96700000	85552000
H9Z5Y2;A0A1D5Q7R9	1267900000	1475800000	1951800000	1756300000	866970000	2259200000	1600200000	3002600000	2892800000
A0A1D5Q7S1;F6RMW8;A0A5F7Z8Z7;A0A5F8ACX3;A0A5F8ASL0	11765000	21394000	0	0	0	3661200	12138000	55791000	0
F7FS66;A0A1D5Q7U6	179660000	149730000	312290000	177570000	277860000	58755000	50668000	73574000	97876000
A0A1D5Q7U7	325560000	307990000	278460000	427240000	448830000	348380000	494780000	365880000	423520000
A0A1D5Q7U9;F6UKG6	34913000	13443000	62028000	28146000	25854000	17279000	16813000	0	17468000
A0A5F7ZGL7;A0A1D5Q7W2;F6YC88;F6SF31	707060000	341190000	1570100000	566200000	1003900000	978910000	1346600000	489930000	1915500000
A0A1D5QRX9;A0A1D5QS66;A0A1D5Q7W4;A0A5F8A5T3;A0A5F8A859;F7ESS8	0	0	0	142460000	52271000	28354000	0	32812000	15414000
A0A1D5Q7W7;F6XE81	856410000	692610000	1561500000	683590000	704920000	1210700000	1431400000	757710000	879110000
A0A1D5QFN9;F7DL58;A0A1D5Q7X3;A0A1D5QSH1	0	3500900	0	0	0	0	0	214190000	0
A0A1D5Q7Z9;F7G2M3;A0A1D5RE60;A0A1D5QUM4	253850000	98676000	439750000	381920000	303940000	438070000	220770000	131510000	260800000
F7FVF1;A0A1D5QAF3;A0A1D5Q805;A0A5F7ZCF1	99411000	120000000	296090000	391610000	832170000	654180000	333700000	642630000	395930000
A0A1D5Q809;G7MGL9;F6UE53;A0A5F8AEH4;A0A5K1VHF6	2733200	0	5794200	4626700	9887900	20824000	0	10922000	3753200
A0A1D5Q810;F7GU74;A0A1D5R9H5;A0A5F8AK52;A0A1D5RB95;F7GU70;A0A1D5RK67;A0A1D5RD25	48482000	10800000	41647000	0	17797000	0	5498500	0	0
F7HPX5;A0A1D5REM7;A0A1D5QY59;A0A1D5Q829;F6UY68;F6UWV3;F6V4M9;F7C2J4;F6UXD8;F6UX00;F6U055;F6UWY4;F6UWX6;F6UWU3	0	0	0	0	8192700	0	0	0	0
A0A1D5Q832;F7HGU4	1094300000	1261800000	807270000	2036700000	2005700000	3558400000	2561600000	6366800000	3144000000
A0A1D5Q833;A0A1D5R3M0;F6ZCA9;G7NBN6;A0A1D5R0X9;A0A5F8A1K8;A0A5F7ZHB2;A0A1D5QRP1	224260000	109380000	335490000	39577000	63221000	43194000	91941000	143860000	113000000
A0A1D5RGT4;A0A1D5Q837;H9ZFL2;A0A5F7ZH14;A0A1D5QQK3;F6TM63	622550000	578570000	724670000	969270000	1736800000	1575900000	1035500000	1365400000	1156900000
F7EVZ6;A0A1D5Q838;F7A6I9;F7EW03	244520000	146750000	420390000	47943000	141430000	96634000	110790000	43486000	99409000
A0A1D5QKK3;A0A1D5Q846	390680000	162260000	537810000	319180000	423210000	360620000	383250000	533030000	279070000
A0A1D5Q848;A0A5F8A458;F6Y6G0;A0A5F8ABV3;A0A1D5QQY3	19105000	5245800	37699000	5822200	13589000	6735100	4595600	3706500	4522500
A0A1D5Q849;F7AK39;A0A5F8AL36;F7AK07	2005100	0	0	6824800	0	10189000	0	0	0
F7FYV7;F7H3R4;A0A1D5Q861;F7FYW1;F7FYV3	89239000	122660000	149070000	739520000	326510000	353510000	175460000	108620000	184140000
A0A5F7ZWR4;A0A5K1VH05;I0FQ86;A0A5F8AJQ5;F6XV16;F7GWX7;A0A1D5QUX8;F7GWX5;A0A1D5Q863;A0A5F7ZI11	30404000	33150000	108370000	38073000	49780000	43291000	29869000	25119000	7077200
H9FX18;A0A1D5Q899	4197800	4973300	0	35461000	36546000	34314000	5469800	18709000	15671000
F6PNQ9;A0A1D5QYB1;A0A1D5Q8A4	191980000	115690000	161060000	330380000	599080000	722910000	218380000	257010000	229290000
A0A1D5Q8B1;A0A5F7ZYE7;A0A5F8AAY2;A0A5F8ABC2;F7G1U3;F7G1V3	1041800	0	9636700	0	0	600340000	0	0	925850
A0A1D5QPN9;A0A1D5Q8B3;F7A3R2	232960000	263680000	293550000	145900000	201090000	244350000	262230000	184000000	282230000
A0A1D5Q8B6;F7BLV1;F7BMC8	1157600000	872530000	1109200000	516300000	490650000	400660000	463290000	392110000	853630000
F7C5N3;F7C5Q4;A0A1D5Q8D3;A0A1D5QRZ9	98712000	113400000	157220000	204020000	176620000	258640000	98415000	219620000	106800000
A0A5F8AT70;A0A5F8AE96;A0A1D5RBJ9;A0A1D5Q8D5;A0A5F8AMG7;A0A5F7Z8X1;A0A5F7ZZL5	14437000	9436600	3091900	0	54591000	13405000	10765000	0	4040200
A0A1D5QCR5;F7CZI8;A0A1D5Q8E8;A0A5F8ANR7;A0A1D5Q431	3280600000	5722600000	4826300000	3887500000	4882000000	8737800000	9706000000	10206000000	9468500000
A0A5F8AJM9;G7MS11;A0A1D5Q8F1;F6VUN8	12225000	1490700	0	142190000	122420000	184120000	52039000	53494000	12314000
A0A1D5Q8G1;H9ES13	12180000000	9479000000	26790000000	13969000000	13203000000	11162000000	15021000000	7320100000	22779000000
A0A1D5Q8H4	213040000	253810000	521830000	595660000	757170000	489800000	103880000	88970000	143210000
A0A5F8AHZ7;A0A1D5Q8I1;A0A1D5RJ10;F7H094	31384000	12128000	48025000	81944000	101660000	132510000	82030000	41167000	58840000
A0A1D5Q8I3;F7H341;F7H579;A0A1D5QH79	3898300	4638100	2202300	101390000	76097000	95357000	54898000	62445000	36287000
A0A1D5Q8I4;F7HKA3	1432400000	1021600000	2384000000	3951600000	4098900000	4264700000	2259900000	2094400000	2848300000
A0A1D5Q8J6;F6PL38;F6PL31;A0A1D5QWN0	715570000	434640000	863800000	596320000	1838100000	1785900000	2014400000	1929600000	1021600000
A0A1D5QJ32;A0A1D5QR59;A0A1D5Q8J7;A0A1D5QXN3;F6RM33;A0A1D5QMY4;A0A1D5R867	4017900	3188500	15149000	20535000	37258000	0	13763000	47178000	0
A0A1D5Q8J9;A0A5F7ZXE0;A0A5F7Z8Y2;A0A1D5RB87;A0A5F7ZJ14;F7H8R5;A0A5F8AAF3;A0A1D5QME2;A0A5F7ZW26;A0A5F7ZHC8	20059000	11399000	24815000	37028000	70609000	61352000	42692000	50625000	31700000
A0A5F8A0P1;A0A1D5QKV0;F6WPS9;A0A1D5Q8K2;A0A1D5QMC9	112810000	148270000	287700000	62376000	126500000	107310000	25432000	3073500	115970000
A0A5F8AQ04;A0A1D5Q8K7;A0A5F8A345;A0A1D5QDT8;A0A1D5RI06;F7H7D9;A0A5F8A728	46367000	68604000	40905000	25054000	28759000	40212000	30453000	22794000	31232000
A0A1D5Q8K9;A0A5F8AGN8;F7E856;F7E860;A0A1D5RDR0;A0A1D5R5E1	15225000	0	0	0	0	0	0	0	0
A0A1D5Q8L4;H9EQJ2;A4K2T0;A0A1D5QID6	45263000	6316700	87400000	39800000	70184000	36045000	15357000	74071000	57498000
A0A5F8ACS9;F7CX07;A0A5F7ZD70;A0A1D5Q8M8;A0A1D5QG63;F7CX01	43320000	9911500	4467800	33609000	61127000	76942000	7889100	19238000	15584000
F7A537;A0A1D5RG42;A0A1D5Q8N3	0	0	0	0	3291200	0	0	0	0
A0A1D5Q8P3;A0A1D5RDI5;F6S984	17658000	15265000	15107000	159240000	451510000	217290000	47060000	73001000	15564000
A0A1D5RHP8;A0A1D5Q8T6;F7CYW6;H9ELS9	567650000	263290000	1009300000	726680000	890760000	940950000	500260000	306970000	491200000
A0A5F8ADE0;A0A1D5Q8U0;F6WX67;A0A1D5Q5Y4;A0A5F8AP36;A0A1D5QC90	86134000	37289000	83599000	331140000	451170000	396650000	229620000	314460000	285200000
A0A1D5Q8V4;A0A5F8ASA0	81926000	40763000	84249000	234720000	159360000	141670000	33959000	44607000	20972000
A0A5F7Z8V5;F6XW15;A0A1D5Q8X4	11114000	16223000	66006000	102020000	172240000	110420000	217590000	139850000	222190000
A0A1D5Q905;H9ERJ3;A0A1D5QID9	89843000	111220000	93897000	123740000	126840000	71462000	145290000	59815000	129570000
A0A1D5Q907;A0A1D5QAZ5;F6SEE6	57837000	25131000	127920000	31823000	16062000	9547200	15785000	12459000	6110600
F7GQZ0;A0A5F8A2E3;A0A1D5Q910;A0A5F8AI83	188430000	173700000	166140000	100140000	46940000	39103000	26191000	31173000	48208000
A0A1D5Q912;F6TYZ5	276380000	127720000	158570000	396480000	207520000	501450000	203570000	290650000	379330000
A0A1D5Q915;F6Q847;A0A1D5QGG7;A0A1D5QBR2;A0A1D5QLK8	3517500000	1687500000	7707900000	2372700000	4809100000	3169900000	2113500000	1452900000	3241600000
A0A1D5Q924;A0A1D5QPT5;A0A5F7ZAY2;F7F8F4	18799000	0	40636000	0	0	0	0	0	0
A0A1D5Q927;A0A1D5QJL1;F7G2W5	53912000	20877000	51441000	64646000	41620000	91168000	130960000	22267000	87537000
A0A1D5Q934;G7MFZ9;A0A5F7ZJV9	8150100	12883000	21251000	31962000	88574000	68190000	25776000	16463000	11887000
A0A1D5Q944;A0A5F7ZKE1;F7CB22;A0A5F7ZRE4	0	0	0	26308000	23388000	315330000	43565000	0	31898000
A0A1D5Q947;A0A1D5R8X5;H9ENH7;F7CMT6	0	306810	0	10855000	13291000	15853000	7290400	7902900	4351400
A0A1D5Q951;F6YBT1;A0A1D5QPW0	13900000	10033000	5826700	0	0	60218000	18509000	42479000	1474700
A0A1D5Q969	64148000	88749000	276090000	57618000	123960000	127980000	181830000	40528000	202640000
A0A1D5Q984;H9H3U5	0	24010000	132510000	458400000	18207000	301200000	15880000	9803000	94382000
A0A1D5Q990;F6T9G9	0	0	0	11065000	31682000	26438000	2512400	3466600	0
A0A1D5QNA4;A0A1D5QX03;A0A1D5Q991;A0A1D5R830;G7N8C8	16586000	5125400	22309000	35428000	31809000	21242000	6893600	0	0
A0A1D5Q9B3;A0A5F8AVI6;F7DX53;A0A1D5RE10;F7DX46	20146000	10800000	106840000	881790000	24119000	17875000	29787000	26352000	35789000
A0A1D5Q9C0	7227700	3174400	11698000	0	0	0	2130700	0	0
A0A1D5Q9C1;F6XBN6;F6XBL4;F7AX50	53823000	17184000	47746000	92713000	110180000	147650000	84300000	61368000	74973000
F7CTW1;F7CNY9;A0A1D5Q9C2	191630000	58092000	582870000	199450000	243050000	265410000	194810000	131890000	82133000
A0A1D5Q9C4;F7AMK0	17346000	22937000	20150000	64580000	35980000	71935000	14435000	26062000	29069000
A0A1D5Q9D0;A0A5F7ZUH3;A0A5F8A399	626690000	750810000	810290000	199190000	747770000	600670000	778470000	492390000	810600000
A0A1D5Q9D5;F6YDJ2	104410000	178510000	140510000	290370000	338040000	562720000	192370000	272640000	144820000
F6VSQ6;F7BGH9;A0A1D5Q9E9;A0A5F7Z961	0	0	48369000	14975000	92615000	149820000	280360000	65112000	11290000
A0A1D5Q9F3;A0A1D5R2Y9;A0A5F8ARW5;F6UZH5	329900000	194700000	706670000	360110000	591060000	645060000	310700000	251010000	288720000
A0A5F7ZK80;A0A5K1UK39;A0A1D5Q9F4	46581000	18033000	129720000	52641000	69142000	68729000	11380000	22679000	30384000
F6VLB4;F7FFI0;A0A1D5Q9H3;A0A5F8AP27;A0A1D5QR80;A0A5F8AIK2	740060000	433780000	1081000000	817830000	1499400000	1847100000	684840000	810440000	378780000
A0A5F7ZYA6;A0A1D5RGZ8;A0A5F8ACH9;A0A5F8ATM2;A0A5F8A6G1;A0A1D5Q9I1;A0A5F8AKW4	0	0	0	0	2874000	5898800	1634900	19201000	0
F7GKP2;A0A5F7ZR69;A0A5K1UIN1;H9FU00;A0A1D5Q9I8;A0A5F8ASV5	38798000	39497000	44924000	54445000	52832000	13647000	12280000	4955400	2558300
F7FC26;A0A1D5Q9L3;A0A5F7ZDQ4;A0A1D5RL20	667900000	769870000	1265400000	1102000000	1062000000	2709500000	867440000	880840000	1667600000
A0A1D5Q9L9;F6UZE1	51233000	37864000	61310000	20025000	48972000	32998000	27488000	30678000	36237000
A0A1D5QIF8;A0A1D5Q9M4;I0FUX3	17621000000	12935000000	20337000000	18157000000	20684000000	14789000000	17282000000	9341400000	14023000000
A0A1D5Q9M5;A0A1D5QWT8;A0A1D5Q6D9;A0A5F7ZWY0	118420000	72190000	128450000	187950000	374010000	326790000	263980000	104460000	141410000
A0A1D5Q9M6;F7CJL8;A0A5F7ZUC2;A0A1D5R674	2972000	4718000	7482900	0	3166100	0	1968500	0	0
F6VZ13;A0A1D5Q9N1;A0A5F7Z7V3	633990000	509870000	336350000	205250000	391700000	293820000	252700000	268590000	201870000
A0A1D5R0D6;A0A1D5QIK4;A0A5F8ALC5;A0A5F7ZIT1;A0A1D5Q9N5	0	631190	4786400	0	25658000	5621500	1332700	3099300	1426700
A0A1D5Q9P0;F7GRL6	224830000	107310000	284970000	31952000	115060000	101980000	49135000	20419000	31110000
A0A1D5Q9P7	8978100000	3008700000	5899900000	7482900000	13554000000	15903000000	2794800000	6733600000	7961600000
F7AYK0;A0A1D5Q9P8;A0A5F7ZT85	240800000	111930000	25741000	6856200	237930000	105590000	152220000	142670000	79214000
A0A1D5Q9Q4	143820000	56441000	37997000	829320000	1596500000	1811800000	615380000	794440000	699030000
A0A5F7ZUW5;F7GVG0;A0A1D5Q9R7;A0A1D5QEB1;A0A1D5QV96;F7GVG4	9831800	12094000	28523000	11055000	4308000	5189700	12880000	8229700	13729000
A0A5F7ZTK4;F6Z6X5;A0A1D5Q9S7;F6TGE9;A0A1D5QS90	26838000	0	47481000	0	0	0	0	0	34239000
G7N990;A0A1D5Q9S9	942400000	689660000	1253200000	605970000	650550000	451210000	547830000	348030000	744730000
A0A1D5Q9U5;F6V236;F6V224;A0A1D5QLZ5	7936800	2276000	5751300	0	0	0	0	0	0
A0A5F7ZTU6;A0A5F8ASF9;A0A5F8AUK8;A0A1D5Q9V5;F7H645;A0A1D5R0E3	0	0	0	4073600	21992000	29745000	7641300	18587000	0
F7EPG2;A0A1D5Q9V7	0	37671000	2288900	84026000	10674000	10997000	0	27838000	4624100
A0A1D5Q9W0;A0A1D5R352	0	3711300	1674900	38975000	44058000	62199000	48031000	55186000	42346000
F7H550;A0A1D5Q9W1	0	0	0	3873700	13690000	24155000	0	0	0
A0A1D5QBZ5;A0A1D5QI09;A0A5F8A7V3;A0A1D5Q9W4;A0A1D5Q239;A0A5F7ZHN7	11018000	0	36086000	14175000	34647000	30998000	6212700	2150000	13104000
A0A1D5Q9X2	0	0	0	4838300	6992600	7426200	0	0	0
A0A1D5Q9X7;F7FA29	5553800	14432000	31484000	29304000	55621000	37112000	29587000	25394000	18905000
A0A1D5Q9X9;F7GKL1	2835100	0	7865400	14022000	16138000	0	2744500	0	0
A0A1D5Q9Y3;F7GDE5	53764000	28029000	82829000	79032000	108760000	78092000	99316000	18645000	50344000
A0A1D5Q9Y5	118340000	103970000	253770000	140200000	153190000	71126000	43420000	43584000	46652000
A0A1D5QWC2;A0A5F7ZZJ1;H9G0F8;A0A1D5Q9Z9;A0A1D5Q714;A0A5F8AGA5;A0A1D5QD55;A0A1D5Q4X9	0	6512500	15093000	20765000	13643000	32964000	10274000	34592000	21040000
A0A1D5QA10	4541600	0	15427000	46529000	49873000	29630000	0	0	0
A0A1D5QA18;A0A5F7ZED8	8952200	2986600000	4979400	549270000	13455000	7430600	2048900	8966000000	8230200
A0A1D5QA19;F7EII2;A0A5F8AQ14	0	0	7589700	0	9085100	13674000	0	1728400	0
A0A1D5QA20;F7GWP9	66869000	67854000	121730000	40601000	60087000	70805000	109650000	184520000	123620000
A0A1D5R4I7;A0A1D5RJ38;H9ESB4;A0A1D5QA29;F7E407;A0A1D5R7S2;A0A1D5Q772	1632800	4937500	27559000	0	18767000	18171000	21337000	12177000	14044000
A0A1D5QA33	91643000	94621000	199050000	101330000	134930000	90682000	56778000	30400000	76107000
A0A1D5QA39;F6VBV5;A0A1D5QVN3;F6XID9	384350000	163120000	597050000	578510000	607050000	711530000	220100000	534790000	418770000
F6U436;A0A1D5QA88;A0A1D5R3U9;A0A5F8A8C3;A0A5F8AJK2;A0A5F7ZIH1;A0A5F8AAN8	6100600	6273500	15103000	5066800	3576300	15332000	13941000	10416000	3594600
A0A1D5QAB6;F6X9K0	0	0	0	7785200	14201000	0	0	0	0
A0A1D5QAC9;F7H3D4	12123000	12863000	20672000	23785000	73183000	59973000	15544000	41730000	23480000
A0A1D5QAD5;A0A5F8A4J7;H9EQY9	2853400	0	8561400	31700000	20355000	19050000	14666000	0	12956000
A0A1D5QP16;F7H9Y9;A0A1D5QAF1;A0A1D5R012	0	0	0	0	4410100	848500	0	2012600	3343000
A0A1D5QAG8	139300000	73828000	56240000	0	105980000	64223000	50205000	84847000	66395000
A0A1D5QAG9;F7FU95	3002600000	2669500000	6326500000	4231600000	4234200000	7896300000	7397900000	3911400000	7853200000
A0A1D5QAH3	2728600	0	22072000	20765000	40757000	16687000	27035000	40325000	0
F7HDS2;F7HDQ8;A0A1D5QAI1	64321000	26292000	112090000	96440000	112670000	161990000	90263000	53871000	44940000
F6XSE9;A0A5F8APC1;A0A5F7ZSD9;A0A1D5QAI2;B8YE14;A0A1D5R9M9;F6XSI9	0	0	0	22116000	26611000	20630000	0	0	1326200
A0A5F8AKR4;A0A1D5R638;A0A1D5QAK4	1585900	2001900	9207300	4695600	3683400	0	0	1026800	0
A0A1D5QAL8;F7H711	13074000	5204100	26471000	21650000	30247000	20803000	15822000	18172000	7441500
A0A1D5QH82;F7G744;A0A1D5QAM2	628930000	535520000	595840000	784590000	912690000	1226300000	801070000	726940000	592930000
A0A1D5QAM4	2179000	2883700	6693400	8675800	7183700	6257600	0	3563800	2553600
A0A1D5QAN4;A0A5F8AE69;A0A1D5QI87;F7HF47;F6WDU0;F6WDU9	3750600	0	5373000	2393900	3910500	0	0	971240	0
A0A1D5QMI2;F7GNI4;F7GNI6;A0A1D5QAP4;A0A5F8ALB0;A0A1D5R9F4;A0A1D5RFU9;A0A1D5QJM0;F7GNI7	133700000	25298000	257290000	97138000	57611000	35403000	3626500	112730000	525040000
A0A1D5QAP5;H9EUW1;F6S245;A0A1D5QG29;A0A5F8AMM9	0	0	0	0	16715000	17319000	0	0	4134000
A0A1D5QAP8;F6RVN4	0	0	5279800	0	6673700	4515500	0	0	5405800
F6VQD4;A0A1D5QAQ0;F6VQF1	9284700	3299300	59310000	4959200	1914800	0	2390400	2444900	7617500
A0A5F8AN76;A0A1D5R9D2;A0A1D5R2Q2;A0A1D5QAQ1;F6YV41;F6YV50;F6YV31	5092600	16082000	18147000	34040000	66678000	19597000	23284000	2909300	23110000
A0A1D5QAR0;A0A1D5RL19	5102700000	6260900000	4241300000	13217000000	21135000000	35150000000	10964000000	14286000000	13870000000
A0A1D5QAR1;A0A5F7ZQA8	9718000	72260000	73818000	211280000	355270000	354370000	80723000	102660000	100900000
A0A1D5QAR2;G7NGZ2;F6U5Q0	3401500	0	0	0	4304800	2903600	7066700	3815400	3416400
A0A1D5RGY1;A0A1D5RA10;F6UKA3;A0A1D5QAR8	5834800	23112000	32549000	6235800	29057000	7000100	16246000	0	8576200
A0A1D5QAS4;A0A1D5QHS8	0	0	0	0	78169000	22812000	4075900	0	0
A0A1D5QY27;A0A1D5QAS8;A0A5F8ATH3;A0A5F8AVQ8;F7F3Q4	55681000	33882000	5716700	16920000	4704400	89424000	9404600	2751300	17792000
F7FU91;A0A1D5QAU9	53962000	64144000	84141000	61036000	67456000	68639000	72163000	37864000	80207000
F7GWD0;A0A1D5QAW6;A0A5F8A9C0	77594000	297140000	818970000	872120000	1125500000	1193400000	427840000	164430000	137020000
A0A5K1UIS7;H9ENX8;A0A1D5QAX3	4876100	0	0	0	78257	0	0	0	0
F7GY01;A0A5F7ZYM0;F7FUR1;A0A5F8AIH8;A0A1D5QAX8;A0A1D5RG62	75910000	49997000	115910000	56666000	114650000	34538000	30452000	28231000	19314000
A0A1D5QAY1;A0A1D5R8T0;A0A1D5QUC8;F6TW01	285190000	146140000	403080000	197550000	364440000	261440000	169220000	232530000	194640000
F7HPP2;A0A1D5RCL2;A0A1D5QAZ4	51386000	11850000	30783000	16570000	21380000	2064400	35945000	17803000	15163000
F7H206;A0A1D5QB01	636910000	332240000	2787500000	832960000	630200000	845790000	613120000	370580000	188360000
A0A1D5QB03;H9FTI4;F7DY74	13151000	0	25733000	0	0	9917600	9724700	11115000	0
A0A1D5QB09	71806000	19389000	137190000	10885000	9934700	4888800	26870000	1388400	41534000
A0A5F8A3U2;A0A1D5QB12;F6PLZ7;A0A5F8AE04	76637000	100560000	124490000	61428000	39430000	30298000	91379000	46856000	7240000
A0A1D5QB18;F6YNW6;F7G5X1;A0A1D5R682;F6YNX4;F7GP94;A0A1D5RE45;A0A5F7ZES4	559250000	637050000	436250000	842720000	661070000	2261300000	1131400000	646750000	1109400000
F7H498;A0A1D5QB19;F7H496	17412000	5685100	41779000	584510000	473500000	519670000	90535000	202890000	163190000
A0A1D5QB26;F6V748;F7H025;F7H031;F7H034;F7H013	18035000	26342000	122760000	81628000	386400000	94237000	30843000	90710000	16287000
A0A5F8AAG1;F6Q322;F7FH25;A0A1D5QB31;A0A5F8AJ46	11418000	20920000	30187000	6026900	14330000	15953000	26388000	16786000	30168000
A0A1D5QB56;A0A5F8AMY5;F7GGB3;A0A5F7ZYJ1;A0A5F8A160;F7E161	2388800000	1581800000	3535700000	2939900000	3301800000	4245000000	2902600000	2456900000	2317500000
A0A1D5QB63;A0A1D5QV59;F7HGP5	134220000	111010000	187360000	591940000	879270000	750160000	214920000	321820000	326980000
A0A5F7ZJY6;A0A1D5QB69;F6Q8P5;A0A5F7ZMC1	17127000	4543600	48067000	12339000	48899000	39100000	0	7263200	7270900
A0A5F8AIB8;A0A1D5QB73;F7HBV6;A0A1D5QUA1	764110	55120000	2520200	2843100	29932000	0	0	16573000	6860800
A0A1D5QMJ3;A0A5F7ZWX2;A0A1D5R151;A0A1D5QB94;F6ZGN2;H9ZDR9;A0A1D5R475;A0A5F8AKU1;A0A5F7ZB28	74077000	51441000	78056000	30585000	47189000	22955000	15716000	4576800	15556000
A0A1D5QB95	0	0	0	10304000	13150000	0	0	0	0
A0A1D5QBA3;A0A1D5R338;F7H3U9	12123000	6210100	22943000	62643000	82116000	75988000	12775000	6027500	5400900
F6RDP4;A0A1D5QBA4;F7CEK2	5423400	0	0	3901400	0	1809500	0	0	0
A0A1D5QBC4;H9FY14;F7H611	0	0	12290000	0	13924000	0	0	0	0
A0A1D5QBD0	22007000	9819900	20708000	35005000	57558000	64300000	39184000	29936000	19244000
H9H381;A0A1D5QBD2	0	0	21123000	0	0	0	0	11799000	6088800
A0A1D5QBE7;A0A5F8AD76	0	8085300	0	0	0	0	0	0	0
A0A1D5QBF1;F7H074	913190	0	3329200	0	4818600	0	8867400	3757900	2359400
A0A1D5QBG3;F6UBM7;F6TB65;A0A1D5QMV8;A0A5F8AMG3;A0A5F7ZGL9;A0A5F8A1A8	198230000	168950000	401820000	192010000	259270000	131930000	216300000	122880000	211930000
F6TP26;A0A5F8AFP3;A0A1D5QBG4	116130000	97945000	126160000	131380000	180220000	148480000	178310000	103580000	147850000
F7C6H4;F7C6N4;A0A1D5QBH0;F7C6I9;F7C6G7;F6WXA7;F7C6J7	3348400000	2284000000	6595700000	2234300000	3385800000	1884800000	1259600000	624230000	1220000000
F7GQS5;A0A1D5QBH8	21187000	87223000	29985000	25858000	2268300	18864000	43226000	128840000	5205500
A0A1D5QBJ1;A0A5F8ACT2	5197100	0	0	8507500	0	15541000	7422900	14285000	0
A0A1D5QBK6	80485000	188300000	232970000	99923000	158780000	159970000	117440000	129440000	168690000
A0A5F7ZB27;H9FY72;A0A1D5QBL6	31181000	32835000	19063000	41599000	57232000	82180000	48529000	86995000	30411000
A0A1D5REI0;A0A1D5QM13;A0A1D5QXK1;A0A5F7ZVX8;A0A1D5QQ32;F7CP92;A0A1D5QBM7;F7CPN4;F7CP73;A0A5F7ZK25	92385000	50756000	206620000	26604000	55172000	13132000	32431000	107380000	22187000
I2CW22;A0A1D5QBP4	0	935090000	589820	1037800000	0	0	1699000	6784400000	914510
H9FX13;A0A1D5R3M9;A0A1D5QBP6;A0A5F7ZUB3;A0A1D5RAQ6;A0A1D5QDX5;A0A5F7ZQN7;A0A1D5QFZ5	708890000	247090000	660520000	715730000	1058100000	700380000	769550000	786310000	534440000
A0A1D5QBQ1;F7EE95;A0A1D5RIJ5	128090000	67219000	163340000	35358000	111700000	102650000	234490000	118920000	155260000
A0A1D5QBQ9;A0A5F8AG54;I2CTB7;H9ESC4;F7GWU4;A0A5F8A384;F6SHZ2	10961000	6243100	56132000	49197000	68401000	33341000	5582800	16612000	26816000
A0A1D5QBR0;A0A5F8AJT7;A0A1D5R5B3;A0A1D5R1J3;A0A1D5REC3;F7EQ66	96976000	130290000	258140000	33234000	43601000	97677000	114760000	105870000	65432000
A0A5F8ABD4;A0A5F7ZWQ7;H9FW69;A0A1D5QBR4;F7HGM5;F7HGM3;A0A1D5QZU7	22181000	12718000	60996000	42353000	48895000	11252000	0	14356000	41329000
A0A1D5QBS1;F7A8N8	0	0	34496000	0	4914700	9812200	11723000	14161000	4220300
F7EAP8;A0A1D5RBV3;A0A1D5QBS3;H9G116;I2CU98;A0A1D5QLC0;A0A1D5R745	2751400	0	4833500	44314000	39139000	157100000	0	0	2091500
H9Z538;A0A1D5QBS6	303390000	215740000	251720000	1490200000	1990600000	1692300000	624030000	1069600000	430840000
A0A1D5QBU0;A0A1D5QYB8;F6SQG1;A0A1D5QQJ8	1297700	0	6953100	6375300	14416000	14549000	23037000	27427000	19326000
A0A1D5QBU4	0	0	0	0	0	0	0	0	1576000
F6Q3N0;A0A1D5RD49;A0A1D5QBV3;A0A5F8A0B8;A0A1D5QC92;A0A5F8A746;A0A5F8AH33;A0A5F7Z9F3	0	4250200	6061400	4768700	23660000	4186200	0	4656600	0
A0A1D5R236;F6S2B3;A0A1D5QBV5	30715000	29321000	52163000	24018000	74119000	24859000	21972000	75061000	39668000
A0A5F7ZYE0;A0A5F8APS1;A0A5F7ZKK7;A0A1D5QBV9;F7HSM1;F7H808	408300000	256630000	576010000	600180000	1294800000	1562100000	688090000	469510000	1002000000
A0A1D5QBW1	0	24816000	61760000	67981000	80620000	13703000	5644800	5433600	3944900
A0A1D5QBW4	0	5744800	0	8607500	308290	4975000	5725900	3336200	0
F7F5J3;A0A5F8A040;A0A1D5QBX6;F6TMY3;A0A1D5RID1	5544400	3494200	6628100	2766900	2082200	0	0	0	4976400
A0A5F8A9N2;A0A1D5QK75;A0A1D5QBY2;A0A5F7ZMD8;F6WF63	48894000	110430000	59955000	33963000	73657000	89210000	89112000	0	69689000
A0A1D5QBZ0	1315000	7339200	21181000	143430000	37062000	36373000	4439100	7529600	0
A0A1D5QBZ2;F6SLG7;F7G537;A0A1D5RCE8;F6WVM0	450300000	512380000	520670000	745490000	1102600000	1161000000	804630000	1072200000	867190000
F6ZFN1;A0A1D5QC00	946530000	706680000	1610800000	2641300000	2432600000	1434700000	939980000	871580000	682470000
I0FFY6;A0A1D5QC07;A0A5F8ADY1;A0A5F8A9P7	928310000	494760000	1470000000	949870000	1130300000	1315800000	1407500000	1502400000	1801800000
A0A5F7ZD83;A0A1D5QC42;A0A5F8A2X9;F6QZ91	35983000	65921000	178600000	102660000	144300000	183790000	123940000	97319000	149670000
F7H1K9;A0A1D5QC45	20093000	0	45237000	35134000	24987000	20996000	12815000	0	9812800
A0A5F7ZUA1;F7F8F9;A0A1D5QC47	0	13628000	0	17781000	19494000	93875000	4213500	267240000	7402400
F6VUH1;A0A1D5QC50	16175000	7423100	75642000	0	6620300	29497000	45604000	51359000	62852000
A0A1D5QC58;A0A1D5QHB9;F6YCF7	0	1721800	0	0	0	0	6863200	13988000	7483400
F7GY38;A0A1D5QC59;A0A5F7ZS18	0	0	14349000	4121900	13479000	0	0	5719400	8309400
F6S5G4;F6SBT8;A0A1D5R108;A0A1D5QC61;F6SBP5	151420000	63745000	256130000	101180000	113760000	196120000	103710000	47124000	82852000
A0A1D5QC69	621200000	1338400000	1096800000	3021100000	2803600000	1698400000	4900300000	5458500000	5301300000
F7GNQ6;H9ENY9;A0A1D5QC74	30937000	24949000	44113000	66140000	53746000	42192000	21890000	42316000	9970500
A0A1D5QC79;F6QEE2;F6QEW6;A0A5F8AK73	12439000	6379500	48106000	402410000	764290000	629550000	105030000	29487000	75146000
A0A1D5QC81;I2CWB9;F6U1E7;A0A5F8AK88	72666000	27869000	144680000	84541000	97669000	146490000	41425000	76992000	67813000
A0A5F7ZR21;A0A1D5QC91;A0A1D5RA72;H9EQ29;A0A5F8ARI1;A0A1D5RGZ2	222600000	63160000	434470000	306160000	383600000	385020000	203820000	200710000	236740000
A0A5F8A5G1;A0A1D5QRY6;A0A1D5QC97;A0A5F8AJ19	2310400	1958100	2691600	3394300	7971500	0	0	0	0
A0A1D5QCA3;A0A1D5R6S9;F7DH55;A0A1D5RJT4	3066200	0	4672900	0	12382000	9241400	3619300	8880600	4115600
A0A1D5RHR4;A0A1D5QCA7;F6X5C6	26676000	34974000	64479000	94701000	109700000	74993000	27462000	35482000	15102000
H9FNS4;A0A5K1TVL7;F7H9W9;F6UW67;A0A1D5QCA8;F7HA17	2392200000	1606000000	3589500000	2422000000	1763200000	2089600000	1286900000	654020000	1073900000
A0A1D5QCC0;A0A5F7ZM01;A0A5F8A6K4;A0A5F7ZKP5	244790000	141030000	118960000	361400000	436620000	375910000	295660000	179750000	139110000
A0A1D5QCC2	118610000	63987000	147230000	38291000	25059000	13944000	49976000	23298000	51425000
A0A1D5QCC6	52568000	42668000	115160000	143930000	159150000	163750000	57910000	48191000	127700000
A0A5F7ZM16;A0A5F7ZD07;A0A1D5QCF3;F6Z4R8;A0A5F8ATB5;F6PYF5;F6PYG3;A0A5F8AQW7;A0A5F7ZU92;F6PYD6	309590000	232500000	318400000	330980000	552820000	130740000	234620000	74594000	145250000
A0A1D5QCG3	7889900	13631000	15268000	13292000	28434000	89300000	32664000	166750000	0
F7FSN8;A0A1D5QCG7;A0A5F7ZA10;F7AXN9;A0A5F8AM80	554200000	401730000	561450000	684130000	550800000	820880000	396060000	440660000	731750000
A0A1D5QCI1;I0FHB3;A0A1D5RJD1	0	8440100	20127000	14032000	8396600	4554300	10090000	5384100	0
F6SU56;A0A1D5QCI5;F7B4U6;A0A5F8AFH1;A0A5F8A2V2;A0A1D5QGU8;F7B4T8	119750000	40499000	173650000	85399000	95453000	16466000	24062000	24007000	24291000
A0A1D5QCI8;A0A5F7ZK64;F7GP53	62580000	14411000	69988000	93005000	378100000	494620000	116810000	121540000	124320000
A0A1D5QCJ8;H9G0C4	1446600000	1212700000	2000000000	898080000	2124400000	1919900000	2327800000	2789100000	2014100000
F7GZD7;F7HI99;A0A1D5QCJ9;F7HGB6	864350000	470580000	1396300000	411600000	672690000	506970000	694600000	583850000	585930000
H9YYL9;A0A1D5QCK0;F6RQ37;F6RQ28	40109000	35546000	81265000	39534000	204310000	152990000	31065000	31309000	57759000
H9H584;A0A5F8AAE8;A0A5F7ZRR7;A0A5F8A552;A0A1D5QCK2;A0A1D5R9K1	18180000	1253500	10641000	3643500	11406000	23296000	8276200	0	3890700
A0A1D5RBY0;F7HTT2;A0A1D5QCK7;H9EXI3;F7HPL9;A0A1D5R1T9;A0A5F8AQI3;A0A1D5R736	184170000	371570000	523430000	167090000	48923000	29714000	760100000	45707000	11066000
A0A5F8AQS8;F7BNQ9;A0A1D5QCM8;A0A1D5R334	506380000	306080000	1296600000	683420000	828470000	811310000	486610000	433560000	662730000
G7MIM5;A0A1D5QCN2	927670000	1349700000	2833400000	3480000000	3717500000	789440000	2610500000	2044400000	3179800000
A0A1D5QCN9;F7H503	410630000	340880000	839130000	2230800000	2437700000	1622500000	398530000	240650000	494260000
A0A1D5QCP2	17151000	27338000	41108000	69836000	64370000	81822000	16825000	39611000	59640000
A0A1D5QCQ7	2469700000	1081400000	5011600000	2643300000	5776500000	1103800000	722020000	80937000	1158400000
H9FZ50;F7DNJ5;A0A1D5QCT0	164590000	109920000	157690000	564850000	417440000	349220000	267450000	309740000	211270000
A0A1D5QCT7	1400100000	897890000	3987600000	1451500000	940520000	1019800000	618080000	1087900000	176220000
A0A1D5QCU1	45998000	113970000	86167000	0	0	23118000	29668000	13283000	6266400
A0A5F8A8A9;A0A5F8A135;A0A1D5QCU2;A0A5K1TVM4;A0A5F8ASF2	61257000	8437300	34996000	61106000	34258000	98251000	39415000	33721000	28464000
A0A1D5QVV2;F6R409;A0A1D5R442;A0A1D5QCU8	0	16459000	66556000	29785000	27825000	23961000	357870000	0	49123000
A0A1D5QCV9;H9EM77;A0A1D5QWW1	35373000	1178000	2735300	0	0	28986000	3032600	3573900	6613700
A0A1D5QPX3;F7D1X4;A0A1D5QCW0;F6SHV4	1941400	0	0	39334000	28384000	38012000	10466000	16800000	31524000
F6WI86;A0A1D5QCX7;A0A1D5Q6I4	1835200000	1036900000	2208100000	1512000000	1567900000	1454000000	769500000	300160000	799330000
A0A1D5QCX9;F7H098	6667100	27937000	32474000	22998000	29303000	1789200	0	11484000	5876800
A0A1D5QD17;Q3I226;A0A1D5QGH2	56152000000	11609000000	42533000000	42905000000	54131000000	42576000000	18407000000	15634000000	35574000000
A0A1D5QD19;H9FPY4;A0A5K1TUW8	4377100	0	7830300	0	0	5084600	6691400	0	8086400
A0A1D5QD20;A0A1D5R0L5	266030000	310520000	479690000	438040000	184310000	648290000	368790000	241320000	128710000
F6U7R6;A0A1D5QD23;A0A1D5QTP1;F7BJJ7;A0A1D5RDL7;A0A5K1UBJ4;A0A1D5Q723	0	0	0	55875000	622500	908830	0	0	0
F6X576;A0A1D5RFN3;A0A1D5R2C3;A0A1D5QD28;A0A5F7ZAT7;A0A5F8AT24;A0A5F7ZG67;A0A5F7ZRN9;A0A5F7Z9J6	1306000000	984390000	3113000000	1965200000	1672700000	2469500000	1698900000	748570000	1270400000
A0A5F8AHM6;A0A1D5QD31;A0A1D5RDM7;A0A1D5QZ78;A0A5F8ADY4;A0A5F7ZTA5;F7GIN9	3035000	0	5690300	0	0	0	0	0	0
A0A1D5QD32;F7F2W0;F7F2U3;A0A1D5RFL8	14822000	129980000	5987100	273600000	85461000	810320000	51982000	1564300000	25053000
A0A1D5QUW5;H9ENC2;A0A1D5QD58	4669200	0	7387600	814320	2450100	6443200	0	0	0
A0A1D5R9M1;A0A5F8A4I4;A0A1D5QD68;F6QUC5	0	2679600	38218000	26296000	10472000	24663000	12669000	11216000	20528000
A0A1D5QD76;G7MFF0	1797200	8000300	10136000	26610000	35031000	39571000	9140800	2360900	8604200
A0A1D5QD80;F6TF39	52885000	72903000	48080000	73153000	69637000	120080000	98589000	88426000	73255000
H9FYY7;A0A1D5RAC3;A0A1D5QD89;A0A5F7ZJ89;A0A1D5QYC9	11539000	0	42004000	11910000	0	0	10985000	6489800	8817700
F7ETD0;A0A1D5QD91;A0A5F8A0M2;A0A5F7ZPA0;A0A5F8AUS5;A0A1D5RBN7	21283000000	25565000000	34589000000	67928000000	84194000000	106140000000	69079000000	80531000000	54961000000
A0A1D5QD94;H9FVG9;A0A1D5R9B0;A0A1D5RCR5	71182000	52184000	223450000	40681000	58660000	56400000	120290000	36089000	27411000
A0A1D5QD98;F7EHI7;A0A5F7ZLY2	10495000	17037000	101180000	159670000	110250000	155480000	40901000	59895000	95482000
A0A1D5QDB0;A0A5F8ACX6;A0A5F8AS86;F6SR49;A0A1D5QFR2;A0A1D5R7A3;A0A5F8ARC3;A0A5F7ZFC0;A0A5F8AKL7	264390000	210350000	594890000	133590000	193920000	140340000	216440000	120490000	66646000
A0A5F7Z825;F7GFG2;A0A1D5QDC1;F7GFG6;A0A1D5RIA0;F7GFG0;A0A5F7ZX95	9387500	8189100	25581000	14361000	11929000	11903000	8671600	7422900	1812100
A0A1D5QDC2;F6PZF5;A0A5F8ACL9;A0A5F8AS24;F6PZE5;A0A1D5Q4E4;A0A5F7ZJ21;A0A5F8AVL7;A0A1D5RDD1	1510600000	1097600000	1778700000	757650000	1372600000	845980000	829950000	678880000	777420000
F7B6Y1;A0A1D5QDE5;A0A5F8A5Y7	7713200	30682000	110780000	4606600	0	0	0	0	5831800
A0A1D5QDE6;A0A1D5QK95;F7DUH0	140440000	57847000	134630000	272590000	324190000	216970000	173100000	78806000	46935000
A0A1D5R2Z6;A0A1D5QRR9;A0A1D5QDE7	6341600	13453000	7831800	13171000	16942000	13159000	32542000	4829700	385040000
F6YUE2;A0A1D5QDF7	2585700	1613300	0	0	7181600	0	0	30137000	0
A0A1D5RJD5;A0A1D5QDI1;A0A1D5QMI9	0	0	0	10832000	14556000	3906400	0	0	9275000
A0A1D5QDI3;A0A5F7ZCJ9;F6U7W6	0	0	0	44633000	55348000	44527000	6238000	4543100	11089000
A0A5F8A052;A0A1D5QDI4;F7GZF5	59903000	51791000	111050000	49770000	73792000	38934000	97485000	90409000	54049000
F6UA91;A0A1D5QDJ4	0	9191400	24984000	0	15316000	0	29921000	16078000	0
A0A1D5QLH2;A0A1D5RE09;A0A1D5QDK1;P55245	654610000	597770000	1254700000	1136900000	1286200000	1258100000	670660000	864280000	884420000
A0A1D5QDK6	15490000	4777200	49978000	2750400	28540000	40087000	1195700	11792000	6679500
A0A1D5QF47;H9H480;H9H479;A0A1D5QDL0;A0A1D5QP61;H9H5L0;A0A5F8A165;A0A5F7ZGC9;A0A5F7ZA05;H9H5L1	6674000	3996100	9242800	0	0	0	57534000	0	0
I0FGW0;A0A1D5QDL6;F7H5Z4	0	15330000	33015000	94766000	77575000	153640000	49588000	67028000	12906000
A0A1D5QHX6;A0A1D5QDM6	43324000	51461000	121480000	52466000	81251000	164500000	162740000	61143000	74753000
A0A5F7ZGW6;A0A1D5QDM8;A0A5F8ASC4;A0A1D5R7F8;A0A5F8ATB4;A0A1D5QX61	6845300	0	0	6886500	17506000	30079000	17628000	6779900	0
F7DSZ2;A0A1D5QDN3;F6T2D8	0	0	0	0	0	0	0	0	6961900
A0A1D5QKL2;A0A1D5QDN9;A0A1D5RDB7	4601900	8332100	9102500	87868000	135350000	341610000	19098000	13918000	3378800
A0A1D5QDQ5;A0A5F7ZGM0;A0A1D5RAG7;F7C8A6	0	0	3606200	2643600	15170000	15149000	583800	6000500	0
A0A1D5R4E2;H9FUZ4;A0A1D5QDT6;A0A5F7ZN80	33382000	30104000	150950000	34948000	54102000	46319000	28648000	28591000	32871000
F7GUC1;A0A5F7ZUU3;A0A1D5QDV0;F7GDM3;F7DPU5	3650600	2534700	8247000	5237200	9350300	3512300	5618600	3541800	3702500
F7A2T3;A0A1D5QDV6;F7A2S5;A0A5F8ALD6;A0A5F7ZKG6;A0A5F8A896	0	0	0	5099800	9406700	0	4616800	0	0
A0A1D5QDZ0;F7HHY8	37108000	65158000	81078000	40001000	115020000	102890000	47666000	101610000	36939000
A0A5F8AAH5;G7MG05;A0A5F7ZNZ4;A0A1D5QDZ4;A0A5F7ZMH0	66625000	53121000	133130000	61257000	100550000	80381000	69328000	48751000	69818000
A0A1D5QE23;F6PJZ4	63176000	52283000	82176000	110300000	116400000	199990000	88398000	164920000	136420000
H9ENP3;A0A1D5QE27	20547000	58971000	36870000	77074000	95880000	88555000	81026000	74969000	112670000
A0A1D5QQN8;A0A1D5QE45;F7GDF8;F7GXV8	141190000	95199000	205500000	220610000	359210000	362010000	154320000	49515000	67851000
A0A1D5QE55;H9YY07;H9ENA3;F7AM42	10739000	8271900	9039600	84005000	204820000	205550000	55165000	125460000	46821000
A0A1D5R9Z3;F7E0L3;A0A1D5QE59;F7E0K6;F7FAX7;F7FAX3;A0A1D5QQK5	257580000	96755000	382180000	107210000	212590000	146320000	93212000	34219000	200570000
A0A1D5QE89;F6WSX0	7787800	3685400	12795000	3129800	6206900	0	4182800	0	3223300
A0A1D5QE91	7910200	5086800	0	0	0	0	0	0	0
A0A1D5QE96;F7GLF8;F7GMY9;A0A5F7ZN46;A0A5F8A3P8	102480000	43342000	287200000	286760000	278330000	246360000	156170000	110070000	83667000
A0A1D5QEB4;F7HLX2	10783000000	7258300000	29210000000	25353000000	36475000000	33593000000	19615000000	12421000000	26578000000
A0A1D5QEC5;P62940;F6PMJ6;A0A5F8A0A9;A0A5F8A6W5	13119000000	10375000000	28102000000	19215000000	32288000000	31649000000	12138000000	10019000000	18185000000
A0A1D5QED6;A0A5F8ALN4;F7ERP4;F6QZY6	187820000	79811000	137650000	475480000	842000000	555040000	462850000	448070000	399420000
A0A1D5QEE2	657770000	398270000	627100000	1572100000	2845700000	3816500000	618450000	914390000	1470300000
F7CBG9;A0A1D5QEF0;A0A1D5QJ27;F7AJ20	145580000	227210000	539200000	319830000	523880000	244480000	348250000	319500000	120570000
A0A1D5QEF4;A0A1D5R808;F6Y0K6	92324000	11825000	24472000	0	58409000	111640000	57810000	19152000	50472000
A0A1D5QEG3;F7AE63	400850000	331410000	567040000	571250000	723570000	907280000	697600000	626980000	642320000
A0A1D5QEH0	98281000	40374000	78216000	100310000	46441000	22921000	15303000	24226000	54349000
A0A1D5QEH3;F6QCL8;A0A5F8A1X8	184790000	186440000	265140000	344080000	462460000	666960000	257160000	328700000	369550000
A0A1D5QEI7;F7FI89	4329800	0	0	9028300	3815200	10317000	10287000	7381500	4104500
A0A1D5R3Y2;A0A1D5QEJ3;A0A1D5QSA3;F6Z414	0	0	0	5326900	20834000	23189000	10044000	15509000	6199000
A0A1D5QEJ8;H9H2U3	29828000	31394000	87377000	278800000	224510000	276180000	206660000	221060000	167620000
A0A1D5R0A0;A0A1D5QEK3;F7C4M8	0	0	0	24221000	22585000	24090000	0	2266000	0
A0A1D5QEK5;A0A5F8A6N8;A0A5F8AMC0;A0A5F8AF56;F7HMM9;A0A5F8APX1;F7HMN6;F7H181;F7HMN2	487180000	276470000	1262900000	421500000	721800000	464060000	280100000	342440000	371960000
A0A1D5QEK7;F6UFB4;F6UF95;H9EV88;A0A5F7ZH03	0	0	0	15630000	21990000	8479400	0	4687800	0
F7FJ51;A0A5F8AL73;A0A1D5QEN1;F7EVN5	0	0	3670600	0	4135700	5686700	0	0	0
F7H4H1;F7H4G9;A0A1D5QEN3;F6UGY3;F7H4F4;F7H4H3;A0A1D5QWP9;F6UHD3	120480000	122740000	227630000	202330000	439180000	260240000	216740000	340510000	151700000
F7A0C0;A0A1D5QEN6;A0A5F7ZPE7;A0A1D5R138	241180000	297080000	286530000	386340000	671470000	452180000	273190000	259120000	251630000
A0A1D5QEN7;F7EZ43	1298600000	956560000	1902100000	1646600000	2153700000	2888100000	1898700000	1719400000	1699000000
F7A881;A0A5F7ZPQ0;A0A1D5QEP6;F7HK76;A0A5F8ARD4;A0A5F7ZML5;A0A5F7ZDC8	5715500	0	6268200	56295000	129830000	88069000	12063000	32897000	17276000
A0A1D5QEQ6;F6ZBG5;F6ZBF7	8690400	18139000	0	37416000	48111000	49538000	15745000	96291000	23512000
A0A1D5QER9;G7MGE5	0	2903300	12449000	12830000	0	4027100	2660500	0	2820000
A0A1D5QES2;A0A1D5R485	9418000	9542600	47814000	264970000	210610000	154290000	56262000	85251000	27151000
F7EJF0;A0A1D5QES3;A0A5F8A7P6;G7MXN0	513650000	594490000	629510000	1584700000	3358300000	3855400000	1186300000	1417300000	1056900000
A0A1D5QES5;F7GP66	137940000	833290000	554210000	1030700000	592490000	370280000	755510000	626850000	522110000
A0A1D5QEU7	0	0	8207600	6793800	13325000	12314000	0	3029600	0
A0A1D5QEW3;A0A1D5Q3D6	0	0	4919300	0	26857000	0	0	0	0
H9EQ09;A0A1D5QEW5	87596000	161050000	126570000	132030000	262170000	172110000	278070000	192350000	315270000
F7ANY1;A0A1D5R4Q2;A0A5F7Z8D8;I0FIN3;A0A1D5QEW6;F7HJJ0;H9FWN6;F6PNW7	36773000	21476000	114800000	29251000	31396000	68147000	50874000	11792000	71283000
A0A5F7ZRK1;A0A1D5R1W0;F6WDW8;A0A1D5QEX1;A0A5F8A139	95957000	18386000	58659000	33187000	50137000	62650000	49538000	12233000	93984000
F6R5V2;A0A1D5QEX2	2220500000	959880000	3755000000	3077200000	3480300000	4901600000	3566700000	2977200000	4772400000
A0A1D5QEX7	226360000	249920000	1254600000	1471900000	2441100000	1608800000	593000000	414750000	550280000
A0A1D5QEZ4	227490000	611380000	883160000	417910000	986700000	587330000	194250000	898220000	578610000
A0A1D5QGP9;A0A1D5QF08;A0A1D5QLZ0;A0A5F7ZN89;A0A5F8A2U1;F7HLL7;A0A5F7ZFB0;A0A5F8AAU3	68205000	40360000	286360000	82692000	129190000	84965000	173920000	145230000	43868000
F6T8W9;A0A5F8AH23;A0A1D5QF10;A0A5F8AK48;F6RF65;F6WM30;F6RF77;F6RF45	4252200	0	5138300	3582000	4066100	0	0	0	0
F7BMX8;H9FUP9;A0A1D5QF17;F7BGW5	22821000000	12759000000	23524000000	24172000000	26021000000	38281000000	32824000000	17460000000	27231000000
A0A1D5QF26	8983200	3996800	21346000	7068600	33738000	27066000	50564000	31952000	3936800
F7FVG4;F7FVF5;A0A5F7ZS35;A0A1D5QF33;H9FRX3;F7FVG8;A0A1D5RDY3;H9FRX5;A0A1D5QPH5;H9YVD0;F7HF78;G7N0Y9;A0A1D5QQM3	8058300	1343900	3105400	9139200	23602000	21797000	4411800	6828700	12738000
F6RJC7;F6RJH8;A0A1D5QF42;F6RJB0;A0A1D5RI78;A0A5F8A5T5	1004800000	1077600000	2019600000	1352000000	1419800000	1741100000	1012600000	1035400000	873090000
A0A1D5QF45	294010000	609870000	434250000	644220000	626710000	669830000	472590000	875010000	444160000
A0A1D5QGL0;A0A1D5QF46	133460000	63611000	528740000	235540000	286980000	263280000	345280000	167060000	369830000
A0A1D5QF51	7597400	2861200	9848700	0	0	0	0	0	3349400
A0A1D5R5B8;A0A1D5QF58;A0A5F8A7V8;F6VWM8	179820000	122990000	841860000	373630000	410730000	508480000	148310000	113380000	283200000
F6XPT4;A0A5F7ZFR7;A0A1D5QF78;A0A5F7ZPL6	81264000	84302000	152480000	75632000	123030000	80806000	14748000	24269000	35208000
G7NGE8;A0A1D5QF94	335310000	145680000	524520000	178200000	315630000	125160000	133600000	56257000	76662000
A0A1D5QXU0;I2CT75;A0A1D5RE16;A0A1D5QF97	82166000	68747000	135760000	84253000	90137000	132030000	90738000	57295000	32830000
F7FAJ8;A0A5F8ALU8;H9Z5X8;A0A1D5QFA7	847290000	529160000	1840200000	1533700000	2181200000	2602300000	923980000	945510000	1300600000
A0A1D5QFB4;H9FYS5	10335000	2983100	15635000	11079000	5263700	2144400	7949200	0	5854200
A0A1D5QFC1	46417000000	53491000000	106030000000	90768000000	95374000000	93353000000	56801000000	36696000000	43046000000
A0A1D5QFC3	125920000	178620000	201610000	242950000	262550000	46796000	188890000	114500000	85090000
F6UEA7;F6Q3G0;A0A1D5QFD0;F6UEC2	2007900	1094900	5275300	0	9561400	3020000	2618800	2543000	3410900
F7ERN1;A0A1D5QFD5	0	0	0	6638000	2700700	2000000	0	0	0
A0A1D5QJD3;A0A1D5QFE3;F6YII0	1980800	0	0	0	0	0	0	0	1870000
F6WDQ2;A0A1D5QFE5;F7HGJ5;A0A5F7ZJK9	35127000	25874000	72451000	64903000	56361000	71743000	61910000	69686000	107760000
F6PZD6;A0A1D5QFG8	0	0	2664800	0	2219200	5023600	0	7714400	0
F7A5X3;A0A1D5QFH7;A0A1D5QYN7;G7N1A1	16287000	0	61026000	89448000	24912000	20757000	48569000	18912000	4018800
F7GI90;A0A1D5QFI0;F7FU78;G7N5C3	7768500	3438100	19363000	2367200	11075000	0	2152000	2831000	0
H9ETP9;F6PPK1;A0A1D5QFI4;A0A5F7ZK19;A0A5F7ZJZ2;A0A1D5Q0J9	23080000	10495000	42048000	18973000	50583000	22685000	18258000	1090300	7722000
F6QU48;A0A1D5QFJ5	7466900	0	0	0	0	0	0	0	0
A0A5F8AJ62;A0A1D5QFK4;A0A5F8AD99;F7HAY0;A0A1D5QNL1;A0A5F7ZIA5;A0A5F7ZD21;A0A5F8A318	13444000	13245000	24512000	19481000	47861000	31136000	27677000	29735000	28642000
A0A1D5QFP2;A0A5F7ZIK8;F6XA87;F6X9X4;A0A1D5QW54	0	2143400	12610000	0	0	0	0	9515200	1253300
H9FWP8;A0A1D5QFP8	0	2715500	3544200	9196800	27868000	30128000	3980400	5606100	2897500
A0A1D5QFP9;A0A5F8A7E0;A0A5F7ZW97	4636000	6355100	15936000	56428000	19991000	45271000	29199000	70081000	2328100
A0A1D5QFR6;H9ET09;A0A1D5RJ60	11323000	20759000	15583000	25608000	47897000	43262000	60830000	49924000	59435000
F7E363;A0A5F7ZCR6;A0A1D5QFR9;A0A1D5QIJ7;A0A1D5QLB0;F7E375	33006000	0	56973000	4444600	12169000	0	45420000	60230000	0
A0A5F7ZWE8;A0A5F8AUF1;F6X299;A0A5F7ZKV7;A0A1D5QFT4	826020000	320270000	1230300000	425320000	299850000	381150000	282100000	256820000	214130000
H9ZFW1;A0A1D5QFU2;G7MJW9;A0A1D5Q232	59208000	32716000	143940000	135710000	196860000	106130000	182700000	33556000	47443000
A0A1D5QFU7	133300000	80086000	208810000	180200000	361460000	205340000	113140000	125090000	132870000
F6ZPR3;A0A1D5QFV1;A0A5F7ZBJ6;A0A1D5R7V5	8898700	5751500	20986000	2460500	29162000	20045000	3039900	4474600	11635000
A0A1D5QFX5;H9ENN5;F6ZPG0	8818500	0	0	35553000	41201000	23603000	9015200	28242000	11629000
F6ZIH3;F7G0R4;A0A1D5QVF5;A0A1D5QFZ1;A0A1D5QHS7	109150000	7959000000	105470000	3570800000	12398000	9456200	25504000	61950000000	54748000
F7FKU2;A0A1D5QFZ2;F7FKT2;A0A1D5QHZ9	53153000	31816000	234460000	22447000	62369000	28134000	23592000	7740200	16892000
F7GDY8;A0A1D5QFZ8;F7GDZ1	0	9161100	0	23463000	20887000	27189000	25528000	30314000	0
A0A1D5QG06;F6SDV3	7088600	1388000	72862000	15301000	23150000	30287000	0	32095000	31563000
F7AFL1;A0A1D5QG07	502000000	780980000	1503000000	981650000	1015900000	1194400000	1432600000	1002800000	1802100000
A0A1D5QG11;A0A1D5QV13;H9EQA5	373580000	315440000	783230000	233930000	388620000	173930000	521920000	305940000	477390000
F6SCY7;A0A1D5QG16;A0A5F8ADJ1	123530000	33640000	228180000	21027000	38319000	4396600	15906000	17609000	1941800
A0A1D5QG49;A0A5F7ZF01;F7HMW9	10028000000	8306200000	14712000000	9970800000	7643300000	13726000000	12803000000	3572400000	20263000000
A0A1D5QG59	67085000	97770000	19552000	262060000	407950000	134820000	21039000	116120000	8805800
G7NQ58;A0A1D5QG61;F6RML0;A0A1D5RDE4	3613500	27587000	60115000	166830000	264550000	194030000	115150000	207840000	160360000
A0A1D5QG66;H9ERL2;A0A1D5R076;A0A5F8A9Q1;F7BXG6	1474200000	1973900000	2479700000	2553000000	2545800000	1301800000	756830000	1198000000	842910000
A0A1D5QG76	1706800	0	0	70375000	57386000	117180000	31800000	40819000	27609000
G7N6F0;A0A1D5QG79	0	0	0	0	0	0	0	12258000	0
A0A1D5QG84;F7GKB6;A0A1D5RBE9;A0A1D5QWS5	56741000	475140000	68302000	238180000	27832000	0	21300000	306140000	30601000
A0A5F8A6M7;A0A5F8A766;A0A1D5QGD0;H9H4A0;A0A1D5QXM4;A0A5F8A461;H9H499;A0A1D5Q866	146400000	107550000	504310000	191920000	225680000	198430000	161770000	137810000	140270000
A0A1D5QGD8;F7ARX1	344060000	135080000	368020000	473480000	875750000	886580000	433030000	508120000	374460000
F6Q5W6;A0A1D5QGE9	0	9171900	56670000	15000000	5721300	2806400	17619000	20728000	12384000
A0A1D5QGF8;F6UDL3;F6UDM0;A0A5F8AMC1	835300000	429900000	729900000	488490000	642490000	1718800000	706380000	378500000	1270400000
A0A5K1UN35;G7N735;A0A1D5R6G7;A0A1D5QGG1	2601600	0	17802000	11154000	26465000	47250000	18980000	38269000	14589000
F7FRR6;A0A1D5QGH4;A0A5F7ZJS7	598090000	312620000	1092400000	356190000	378570000	536830000	418470000	303730000	541960000
A0A1D5QGI4;G7NQI5;H9FSV3	0	0	0	3065100	0	0	0	0	0
A0A1D5QGI6;F7GZ11;A0A5F7ZMX0	698400000	1210600000	2366800000	3185900000	4180400000	6141500000	2891900000	1079000000	2726500000
A0A5F7ZMK9;H9FY76;F7GYP0;A0A5F8A0W6;F6TN32;A0A1D5QGJ9;F7HDB8;A0A5F7ZY27	27639000	17954000	33523000	139370000	137150000	147020000	30211000	36018000	25495000
A0A1D5RBK4;A0A1D5QIM9;A0A1D5QGK7;A0A5F7ZRF1;F7H9A0	63126000	14107000	72051000	109540000	197720000	166580000	120340000	42521000	102690000
I0FJL0;A0A1D5QGK8;F7HEF9	67315000	41391000	86540000	146520000	131220000	175300000	60138000	55902000	59811000
A0A1D5QGL5	0	28666000	60566000	39979000	104950000	208440000	123050000	49617000	59637000
F7EVX1;A0A1D5QGM5;A0A1D5RC16	5517800	19105000	30900000	5682800	4922600	22751000	6252300	0	0
A0A1D5R814;F7E8M9;F7E8M3;A0A1D5RAS5;A0A1D5QGN8;A0A1D5QW50	35878000	14436000	44303000	55011000	19606000	6002400	25597000	32846000	23738000
A0A1D5QGQ8;A0A5F8AC91;A0A5F8A270;A0A5F8AA00	21775000	0	1583700	32820000	107060000	37899000	22835000	25435000	16865000
A0A1D5QGR2;A0A5F7ZBJ8	5634500000	5745800000	3237700000	2293300000	4504800000	8739700000	4606400000	2923300000	4524600000
A0A1D5QGR3;A0A5F7ZDM5;A0A1D5QAV6;A0A5F7Z8V3;F7E6D4	225610000	212540000	486540000	256330000	260060000	264780000	96762000	74477000	170010000
F7GLG1;G7N5C9;A0A1D5QGS9;A0A1D5QVV7;A0A1D5RE84	931510000	277570000	2240600000	578680000	876340000	697010000	600460000	320410000	525310000
F7H6K8;F7H6J6;F7H6K0;A0A1D5QGT9	9267800	54765000	41436000	737920000	805520000	535940000	85786000	79448000	82479000
A0A1D5QMV2;F7GSD3;F6XBD3;A0A1D5QGV4;A0A1D5R8R7	29995000	0	49958000	17230000	37930000	37477000	12842000	5490700	30725000
A0A1D5RHI0;A0A1D5QGW6;F6YH29;F6YH36;F6YH97;F6YHM4;F6YH20;F6YH63;A0A1D5RFM5	341480000	500300000	963900000	202140000	536240000	617860000	292800000	313380000	265220000
A0A1D5QGW8;F6Y3W7	7002000	78221	8488500	30922000	69695000	63657000	26975000	30939000	3169400
A0A5F8A1K7;F6XDK9;A0A1D5R604;A0A1D5QGZ6	15934000	15588000	10021000	4844600	0	0	0	2167600	5529600
F6PPD8;A0A1D5QH00;F6PPC1	204340000	77936000	192080000	192790000	97071000	59260000	74208000	17252000	61704000
A0A1D5QH08	91768000	87621000	29390000	189360000	140850000	172160000	81541000	20891000	84604000
A0A1D5QH14;A0A5K1V6N9	4792700000	3460600000	10361000000	10287000000	10764000000	11220000000	5484900000	6368700000	7396500000
F7HE97;A0A1D5QH15;A0A5F8AUJ3;A0A5F7ZSN7;A0A1D5Q9M3;A0A1D5Q236;I2CU78;A0A1D5QT40	55210000	158680000	363890000	137980000	248680000	76974000	60151000	298480000	27608000
A0A1D5QH18;F7F7Y2;A0A5F7ZVA0;F7F7Z2	10522000	8374100	13534000	31298000	41969000	39707000	8794300	0	3921400
A0A5K1UWY5;A0A1D5QH24	6122200	5970500	23681000	0	0	10792000	0	7054500	0
A0A1D5QH43	187730000	154140000	405160000	335280000	178080000	341710000	100460000	117390000	157510000
A0A1D5QH68	0	0	8993800	7321400	39961000	27937000	8702000	29387000	13680000
A0A1D5QH76;A0A1D5QPZ1;A0A1D5QUB6;A0A1D5RH56;F6VAB7;F6VGJ2;F6VGL1	10684000	249230000	24603000	62716000	35966000	31464000	35678000	24008000	0
A0A1D5QH84;A0A1D5RFG0;F7C2D3;F7EPS9	286380000	225720000	706270000	311900000	184960000	277770000	467540000	151090000	297080000
A0A1D5QH89;F6WQU1	63548000	54170000	108630000	155070000	221220000	142580000	29741000	28882000	10502000
F6Q5N1;H9FUG8;A0A1D5QHC2;F6Q5Q2;A0A1D5QS12;A0A1D5Q0S2	0	0	0	17313000	22641000	15014000	0	0	0
A0A1D5R395;F7H7V7;A0A1D5QHC8;F7H7W3;A0A1D5QBJ3;A0A1D5R4I1;A0A1D5QSJ2;F7GM80	129880000	65568000	97153000	88557000	144300000	169390000	60733000	22433000	28331000
A0A5F7Z923;A0A5F8A3Y0;A0A5F8A5V5;A0A5F7ZL38;G7MHR2;A0A1D5QHE8;F6XS40	5648700	0	5076700	0	0	0	6409000	0	2691900
A0A1D5QHF3;F7CX36	12583000	3555100	13906000	162000000	161760000	138130000	29574000	22432000	45936000
A0A1D5RCF2;A0A1D5QHG9;F7E1W0	308110000	81996000	255760000	348100000	151470000	128960000	71717000	22377000	22584000
F6RT28;A0A1D5QHJ6;F6RT54	205160000	146640000	451960000	794130000	925810000	472170000	276560000	581500000	250580000
G7MKT4;A0A1D5QHK2;A0A1D5RCS0	25677000	285000000	71836000	96731000	100480000	43698000	98050000	957710000	27504000
F6YRH7;H9ZA07;A0A1D5QHL5	147140000	0	14681000	0	12432000	133150000	120090000	0	97928000
A0A1D5QHM1;A0A5F7ZLC8;A0A1D5QUW8	2155500000	1329500000	3777600000	2419700000	3792700000	5617100000	4378200000	2346400000	3257100000
A0A1D5QHM5;F6U5D3	160540000	9481800	160020000	67358000	80663000	84315000	96546000	5764200	15519000
F6UCA0;A0A5F8A3C0;A0A1D5QHQ4	0	0	0	0	0	3159400	0	0	0
H9FQ52;A0A1D5QHS1	1077700000	712080000	819710000	223640000	311310000	125830000	344230000	197090000	516610000
F6TI34;A0A1D5QHT0	47619000	10511000	47919000	15681000	11267000	34589000	37538000	0	56456000
G7MYI0;A0A1D5QHT3	23453000	15176000	29632000	23897000	91069000	31589000	4817400	6494300	8527800
A0A1D5QHU8	0	0	0	0	0	0	0	0	52831000
H9H3W6;A0A1D5QHV8	29753000	21682000	57410000	13399000	23436000	32998000	24968000	9913000	12318000
F6PK70;F7CBA6;A0A1D5QHX2;F6PK61;F7CAY4;F7CBA0;A0A1D5QQ84;F6UAX5;F7CBB9;F7CB08	19215000	5812600	36707000	4068700	4740400	108230000	0	1671600	0
A0A1D5QHY2;F6V6C5;F7F5Q7;F7F5R3	1532600000	644870000	2412800000	1153800000	1671100000	1190000000	784820000	553140000	1326000000
A0A5F7ZMS8;A0A5F7ZKE6;A0A5F8A2T9;A0A1D5QHZ4;A0A5F8AEE9;F7EC96	43136000	0	39736000	6032600	7172400	7431900	35484000	21568000	25089000
A0A1D5RI22;A0A1D5QKI7;A0A1D5QI00;G7N4D2;A0A5F8AA38;F7GXC9;F6YJZ5;F7GXC7	21824000	9179200	25741000	21466000	50865000	52602000	25665000	31144000	15520000
A0A1D5QI03;F7ELW3;A0A5F7ZFD9;G7N1A6;A0A5F8A4G2	0	0	0	0	6314100	19235000	19913000	0	0
F7G8X6;A0A1D5QI04	14239000	0	24585000	40951000	63691000	63611000	13166000	6009400	6156600
A0A1D5QI05;A0A5F8A2H5;F7BPS8;A0A5F8A4B3	42486000	12473000	24716000	2895200	8904600	10132000	65064000	6415400	334610000
A0A1D5QI08	16187000	6147000	24149000	351950	29038000	24310000	26774000	0	0
A0A1D5QI23	2389900	0	43139000	0	0	0	0	5306400	0
A0A1D5QI24;A0A1D5RGZ3	467250000	211700000	612160000	287410000	612020000	803420000	389850000	182910000	177160000
A0A5F7ZFA6;A0A1D5RF21;H9H3S1;A0A1D5QI26;A0A5F7ZU73;F6UE68;A0A5F7ZWB6;A0A5F8AEL0	51400000	0	4395900	0	45471000	0	48505000	0	187220000
F7HE61;F7HE54;A0A1D5QI28;A0A5F7Z6Z4	0	0	0	4854100	0	0	0	0	0
A0A1D5QI42	141740000	207760000	91734000	170910000	475220000	298560000	241610000	89338000	18788000
A0A1D5QI54	717780000	527240000	476570000	1288800000	1034400000	183380000	1231400000	1084500000	877510000
A0A1D5QI64;F7FCV2;H9YUH8;F7FCV8;A0A5F8A8D1	315930000	191670000	441800000	243850000	333080000	436580000	374470000	290570000	415600000
A0A1D5QI72	0	12914000	0	30072000	27144000	30723000	0	0	0
F7H3U6;A0A1D5QI76	34398000	29415000	184430000	273450000	659780000	731480000	95255000	119010000	60519000
F7HN04;F7HN08;A0A1D5QI90;A0A5F8APD0;I2CUP1	0	0	7842100	19248000	18016000	0	7154100	2303800	1894500
F7D9V1;A0A1D5QYX5;H9FML1;A0A5F8ANK3;A0A5F7ZNK8;A0A1D5QI94;F7D9V9;A0A5F7ZA35	345070000	775740000	609940000	1125600000	2177100000	3014600000	2104800000	1576900000	1097800000
H9ZB97;A0A1D5QIA8;A0A5F8AAC0	12056000	2150600	11609000	26849000	58927000	55970000	15234000	27036000	0
A0A1D5QIB5;F7DZL7	191970000	318290000	183220000	554000000	408930000	1063200000	710510000	146550000	595810000
A0A1D5QIB8	84260000	34629000	124600000	88909000	73915000	34815000	36256000	36410000	32398000
A0A5F8ABJ2;A0A5F8ACB5;A0A5F8AQR4;A0A5F7ZBI1;A0A1D5QNZ3;F7BPX7;A0A1D5QIC3	0	5277300	24741000	9777300	5032800	0	0	1464500	0
A0A1D5QIC4;A0A1D5QN39;A0A1D5QUA4;F7ALA6	917850000	554910000	1327700000	1169600000	1607800000	962210000	1070100000	727300000	1291300000
A0A1D5QIC8;F6RYR8;A0A5F8A2W8;A0A5F8ABK9;A0A1D5QI68;A0A1D5QQ00;A0A1D5R2T2	1112600	20133000	30980000	19322000	20993000	37511000	0	21752000	0
A0A5F8A8P0;A0A5F7ZNI0;A0A5F7ZF91;A0A5F7ZCR2;A0A1D5RBQ6;A0A1D5R6L1;A0A1D5QTL8;A0A1D5QID4;F7GIP2	41559000	17711000	76562000	23203000	70446000	17325000	11363000	9263600	40159000
A0A1D5QID7	3012000	0	6775700	5274800	14947000	4108900	2669300	5763900	5201600
A0A1D5QIE2;A0A5F8ABN3	62227000	90765000	134900000	259480000	365570000	467300000	190720000	111090000	199810000
A0A1D5QIH8;F7ALS2	0	9082800	41486000	1777600	13052000	6707900	2457700	80959000	5281700
A0A1D5QIH9;A0A1D5RK38;A0A1D5QLJ5	0	18772000	1055100	3744500	0	0	1240800	13787000	0
A0A5K1VFS3;A0A5F8A1W0;F6ZCA0;A0A1D5QII6;A0A5F8A247;F6ZC81	9233400	0	6799100	50345000	40623000	46667000	34411000	16799000	9366500
A0A1D5QII7	63466000	0	61939000	207340000	0	0	11798000	0	0
A0A1D5QIJ6;F7CUW4;F7CUX2	18117000	13042000	9892200	4541100	9444100	12642000	12947000	1432000	4849900
F6ZFY9;A0A5F8AN26;A0A5F8AGP7;F6ZG24;A0A1D5QIK3;H9FZX0	61851000	61459000	159000000	16756000	40618000	29553000	28877000	0	1975200
A0A1D5QIL3	0	0	12048000	37639000	14320000	23935000	0	7216300	7544700
A0A1D5QIL8;A0A1D5QXC4;F7H1J4;A0A5F8A4P7;A0A1D5QVM6;A0A5F7ZTM4	1756900000	1346900000	2014600000	2584500000	2820100000	1919200000	1414400000	2472600000	1304000000
F6RZP3;G7NNV5;A0A1D5QIP3;A0A1D5RGX9	2357200000	1377800000	2554900000	519920000	860760000	724110000	831030000	251810000	822020000
A0A1D5QIQ4	90353000	78154000	173460000	176190000	179490000	167310000	92350000	78295000	131140000
H9FS79;A0A1D5QIQ5;F7G0N4;A0A5K1VSP8;A0A5F7ZBP7;A0A5F7ZF64	1824900	0	11226000	7997400	22915000	11232000	6091100	0	4025300
F7H8D1;F6UJC8;A0A1D5QIR8;A0A5F7ZZ73	10781000	52158000	44899000	218870000	278860000	135820000	142860000	363440000	110250000
F7GM01;A0A5F7ZFK2;A0A5F8A736;H9ZDW7;A0A1D5QIR9	6472900	0	19184000	0	6573900	3628800	0	0	0
A0A1D5QIT7	42139000	32462000	65031000	103050000	136660000	127250000	65950000	99405000	69758000
H9EQ13;A0A1D5QIT9	39562000	0	3439000	164230000	198500000	223880000	82256000	100550000	29965000
F7AU50;F7GXC5;A0A1D5QIZ8	4602200	6784500	2734100	0	4240800	8494600	6776900	8701600	15057000
A0A5F7ZWH5;A0A1D5QJ11	10134000000	12474000000	11511000000	12929000000	17525000000	26608000000	11748000000	11431000000	25520000000
F7EW81;A0A1D5QJ13	0	0	0	10669000	8283200	0	0	0	0
A0A1D5QJ16	0	0	0	33173000	55277000	68410000	0	0	0
A0A1D5QJ24;H9FTD3;H9FTD4;A0A5K1VK97;A0A1D5RAI6	35530000	34135000	135170000	28866000	35322000	36111000	26801000	17090000	9934900
A0A1D5QJ30	0	0	0	1409900	7774600	3772400	0	0	0
A0A1D5QJ39;A0A5F7ZWX0;A0A1D5QL64;F7HBU4	4511100000	2982700000	3908800000	4230100000	4372100000	9092700000	4563900000	4797600000	9230400000
A0A1D5QJ60;H9ENZ8;A0A5F8AAX6	253010000	163670000	330950000	209390000	261630000	287990000	290090000	269050000	270730000
F7AIB6;F7AID2;A0A1D5QJ66	0	1313200	6977800	4606200	11527000	3243300	0	0	0
A0A1D5QJ68;F7HGI8	1437400	0	9603300	0	10679000	9047600	3245400	2839600	6149200
F6YW64;A0A1D5RJ06;A0A1D5QJ69;F6YWU8	2877400	3891100	36405000	2149600	33182000	14684000	8220600	16156000	0
H9H4W8;A0A1D5QWL7;A0A1D5QJ89;H9H470;H9FUL0	20287000	901590	32716000	22673000	34386000	42765000	16999000	22192000	21492000
F7EIY0;A0A1D5QJA3	435740000	332590000	262750000	287850000	510360000	602470000	556630000	524050000	316820000
G7MYM3;A0A1D5QJB2;A0A5F8ATW2	142420000	113600000	101830000	71092000	108570000	152600000	139410000	70153000	150200000
F6VBW2;A0A1D5RD38;G7MFP1;A0A5F8A6Q1;A0A5F8A322;A0A5F8AK25;A0A1D5QJB3;A0A5F8A756;A0A5F7ZQV9	20311000	134010000	132850000	669960000	73777000	86362000	98116000	31950000	83706000
A0A1D5R2B8;F7BCR1;A0A1D5QJD9	33488000	12380000	30345000	6801300	0	6030100	0	20979000	0
A0A1D5QJE1;F7GU99;G7NT89;A0A5F7ZWJ1;A0A5F8AK86	10412000	0	9231500	7347400	8100100	8061700	9319300	17967000	7094500
A0A1D5R4B8;A0A5F7ZL48;F7HHQ7;A0A1D5QJF0;F7HHS2;A0A5F8AAK8	18596000	20200000	37871000	39588000	30538000	29152000	19322000	25042000	24157000
F7HLS6;H9ESL3;A0A5F7ZD88;H9ER02;A0A5F7ZVK2;A0A1D5QJF8	176900000	152430000	203970000	355080000	471020000	227030000	308970000	265790000	266260000
A0A1D5QJG6	61446000	41893000	39398000	16711000	33445000	21754000	24242000	46674000	28639000
A0A1D5QJH6	0	0	5012500	0	0	0	0	0	0
A0A5F8A861;A0A1D5QJN6;A0A5F7ZDV3;F7CDD3;A0A5F7ZX59;A0A5F8A5P9	12365000	1032200000	152910000	27594000	40417000	83789000	35671000	925390000	236540000
A0A1D5QJP4	29716000	27871000	36699000	196730000	147910000	175610000	74508000	75362000	57376000
A0A1D5QJR4	129830000	105260000	202720000	196570000	224870000	196140000	99851000	109520000	54650000
A0A1D5QJR8;F6WF04;A0A5F7ZRI7	2036300	1192000	5758100	3267000	10447000	934490	0	0	705470
F7GNW5;H9EN17;A0A1D5QJS1;H9EPP2;A0A1D5QVJ1	93816000	69952000	253610000	167020000	170900000	233710000	163100000	154390000	257230000
A0A1D5QJT5	39681000	41824000	55456000	66274000	222600000	95828000	61472000	138010000	95437000
A0A1D5QKE2;F7GWE2;A0A1D5R4E1;H9G062;A0A1D5QJT8	0	0	0	1847300	17275000	2495100	0	0	0
A0A1D5QJU3;F7BGG3	143080000	206090000	335250000	290710000	179460000	371750000	254250000	18018000	315880000
A0A1D5QJU9;F7EX17	27867000	0	2193000	73516000	11727000	96136000	20875000	78439000	58490000
A0A1D5QJW0;F7H4Q1;F7H2P4;F6S6M2;A0A5F7ZHC6;F7H4Q4;F6S6L4;F7H4Q8	81087000	53408000	215750000	70197000	111390000	121300000	41137000	94542000	102430000
A0A5F7ZZG3;A0A5F7ZJJ4;A0A5F8A3S9;A0A5F7ZAG5;A0A1D5QJW1;A0A5F7ZP73;F6R0R2;F7GKT3;F7GKS8	1503500000	656820000	3242000000	2137400000	2087600000	2117800000	1606500000	903580000	1144000000
A0A1D5QJW2;I0FIZ0	0	2616300	3040700	14044000	14366000	12730000	0	3760300	6648900
A0A1D5QJX0;F7DBC7;A0A1D5R6R2	1590700000	630060000	1200000000	639500000	1229500000	1307200000	1028500000	828900000	624230000
A0A1D5QJX2	613970	4501500	0	2407300	0	0	3827000	13238000	944980
F6T1E1;F6T778;A0A1D5QK16	104150000	96943000	67826000	64367000	91148000	22635000	37899000	13160000	60786000
A0A1D5QK29;F7E6G0	57772000	19143000	44825000	102070000	167180000	241620000	114280000	139330000	112160000
A0A1D5QK52;F7C8M0	18038000000	19375000000	20451000000	24562000000	19184000000	15044000000	10734000000	20870000000	9708100000
F7AUY5;A0A1D5QK61	44394000	40571000	25177000	161640000	211570000	147160000	82401000	60039000	75535000
A0A1D5R8G2;A0A1D5QVM1;A0A1D5QK66;F6QE89	37340000	86662000	120160000	19754000	17803000	30512000	66894000	75208000	67740000
A0A1D5QK76	9621300	48265000	66861000	27802000	132970000	182210000	221970000	6558400	394310000
A0A1D5QN97;A0A1D5RGM7;A0A1D5QK82	0	3507800	15806000	21965000	54573000	60396000	26907000	21951000	47920000
F7BR30;A0A1D5QK87;I2CTD3;A0A5F7ZVL9;H9FPA5;A0A1D5R6F8;A0A5F7ZRL1;F7HNX9	0	1652500	27109000	9067300	28573000	12623000	15177000	9840900	2359200
A0A1D5QKA5;F7D3M2	9644700	0	9948800	0	0	0	1722700	0	0
F7H3Y6;A0A1D5QKC2	678910000	596840000	743660000	1614400000	1403700000	1894500000	535350000	326120000	487040000
A0A5F8A9A0;A0A1D5QKF3;A0A1D5QRF4;F7BCC1;A0A5F8A6H7	910360	4575500	2921900	16411000	9568300	15097000	12964000	25895000	11612000
A0A1D5QKF6	17443000	0	25149000	22444000	52061000	75118000	35774000	53079000	44198000
A0A1D5QKF7;H9H3M0;I2CWU1;H9H3L9	12698000000	9530300000	22019000000	9419100000	13683000000	10615000000	14085000000	10883000000	21289000000
A0A1D5QKF8;F7G8R8	0	0	0	16351000	26950000	25620000	12951000	21720000	12914000
F7GEL2;A0A1D5QKG9	18801000	40276000	75184000	52769000	99956000	71012000	48376000	28305000	13285000
F6W842;A0A1D5RJN6;A0A1D5R757;A0A1D5QKH1;F6W807;F6W825	21208000	4785900	17606000	4848700	9110800	6620200	30636000	15456000	13654000
A0A1D5QKH3	200450000	174370000	279640000	160950000	350250000	131260000	80870000	91409000	136950000
G7MME5;A0A1D5QKH6;A0A5F8AS99	81127000	25930000	151980000	174700000	262410000	157630000	140370000	89414000	70274000
A0A1D5QKI6;F6WG42	164470000	96952000	236410000	290740000	349650000	23462000	134150000	176340000	88867000
A0A5F7ZJI2;F6YUJ2;A0A1D5QKJ9;A0A5F7ZJ69;A0A5F8A1Z5;A0A1D5RIQ5;F6YUI4;A0A5F8ANT3	11550000	5569300	28826000	21344000	51750000	14351000	23174000	50362000	19173000
A0A1D5R684;A0A1D5RCY1;I2CTF5;F6TDB7;A0A1D5QKK0;F6TDA8;A0A5F7ZR20	0	0	7376900	0	2483500	3643100	2070200	0	0
F6XKY8;A0A5F8A428;A0A1D5QKN1;A0A5F7ZWC5	142320000	230530000	498260000	186570000	263470000	248210000	186580000	137970000	158750000
A0A1D5RJU9;F7C2Z5;A0A1D5RJW4;A0A1D5R2J2;F7C2Y1;A0A1D5QKN5	5922800	0	26042000	3003000	3446000	0	0	0	0
F6XP58;A0A5F7ZTR1;A0A1D5QXX3;A0A1D5QKN8	5784300	0	7866900	108210000	105310000	140240000	39268000	173110000	33379000
F6YR98;G7NKL5;A0A1D5QKP2	0	0	0	22695000	42668000	34984000	0	2408800	0
A0A1D5QKQ1;F6RBN8	187090000	89786000	151220000	202730000	292070000	264190000	100060000	97857000	192010000
A0A1D5QKQ4;F6Y8L0	32572000	93213000	160370000	103730000	100630000	300520000	69649000	42655000	86919000
A0A5F8AFU9;F6YU93;F6YU59;A0A5F8AAR4;A0A1D5QKQ8;F6YU76	317750000	114520000	598580000	225980000	337590000	245580000	123190000	154000000	183820000
A0A5F8A3D6;A0A1D5QKQ9;F7GN77;A0A5F8AUS4;A0A5F8A749	27840000	1757900	46418000	0	4133000	2147300	31070000	41985000	18427000
A0A1D5QKR1;A0A1D5QQA7	69806000	46230000	114780000	56272000	53762000	49628000	33025000	61111000	22963000
F6Z3R0;A0A1D5QKR2	813270000	333170000	617010000	1025300000	1480100000	2231300000	940490000	504500000	498400000
A0A5F8ARQ2;A0A1D5QZA1;A0A1D5QKR3;A0A5F8AA52	3277000000	1490400000	5250600000	2815300000	3128200000	2340700000	1537000000	717650000	1254400000
A0A1D5QKS1;F6URC2;F6URF2;H9EUD0;A0A1D5QJ76	42955000	86988000	78534000	425400000	496820000	465600000	212320000	247710000	288800000
F7BAS0;A0A1D5QKV3;F7BAT3;A0A5K1UQW7;A0A5F7ZXJ2;A0A1D5Q4F2	0	3365700	8677400	0	12362000	9599200	4086300	3652600	0
A0A5F8AGX3;F7GTN7;A0A1D5QKV7;H9EMB1;F7GTN4	6740000	2319900	14467000	0	42894000	22861000	13028000	6296300	20456000
A0A1D5QKW6;A0A1D5RL25	2078600	0	73171000	6759100	11288000	5820200	0	0	0
A0A1D5QKX2;F7FYN3	0	1252800	0	14499000	5387200	15927000	6722700	15540000	0
A0A1D5QL01;F7EED0;F7EEC3	676070000	359380000	858020000	708570000	577270000	798680000	394310000	241690000	353930000
A0A1D5QL15	16487000	839520	25408000	0	8141100	3921900	0	1766600	8353000
A0A1D5QL31	102320000	97997000	380400000	152840000	493490000	445590000	239410000	186210000	283160000
A0A1D5QL39;F7EKP1;F7EKQ9;F7CAI6	82644000	15477000	78983000	24057000	149870000	43660000	103510000	59935000	54126000
A0A1D5R8G1;A0A1D5QL52;F7C989;A0A1D5RH81	158600000	54011000	281910000	271450000	418970000	371880000	290110000	289960000	258460000
A0A1D5QL55	180340000	199560000	569550000	506650000	506990000	401570000	687680000	304650000	344230000
A0A1D5QL76;F6X6S0;A0A1D5R9N4	0	26307000	28314000	7180400	5820600	12051000	12043000	32121000	2785000
A0A1D5QUX4;A0A1D5QL91;F6T495;A0A5F8AM53;A0A5F8AGB3	653740000	385960000	1011900000	492240000	444210000	374370000	270190000	232450000	248790000
A0A1D5QLA5;A0A1D5R627;F7HQH4	54034000	1772100	68099000	17347000	32960000	42076000	22501000	32053000	31960000
A0A1D5QLA7;F7EH63	298850000	80797000	599520000	234910000	220240000	53745000	90282000	165090000	61022000
A0A5F8A727;A0A1D5QLD6;A0A5F7ZRR4	0	209130000	74460000	945470000	0	162780000	151880000	360110	86401000
A0A1D5QLF1;F6VS00	2154900000	1847200000	2419500000	2449500000	4356500000	2543800000	5638700000	1437400000	2931100000
A0A1D5QLF4	0	1066000	26504000	0	0	0	0	0	0
A0A1D5QLG3;A0A1D5RH43;A0A5F8ADH1;F6SKR7;F6SKS6;A0A5F7ZYL3;A0A5F7ZZQ4	50854000	8094400	81034000	17979000	40167000	10351000	5921900	0	6636800
A0A1D5QLH1;F7HB82;F7HB87;H9G1C9;A0A1D5QJC0;A0A1D5RJK6	1198600000	473860000	2171500000	402570000	827190000	370330000	572910000	397080000	655590000
A0A1D5QLK2;H9FYR1;F7GWD4;G7NL17	3142500	6963400	9972300	0	0	0	10704000	10975000	15654000
A0A1D5QLL7;F7HRA5;A0A5F7ZJP4;A0A5F8A3K8	1668200000	1489000000	2820800000	2034400000	3515900000	1766300000	2180100000	2072800000	2086200000
A0A1D5QLM0;F7FER5	83944000	9892800	96146000	36220000	39955000	27353000	48106000	13746000	13352000
A0A1D5QLM8;F7HB42	14689000	0	35155000	129520000	228560000	374730000	66545000	47697000	36865000
F7GIZ6;A0A1D5QLN2;A0A5K1U1A1	26410000	5197000	31670000	53929000	57421000	12303000	19828000	6245600	3513200
F6Z5L0;A0A1D5QLN6;A0A5F7ZF15;A0A5F7Z7L5	62503000	77580000	130990000	239840000	232790000	333430000	195680000	430730000	92147000
F7G642;A0A5F7ZZT7;A0A5F7ZTX4;A0A1D5QLN8;A0A5F7ZUP2;A0A1D5QUS1	79016000	65210000	130200000	26007000	37954000	36655000	88179000	104970000	34404000
A0A1D5QLP0;A0A1D5RHN2	27578000	34638000	74408000	51519000	71261000	100050000	120310000	47183000	38049000
A0A1D5QLQ1;A0A5F8AIF0;H9EUL2;F6VX35;A0A1D5Q123	5939300	0	105360000	8589900	2760000	4819000	2906200	694880	4321100
A0A1D5QLT0;F6ZE09;A0A5F8ATQ0	54758000	36814000	65958000	68787000	87800000	3767900	46795000	21655000	20762000
A0A5F8AFH3;A0A1D5QLT3;F7GWC3;F6S5X7	329910000	258090000	375510000	1412800000	1802200000	2589800000	668630000	1411000000	520470000
F6XZL9;A0A1D5QLT6	5581300	1228100	13039000	3546100	0	4134900	7962500	2002200	0
A0A1D5QLT8;F7FA18;A0A1D5R0M3	101410000	123070000	274890000	60085000	128020000	93036000	164470000	126890000	129170000
F7GTK4;A0A1D5QLV3	4428000000	3280900000	3942900000	2845900000	7754000000	8735300000	6393500000	4481400000	7816000000
F7G726;F7G1N5;A0A1D5QLV9;F7G176	1505900000	1631100000	2831500000	1086500000	1136900000	1904300000	1680200000	3500500000	2843000000
A0A1D5QLW1;F7GL19	0	23289000	8939600	0	0	0	1336500	6288400	0
A0A1D5RDA8;A0A1D5QLW8;F6YQS1	7404100	0	18672000	0	4741700	6528400	6420100	0	6394400
I0FTK4;A0A1D5QLX2	2304400000	1361800000	2770400000	2468500000	4594000000	4585800000	3274800000	5078000000	4924300000
A0A1D5QLX7	64275000	309020000	69017000	213370000	93167000	55176000	52936000	921930000	18548000
A0A1D5QLY4;F7GNT7	467970000	490160000	640660000	227990000	481950000	405780000	456200000	367680000	798710000
F7DBH2;A0A1D5QLY7	0	13678000	38951000	31908000	51348000	121070000	58142000	49542000	23640000
A0A1D5QM19	168150000	101410000	395660000	299070000	362890000	483380000	280310000	210100000	358510000
A0A1D5QM62;H9H2V0	20805000	16103000	56235000	34338000	43100000	39100000	17867000	23170000	32241000
F7CUH4;F7CUG7;A0A1D5QM69;G7NRH1;F7D266	0	1684500	6112500	0	6367500	0	3557900	4406400	0
A0A1D5QM76;A0A5F8ASS0;F7E4F9	42584000	31947000	69348000	206930000	320050000	131590000	77348000	65212000	46654000
A0A1D5QMA7;F7FN90;A0A5F8ARZ9;A0A5F7ZBZ2;F6SRF5;A0A1D5R3S3	12022000	5028900	8027500	7245700	14989000	40230000	18363000	75511000	37690000
F6X242;A0A1D5QMB4;A0A1D5RI49;A0A1D5R0D4;A0A1D5QNW6	1458400	2112500	18934000	5408300	4581600	11182000	0	0	8067700
A0A1D5QMB8	212760000	178050000	299620000	622290000	435790000	412990000	302490000	194310000	172860000
A0A1D5QMD7;F7D3Q6;F7D3R4	60176000	14992000	74967000	32694000	99573000	108280000	47143000	63247000	33775000
A0A1D5QMF3;F7H1C8	4666600000	2821500000	5012400000	5642500000	5850500000	13965000000	9058700000	7179500000	20636000000
A0A1D5RKQ7;H9FV54;A0A1D5QMF4;A0A1D5R8K9	11538000	0	8023700	12031000	6504900	2934200	11885000	5954700	4976400
F7EUM0;A0A1D5QMG4;A0A1D5RB55;A0A5F8APG2;A0A1D5RKX0	400330000	208110000	325810000	1258300000	1816100000	1767300000	588970000	644730000	890030000
A0A1D5QMI5;F7DCA7	15310000	0	20625000	18698000	25889000	84480000	4937500	61362000	23573000
F6YT14;F7GEV1;A0A1D5QMI6;A0A1D5R978	883710000	627310000	800250000	1427500000	1565100000	2162900000	1042100000	1375400000	997640000
A0A1D5QMJ6	0	2475200	17328000	102120000	68635000	95385000	6553800	303490000	120400000
A0A1D5R8W3;A0A1D5QML3;Q6GUQ4;F7HEC0	352040000	1195600000	643290000	1359400000	2142600000	4902400000	7200500000	2919100000	2983400000
A0A1D5QMM5;F7H767	10632000	9056000	11494000	42168000	60766000	26427000	27792000	66276000	12302000
A0A1D5QNT3;F7C652;A0A1D5QMN2	2144900	6017100	7756900	31445000	61469000	84047000	14959000	52922000	25333000
H9FVT9;A0A1D5QMN6;H9H396	624970000	561950000	1752700000	1003200000	942720000	396930000	262650000	388380000	191010000
A0A1D5RAU7;A0A1D5QMN8;A0A5F7ZHK5;F7GAG9	525880000	140200000	768530000	466820000	1177800000	855260000	523570000	457930000	617270000
A0A1D5QMQ3;H9G1V0;F6XL81	0	9156800	19090000	13335000	18105000	8526200	26598000	23725000	17955000
A0A1D5QMQ9;A3RFZ7	20316000	16354000	46551000	52914000	188130000	26057000	31420000	24236000	9785600
A0A1D5QN14;F7DGI4;A0A1D5QY99;A0A1D5QMS8	16662000	27943000	149300000	209320000	63372000	74089000	117770000	326620000	40914000
A0A1D5QMT0;A0A5F8AKL0	644580000	301260000	941040000	1446800000	1638300000	1587000000	416500000	412610000	253580000
A0A1D5QMU6;A0A1D5RA40	698180000	345750000	788330000	228070000	287480000	209800000	203630000	135640000	191100000
A0A1D5QMY7;A0A5F7ZTV1	0	0	0	0	0	0	0	24913000	0
A0A1D5QMZ0;F7HK11;F6RV78;A0A5F8A1K1;A0A5F8AEJ4	426410000	354580000	354560000	322800000	892810000	613540000	740510000	515350000	965590000
A0A1D5QN23;F7HJ25	436970000	150300000	687730000	944810000	876370000	1039100000	641330000	514960000	951070000
A0A1D5QN24;A0A1D5RKE1;F7EUD7	1482600	9804300	4832900	16759000	18114000	13698000	3430200	17964000	7600000
F6R585;A0A1D5QN28;F6R564	8653500	4890100	3738600	9668700	18594000	20613000	6737100	36490000	24366000
A0A1D5QN32;F6RA67;F6X536;A0A5F8ASE8;A0A5F7ZJR9;A0A5F7ZHY2;F6R9Z1;F6RII6;F6RAM3;F6RAQ1	228680000	150670000	444380000	293290000	556420000	664100000	220210000	224730000	121260000
F7EL53;A0A1D5QN74;A0A1D5R8G6;F7EL58;A0A5F8ADX0;A0A1D5QV57	8713300	12681000	16351000	16021000	17683000	21514000	14313000	10995000	24481000
A0A1D5QNA2	13234000	20139000	48737000	33221000	45342000	5789200	28062000	16206000	24598000
A0A1D5R6G5;H9EN50;F7EGR3;A0A1D5QNC4;H9FR75	1466000	19399000	17929000	23512000	30382000	28758000	31433000	37128000	30573000
F7HP89;A0A5F8A1W4;F7GXX9;F7GXY1;A0A1D5QNE6;A0A1D5QWM8;A0A1D5RF26;A0A1D5QRV6;F7GZM5	63289000	17856000	103930000	39399000	96283000	49436000	20185000	14418000	20241000
F7HE41;A0A1D5RF32;A0A1D5QNH3;A0A5F8AKN0	10038000	9680200	7593000	2661400	6427400	8635000	0	8434500	0
A0A1D5QNH6;F7FAR5;F7HB04;F7EHJ1	35139000000	29043000000	46093000000	25640000000	58758000000	73671000000	46217000000	45380000000	55930000000
A0A1D5QNI2	88371000	84492000	98304000	159740000	50593000	228390000	81879000	192170000	133010000
A0A1D5QNJ4;I0FG05;A0A1D5RAM4	2921800000	2418400000	7924700000	4384500000	4340700000	5167000000	6687700000	6065000000	7370700000
A0A1D5QNJ5;A0A1D5R2Y8;F7FFV1	73142000	31670000	72588000	70540000	102430000	105320000	66080000	132710000	89258000
A0A1D5QNJ6;F7GZU4;A0A5F7ZDW0	793930000	420120000	1103200000	952470000	1057500000	810550000	630280000	1209100000	514420000
A0A1D5QNK3;A0A5F7ZJR3;H9H473;A0A5F8A6L5;A0A5F8ALG6;A0A5F7ZV02;A0A5F7ZLS7;A0A1D5QBI3;A0A5F7ZMP0	8741100	14450000	6367400	24941000	134330000	123950000	53446000	28841000	27283000
A0A1D5QNK6;F7GZM1;A0A5F7ZA92	53693000	23127000	37639000	62405000	96651000	81569000	37454000	45696000	45121000
A0A5F7ZNE1;A0A5F7ZAU9;A0A5F7ZVY7;A0A5F7ZKW7;A0A5F8AQT9;H9Z778;A0A5F8A5Q8;F7HMV0;F7H6D7;A0A1D5QNM7;A0A5F8AFY7;F7HMU7;I0FKM5;F6WQM9;F6PK95;A0A1D5R9S5;A0A5F8AJ58	0	2594800	9884200	4309700	8938900	4608600	4910600	11960000	7847700
A0A5F8ADU7;A0A1D5QNM9;F6U941	39079000	68670000	53168000	81735000	67014000	36570000	34333000	41185000	13819000
A0A1D5QNN5	207030000	182110000	173860000	482210000	828170000	874340000	636330000	880450000	592850000
A0A1D5QNQ2;F6PVP0;A0A1D5R405	115610000	183740000	89994000	246890000	320000000	269900000	190540000	247140000	164830000
A0A1D5QSG3;F7CUZ1;A0A1D5QNQ9;F6W233	962880000	715990000	1057700000	1836700000	2213100000	2496200000	2302900000	1797600000	2850100000
F6V9K7;A0A1D5REW0;A0A1D5QYL8;A0A1D5QNR3;A0A5F7ZY26	0	0	0	3052000	0	5353600	0	0	0
A0A1D5RAV7;F6QHX4;H9ESW8;A0A5F7ZJ08;A0A1D5QNR9	285300000	17199000	32912000	1288700000	1781900000	1889500000	581830000	305240000	214740000
A0A5F7ZMF9;A0A5F7ZD91;A0A1D5QNS9	0	0	0	0	3158200	0	0	0	0
A0A1D5QNT2	574020000	147760000	339950000	1229700000	1056600000	2707700000	887840000	2231800000	894190000
A0A5K1U147;A0A1D5QNU4;A0A1D5Q1D4;A0A5F8A9S9;A0A5F8A5E3	66215000	102720000	144370000	488640000	478470000	454410000	231370000	287270000	421540000
A0A1D5QNU6	8951700	48590000	30914000	17083000	34370000	17805000	56837000	40041000	56522000
F6RKZ7;A0A1D5QNV1	74542000	38427000	79571000	269570000	211260000	378170000	273320000	218830000	415070000
A0A1D5QNV6;F7HCK0;A0A1D5Q9Q5	1358200000	971980000	1772800000	698970000	826490000	957840000	645430000	608080000	960060000
A0A1D5QNX8	0	0	0	16872000	8267900	0	2484600	11812000	0
A0A5F7ZX23;A0A1D5QNX9;A0A1D5RIM6;A0A5F7ZS45;F7AC03	34829000	0	45631000	10107000	20165000	32214000	24912000	23948000	21890000
A0A5F7ZGG5;A0A1D5QNY3;F7GS72	32845000	0	2376800	0	0	5335100	26946000	11871000	0
A0A1D5QNY5;A0A5F7Z9Y8;A0A5F7ZLC7;A0A1D5QI49	25293000	13532000	17675000	16624000	20055000	31203000	28791000	23043000	8820600
F6V7T2;A0A1D5QP01;H9ENQ1;F7E5S7;A0A1D5R685;A0A1D5QM08	50579000	43277000	92306000	58181000	72486000	105650000	143000000	107270000	157930000
A0A1D5QP06	12942000	27097000	51935000	17126000	70332000	98153000	3199000	21071000	10908000
A0A5F8AA39;A0A5F7Z912;A0A1D5QP07;F7DD48;A0A5F7ZIB8;A0A5F8ATI1;A0A1D5QDU1;A0A5F8A8I3	474180000	153570000	494360000	55310000	401880000	200170000	124690000	80095000	200550000
A0A1D5QP09;A0A1D5R3G3;F7EMN9;A0A5F7ZIN6;F7EBU8;A0A1D5QSJ7;F7EMQ6;F7EBV3;F7EBU2	4213600	6431600	6611000	8011700	2623800	2755100	4794200	42801000	0
F7HPP5;A0A1D5QP17;A0A1D5QPL8	53057000	105310000	93929000	60565000	83112000	47615000	3274200	40776000	53890000
A0A5F8AP81;A0A1D5QP22;A0A5F7ZUW1;F6TH75	126530000	167590000	214470000	55436000	391740000	316360000	213680000	105890000	134720000
H9ETS6;F6RRH0;A0A1D5R433;A0A1D5QP36	12217000	4843000	38227000	0	0	7935700	38519000	6169500	18414000
A0A5F7ZRR3;A0A5F8A6Y0;F7BR40;A0A1D5QP46;A0A5F8AMY3;A0A5F8A7Y2;A0A5F7ZP00	4676900000	5804400000	5007100000	16215000000	25496000000	31827000000	17703000000	18370000000	19070000000
A0A1D5QP50;A0A5F7ZJN5;F7BAE1;A0A1D5QS03;A0A1D5Q8G6	3723900000	6058600000	3624800000	6100600000	7940600000	19697000000	12670000000	9615400000	13455000000
A0A1D5QP54;F7EJ47;A0A5F7ZME6;A0A5F8AU45;A0A5F8A163	14554000	18429000	29495000	166430000	368980000	221090000	50263000	58203000	78736000
F6W748;F6W6I0;A0A1D5QRD2;F7GNR0;A0A1D5QP65	173510000	293030000	32775000	5783000	25421000	23046000	0	116680000	0
A0A1D5QP89;F6V995;A0A1D5REE1	5821200	0	41259000	9927300	8523300	0	10833000	0	0
F7HME5;A0A1D5QPA2;F6QDF0;F7HMF5;F7H2D5;A0A5F7ZTN3;A0A5F7Z8P0	605940000	479450000	1309300000	838310000	1081800000	1232100000	766850000	906940000	1120700000
A0A5F7ZHH6;F7HPY6;A0A1D5QPA9;H9EN24;F7E755;F7E749;A0A1D5Q298;F7HPY2;F7E759	5366400	1863200	10699000	47339000	79875000	88936000	17823000	27109000	36861000
A0A1D5QPB4;F7HPY4	79885000	87944000	160890000	102170000	82124000	57247000	50538000	253050000	41115000
A0A1D5QPC6;F7HC26;A0A1D5R2I8	72984000	22650000	34477000	16867000	20727000	9196600	6169100	1783100	19923000
A0A5F7ZB19;G7MV81;A0A1D5QPD9	6809000	5648500	0	4118800	0	9764700	6479800	10212000	6128300
A0A1D5QPE8;F7E717	141670000	230170000	299630000	145600000	292140000	769970000	491380000	408040000	497620000
A0A1D5QPF3;F6Z9H7;F6Z9I4	4359100	0	11488000	0	3621100	26306000	12715000	3960800	9338200
A0A1D5QPG1	3056100000	2476400000	2821200000	17553000000	26313000000	40908000000	8770700000	11195000000	9970000000
A0A1D5QPG5	262180000	102440000	295480000	682500000	481640000	658570000	716910000	336760000	393580000
F7HPC8;A0A1D5QPH0;A0A5F7ZSS9	3890500000	1574700000	6952300000	2681900000	2369400000	2225500000	821400000	668170000	1167900000
A0A1D5QPK0;A0A5F7ZXC3	9596600000	9381800000	16031000000	10505000000	16141000000	13948000000	10006000000	10464000000	13983000000
A0A1D5QPK1;F7A7W9	13523000	1849500	73760000	10144000	17585000	33206000	27975000	4947200	11866000
A0A1D5QPK7	231160000	168430000	612760000	661070000	1244800000	610970000	450360000	332270000	602670000
A0A1D5QPP2;A0A5F8ASK9	583080000	497160000	1121500000	1311200000	1530200000	797590000	851620000	731480000	683620000
F6XPC8;F6XPB8;A0A1D5QPR7;H9EM08	277350000	111030000	489360000	378300000	508620000	697260000	180920000	109290000	361070000
A0A1D5QPT1;F7AW60;A0A1D5QQL3	12277000	19855000	57694000	7408800	7269700	4986000	0	5048400	2668900
A0A5F7ZKY3;F6UKM0;F6UKS4;F7GU61;A0A1D5QXI7;A0A1D5QPU4;A0A1D5REW5	0	0	0	9586700	11085000	11845000	1383500	7020100	6361600
A0A1D5QPW4	0	0	0	12579000	9650300	5337300	0	0	6097100
A0A1D5QPX5;F6SW35;A0A5F8A5Z7	0	0	3571500	2303300	3273200	6605500	0	0	0
A0A1D5QPY1;F7HR39	169410000	53747000	233650000	168780000	235510000	182620000	121320000	99973000	68102000
A0A1D5RA52;A0A1D5QPZ2;H9G1H7;A0A5F8AER8;F6XC69	7536300	0	0	0	0	0	0	0	6213400
A0A1D5QQ01;F6VA76	0	0	0	5469000	8815500	12896000	0	0	0
A0A1D5QY38;A0A1D5QQ16;F6Y9I6	1330400	1300400	461250	0	2362000	0	0	0	0
A0A1D5QQ24;F7FFE8;F6ZBZ9;F7FFE3;F6ZC24	736030000	578720000	724020000	699570000	1124500000	1141900000	925830000	581490000	732500000
A0A1D5QQ58;F7HJS9	2656400	7769100	158760000	3347900	131360000	19722000	85944000	8099400	8577200
A0A1D5QQ64;F6U8E7	160310000	112140000	259130000	211980000	204820000	327220000	232590000	120860000	244460000
F6T4N8;F6T4S0;A0A1D5QQ69;F6T4R0;A0A5F8ADE7;A0A5F7ZJQ3;F6T4Q2	325020000	110350000	691830000	361990000	343820000	407110000	230850000	107230000	141190000
F7FLQ7;F7C628;A0A1D5QQ80;A0A1D5Q1S1;A0A1D5RB16	1909600000	1159900000	3537100000	1438500000	1380400000	2226500000	2425100000	1019300000	1625200000
H9FSQ5;F7F9F1;A0A1D5QQ97	11604000	0	15560000	8906200	17447000	12068000	0	0	8828500
A0A5F7ZIS5;F7FMN7;A0A5F8ATR9;A0A5F8AC58;A0A1D5QQA1;F7AQA8	563320000	274210000	1104700000	437170000	501240000	509560000	706540000	298180000	696940000
A0A1D5QQB8;A0A1D5QFY2;H9FZA6;A0A1D5R4N3;F6S052;F7EVY1	1465500000	1208100000	1126200000	1602000000	1771700000	1132800000	1083100000	620820000	637550000
A0A5K1TY05;H9EV52;A0A1D5QQC6	0	0	0	1448000	3168600	3196400	0	0	0
A0A5F8AH36;A0A1D5QQF1	66662000000	132450000000	184820000000	45493000000	72570000000	48796000000	106420000000	15593000000	59869000000
A0A1D5QQF5;F6ZG82;A0A1D5RBK5	118580000	64218000	298370000	184110000	360570000	266350000	178840000	150730000	208980000
A0A1D5QQG9;F7HL40	0	0	0	13632000	23562000	30242000	0	0	24173000
F6WC85;A0A1D5QQH4	0	0	0	0	6924800	0	3226200	1674000	0
A0A1D5QQI4;F7F9L6;A0A1D5Q0C8	1092600000	556680000	1472900000	997140000	1443300000	2046900000	1519100000	857660000	1543500000
A0A1D5QQL5	36482000	43442000	242010000	2024300000	1487600000	792160000	1541900000	700120000	735860000
A0A1D5QQM9;F7BAA1;A0A5F7ZW79;F7BA90;I2CYY0	0	0	5448500	23953000	74698000	78762000	0	20909000	18841000
A0A1D5QQP1;A0A1D5R2Q0;F7EZI2	0	0	11401000	29485000	231310000	116470000	5956300	3641100	30003000
A0A1D5QQR1	72924000	53961000	174970000	98827000	202290000	217450000	94897000	60219000	164950000
A0A1D5QQR5;F7HGW4;A0A1D5R3B4;A0A5F8ABG1;A0A1D5QNI6	25909000	21044000	98930000	39808000	112760000	73507000	64800000	48094000	89208000
A0A1D5QQS3	203800000	101000000	239680000	302170000	278750000	515160000	223770000	247100000	224340000
A0A1D5QQT7;G7MNG7	29444000	34244000	67443000	30766000	39835000	35058000	30255000	22573000	29529000
F7A5J1;A0A1D5QQV2	5674300	14764000	5348700	6005500	11167000	0	4521200	12231000	6458200
A0A1D5QQV4;A0A5F7ZXZ2	2960700	2537500	0	32307000	53678000	92908000	9203200	5084800	8181600
F7GX05;A0A1D5QQW9	4171000	1148800	7197900	11002000	10959000	19858000	771060	5353400	6558100
F7GC25;A0A1D5QQX5;A0A1D5RAB0;A0A5F8AJ27	9952200000	8405500000	12876000000	13861000000	18032000000	21838000000	15057000000	16428000000	11600000000
F7GX99;A0A1D5QQY8;A0A1D5R632;A0A1D5R7D0;A0A1D5R9X0;A0A1D5QPP0	42246000	7842700	123170000	70394000	245870000	215940000	99419000	176580000	112230000
A0A1D5QQY9;F6Z7R5	179670000	22033000	88895000	912740000	2790800000	1434000000	287740000	129720000	314800000
F7HP37;A0A1D5QR07;A0A5F8AV90;A0A5F7ZDP6	59761000	55126000	93023000	85407000	100540000	90229000	52893000	54998000	47522000
A0A1D5QR09;A0A5F7ZNW8	40814000	78391000	66789000	209590000	54015000	0	8481400	18043000	11491000
A0A1D5QR10;F6TFD9	462920000	348370000	177330000	274070000	462590000	235420000	306840000	184350000	205090000
H9EMJ5;A0A1D5QR54;F6VE41;A0A1D5RHN3;A0A1D5QYX3;F7DIQ9	49174000	28408000	146050000	87119000	111480000	130470000	67866000	58998000	103750000
A0A1D5QR61;F7EVB7;A0A1D5R0H6	1742600	4373800	7122000	2939800	0	0	4645900	1458500	3708600
A0A1D5QR79;H9EQH1;A0A1D5QKP5;F7HAM5	4821300	8586500	13500000	13603000	6105100	13671000	2975100	12304000	0
A0A1D5QR93;F6R0G6;H9YZ29;A0A1D5QYH8;A0A5F8AE77	13927000	13254000	29526000	1711300	1647900	804890	5631300	4634900	0
A0A1D5QR99;F7H1C4	4016900000	1971200000	5503200000	6252400000	6401800000	4752000000	2069400000	2000200000	891940000
A0A1D5QRA1;A0A5F7ZZA1;A0A5F7ZQD9;H9FT97	2198300	3810800	21394000	7968300	14759000	47332000	15556000	17576000	20458000
A0A5F8AD89;F6VUV6;A0A1D5QRA7;F6VUU4	0	11572000	11146000	23262000	68940000	86708000	52428000	60490000	36540000
F6ZDX2;F6ZDY9;H9Z063;A0A5F8AL78;F6ZDY1;A0A1D5QRB0;F6ZDW3;F6ZDZ8;A0A5F8A6T9	153460000	268310000	309910000	274850000	89924000	92230000	107360000	140540000	20403000
A0A1D5QRE1;A0A5F7ZW90;F7D596;A0A5F8AIH3;F7D581	0	925130	16735000	8635400	16768000	5510100	0	0	1173800
A0A1D5QRH9;A0A5F8AH35;F7GSN7;A0A5F7ZWE5	48676000	62846000	41913000	131810000	180900000	364890000	124260000	217990000	177130000
A0A1D5REZ5;A0A5F7Z7Q7;A0A5F7ZNN6;A0A1D5QRJ6;A0A5F7ZRG9;F7DM45;A0A5F7ZVR2;F7DLQ6	277700000	100410000	502570000	147540000	190120000	134730000	83775000	63091000	97677000
F7HNE9;A0A1D5QTT3;A0A1D5QRK8	11948000	22613000	29823000	11799000	27756000	10082000	0	2936600	9261900
F6R3X6;A0A1D5QRL1;F6QG04	472820000	370490000	556340000	778480000	1170900000	601140000	730090000	690340000	369710000
A0A1D5QRM3;F7G3C1;F6T1E8	53622000	5366800	179600000	47131000	27058000	29946000	57657000	21806000	24845000
F7F4B8;A0A1D5QRN8	13038000	0	16015000	50438000	95818000	45220000	10598000	5010700	11821000
F6V4F7;A0A1D5QRN9;A0A1D5QV33	7212100	1818200	6213600	0	1881500	2772500	1848700	2563600	20110000
A0A1D5QRQ4	231360000	206030000	546620000	346110000	368870000	460170000	259450000	163240000	108120000
A0A1D5QRQ6	7305400	6890100	14854000	22423000	21534000	31571000	30519000	32317000	124410000
A0A5F8AT38;F7HJB1;A0A1D5QRR4	0	0	114630000	35734000	366730000	338910000	227780000	159740000	43017000
G7N6D9;A0A1D5QRS1	3781500	8920700	0	0	0	13196000	0	0	9334300
F7C6Q8;A0A1D5QRS2;F7DHS4;F7BRD9;F7HAT6;F7HAP4;F7BRH6;A0A1D5QW91;F6PS34;F7C6W4	3920300	5934200	11280000	1120200	4946200	8216800	19035000	2940300	12879000
F7C433;A0A1D5QRT2;A0A5K1U7K0	22230000	24482000	66554000	7239000	75509000	17780000	65698000	128120000	40538000
A0A1D5QZE7;A0A5F7ZRS0;A0A5F7Z9A2;A0A1D5QRW3;H9FYH9;A0A5F7ZQU0;A0A5F7ZX10;A0A5K1V6G2	4632600	0	7417900	11649000	11795000	27962000	12362000	5106300	4350100
A0A1D5QRW9	5395600	0	13848000	6028500	7633700	4151200	13895000	0	6832600
A0A1D5QRX2;A0A1D5R7A7	33168000	19082000	69388000	270390000	398380000	472760000	199060000	295640000	148240000
F6QXA0;H9FX40;A0A1D5QRX5;F6TQT6;A0A1D5R8U8	22516000	29187000	7876300	19919000	36127000	7425000	15409000	6743400	2841600
A0A5F8ABB1;A0A1D5QRX6	22690000000	18195000000	32696000000	34153000000	48278000000	38968000000	25872000000	38060000000	24859000000
F7F4S1;A0A1D5QRZ8	808670	0	0	22551000	59562000	10054000	3294000	1898800	1900700
A0A1D5QS14;F6XLA4	186330000	143720000	346430000	259620000	413990000	307040000	380400000	222720000	414620000
A0A1D5QS20;F7BYQ5	67568000	12748000	24668000	48767000	84893000	79742000	33562000	39506000	77248000
A0A1D5QS22;A0A1D5R0W7;F7BEM4;F7HD20	3024600	4911700	13756000	53823000	31600000	16818000	0	0	15800000
A0A1D5QS54;F7GZY1	14399000	106840000	67784000	84270000	92917000	19511000	23178000	153290000	14249000
A0A1D5QS80	143380000	0	11698000	10800000	15149000	73625000	14872000	21358000	83603000
F7HR11;A0A1D5R539;A0A1D5RIQ3;A0A1D5QS93;F7HR10;A0A5F7ZBA6;A0A5F7ZZU4	0	1599800000	0	505470000	0	0	0	2186600000	0
A0A1D5QS99;F6RMC6	16531000	23633000	48606000	10075000	13805000	16877000	14467000	2940600	32422000
A0A1D5QSB1;G7NPL4;A0A5F8A3Z5	2519100000	4262000000	6844300000	7507900000	9367700000	20802000000	8561000000	5212600000	9469800000
A0A1D5R4R5;F6STJ8;I2CXA3;A0A1D5QSB8;A0A1D5QXG6	83667000	62638000	208430000	50822000	79444000	41436000	89666000	44016000	6896500
A0A1D5QSC4	45893000	10728000	164630000	153120000	181060000	124530000	28029000	19157000	44390000
F7CGF2;F6RW03;A0A1D5QSF4	101980000	28697000	59751000	1012500000	898950000	793600000	185280000	466300000	123980000
A0A1D5QSH3	3154400000	1173100000	2934800000	3747700000	3466100000	2744200000	1003900000	1167600000	620840000
A0A5F8A349;A0A1D5QSH6;A0A5F8A509	156150000	184660000	222730000	156560000	197570000	166290000	55321000	82632000	63159000
G7NMJ0;A0A1D5QSH8	0	0	0	11597000	51663000	61829000	0	5436600	9799000
A0A1D5QSM2	24495000	659710	39733000	19303000	41936000	47306000	10476000	1477600	22566000
F7FSN1;A0A1D5QSM3;A0A5F7ZNZ0;A0A5F8AR20	146340000	190420000	0	10484000	0	5866600	74058000	385550000	0
A0A5F7ZM96;F6WBD3;A0A1D5QSM8;A0A5F7ZQ45;F6WC16;A0A5F8A7L9;A0A5F8AP12;A0A5F7ZJ76;A0A5F8ASL1	43430000	69081000	41093000	65544000	184050000	363070000	179670000	121520000	165520000
F6RJJ7;A0A1D5QSN2	967370000	753690000	1527500000	2798900000	5308300000	4277200000	1571200000	2336200000	2929700000
A0A1D5QSN7;F7A9P7;A0A5F8AIF3;F7HBW2	0	54707000	0	11844000	0	0	0	110270000	0
A0A1D5QSP1;A0A1D5QZT4;H9FSZ7	8716100	16140000	12082000	5951200	23539000	8258800	9031900	3564300	5767700
F6PST0;A0A1D5QSR0;F6PSY1;F7GTP3;F7GTP2;F6PSV2;A0A1D5Q0C2;F6PSU4;A0A5F8ANU3	30782000	0	20116000	0	0	0	7203000	12087000	6529400
A0A5F8ANS2;A0A1D5QSR9;A0A5F7ZBE9;A0A1D5QY78;F7F3M6;F7E3Y6;F6YEG9;A0A1D5QGX0;F7C9B2;A0A1D5Q7P5;F6YEI8	3044700	685640	15054000	0	0	0	3461500	0	6490200
F6YKF9;G7NEE5;A0A1D5QSS3	275910000	61910000	372540000	96278000	108770000	58346000	106270000	53854000	123390000
A0A1D5RAH9;A0A1D5QSU8;F7DNM3	26456000	3735700	23843000	13562000	21674000	34825000	18150000	14614000	4774800
A0A1D5QSU9	0	0	0	7544700	10714000	4504700	0	0	0
I2CY73;A0A1D5R5C8;A0A1D5QSV7;A0A5F7ZKM3;A0A5K1UWV3;A0A1D5R0V9	5189500	1784300	4858400	14275000	20427000	25249000	17732000	15783000	28344000
F6PLU3;A0A1D5QSW0	1107000000	658570000	1758600000	1311000000	1153800000	1140900000	918250000	596270000	935040000
F7EU53;A0A1D5QSW1	126500000	54280000	200620000	90294000	159480000	154060000	112690000	109330000	109950000
F7FBH2;A0A1D5QSX8;A0A1D5QGX6	429060000	351490000	439880000	367220000	725710000	1006000000	619150000	572070000	521490000
A0A1D5QTK1;A0A1D5QSY1;A0A1D5QUE8;F7HTT9	351040000	335370000	673690000	640800000	470970000	420030000	566450000	511080000	272900000
A0A1D5QSY2;A0A5F8A0R1;F7HU79	0	1418800	4561300	181170000	152550000	321760000	7850200	9014100	1281900
F7FCJ0;A0A1D5RGI9;A0A1D5QSY5;F7FCH9;A0A5F8ASU5	32657000	5552900	66707000	92012000	58247000	108430000	79773000	35601000	78387000
A0A1D5QSY9;H9FVJ9;A0A1D5QTD3	127170000	127350000	226290000	264360000	402340000	424360000	219980000	265230000	252110000
A0A1D5QSZ1;F7API0	24760000	4421100	13319000	51826000	114410000	89126000	16844000	52215000	66506000
F6W3C8;A0A1D5RIX4;A0A1D5QSZ2;A0A5F8AHZ5	0	2796700	2594300	4562700	7886200	4100900	0	23308000	0
A0A1D5QSZ3	0	14230000	0	3486200	0	0	0	55596000	0
F7H6J8;A0A1D5QSZ7	2402100	7197200	0	0	0	0	3219000	1128300	0
A0A1D5QSZ9;A0A1D5QI93;F6W2R1	0	0	0	26841000	71473000	26425000	0	16709000	0
G7MEC7;F7GHH9;F7FLX7;F7BRX2;A0A1D5QT04;A0A5F7Z968	1054600000	12448000	297320000	766990000	796400000	659600000	0	130900000	80115000
A0A1D5QT31;F7H359;F7H358;F6TAR5;A0A5F8AC68	0	0	6283000	10040000	19322000	9011600	0	52419000	0
A0A1D5QT32;A0A1D5QZL8;F7GFB4	1740400000	3506400000	2096100000	3125300000	3067800000	2427900000	2723300000	2769900000	2080100000
A0A1D5QT33	20736000	31479000	36967000	0	0	0	40573000	29382000	11249000
A0A1D5QT42	15048000	20523000	73389000	23499000	16853000	0	60343000	281010000	44096000
A0A1D5QT43;Q30631	299640000	487100000	974060000	1160500000	2430600000	576910000	814030000	1942800000	385150000
A0A1D5QT46;F7FII7;H9EVS4;A0A1D5QTQ4;A0A1D5RJ16	22278000	4707500	2292300	37035000	43244000	57239000	13110000	10423000	0
F7E787;F6TWZ2;A0A1D5QT67	30437000	14750000	68091000	19634000	33797000	14006000	30933000	11559000	38777000
A0A1D5QT71;F7GVY9	31841000	58324000	142780000	159540000	321990000	282340000	30109000	69562000	39933000
A0A1D5QTA2;A0A5F7ZX03;A0A1D5RDB2;F6T4A4	0	0	0	0	0	0	0	0	0
A0A1D5QTA3;F6Y3N7	19951000	21470000	20596000	0	0	0	0	0	11887000
F7E8B9;H9FTW9;A0A1D5QTA6;A0A1D5Q3Z8	26920000	40334000	2214800	53717000	94460000	95039000	87153000	107100000	34967000
A0A1D5QTD2;F7BJR0	121510000	834400000	427780000	157490000	35947000	0	113730000	103750000	61320000
A0A1D5QTE1;H9FSC7;F6ZPW9;H9ENT6;F6ZPZ6	0	7646100	0	0	0	0	0	3242200	0
G7N1N3;A0A5F8AJR2;A0A1D5QTI2;A0A5F8AQS0;A0A1D5R4I6	262190000	142990000	301960000	275080000	406130000	321110000	101810000	156290000	80670000
A0A1D5QTI7;F7CL39;F6ZAZ3	275500000	484630000	612220000	1125200000	4758500000	3028400000	945380000	362700000	942640000
A0A1D5QTI9;F6TLL7;F7GT73;A0A1D5QDA2	10342000	3914700	5287400	4697500	12444000	18531000	0	1298500	8268500
A0A1D5QTK3;A0A5F8AHR6;F6RW40	0	0	0	4973900	7016800	0	0	0	0
A0A1D5QTK5;G7MK26;A0A1D5Q6B6	952300000	674490000	609630000	9382000000	8788200000	6478200000	1324400000	2968900000	999480000
A0A1D5QTL3	0	387170000	6475800	17523000	134550000	160940000	0	23439000	371020000
F7BP98;A0A1D5QTL6;A0A5F8AHQ6	0	106030000	0	19707000	0	0	0	430530000	0
A0A1D5QTM0;A0A5F7ZKQ4	169930000	136700000	231960000	59905000	90816000	75700000	44696000	58117000	26782000
A0A5F8AF64;A0A1D5QTM2;F6YDU0	3581100000	2313700000	5166100000	4372600000	5739700000	6016200000	3343400000	1996100000	4388600000
A0A5F8A9X1;A0A1D5QTM5;F6VUE5	0	0	5753300	0	0	4445900	0	12872000	0
F7CF36;A0A1D5R209;A0A1D5QTM9;A0A1D5RFU8;F6TNF8	0	19999000	0	12532000	0	0	0	25360000	0
G7ML79;A0A1D5QTN8;F7HC88	0	0	0	9907900	15644000	33693000	15626000	11816000	12124000
H9FPB4;A0A1D5QTQ6	21792000	14729000	9861400	12738000	5957800	20024000	29778000	21530000	24691000
A0A1D5QTQ8	0	0	17316000	15726000	17714000	14144000	25976000	13281000	0
A0A1D5QTR0	0	105940000	0	4580500000	10865000000	5318700000	0	693540000	0
F6TE46;A0A1D5QTR4	273970000	128260000	319020000	163370000	310640000	272250000	106590000	164250000	127150000
A0A1D5QTS6;A0A1D5RG49	5467900	1624100	11803000	85444000	41351000	70443000	22084000	23006000	39767000
A0A5F7ZZR0;A0A1D5QTT6;F7H894	20751000	0	21817000	20735000	29996000	30059000	12851000	23894000	12542000
A0A5F8ACF1;A0A1D5QTU5	0	990850	0	0	0	0	0	24769000	0
F6RUG5;A0A1D5QTV4;F6RUE4;F6RUF8	4860400	18006000	41863000	0	5853600	0	0	7745700	5631700
A0A1D5R1N1;A0A1D5QTV5	75554000	41496000	211060000	171820000	255000000	178880000	108320000	82932000	82764000
A0A1D5QTZ0;A0A1D5R4Y9;F7GU86	171880000	24101000	114530000	131860000	390810000	680810000	129820000	185760000	84596000
A0A5F8A854;A0A1D5QU08;A0A5F7ZRG8;A0A5F7ZW77;F7BSX3;F7GIF9	65041000	92448000	194430000	1653600000	2871300000	3486600000	652050000	1387900000	486780000
A0A1D5QU10;A0A5F8AKN3;F7F713	348380000	267960000	248960000	455210000	681310000	823050000	453860000	323210000	430080000
A0A1D5QU28	25219000	63556000	65384000	160710000	248680000	371100000	59972000	44927000	53889000
A0A1D5R816;A0A1D5QU50;F6SQV9	166590000	16760000	95425000	99982000	167010000	168930000	354960000	153060000	368180000
A0A1D5QU57;F6XJJ0;H9EUG8;A0A5F8AU18;A0A1D5R919;A0A5F8AE54;A0A1D5R5D3;A0A5F8ATT4	14428000	0	52402000	13688000	107720000	65127000	27212000	60567000	17374000
F7H4I9;A0A1D5QU64	20879000	14082000	51182000	6498200	10729000	0	0	2155400	0
A0A1D5QU95;H9FUM4	16542000	19676000	56083000	129890000	174710000	240280000	53731000	98363000	63956000
A0A1D5QUA9	13082000	14396000	29265000	0	81106000	0	13394000	16068000	26648000
H9ENT4;A0A1D5QUB0;A0A1D5QKR7	48870000	35095000	120640000	44617000	97613000	68230000	67360000	67787000	98297000
H9ETR4;A0A1D5QUB3	0	0	0	0	0	0	6947800	0	0
A0A1D5QUB4;F7D9G0	29663000	3747300	18281000	117030000	115030000	228110000	87710000	102990000	14837000
A0A1D5QUC0;G7MRR0	5169700	8229200	0	8842500	19053000	26603000	0	0	10242000
A0A1D5QUC1;A0A1D5R9W8;I2CUS1	18391000	10913000	49086000	3378800	2688500	0	12536000	11398000	2958900
A0A1D5QUC9	7521000	0	27075000	11107000	12104000	14968000	26092000	19354000	10465000
A0A1D5QUH8;H9FV42	7934800	0	12618000	0	0	0	0	0	0
A0A1D5R3J2;A0A1D5QUL8	0	0	0	16874000	11789000	13295000	0	3888300	0
A0A1D5QUM7;H9FSM3	31889000	4944000	6252800	17028000	44150000	59636000	12815000	26478000	12654000
F6REG1;A0A1D5QUN8	3970000	0	0	0	0	0	0	0	0
A0A1D5QUN9;F6T457;F6Y5N3	54666000000	24126000000	50389000000	35831000000	82289000000	76539000000	40404000000	43717000000	48740000000
A0A1D5QUP8;A0A1D5RD71;H9FYY5	109190000	44879000	109550000	146590000	241680000	329120000	167450000	195360000	153430000
A0A1D5QUP9	97244000	49032000	72728000	580110000	876930000	1113300000	401320000	632990000	394070000
F6TIV8;F6TIV0;A0A1D5QUR2	12415000	7965400	11050000	0	5648900	8572500	13649000	14232000	17735000
F7HE86;F6WKJ2;A0A1D5QUS6	4340000000	2669500000	6842100000	10000000000	14543000000	14126000000	6769700000	6553200000	6033400000
A0A1D5QUS8;A0A1D5R737;F7E595	25683000	57383000	26658000	31632000	121970000	49113000	73703000	107420000	17574000
A0A1D5QUU6;F6Q074	305810000	546670000	284030000	602380000	563340000	282210000	173020000	375110000	148270000
A0A1D5QUV7;F6PVV3;F7GWM1;A0A5F8AHJ3;A0A5F7ZWD9;F6WJW0	0	2803400	56263000	1202300	2686200	2200600	11814000	5125300	10760000
A0A1D5QUV8;F6XAP8	1590800000	981700000	1305300000	2090400000	2128200000	2163900000	1431100000	1298100000	864780000
A0A1D5QUW3;F7GQY1	805200	0	0	0	0	0	2145600	0	0
F7DMX4;F7DMY0;A0A1D5QUW7	0	0	0	4342500	6135100	0	0	0	0
A0A1D5QUW9;G7NSF8;A0A1D5QYY1;F7HR34	164950000	81909000	520400000	153160000	150180000	110150000	73325000	89507000	95550000
A0A1D5QUZ4;G7NPA9	0	0	0	6082600	17391000	10863000	13830000	4663000	15809000
A0A1D5QV08;A0A5F7ZUE4	6808400	0	7224600	13809000	8655900	4208300	0	0	0
A0A1D5QV11;A0A5F8A7G9;F7BXD0	40493000	25584000	67318000	103810000	119270000	101840000	31941000	91389000	94392000
A0A1D5QV18;A0A5F7Z9F7;F7GTF2;F6WZY7;F6X005	15146000	15506000	30751000	28321000	273340000	82947000	38804000	31041000	40624000
A0A1D5QV19;A0A5F7ZIE7;F6XAN6;A0A5F7ZLS0	229010000	152220000	442100000	268880000	296230000	264790000	174310000	65129000	116270000
F7FRU7;A0A1D5QV21;G7MYW8;F7FRU2	9247000	0	27405000	35359000	45382000	50163000	38187000	29748000	18597000
F7GGB7;F7GGD1;A0A1D5QV36	0	0	0	2532200	0	0	0	6265100	0
A0A1D5QV65	14101000	16473000	57076000	76390000	118680000	143880000	27891000	7913900	3848100
A0A1D5QV70;F7C1B5;F7C1D1	3363300000	3524300000	3804000000	14069000000	19374000000	17348000000	10338000000	11077000000	6058300000
A0A1D5QV71	0	0	0	12746000	17503000	16033000	0	0	0
H9FYB8;F6QCA6;A0A1D5QV86	148510000	77711000	186450000	42559000	147270000	59333000	101320000	53522000	59019000
A0A1D5QVD5;F6R113	56711000	58114000	5662400	12080000	150960000	178230000	102320000	36010000	59598000
A0A1D5QVD6;F7H9Q1	22905000	39587000	194550000	35443000	28933000	32050000	52931000	25131000	61363000
F6ZEF8;F7BKQ5;F6ZED9;A0A1D5R5P2;A0A1D5QVF6	240750000	189760000	375590000	254710000	379280000	466400000	338580000	340290000	367260000
A0A1D5QVG7;H9FUT4;A0A1D5QSI7	83907000	112570000	107730000	970890000	437370000	215410000	89254000	423570000	135430000
A0A1D5QVH6	1556400000	885320000	1996200000	7300000000	8712900000	10653000000	3461800000	3558800000	3516500000
A0A1D5QVK6;H9EQE8;A0A1D5QBF2	111820000	95430000	187990000	199360000	457830000	385200000	255190000	298970000	382120000
A0A5F7ZZQ7;F6UMY7;A0A1D5QVK8	7442600	4730400	4188300	21890000	48336000	20009000	8570500	12777000	0
A0A1D5QVL7;F6Z0R5	26881000000	8391600000	39930000000	60570000000	40707000000	25848000000	11075000000	17483000000	13935000000
F6VFS8;A0A1D5QVM8;A0A1D5R6P3;F6VM25	154400000	49171000	185750000	53062000	135040000	342110000	85288000	91545000	68320000
A0A1D5QVN5;F7GS32	230990000	160280000	435220000	430670000	436530000	249270000	162290000	74467000	193690000
F7E9S9;A0A1D5RKQ9;A0A1D5QVN6;A0A5F8A6X8;A0A5F8AIZ1;A0A5F7ZQN6;A0A1D5R7L3;A0A5F8ADV2;A0A5F7ZC16	3647600	5288200	33130000	20376000	26541000	9883300	3649100	3843200	14592000
A0A1D5QVQ0;A0A5F8ASU3;A0A1D5Q2D1	2661400	5753900	6610500	0	0	36852000	9983800	12949000	0
A0A5F7ZLU5;F7A5D8;A0A1D5QVR4	293520000	451490000	388370000	1135700000	782880000	384940000	384330000	1074900000	135990000
F6WNX7;A0A1D5RCQ6;A0A1D5QVR8;A0A1D5REG6	46817000	63607000	196940000	103160000	225010000	64046000	68600000	52202000	63098000
A0A1D5QVS1	211890000	327370000	378380000	686740000	975870000	280040000	367810000	671880000	200820000
A0A1D5QVT6;A0A5F7ZBJ0;F6YN39	51879000	0	7713900	12144000	779340000	653930000	0	3578900	0
A0A1D5QVV0;F6Y2F2	0	15068000	6650900	4521400	13865000	14849000	6036900	0	5092500
F6VLF7;A0A1D5QVV8	54575000	33819000	145270000	54130000	72877000	69244000	83562000	133210000	65458000
A0A1D5QVX8;A0A5F7Z7L3;A0A5F8ARV2;A0A1I7Q469;A0A5F7ZW19;F7E727	1487100000	694940000	1508000000	2144900000	3377600000	2018100000	1379600000	661850000	927330000
F7HMJ8;F7HMK0;A0A1D5QVZ4;F6VM98;F7HMJ5;F7HMF3;F6V7H4	0	1207300	0	0	0	0	0	4303600	12559000
A0A1D5QW03	4405700	0	26702000	4755600	4380800	2839400	0	10219000	0
F7G108;A0A1D5QW07;A0A1D5Q6J9	145370000	12175000	56630000	65193000	191440000	165460000	206660000	184100000	240680000
A0A1D5QW47	2846400000	982690000	1608900000	377480000	258800000	268780000	239650000	365270000	309330000
F7BYR4;A0A1D5QW48;A0A5F8AHL8;A0A5F8ASC6	18627000	6442300	0	36667000	49707000	48626000	44479000	11507000	29210000
A0A1D5QW52;H9FSZ3;A0A1D5R1R2;F7HBG8	719240000	264260000	458730000	398780000	685700000	1158500000	901220000	759080000	408440000
A0A1D5QW53;G7MXU9	159390000	42781000	191470000	1113900000	1376900000	1557800000	251600000	245480000	627830000
A0A1D5QW58;H9FSV2	112630000	352490000	757080000	1118200000	1266900000	626810000	318730000	121480000	107660000
H9FW26;A0A1D5QW65;F7HJM5;A0A5K1V5F3	9014000	1085900	10573000	0	0	0	6823800	13543000	6014500
F6R4Z4;F7H1A6;H9EMP0;F6R5J8;F7H167;A0A5K1U6B2;A0A1D5QW83;F6PNC1	207570000	138940000	332580000	232020000	150910000	267520000	354820000	228160000	279920000
F7DXZ6;F7DXX3;A0A1D5QWA2;A0A1D5R6R3	267290000	239080000	542840000	318930000	209070000	278780000	154830000	90022000	158030000
F7E1J8;A0A1D5QWA4;A0A5F8AJ70;A0A5F7ZTB7	0	44746000	83405000	10887000	487550000	115370000	18524000	114610000	26747000
A0A1D5QWA5	48917000	59612000	128460000	68571000	46897000	11950000	19246000	28200000	25724000
A0A1D5QWA6;F7H6M9;F7H4J5;F7H4J7	75245000	37215000	212180000	24490000	32568000	17610000	35298000	26957000	26611000
A0A1D5QWA9;F6UZ60	10256000000	10230000000	10090000000	14258000000	11810000000	8025000000	8378600000	7469200000	11589000000
A0A1D5QWC0;F6YL60	33527000	72624000	101590000	37179000	55859000	75846000	81372000	49307000	18946000
A0A5F7ZVS7;A0A1D5QWC6	0	6908400	23568000	10139000	0	11363000	9855000	12134000	25707000
A0A1D5R5A8;A0A1D5QWE0;F7CDB8	6277900	10798000	28846000	4604800	14219000	13449000	26505000	15560000	8062000
A0A1D5QWE9	157220000	151470000	482500000	311200000	506410000	505910000	94687000	208670000	172230000
F6ZLK6;A0A1D5QWF7	28308000	40818000	57337000	131050000	170920000	127280000	1290000	69605000	56105000
A0A1D5QWJ2;F7BEK3;F6USM1;I0FID8;F6URZ8;F6URY2;A0A5F8A332	88171000	30846000	125330000	419120000	421030000	341920000	351120000	115690000	85503000
A0A5F7ZDA3;F7EWU7;A0A1D5QWJ6;A0A5F8ATG5;A0A5F8A1X9	238850000	107170000	594430000	250050000	279850000	311800000	244930000	126150000	194820000
A0A1D5QWM6;H9Z4N7;A0A5K1V0H5	3130900000	1479100000	3109400000	1461100000	1764500000	1756000000	2325000000	1308100000	2831900000
G7MTV7;H9EV94;A0A1D5QWN4;A0A1D5R5A9;A0A1D5QNP4	10941000	7956900	41180000	8973000	16637000	23298000	10330000	5444900	4855700
A0A5F7ZUG9;F7HRJ3;A0A5F8AMK9;A0A1D5QWP5	0	0	0	3776700	786130	0	0	58128000	0
A0A1D5QWQ3	379530000	181970000	397140000	1040100000	1296100000	1406400000	353290000	423510000	550850000
F6ZXA5;A0A1D5RJ30;F7E4A8;A0A1D5QWQ4	2710200	1676300	14183000	21655000	27023000	53031000	2100100	12401000	3092400
F6W0C8;A0A1D5QWQ7	0	0	2378900	12480000	34804000	14450000	5091500	7506100	1459000
A0A1D5QWS0;G7MNY8	11820000000	14264000000	12458000000	25714000000	32409000000	44641000000	30862000000	53930000000	43530000000
F7HCE7;A0A5F7ZSM9;A0A1D5QWS1;A0A5F8A8K3	1712800	0	5344400	9893600	9173200	7890700	4866400	15004000	6476400
A0A1D5QWS7;A0A1D5REU8;A0A1D5R1M8;H9H2T8;A0A5F7ZB40	1317400000	880680000	2208900000	535800000	711890000	666020000	750440000	455420000	646390000
G7MNU7;A0A1D5QWW0;A0A5F8ASJ1	6272600	9618400	0	0	5550300	4786400	13026000	6167600	7883000
F7G5W3;A0A1D5QWW9	75732000	45836000	109550000	51468000	188930000	126380000	200370000	71371000	80330000
A0A1D5QWX3;A0A1D5Q8G7	64471000	118400000	102780000	436410000	750250000	518210000	255270000	328660000	261510000
A0A5F7ZJL7;A0A5K1UET7;A0A1D5QWY6;A0A5F7ZP23	79649000	30647000	70548000	16828000	48193000	42836000	81265000	33683000	25497000
A0A1D5QX08;F6RK67	10495000	26778000	15119000	0	28557000	13231000	20786000	19256000	24585000
A0A1D5QX17;F7D8C0;A0A5F7ZVG2	18475000	24205000	28477000	6041500	11350000	6177300	2923800	9806100	997090
A0A1D5QX36;F6YWX6	6690600	1502800	223490000	29714000	76550000	104890000	8676200	22112000	19700000
F6ZKF1;F7A755;A0A1D5QX53;G7NEC5;F7E5T7;F7E939	10565000	0	0	0	12916000	8836200	21829000	12941000	0
F6Y4H8;A0A1D5QX62	0	0	0	10201000	8396300	5261400	0	0	0
A0A1D5QX71;A0A1D5R840;A0A1D5R2H6;F7G5R7	134630000	92455000	155090000	320590000	584660000	774540000	448830000	526040000	473860000
A0A1D5QX76;A0A1D5QNP0;A0A5F7ZDB6	294190000	86655000	1700800000	476080000	805130000	500520000	188100000	98313000	301170000
A0A1D5QX85	72906000	60280000	53979000	932280000	987200000	2364600000	86781000	186990000	170820000
F6YUK1;A0A1D5QX92;A0A5F8APK6;F6YUL0;F6RZM6;A0A5F7ZG53	0	1203400	8702900	0	9957900	0	4025400	9289000	5202700
A0A5F7ZW05;A0A5F8ANR0;F7DMR9;A0A1D5QX94;F7DMQ2;A0A5F8A107	538200000	372460000	806500000	441870000	798410000	522460000	605980000	440520000	750650000
F6WQ68;A0A1D5QXA0;F7GH46;A0A1D5RKC7;F6WPW9;F7GH53;A0A5F8AGZ6;A0A1D5Q3M9;A0A1D5Q6B1	77937000	50292000	217370000	24497000	31659000	37787000	31923000	19950000	21415000
A0A1D5QXA8	185700000	349960000	212530000	337720000	478790000	631230000	412050000	266140000	200440000
H9EMK7;A0A1D5QXB0;A0A1D5R0B2;A0A1D5QF92;A0A1D5QVQ8	6967100000	5705100000	10546000000	6087900000	7641500000	7012100000	7423200000	5433700000	53385000000
A0A1D5QXB9	37283000	32688000	97797000	23973000	19649000	10876000	8469300	4795200	1499800
A0A1D5QXC3;H9FZM1;F6S6I1;F6S6E3	193300000	119390000	286980000	263800000	514160000	539970000	436000000	304230000	395380000
F6W0D8;A0A5F7ZDE9;A0A1D5QXC8;A0A5F7Z9P2;F6W6U2;A0A1D5RDQ7;A0A5F8A383;A0A5F7ZAX2	36619000	18298000	53504000	64287000	65877000	42823000	38867000	25145000	26158000
A0A1D5QXD8;F6V773;F6V791;A0A5F7ZFX8	180690000	294610000	696900000	2446100000	4445600000	3081100000	717030000	857670000	781340000
H9G0D0;A0A1D5QXE4	918280000	989470000	1612400000	1655400000	2365700000	1829500000	1135900000	882290000	831200000
A0A1D5QXE6;F7F119;F7F1G4	0	1779000	19817000	3028600	1949800	3727400	3251700	893320	3150300
A0A1D5QXF0;A0A1D5RK49	8331200	1205100	43607000	2753900	6526700	2475000	575520	0	406490
A0A1D5QXG9	0	0	0	0	8273400	7229000	0	0	0
A0A1D5QXH4;H9ELW8;F6V8N1;F7A037	321400000	103720000	415160000	476430000	434850000	392010000	222640000	136780000	346820000
A0A1D5QXK5;F7G4G3;A0A5K1V204	5978600	997030	43789000	20283000	41547000	7194600	47025000	28017000	22373000
A0A1D5QXL7;A0A5F7ZKV9;F6SH15;A0A1D5RIK7	0	0	0	10341000	7349100	3661400	0	0	0
F6V7A1;A0A1D5QXM5;F6V882	0	0	0	0	7931500	6994600	0	0	0
A0A1D5QXP3;F7BX23;A0A1D5Q0W8	13690000	12865000	1520900000	86633000	127660000	174310000	64806000	44431000	161460000
A0A1D5RJU0;A0A1D5QXT2;A0A5F7ZSP6;F7DWY5	1773700	901250000	0	1020300000	66866000	185870000	2120100	27579000000	144960
A0A1D5QXU5;F7H941	40237000	12954000	114630000	0	38905000	38061000	0	5718800	26923000
A0A1D5QXZ0;A0A5F8AU90	3331800000	2643100000	2824500000	6350000000	5911300000	2492300000	557000000	101250000	783330000
A0A5K1VUB5;F6YTX6;G7MMD6;F6YTY9;A0A1D5QXZ4;A0A5F8A7F5	2098500	3031100	11745000	8598200	10545000	13453000	4534200	0	8769600
A0A1D5RDB4;A0A1D5QY12;F7GKD1	118130000	117410000	141800000	156360000	301300000	341910000	182300000	180180000	197190000
F6ZN86;A0A1D5QY24;F7GYG9;F7GW72;F7GW74	23246000	5087200	31194000	0	39001000	15460000	0	2635200	0
A0A1D5R6Y4;F7C8I6;F7C8N7;A0A1D5QY28;A0A1D5RBH2;F7C8H3	5240500	14172000	78486000	44749000	109590000	75599000	85996000	14277000	59766000
F7B679;A0A1D5QY53	0	0	0	0	0	0	7430600	4593800	0
A0A1D5QY69	0	0	0	0	0	0	2329800	3897000	0
A0A1D5QY82;F6YCI6	10678000	27922000	25628000	6882400	33953000	11843000	15756000	8118000	14588000
A0A1D5QY87;A0A1D5QAD4;F6YY71;A0A5F7Z8B9;A0A5F7ZL92	65422000000	39404000000	71669000000	66386000000	59426000000	79760000000	59015000000	60081000000	56406000000
A0A1D5QYD0;F7GAG4;F7HL85;F7GAF7	778030000	1255200000	1150500000	1186000000	1486400000	1046700000	1516100000	1032900000	1134600000
F7GPA2;F7C6V6;A0A1D5QYD9	4194000	11432000	0	19043000	9130600	45086000	37761000	23023000	107930000
A0A1D5QYF4;F7H084;A0A5F7ZL64;A0A1D5RD93	1313500	0	7876800	0	0	0	0	0	0
H9H433;A0A5F8ALW6;A0A1D5QYG1	0	0	0	4409400	1352000	1298500	0	5730000	0
A0A1D5QYI2	526250000	343030000	1070000000	367790000	450920000	392300000	478430000	179050000	173450000
A0A5F8A9U9;A0A5F7ZJL6;A0A5F7ZCA6;A0A1D5QYJ1;A0A1D5R5N5;F7DQU3	14848000	4247000	39474000	3830200	20699000	14173000	0	0	0
A0A1D5QYJ7;F7G2Q1;A0A1D5Q852	119180000	95271000	130230000	255990000	752030000	503730000	316540000	402910000	298180000
A0A1D5QYK3	0	0	0	0	0	3368400	0	0	0
A0A5F7ZC85;A0A5F7ZA91;F7F6R5;A0A5F7ZBA0;A0A5F7ZIC7;F7EH44;A0A1D5QYK9;A0A5F7ZTD3	9789100	40484000	70410000	9642800	37747000	16291000	79346000	73841000	248440000
A0A1D5QYM4;F7EPZ1;I2CTJ2;F6SES1	3863200	0	10271000	6669100	3691400	20203000	0	0	0
I0FMV2;I0FMV0;A0A5F7ZBT5;A0A1D5QYM7;G7MQK9;A0A5F8APT0	8210800	5792600	9607500	2698700	5093600	2655300	1998100	0	2232600
F7C0E0;A0A1D5QYM8	112540000	34439000	180510000	91375000	151940000	162790000	76893000	39262000	63309000
A0A1D5QYN2	2139000000	1832100000	2497200000	3248800000	3339500000	5511000000	2216900000	2335300000	1992200000
G7MPQ7;F6SIS0;A0A1D5RAJ4;A0A1D5QYN8;A0A5F8AKV4	0	0	0	127200000	156960000	33303000	6070300	20619000	3988000
I0FNS7;A0A1D5QYP0;F7AFW9	2245800000	3041200000	4179600000	4810000000	4844000000	5489600000	5583900000	4370100000	3293500000
F7GSK8;A0A1D5QYQ0	0	0	0	1305400	7386600	2695000	0	0	0
A0A5F7ZUJ5;F7BZE8;F6UU45;F7BZU7;A0A1D5QYQ2;F7BZE0;A0A5F7ZMK0;A0A5F8A9L8;F7BZW6;F7BZV7	531000000	174950000	982260000	391100000	450360000	491760000	411620000	278160000	298260000
A0A1D5QYQ6;A0A1D5R2Z4;F7CLV8	19400000	13397000	33780000	4183300	11779000	27008000	51102000	8619400	27413000
A0A5F8A9E2;A0A1D5QYR5;A0A5F8AVK4;H9H582;F7HTD6;A0A5F8A9M8	0	1711900	9848200	6936900	9345300	0	3943200	0	6950300
F7ANI8;A0A1D5QYR9;F7ANI1	895310000	586060000	1369300000	981020000	1249700000	523350000	406580000	198070000	221160000
A0A1D5QYT3;F6RUM7;A0A5F7ZRQ8	6214200	6126400	8294100	46238000	54309000	51472000	15246000	17639000	6539800
F7E018;A0A1D5QYU6;A0A5F8AQ28	4017800	0	0	18252000	20755000	14154000	6750900	10553000	1280400
A0A1D5QYW7	375610000	92773000	574320000	120150000	253500000	174630000	169600000	114220000	224930000
F6S3S3;A0A1D5QYX0;A0A5F8ALZ8	1068900000	756550000	728860000	1494000000	2853400000	2090100000	1916400000	868020000	363550000
F7D6W0;A0A1D5QYY4;F7D6W7;A0A5F7ZIA6	256260000	116340000	303780000	278840000	254550000	225230000	137940000	106200000	69909000
A0A1D5QYZ3;H9YZP3;F7G4Q8;A0A5F8ADV5;A0A5F7ZAK9	29138000	14178000	41877000	19933000	21953000	961790	0	2987600	5818800
A0A1D5QZ01;H9FNI9;F7E2B2	85066000	109250000	253780000	202890000	220940000	280350000	59480000	55055000	117070000
F6WYB6;F6SL66;A0A1D5QZ04;A0A5F7ZFK7;A0A5F8AF89	479570000	302520000	546700000	390540000	312110000	206450000	270520000	116160000	157160000
A0A1D5QZ07;A0A5F8AJH2;H9H3K6	6522300	0	14117000	0	0	0	0	0	0
A0A1D5QZ15;F6V8J7;A0A5F7ZJD1;A0A1D5QY11;H9EN37;A0A1D5QGK9;A0A1D5Q324	41925000	28661000	72899000	50620000	39271000	84259000	59187000	72388000	60009000
A0A1D5QZ17;A0A1D5RL67;A0A5F8AF10;F6TQA8	50114000	8300200	94861000	25082000	54679000	44775000	36272000	15272000	20834000
A0A1D5QZ18;A0A1D5RJJ1	119700000	64922000	170540000	312770000	556030000	375800000	285350000	429680000	270580000
A0A1D5QZ20	124230000	0	1410900	0	0	0	4820800	227340000	0
A0A1D5QZ21	119080000	75727000	148800000	107940000	178260000	217170000	212500000	144250000	100640000
F6TIK4;F6TII3;A0A1D5QZ28;F6X9G9	116310000000	135810000000	177300000000	101320000000	99437000000	130100000000	159510000000	305000000000	162300000000
20927;66620;79123;95176;102198;103885;111959;133087;133666;134472;184451;250736;250857;269435;340334;345838;378401;493469;641778;642049;681950;702749;703164;807609
F6UL51;F7GVU9;A0A1D5QZ36	152200000	111810000	180040000	134450000	269500000	221420000	41834000	107820000	131620000
H9YYJ1;F7DL15;A0A1D5QZ46	324810000	189020000	525560000	568380000	481850000	503070000	196300000	125490000	238170000
A0A1D5QZ54	0	0	0	0	0	0	0	18987000	0
A0A1D5QZ56;F7AC21	352870000	313730000	317450000	527930000	838480000	911850000	620700000	233670000	431600000
A0A1D5QZ61;F6YMA4;F6YM95	19018000	34666000	59809000	127890000	206630000	249510000	120090000	203070000	155640000
A0A1D5QZ63	12656000000	10988000000	20871000000	19769000000	14059000000	21160000000	15643000000	11454000000	15844000000
A0A1D5QZ71;A0A1D5QHP9	829330000	646990000	890170000	842410000	900520000	1352400000	488680000	606440000	407260000
A0A1D5QZ85	146710000	125430000	353970000	97209000	979640000	641100000	665060000	296440000	308850000
A0A1D5QZ86	0	0	0	2380900	4142500	4792400	0	0	0
A0A1D5QZ91;F7EZ96	63862000	65643000	181970000	89441000	109270000	89533000	139170000	134070000	77119000
A0A1D5QZ97;F7GBA5;F7G874;A0A5F7ZG76;F7G877;A0A5F8AUD1;F6SH84;A0A5F8API9	735410000	682320000	423680000	1825500000	1608100000	886790000	744070000	947370000	756110000
A0A1D5QZC2;F7H2X6;F7H2Y0	606410000	205240000	100380000	167210000	269140000	466140000	319080000	213200000	533280000
A0A1D5QZD6	527620000	569960000	1032600000	820740000	1341200000	1500800000	479900000	299230000	516420000
A0A1D5QZE9	151770000	93982000	64496000	153050000	98294000	121020000	152840000	84477000	17320000
A0A1D5QZF9;F6Y9J9	86159000	25591000	89841000	99609000	103610000	92937000	43465000	56054000	42037000
A0A1D5QZG5;F7E138	2294800000	1893000000	2242800000	2742800000	2761900000	1523100000	1854600000	1258200000	1585200000
A0A1D5QZH4;I0FG64;F6PVT8;A0A1D5QLQ8	15092000	1673100	18493000	25967000	26042000	44056000	10823000	26567000	23246000
A0A5F7ZSJ3;A0A1D5QZJ0;A0A5F8A7Z5;A0A5F7ZWZ3;A0A5F8AAH4;A0A5F8A2W3;A0A5F8A0J2;A0A5F7ZDJ5;A0A5F8AJI9	0	2533300	0	15543000	19033000	14342000	3592800	5261200	0
A0A5K1UZ12;A0A1D5R8V3;A0A1D5QZK0	25869000	28442000	68215000	15336000	29440000	15268000	22500000	8864400	42280000
A0A1D5QZK2	82070000	43125000	95862000	193760000	276080000	242120000	116800000	141820000	87854000
A0A1D5QZL3	0	13588000	9226100	62521000	72653000	122080000	41726000	34534000	32177000
A0A1D5QZM8;A0A5F7ZCW3;A0A5F8A512	433700000	274230000	569820000	114980000	168050000	304140000	237190000	55655000	107660000
F7FVQ8;A0A1D5QZQ1;F6XM92;A0A5F8AG94	5057300	0	2221600	0	4096800	7264000	4253000	3084400	0
A0A5F7ZA79;A0A1D5QZR2;A0A5F8ATM7	0	6398800	31806000	0	3102900	533390	1788000	2054200	1844100
A0A1D5QZT2;I2CTN1	0	21544000	0	192220000	0	14172000	7678100	542800000	55910000
A0A1D5QZT3;F7GMS7	88672000	45659000	143680000	278060000	445780000	519980000	247770000	512020000	246360000
A0A1D5QZU6;A0A5F8A0U3;A0A5F8AM99	0	0	9295000	0	0	0	0	0	0
A0A1D5QZV3;F7FDW8	0	0	4894900	4303400	5134100	0	0	6571700	8207500
A0A1D5QZV5;A0A1D5QUA8;F7GZY5	230970000	143470000	350940000	564190000	725250000	1040200000	577790000	785420000	469400000
F6Y8N1;A0A1D5QZV8	27384000	16256000	74547000	15690000	63732000	61614000	26471000	8822000	23174000
F6WI35;A0A1D5QZW3	0	0	0	0	0	0	0	0	0
A0A1D5QZX4;F7BAZ5;A0A1D5Q3U7	35889000	52315000	58716000	38545000	80841000	107380000	78440000	143620000	114910000
A0A1D5QZY8	0	0	19996000	4162000	6618900	5558400	8460400	0	0
F6VA15;A0A1D5QZZ6;A0A1D5Q630	64721000	70923000	111750000	97159000	186610000	152190000	53662000	21087000	69566000
A0A1D5R004;H9ETF9	3342200000	3571800000	4283300000	7734800000	13231000000	17692000000	7259700000	7618300000	8293300000
A0A1D5R031	4871400	0	4086100	0	0	0	0	0	0
A0A5F7ZUS6;F7EH78;A0A1D5R032	4117300	0	2981000	1778700	0	0	1703200	1298100	0
F7HFW3;A0A1D5R061;F7HFX2;A0A5F7ZWJ5;A0A5F7ZXY4;A0A1D5R7G9;A0A5F8A8R9;A0A5F8A028;A0A5F8AL40;A0A5F7ZEY8	32231000	91376000	74634000	38836000	10539000	6509400	11733000	101900000	4873800
A0A5F7ZP80;A0A1D5R090;A0A5F8A6J4	0	4069500	0	14619000	18973000	10910000	0	5233000	7793700
A0A1D5R093;A0A5F7ZFI6;A0A5F8AJP2;A0A5F8A0C7;A0A5F8A9K4;F6YVJ0	3264100000	3090100000	4086100000	2865000000	3077900000	2411100000	3043700000	10828000000	2440800000
F7H7H2;A0A1D5R0A7;F6TFZ2;F6TG02	724500000	775240000	1208900000	1191200000	956610000	2256400000	1510000000	405710000	1736000000
F7GPL4;A0A1D5R0B5;H9G0B7	11622000	14198000	24076000	0	0	0	2178500	10357000	0
F7H1Q9;I0FJW8;A0A1D5R0C8;F7H1R1	317090000	259300000	561740000	850640000	857330000	715820000	240130000	219090000	415560000
H9ZA17;A0A5F7ZXL8;A0A1D5R0D5;F6R6L8;F7H6R2	19942000	24645000	212400000	47226000	207080000	130860000	42586000	37205000	24019000
A0A1D5R0E5;A0A1D5R9V4	240440000	167310000	405040000	566100000	676560000	482590000	338520000	122940000	296930000
A0A1D5R0E7;F7EMC7	951070000	547730000	870920000	1011200000	956100000	1103000000	1322700000	650440000	747810000
A0A1D5R0F2;F6R3B0	73322000	13740000	46705000	86770000	129640000	129110000	172350000	65571000	111240000
A0A5F8AK26;A0A5F8AD20;F6PIM3;A0A1D5R0S1;A0A1D5R0F3;F7H0U5	194390000	105450000	361400000	39272000	129820000	70849000	202110000	51729000	20253000
A0A1D5R0F4	244840000	78549000	109070000	106000000	54469000	41629000	210510000	118170000	139780000
A0A1D5R0G5;F7HSI7	1266500000	475840000	1194600000	3373200000	3195300000	4021900000	1783800000	2349700000	1728400000
H9Z113;A0A1D5RCL6;A0A1D5RHH0;A0A1D5R0H2;A0A1D5R5J3;A0A1D5Q2L3;A0A1D5RL40	14152000000	6475400000	14699000000	3937200000	8304200000	4259900000	6676900000	2634200000	4831400000
A0A5F8A438;A0A1D5R0H8;F7DXI2	0	0	0	2630100	9484300	1297700	0	6088200	0
A0A1D5R0J3;I0FSE1;A0A1D5Q7A7;F7G5H6	166370000	206480000	115750000	560360000	868980000	1013800000	533430000	892280000	384640000
A0A5F7ZAK6;A0A5F7ZZ24;A0A5F8A565;A0A1D5R5K2;A0A1D5R0K3;F6V9C1;F6V9A5;A0A5F8A8V0;A0A5F7ZNT9	224480000	99966000	301290000	119960000	281220000	90902000	44045000	54972000	88135000
A0A1D5R0L0;H9FVM7;A0A5F7ZM27	34656000	7215700	96950000	32046000	37219000	23865000	6606300	7914500	18182000
F7HJB6;A0A1D5R0M9;A0A1D5QGH8	5901100	0	32167000	34735000	50771000	60125000	34160000	21356000	13480000
F7HNE5;A0A1D5R0N5;F7F926	4313600000	2772100000	4540300000	1888100000	2764900000	615920000	826240000	787570000	2696300000
F7GQ41;A0A1D5R0Q0	14648000	6231600	32805000	9455000	10495000	7473000	4922700	17225000	10098000
A0A5F8AMQ6;A0A1D5R0Q1;A0A1D5R5D7;A0A5F7ZM04;A0A5F8ANJ3;F7CWK4;A0A5F8A1M8;A0A5F8AIG0	178590000	144090000	317070000	105070000	234530000	260600000	215270000	151100000	219920000
F7D3W2;A0A1D5R0R6;F7D3W8	16747000	0	0	46174000	50753000	10534000	7968500	0	69574000
I0FVV7;G7MR89;A0A5F8AS90;A0A1D5RH28;A0A1D5RGX5;A0A1D5R0R7;F7BDR4;F6TWY4;G7MQV4	61567000000	23474000000	29731000000	20004000000	41284000000	59055000000	27104000000	37083000000	10080000000
A0A1D5R0T0;F7CM41	4464300	4839400	6559900	18058000	47751000	30140000	7945100	17489000	15511000
A0A1D5R0T4	0	2173300	0	0	0	0	0	0	0
H9EMX7;A0A5F7ZRI0;A0A1D5RAP5;G7N7Q0;A0A1D5R0T7;A0A5F8AL76	91550000	22082000	43889000	127200000	187510000	70656000	65525000	68258000	72287000
A0A1D5R0U6	117770000	105170000	215570000	380360000	597650000	565250000	303600000	495590000	212010000
A0A1D5R0W2	0	4222600	0	14277000	35093000	21869000	1193100	14201000	0
F6X5A5;A0A5K1VAG0;A0A1D5R0Z6	2828600	0	5246500	22284000	31901000	16173000	13402000	20971000	6488100
A0A1D5R101;H9Z1D7	53793000	0	30080000	85446000	41429000	50562000	31994000	17234000	19940000
A0A1D5R113;F6V958	0	0	0	10943000	9685900	15048000	0	0	0
A0A5F7ZCP6;A0A1D5R117;A0A5F8A2Z4	6713900	0	15496000	0	0	2059800	0	7621000	28925000
A0A1D5R122	1313900000	667950000	1648500000	662050000	470190000	557980000	330390000	297660000	501740000
A0A1D5R125;F7HLW4	1500100000	1267000000	2067600000	712720000	509870000	1047000000	892780000	428880000	862260000
A0A1D5R129;F7HHM7	134930000	84803000	233430000	1382300000	1940700000	1047500000	197670000	279860000	252590000
F7GEW4;A0A1D5R132;A0A1D5RAA9	4119100	2672000	1041600	2448100	16576000	4979500	53009000	45686000	39348000
A0A1D5R134;G7MLJ0;A0A5F7ZTL4	52648000	0	0	0	0	5404300	20352000	11479000	33502000
A0A1D5RIA6;F6WLL6;A0A1D5R135;H9EUE7;F7HFL1	0	37291000	47914000	160420000	605590000	337010000	266820000	83379000	310230000
A0A5F8A543;F7HTR2;A0A5F8AQ76;A0A1D5R142;A0A1D5Q7H1;F7HTR9	66773000	73790000	201900000	282140000	490400000	193780000	161470000	443340000	166630000
A0A1D5R145;F7DTN9	1296300000	791970000	1261300000	415530000	848440000	394430000	181690000	165530000	209640000
F6ZH68;F6ZH77;A0A1D5R152	7898100	0	0	15569000	7873000	52755000	10791000	15383000	1924200
A0A1D5RF29;F6SFL1;A0A5F7ZEH8;A0A5F8APQ3;F6S916;A0A5F7ZV82;A0A1D5R156;A0A5F7ZCH5	5379700	0	22602000	0	8066500	0	9847300	9619100	6566100
A0A1D5R185	156410000	64599000	50765000	109360000	48919000	60392000	1927700	242940000	5531200
A0A1D5R1A0;F7ENR8;A0A1D5QQP0	22791000	5368300	19275000	84855000	150570000	92124000	61675000	57724000	28457000
A0A1D5RK87;A0A1D5R1C7	0	0	3358300	19340000	39185000	6601300	24386000	14119000	2900300
F6XNK5;H9ENP5;A0A1D5R1E0;A0A5F8ANS1;A0A5F8A2M6	3245400000	2346100000	4651200000	3850900000	4851100000	5451400000	3071400000	3125700000	4249300000
A0A1D5R1F8;G7NCH2;A0A5F8ADK5	5496000	7768700	14938000	29594000	22828000	39748000	10623000	19151000	36762000
A0A1D5R1G0	40243000	21784000	41609000	0	15012000	15106000	13744000	13694000	27322000
F7C1A7;A0A1D5R1I4;F7EBR5;A0A1D5RCW7;H9FWY1;A0A1D5QFQ7;F7EBR0;A0A1D5Q2Z5;A0A5K1UDP0;F7EBQ5	113930000	133060000	193990000	1029600000	1420300000	1787000000	365500000	674220000	376360000
F7DR01;F6WKK2;A0A1D5R1L9;F7HE84;F7DR13	0	19892000	0	26296000	0	0	0	645280000	4174800
A0A1D5R1M2;A0A1D5R5L5	2629400	2189600	5176300	37010000	29298000	45544000	16157000	22059000	17544000
A0A1D5R1N6;F7GZA8;F6V2Q4;A0A5F7ZVB8;A0A5F8A4H0;A0A1D5R1F4;A0A1D5QDG6;A0A5F8A6Y6;F6UAM4	19995000	7766600	14239000	21921000	53896000	47789000	19211000	12504000	9015500
A0A1D5R1P2	579520000	716020000	1128200000	2343900000	3623800000	3660300000	1816400000	1158400000	908020000
A0A5F8AS20;A0A5F8ASB9;A0A1D5R1R3;F7BN41;A0A5F7ZWU7;A0A5F8AIZ7	3410500	35695000	12401000	189510000	121690000	213170000	97540000	136160000	89566000
H9EPI5;A0A1D5R1S2;F7HNK9	47106000	66896000	90577000	29319000	15946000	16432000	37424000	32059000	47598000
A0A1D5R1S8	0	0	0	0	23417000	0	0	0	0
A0A1D5R5I4;A0A1D5R1T5;F7B699	21149000	0	47548000	0	0	0	2535000	8670300	4116000
A0A1D5R1T6	786350000	605640000	5316500000	609520000	1098500000	235080000	3147200000	401200000	1295800000
F6Y0X7;A0A1D5R1V1	226330000	341970000	441560000	577140000	518570000	586320000	558510000	235910000	260100000
A0A1D5R1X5;F7GVI8;F7GVI7;F7F380;F7F388;F7F376	928200000	1340100000	2534700000	1678000000	2270300000	781750000	653140000	395130000	661350000
A0A1D5R1Y8;F6YFI2	27880000	144380000	81775000	122400000	179380000	104870000	43527000	108760000	75804000
A0A1D5R206;H9FYC8	39925000	24938000	82686000	19211000	43142000	51330000	25398000	16293000	26244000
A0A1D5R219;F7GQD5	2448300	7560900	30227000	10996000	89545000	100870000	34373000	12111000	39544000
A0A5F7ZSQ5;F7GVX8;A0A1D5R228;A0A5F7ZUM4	235430000	124020000	502110000	378360000	450220000	560400000	275720000	231860000	291680000
A0A1D5R249;H9EVS1;F7GSL0	608500000	363520000	723600000	625960000	1103600000	1157700000	1109700000	908990000	813190000
F6YTC8;A0A1D5R256	0	0	7173600	0	0	1991300	7664400	5236900	0
F6SFP9;F7G164;A0A1D5R285	17900000	0	8901200	0	35526000	0	0	0	0
F7GP24;I2CT55;A0A5F8A5Q4;A0A5F8AAW1;A0A1D5R288	14468000	25009000	17823000	24962000	30847000	40723000	21910000	16775000	32551000
A0A1D5R290;F7GVJ7;G7MHZ5;A0A5K1U4Z3	0	0	5399300	0	0	0	5755900	4653600	0
F6TTE2;A0A1D5R296	4764700	2882100	5279100	0	4376600	8591500	2444600	4996300	2849200
F7G5C8;A0A5F8A195;A0A5F8A6F5;F7BVB8;F7BVA5;A0A1D5R2A3;F6SQE4;A0A1D5R4V3;A0A5F7ZRW7	374410000	168770000	858060000	740450000	192230000	454320000	460770000	364520000	297360000
F7GJC2;A0A1D5R2B4	0	0	34960000	0	0	0	0	0	0
A0A1D5R2B7;I2CY64	26293000	410840000	330670000	286630000	138210000	150720000	213590000	546030000	129250000
A0A1D5R2E0;F7FEN7;A0A1D5RKF5	106870000	57757000	438060000	173810000	324810000	246180000	130130000	100680000	129890000
F7GCP2;A0A1D5R2E6	0	0	0	15070000	3298300	4216000	0	0	0
A0A5F8A806;F6ZUC7;A0A1D5R2F9	0	0	0	0	7365200	5058500	2803300	22205000	0
A0A1D5R2H4;A0A1D5RCM2;A0A1D5RJA4;F7GKG9;F7GKG4	3574000	11342000	4332800	3107200	33056000	22953000	14847000	15787000	0
F7GRX3;A0A1D5R2H5;A0A5F8AQE5;A0A5F8A9Y7;A0A5F7ZNB3	4024700	23228000	3712700	16690000	8582800	0	0	30016000	9977100
A0A5F7ZBM1;I0FS73;A0A1D5R2I6	7494200	1138800	0	48350000	20383000	365930000	18739000	23603000	5775500
F7HID5;A0A1D5R2J9;F7HCQ0;H9FXH1	5558900	0	36283000	18086000	8097500	13232000	0	5852500	15885000
H9ETN8;A0A1D5R2L9;A0A1D5QUM8;H9ETN9;A0A1D5RBA5	70691000	20822000	363010000	40949000	41165000	54208000	19648000	159180000	21647000
A0A1D5R2P3;F6ZPP6;F6ZPP0	54589000	43104000	92035000	253680000	178140000	340580000	65003000	69324000	65792000
A0A1D5R2Q5;G7MUJ7	6816600	0	27283000	59645000	78656000	82679000	24439000	31101000	19663000
A0A1D5R2Q7	0	0	0	12504000	40469000	15668000	32078000	0	0
A0A1D5R2S1;P55152	0	0	0	0	0	0	0	0	0
A0A1D5R2S6;G7MS05;A0A1D5QMW7;F7GQW1	109040000	50164000	100540000	20066000	0	0	22705000	5819500	11000000
A0A1D5R2U5;H9EPN6	454830000	231210000	514800000	206050000	300230000	213550000	54547000	101960000	124180000
A0A1D5R2V4;A0A5F8A6E9	2601800	22113000	35751000	124150000	290200000	646750000	185860000	175640000	299520000
A0A5F8AQU5;A0A1D5R2W2	47474000	32463000	77370000	59075000	37387000	25682000	0	205850000	12741000
A0A1D5R2W5	1228300	0	0	3459000	19401000	0	3437200	24403000	5662500
A0A1D5R2W6;F6UG88;A0A1D5QE94;F7CQF6	7431900	0	35653000	10127000	10807000	0	0	0	12826000
F7HLI5;G7MU86;A0A1D5R2W9	12014000	8908300	18479000	21243000	41566000	48567000	15942000	13665000	14227000
A0A1D5R2X3;F7C4N5	2333200000	1248600000	5402000000	5462400000	10188000000	9447300000	2195500000	4917400000	2754100000
A0A1D5R2X7	21963000000	15335000000	27006000000	84386000000	102090000000	106680000000	33556000000	27321000000	70913000000
F7ABA6;A0A5F8AF01;A0A1D5R2Y4;F7AB99;F7AB89	386700000	359600000	197800000	540630000	499080000	419780000	351530000	536200000	505080000
A0A1D5R2Y7	351030000	395300000	1104600000	651390000	1170700000	979720000	673390000	443530000	608890000
A0A1D5R302	84855000	45574000	130600000	264800000	128900000	97490000	21947000	24316000	81475000
F7F2I8;A0A1D5R323;A0A5K1U9R5;F7F2K5	14372000	14540000	19770000	0	0	0	9917900	1765200	5844000
A0A1D5R342;F6XCD6	781190000	531720000	1231400000	391970000	539530000	435920000	355060000	179250000	195950000
F6VB54;F7HI40;A0A1D5R358	0	0	2933100	0	5038800	2017800	0	0	0
A0A5F8A0X0;F7B5U2;A0A1D5R364;F7B5S2	1346100	0	0	0	3561000	0	2319300	0	0
A0A5F8A6V6;A0A1D5R381;F6YQQ9;G7NEH9;A0A1D5R408;A0A1D5QCT1;A0A1D5QGT0	12753000	6290800	61441000	105320000	181600000	117930000	60248000	8068400	11376000
A0A1D5R385;A0A1D5REX2	3182500	0	11695000	41517000	32931000	4037400	10366000	14644000	0
A0A1D5R390;A0A1D5RIG9;A0A5F8AA58	48917000	54326000	107630000	416440000	344830000	292920000	86365000	92203000	83909000
A0A1D5R394	1714900	0	0	55546000	27819000	56607000	41555000	25942000	9576000
F7HLN9;A0A5F8A1C4;A0A5F8AIU1;A0A1D5R3B5	684010000	198920000	628550000	281040000	352680000	293030000	312550000	159790000	92770000
H9Z795;A0A1D5R3D6;A0A1D5RA02	191860000	62626000	179020000	186220000	220290000	489760000	241740000	321460000	168980000
A0A1D5R3F5	0	6097400	0	1642200	11835000	14148000	4067100	13413000	24018000
A0A1D5R3G8;A0A1D5Q440	96578000	118010000	22267000	15532000	47666000	57613000	87326000	27989000	80525000
A0A1D5R3I5;H9FUD7;A0A5F7ZHY0;A0A5F8A023	314680000	644020000	979700000	681750000	746370000	1068300000	475870000	184720000	422190000
I0FL74;A0A1D5R3L3;A0A5F7ZZW5	84108000	52781000	14726000	377900000	634520000	945520000	258190000	526980000	346380000
F6Q9B8;F6WZX6;A0A1D5R3P5;F6WZA1;A0A5F7ZHG5	0	0	0	1939300	4962900	4157600	0	0	2961600
A0A1D5R3Q5;H9EN12;A0A1D5RAE7	15737000	16015000	53750000	40064000	36925000	39844000	96078000	30269000	42874000
A0A1D5R3Q8	131500000	161280000	216930000	432400000	565530000	419310000	595700000	587820000	98912000
A0A5K1UU98;H9ELY8;A0A1D5R3R2;A0A1D5RIW1;A0A1D5Q1Q1	31373000	29546000	99746000	7425000	4067900	3978700	51784000	21943000	36568000
A0A1D5R3U5;F6WTX1	301970000	217320000	849940000	854400000	1794700000	1384100000	701060000	547810000	538810000
F6TJ87;F6TJ60;H9FRS6;F6UH00;A0A1D5R3V4;H9YXW4;A0A5F7Z9M5;F6TIM1	15159000	46619000	45423000	0	46247000	11475000	45019000	57188000	28033000
A0A1D5R3W8;F6TH40;F6TH14	20618000	12556000	49693000	15869000	2506900	6362700	0	120300000	6695500
A0A1D5R9I9;A0A1D5R3Y0;F7F1I1;F6UEU0	3893300	0	0	12897000	6702200	65985000	0	7551600	5418600
A0A1D5R3Y4;F6YZG3;A0A5F7ZWT6	0	47718000	5227400	10735000	134180000	20746000	0	5490600	0
F7EU80;F7CE96;H9FTZ8;H9FTZ9;F7CE66;A0A1D5R3Z3	0	0	0	4725100	7525400	6910100	0	6038500	0
F7DVE0;A0A1D5R410	498610000	321730000	804620000	3033000000	3344900000	3072200000	1365400000	1297200000	617300000
G7N6N9;A0A5F7ZLK5;F6Y210;F6Y202;A0A1D5R445;A0A5F7ZQQ4	420610000	209920000	771360000	232040000	244910000	332740000	294660000	108640000	358270000
A0A1D5R466	0	0	2075100	0	0	0	0	834660	2917000
F7DU25;A0A1D5R472;F7DU40;A0A1D5QWN1	0	0	0	19803000	25577000	12636000	9174600	3873100	0
H9FQN6;A0A5F8AEQ9;A0A1D5R474	5535300	9727600	16150000	2787000	5998200	0	13298000	5756100	25829000
A0A1D5R480;F7ASP1;A0A1D5Q293	24473000000	13700000000	32492000000	21872000000	51778000000	58424000000	24641000000	33214000000	33269000000
A0A1D5R482	16723000	12794000	63751000	93467000	172230000	265580000	32365000	27403000	56985000
A0A1D5R4A0	115960000	205610000	111000000	300800000	726060000	912060000	154710000	466300000	351900000
F6T1X2;A0A1D5R4B6;A0A5F8APU5;A0A1D5Q522;A0A5F7ZC23;F6T1W3;A0A5F7ZZP5;A0A5F7ZWM9;A0A5F7ZYN1;A0A1D5RKH3	226420000	246810000	627710000	353080000	589530000	515720000	172010000	201000000	422830000
A0A1D5R4C6	14902000	15513000	19428000	74343000	71263000	69348000	19970000	17295000	12468000
F7CWS1;A0A1D5R4F5;F6QXR6	1023900000	637620000	1357300000	279320000	773560000	605430000	969970000	403500000	1183300000
F6SB54;A0A1D5R4G2;F7GPN4	54902000	68737000	61622000	152670000	82829000	191810000	97775000	106940000	138890000
A0A1D5R4H5;F6RZA1	0	0	0	3009000	0	0	0	15059000	0
F7H9C9;A0A1D5R4H8;A0A1D5RD61	32390000	25465000	33430000	111270000	90118000	240450000	103450000	25018000	54402000
A0A1D5R4L3;F6TFN8;G7MLG3	12935000	5019600	36826000	25746000	41267000	22274000	20304000	0	22458000
F6VFQ0;I0FRI9;A0A1D5R4L4	20981000	29562000	31772000	433220000	950340000	1243600000	234380000	449780000	104450000
A0A5F8ASE3;A0A1D5R4M1;F7B815;F7B802;F7B7Z3	14728000	1378800	83109000	4802700	7084000	10542000	27302000	16436000	33166000
F6Q6T7;A0A1D5R4P2	0	4344100	0	4428100	23918000	15444000	10453000	16954000	15379000
F6W6Z6;A0A1D5R4P6;H9FPB9	153860000	240670000	465750000	251210000	496730000	387410000	163390000	110130000	149550000
H9H374;A0A1D5R4Q5;A0A5F8AF94	32851000	7332300	30772000	87990000	34056000	91117000	61284000	16896000	57695000
F7DAW8;A0A1D5R4W9	105870000	260670000	245940000	268770000	320740000	868410000	320690000	256290000	500160000
A0A1D5R4Y3	15788000	64599000	860410000	0	1176100000	0	21383000	590420000	0
A0A1D5R518;F7B9C4;A0A5F7ZMJ0	24109000	7930400	46148000	13836000	12037000	9479500	13272000	0	19185000
F7H3Z5;A0A1D5R7Y9;A0A1D5R8F5;A0A1D5R536;F7H400;A0A5F8A9G0;A0A5F7ZRH9;A0A5F8AQK3	3078200000	1480400000	6112500000	2433700000	2967500000	2560000000	2061700000	599410000	1658000000
F7HQ03;A0A1D5R549	5379300	3983200	28319000	164060000	36608000	47768000	11605000	49099000	1307000
F7F4D4;A0A1D5R560;H9EM46;H9FNN8;F7F3Y6	0	0	0	0	98645000	0	0	13241000	0
F6YN98;A0A1D5R563	17870000	22078000	45461000	9564200	68703000	13157000	13328000	13575000	32883000
A0A1D5R5A1	87220000	25518000	77334000	28755000	135290000	54222000	131670000	16619000	28394000
A0A5F7ZJZ9;F7E2N7;A0A1D5R5A2	84976000	85802000	88889000	68728000	200100000	176530000	72304000	113610000	47638000
F6W7W1;A0A1D5R5B1	448680000	272250000	459730000	987520000	871720000	1311400000	134150000	103410000	335370000
A0A1D5R5B6;A0A5K1VSA6;A0A5F7ZMZ6;A0A5F7ZB05	22946000	38552000	15443000	45996000	13367000	16754000	4351600	62846000	44286000
A0A5F8AQ15;F7HLU1;A0A5F8ABQ3;A0A1D5R5B7	12477000	7164500	11151000	3549300	8087500	2248500	4536200	3383000	1363800
A0A1D5R5D2;A0A5F7ZWV4;F7CYS6	0	1225100	836910	0	0	0	9207900	637740	0
H9EUI0;F6Y9Y9;A0A1D5RDZ9;A0A5F8ALK6;A0A1D5RBD4;A0A1D5R5D4;G7MJ23	508640000	253640000	632930000	228520000	349290000	180240000	92456000	99041000	100690000
A0A1D5R5D8;A0A1D5RFY2;F6VM32	72995000	61647000	146030000	101180000	133670000	111080000	136810000	112750000	80929000
F6WE02;A0A1D5R5F0;A0A1D5R9X3;H9ZCT4	715320000	982760000	3800200000	5422100000	5629200000	3347600000	1613400000	3268300000	3030200000
A0A1D5R5F4;F6PIT4;F7HG18;F7FEF3;F7FEK8;H9FU40;F7FEF9	0	4953500	0	7607300	22995000	1357300	3330800	35043000	0
F6T8F9;A0A1D5R5G2;F7HAA2;A0A5F7ZY90	1874200000	892870000	1745800000	2384100000	2928200000	5829600000	1617200000	1001600000	1940100000
A0A1D5R5I1;F7H4G1;F7H4G0	37808000	70359000	130270000	105610000	93640000	136680000	86969000	47001000	40910000
A0A1D5R718;F7G5E2;A0A1D5R5J4;A0A1D5RB26;A0A1D5QXH6	3673200	1091400	7249300	5087200	7540100	3504300	0	2440900	3397600
A0A1D5R5K5	80164000000	91690000000	255060000000	111020000000	74482000000	41215000000	39337000000	65605000000	23084000000
A0A1D5R5P7	574650000	530780000	1347000000	1877900000	2200900000	1933600000	494180000	948180000	556060000
F7B7D7;A0A1D5R5P8;F7B708	19504000000	17071000000	30789000000	21014000000	36274000000	28663000000	17116000000	19589000000	15746000000
A0A1D5R5Q6	1220900000	1479200000	3952400000	6047900000	9126400000	6954500000	2711500000	2034500000	4349400000
A0A1D5R5R5;F7F4N8;A0A1D5REB1	807910000	559310000	1077000000	620350000	1040000000	1231300000	967220000	869040000	814590000
A0A1D5R5T4;F7DSC1	50515000	63589000	13464000	197160000	246130000	362410000	47615000	90242000	26964000
I0FI24;A0A1D5R5U5;A0A5F7ZG31	434890000	290210000	332510000	405040000	581100000	413190000	349240000	393470000	283150000
F7H483;A0A1D5R5U7;F7EKG6	1423400000	1407400000	2921800000	9273800000	9248900000	13361000000	7563400000	8105100000	5379100000
A0A5F8A2D2;F7GIW7;A0A1D5R5V9	11051000	10262000	6140300	0	0	16312000	6661600	0	7076400
A0A1D5R5X4	30811000	19296000	88857000	27524000	42109000	31391000	17194000	13298000	15682000
A0A5F8AF30;A0A1D5R5Y6;F7HTD2	5274300000	4330800000	6663500000	4028100000	7344300000	6348000000	3736200000	1694400000	6021800000
A0A1D5R5Z2;A0A5F8A086	41100000	16500000	48192000	32555000	0	10878000	8503800	33913000	15102000
F6TT62;A0A1D5R618	95151000	54505000	241840000	113710000	82984000	103540000	91917000	46558000	98011000
A0A1D5R636	21346000	52068000	81641000	53960000	68550000	49995000	51991000	58585000	16412000
A0A1D5R641	4673200	0	15387000	0	6457600	6324600	11934000	12897000	0
A0A1D5R653;F6XL37	44162000	117570000	110130000	68234000	158340000	80705000	66663000	35024000	62850000
F7H6N6;A0A5F8A972;A0A1D5R654	0	703460	0	0	29215000	10656000	0	0	0
F7D839;G7MYQ5;A0A1D5R670	19775000	15853000	110790000	239060000	508060000	610420000	163660000	172420000	237940000
H9EP10;F6WWK2;A0A1D5R671	4001500	42706000	22303000	55672000	54054000	68079000	44628000	45087000	22535000
A0A1D5RJN0;A0A1D5R676;F7G292	272410	0	0	0	4721800	1512700	738330	26466000	0
A0A1D5R690	18619000	13236000	23318000	75515000	78882000	32795000	7354400	13613000	26337000
H9G2J3;A0A1D5R696	25597000	7710600	9018600	28450000	73808000	66020000	12971000	30797000	15140000
A0A5F8A5I5;A0A5F7Z9K6;A0A1D5R699;A0A1D5R2K8	10481000	6369500	29232000	4552500	9526700	4419200	7824900	10058000	0
A0A1D5R6A1	39618000	21640000	43953000	0	36195000	21140000	15099000	26366000	49007000
A0A1D5R6C9;F7GVY7	69512000	10476000	42026000	10015000	25230000	11056000	2861400	3316500	6071300
F6TMD0;A0A1D5R6E2;A0A5F8A976	16646000	0	52537000	15854000	22514000	0	0	2177000	0
A0A1D5R6E4;G7MFT3	0	0	0	11593000	46013000	39018000	0	0	2575800
A0A5F7ZEA5;A0A5F8ANS9;A0A1D5R6E8;F7H5D3	17085000	15683000	144460000	8290200	11522000	8929700	0	0	1652300
F6YNV7;I0FT91;A0A1D5R6F6	23414000	20289000	34380000	20541000	39162000	35926000	18279000	22727000	25231000
A0A1D5R6G1;A0A5F8ARH8;A0A5F8A0K5;G7NJ84;A0A5K1TZP1	1432000000	866400000	1938400000	2078900000	1908300000	2215500000	1935000000	1062300000	2154900000
A0A1D5R6I4;F7HJ57	568990000	450200000	1752800000	764860000	801960000	642640000	361500000	153880000	394830000
A0A1D5R6J5;F7FQU9;F6WVV6;A0A5F8APR7;A0A5F8APA7;A0A5F8ASE0	0	3584900	9168400	0	4935400	0	7867100	11573000	7029300
A0A5F8A4R3;A0A1D5R6J9	28362000	35011000	37207000	7668600	22581000	8507400	2900300	7914600	8449600
A0A1D5R6K0;G7MSZ8;F6Z8Y2	17704000	39712000	26618000	54580000	47774000	20035000	54072000	58785000	51122000
A0A1D5R6K9	416430000	727470000	836570000	2920000000	3250000000	2753700000	1220300000	572060000	928340000
A0A1D5R6M8;A0A5F8AHY3;A0A5F8AJD2;A0A5F8ADS5;F6W3M2	560910000	2260500000	1739200000	3223600000	1612400000	1062200000	1445600000	2929000000	1813500000
A0A5F7ZES8;A0A1D5R6P0;F6Z802;F6UKF5;A0A5F8ARZ7;A0A5F8AAT4	170140000	160990000	205940000	851990000	1107300000	866630000	224250000	599100000	450420000
H9YYM8;A0A1D5R6P8;I2CY02;A0A5F7ZML7	3569600000	2745200000	8407900000	3781300000	5618700000	8760100000	2575100000	1468500000	2801300000
F7GYF8;A0A1D5R6Q6	221350000	622610000	242200000	727460000	4547700000	819310000	2016300000	1734200000	5071600000
F6Y3K8;A0A1D5R6S1	30310000	4830100	66641000	33221000	62082000	19206000	18888000	13421000	14691000
A0A5F8AAQ8;F7EL45;A0A1D5RFP0;I0FV18;A0A1D5R6U3	75553000	38194000	81936000	198030000	117580000	198330000	91358000	40488000	97381000
F7DXP3;A0A1D5R6U8;A0A1D5R9T8	121060000	62119000	52226000	87356000	80943000	53263000	53153000	27159000	0
F6YGG7;A0A1D5R6U9;F6YGJ3;A0A5F7ZMC9;F6YH05;F6YGF0;F6YGG1;A0A5F7ZEL4;A0A5F8AGT5	300280000	338480000	571030000	339430000	436360000	299670000	318670000	172290000	380950000
A0A1D5R6V0	0	26252000	33343000	9405500	0	0	0	0	0
A0A5F8AC08;A0A1D5R6V1;H9Z590;A0A5K1UN37	235630000	88255000	184830000	515110000	617390000	583450000	653580000	972850000	590530000
A0A1D5R6W0;F6SL60;F6R0F5;F6R0C8;F7B7C7	532390000	2065200000	2205500000	622390000	686810000	293800000	818010000	576700000	313970000
F6UNN2;F6UNL0;A0A1D5R6Z0	0	0	4252300	0	3465700	0	0	0	0
A0A1D5R6Z1;F6R6N9;F6T985	2076000	0	12004000	2270800	1682300	0	2355100	1920800	12539000
A0A1D5R730;C5J9D2;A0A5F7ZUZ1	142730000	1010200000	1679300000	3413500000	4853400000	1309000000	756340000	1759600000	249250000
A0A1D5R732;G7NIZ0	814170000	989640000	1299700000	857890000	1392400000	1366900000	1113400000	1001500000	1343100000
A0A1D5R762;F6XBH9;F6XBJ2	9921600	0	0	0	0	6905100	5215700	0	2768400
A0A5F8AP93;A0A5F7ZI57;A0A5F7Z9P0;F7D157;F7D5Z8;A0A1D5R7D9;A0A5F7ZQF0;A0A5F7ZZQ0;F7D0W1;A0A1D5RBR1	139980000	95175000	90180000	185380000	192020000	113300000	118760000	383390000	60816000
A0A1D5R7E9	8534100	0	7677200	6014100	7309600	0	6596600	0	5135800
A0A1D5R7J3;F7HE71;F7HE80;F6V098;F7ABQ7;F6Z1T0;F6Z1T9	5214400	77366000	11646000	24457000	26358000	16869000	9524100	4383000	8986900
A0A1D5R7J5;F7HC66	1625600	0	1839000	2747500	4658500	0	0	2114800	0
A0A1D5R7J7;A0A5F7ZM98;A0A5F8AD35	18387000	21140000	9687600	0	0	3015500	9433600	6576300	4966600
A0A1D5R7K6;F6PSP6	174830000	153330000	444250000	295820000	241150000	196270000	103510000	80886000	338710000
F6XMC4;A0A1D5R7K8	18830000	25005000	9374700	33928000	45407000	82288000	33197000	23891000	13633000
A0A1D5R7M3;A0A5F8AAA4	32905000	0	31674000	40307000	102540000	75977000	1047900	62741000	70660000
A0A1D5R7M6;A0A5F7ZM15;H9G045;G7MU03	8790900	0	10375000	0	6460900	0	3521800	2197000	0
A0A1D5R7N2;I0FRP5;F7A359	0	0	7660800	8578200	6982200	0	4612800	2785300	7761900
A0A1D5R7N5;A0A1D5RDV3;F7G430;F7A7E8;A0A5F7ZES3	609930000	606700000	581660000	345540000	503640000	759580000	1025900000	469150000	807480000
A0A1D5R7P2;F7E9U2	1752800000	1086000000	2218000000	3388200000	4909700000	5484400000	1383800000	1030600000	1450300000
F7H7A7;A0A1D5R7P5	20777000	56732000	31800000	8507900	76109000	19628000	21992000	36887000	8842700
A0A1D5R7Q5;F6SGJ1	72907000	102980000	60435000	261990000	469600000	663070000	132800000	162360000	60397000
A0A1D5R7T2;H9EP74	1073300000	596620000	1833600000	2064900000	2378100000	3512800000	1280700000	1546800000	1074600000
F7C9Y3;A0A1D5R7T4;A0A5F8AFM1;A0A5F8AQW8	676370000	1170900000	1283200000	2199300000	1267900000	1904300000	3225300000	1627500000	1641100000
F6RID8;A0A1D5R7U6	43336000	4372900	92708000	2972400	5709700	0	0	6060800	0
F7HG68;A0A1D5R7V2;F6YZK4	29335000	47999000	45825000	95744000	131420000	118890000	50643000	64560000	74778000
A0A5F8AE19;A0A1D5R7V9;H9FNY1;F7DZJ9;A0A5F8A5K4;A0A5F8ASX7	0	37513000	45178000	0	0	0	0	0	0
F7GP40;A0A1D5R7W8;F7GT31	12114000000	7424000000	14624000000	14132000000	17225000000	16195000000	21063000000	15322000000	27026000000
H9FSU2;A0A1D5R7Y6	0	0	0	0	9297100	12309000	0	0	0
A0A5F7ZST9;A0A5F7ZTJ0;A0A1D5R820;A0A5F7Z8J0;F6WRH6	24560000	25381000	837870000	202860000	72293000	65438000	65453000	17704000	43343000
A0A1D5R885;A0A5F7ZQD2;A0A5F8A186;A0A5F8A8N5;A0A1D5QWJ5;A0A5F7ZNB2;A0A5F7ZVV7;F6T4L6	54826000	30510000	69731000	3047700	25459000	8216300	9781000	1776400	12589000
A0A1D5R886;F7HHP5	0	0	9662600	0	0	0	12574000	3365100	0
F7GRB0;A0A1D5R890	0	0	0	0	38823000	26178000	0	0	0
A0A1D5R8A7;F7EXH9	26863000	33410000	47063000	124000000	172070000	146880000	59590000	73015000	122950000
A0A1D5R8B0;F6WN07;F6WMS3;G7N8E7;F6WMQ6;F7FQU6;F6WMR4	65099000	16445000	75692000	62991000	80096000	54733000	13464000	39771000	16128000
F6S946;A0A1D5R8B7	10137000	0	2617700	52490000	33948000	480170	18054000	5384600	15278000
F6ZKY9;H9ERE1;A0A1D5R8B8;A0A1D5Q3T5	613370000	640890000	370510000	2299500000	3339900000	2043000000	1673300000	1448300000	1879600000
A0A1D5R8E7;F7GR57;A0A1D5Q8Z8;A0A1D5RAR6	72508000	23291000	95452000	44539000	75878000	52173000	43280000	41514000	42577000
A0A1D5RKE8;A0A1D5R8E9;F6WWF3	12392000	10609000	9589800	28816000	35399000	34820000	5581300	19408000	7010600
A0A1D5R8F6	8985900	0	26168000	46991000	21033000	24788000	17283000	56958000	20615000
A0A5F8A8I1;A0A5F8AG89;A0A5F7ZRW8;F6X396;F6X387;A0A1D5R8H3;F7ENF7;A0A5F7ZLC3;A0A5F8A1R7	3615900	0	3593500	9781500	6242400	24954000	18777000	12615000	5906000
A0A5F8A502;A0A1D5R8J2;A0A1D5RDJ9;F7GG44	15555000	33204000	72027000	70187000	84632000	127170000	31990000	55157000	77835000
A0A1D5R964;A0A1D5R8K0;A0A5F7ZMS6;F7CYZ2	58146000	23330000	69321000	154620000	121830000	82435000	78764000	35625000	66903000
A0A5F7ZDI8;F6S0P0;I0FIJ3;A0A1D5R8L9;A0A5F8A8M4	365160000	142390000	579510000	601630000	426890000	797770000	475810000	587620000	427780000
A0A1D5R8M0;A0A1D5Q8M7	26648000	14433000	97629000	87771000	120310000	124280000	79067000	45050000	44838000
A0A1D5R8N6;H9ENW1	2524800	1520600	5941400	11509000	17644000	17957000	0	2842500	2222600
A0A1D5R8P2	10050000	0	12907000	0	0	0	0	0	0
A0A1D5R8Q1;H9FQG0;F6TQY2	78868000	38498000	56788000	10771000	77250000	119130000	31675000	34281000	66525000
A0A1D5R8R3;F7BTS3;A0A5F7ZB84;A0A1D5R6R4;F7B4V7	85194000	18851000	205350000	41890000	30386000	19980000	5323900	7811500	15606000
A0A5F7ZWS6;A0A5F7ZC81;F7HJU7;F7GW64;F7HJV3;A0A1D5R8W2	455300000	644570000	830450000	792060000	887550000	841420000	615480000	441690000	546450000
F6XCH0;A0A1D5R8W5;A0A1D5RDL6;A0A1D5QJC8;A0A1D5R9G6	281540000	97661000	216340000	92683000	193310000	170420000	415020000	297400000	340860000
A0A1D5R8W7	206830000	212690000	129530000	41210000	21999000	65131000	142680000	102520000	115560000
F6UM02;A0A1D5R8Z0;A0A5F7ZKA7;F6ULX2	1722500000	1199100000	1860900000	1374800000	2836700000	3296500000	2533900000	1807900000	3868900000
A0A1D5R8Z5	16004000	28533000	36683000	72561000	93367000	31859000	0	0	0
A0A1D5R904;F6RUR9	18562000	12269000	15959000	57530000	95175000	28274000	11084000	4433300	29759000
A0A5F8AEG0;A0A1D5R920	5529100	0	33095000	5254100	10916000	5432600	0	0	0
F6QQH0;A0A1D5R940	18575000	116480000	13723000	0	0	0	16144000	20413000	15695000
A0A1D5R947;A0A5F7ZPN9	78984000	46219000	41539000	141870000	206660000	185460000	0	0	124200000
A0A1D5R977	83060000	76076000	133330000	179240000	265800000	210310000	117020000	54583000	113680000
F7E5B3;A0A1D5R982;F6SFX7;A0A5F7ZXC0	0	0	45296000	8983800	18145000	10884000	3029300	0	11176000
A0A1D5R985;H9EMT3;A0A5F8A004;F7H1C6	0	12543000	17785000	0	12856000	3944000	5065100	0	10094000
A0A5F8ACG0;H9FYC5;A0A1D5R993;A0A5F8ARB2	18821000	8121500	25173000	10032000	15897000	44984000	16609000	8402000	20535000
A0A1D5R998;H9H320	391000000	147290000	505490000	267800000	253510000	337970000	521180000	322240000	336330000
A0A1D5R9A8;F7HPJ8	0	0	0	0	0	0	3729100	3285400	1690700
H9FSI9;F6VMG6;A0A1D5R9A9	0	2154600	7626500	5037300	23885000	13562000	8322000	32439000	22536000
A0A1D5R9B6;A0A1D5RH46;F7GIS1;F7GIR5	1660400000	578510000	889050000	625960000	1616300000	1055200000	1336400000	1527400000	1091400000
F7F5D8;A0A1D5R9B8	2895500	7975200	5587300	8773100	6005000	0	0	0	0
A0A1D5R9C1	50843000	493070000	482930000	189880000	60442000	67718000	18095000	26731000	7521900
A0A1D5R9C6;F7GU37	13025000	8084800	4725000	23217000	19949000	20766000	12097000	13432000	14142000
F7FTT3;A0A1D5R9D5;A0A5F8AML7;A0A5F7ZEZ0	1731400	0	3082500	17521000	4664700	39576000	1005200	0	0
A0A1D5R9D6;A0A1D5Q2R0;F7FSG7	737130000	846660000	1408200000	1286700000	1843200000	2314200000	1491600000	2157600000	1026700000
H9FSM0;A0A1D5R9H0;F6W0Z7;A0A1D5RD89	706590000	726700000	1271800000	1805400000	2748000000	3709800000	1308500000	925230000	1785100000
A0A1D5R9H7;F7FGX7;F7FGV8;A0A5F8A904	7232000	40821000	77738000	38386000	77180000	50149000	52196000	68453000	30889000
A0A1D5R9J2;Q15JD4	1721100000	1067800000	5465500000	4187400000	4090500000	4106900000	3200600000	3107800000	2389100000
A0A1D5R9J9	115650000	123470000	136860000	221800000	382650000	390380000	191580000	139750000	240520000
F6WBZ5;A0A1D5R9K8	5330100	67366000	12387000	15774000	38089000	2860200	1918700	3399400	1053600
F6U9L2;I2CW58;A0A1D5R9L2	0	1137700	10822000	9895000	27462000	37686000	6748700	7920700	2436100
A0A1D5R9L6	6770000	0	23324000	0	0	0	0	0	0
F7H493;A0A1D5R9M2	9906400	7882500	13647000	71552000	112920000	71608000	51656000	83738000	61740000
F6PQC7;F7HNU1;A0A1D5R9M3	39712000	4784400	67532000	16819000	35850000	17059000	41820000	26353000	23140000
A0A1D5R9N2	2384900	0	0	20806000	31233000	20222000	0	6358800	0
A0A1D5R9U2;F7H977;A0A1D5QPC7;A0A1D5QS18;A0A5F7ZLH9;A0A1D5Q2R7	242930000	126650000	321220000	273870000	318530000	170080000	305180000	350700000	392990000
F6SWC0;A0A1D5R9U8;A0A1D5QK38	7333600	3862800	17490000	30919000	85856000	84979000	20111000	29292000	12030000
A0A1D5R9V3;F7H5H0	3294800	2543500	13617000	43895000	40413000	78989000	8678300	116560000	30092000
A0A1D5R9W2;F7GTQ7;F7GTQ9;G7N9U5	55778000	52551000	98900000	174860000	186800000	183800000	207540000	285080000	334180000
A0A5F8APD3;A0A5F8ADN3;A0A1D5R9X1;F6XMJ2;A0A1D5RE11;A0A5F7ZW46	0	0	4030500	0	0	0	6448200	0	7794300
A0A1D5R9Y5;A0A5F8A0Q9;A0A5F8AU97;A0A1D5QKX1	6017900	12854000	22170000	17770000	16024000	7643000	13019000	0	0
A0A1D5R9Y7;H9ZFD6;F7ADZ7	0	3852400	0	94386000	15225000	19070000	15605000	9214000	25286000
A0A1D5RJR5;A0A1D5RA01;F6Y783	0	0	3506200	101440000	107590000	26282000	1293700	18578000	11018000
A0A1D5RA34;A0A1D5RK95	699680000	825200000	877600000	2288100000	5271200000	4663300000	1776700000	1630200000	405540000
A0A1D5RA44;F7HGA7;A0A1D5Q682	3677600	1161800000	1636900	1433900000	113300	370890	0	529060000	1936600
A0A1D5RA74;H9EUD5;F6VMX6	627200	0	17545000	0	20043000	6469000	8851200	12893000	0
A0A5F8AGQ6;A0A5F8ADH0;A0A1D5RA77;A0A5F7ZMB1;F7DRC7	778980000	605310000	841490000	436530000	352300000	431700000	835320000	360570000	392730000
F7HSX6;A0A1D5RA82	0	0	0	0	5356000	0	9340100	0	0
A0A1D5RJA2;F7HLQ4;A0A1D5RA87	12138000	5016000	33191000	22374000	22707000	15292000	35906000	4128700	16453000
I0FR76;A0A1D5RA91;F7GFE5;F7GFD8	288250000	222320000	220250000	362850000	340370000	370010000	200120000	516480000	102190000
G7MUZ2;A0A1D5RA96;A0A1D5RGD7	436750000	243680000	732850000	465590000	414670000	589710000	752920000	484860000	933670000
A0A1D5RA98;H9FPV5	0	2201100	2103600	665730	13064000	20227000	2642200	0	8822700
F6VFG4;H9FSW3;A0A1D5RAA0;A0A5F7ZWH8;F6VFI2	343750000	193620000	1088800000	361280000	699570000	662900000	314830000	220980000	315360000
A0A1D5RAB9;I2CUI2;F6VMS3	62333000	24613000	56180000	153260000	117870000	142410000	80579000	119990000	101940000
A0A1D5RAC5	5218100	16017000	879130	2204400	4028200	4526700	5770200	16795000	20636000
A0A1D5RAE6;F6PR13;F6PR50;A0A5F8AMT4;A0A5F7ZVY5;A0A5F7ZAN2;A0A1D5Q359	5221800	4999900	5628400	8344600	21778000	6821600	5524400	4845400	4785300
A0A1D5RAG6;F6QQ29	1687200	19101000	12607000	27940000	37755000	26353000	11448000	20241000	10026000
F7F130;A0A1D5RAI5	71614000	29966000	37409000	153030000	117250000	373320000	194590000	237060000	173150000
H9Z1L0;A0A1D5RAK5	226950000	1027600	224040000	213620000	314100000	349200000	215760000	8467200	255380000
A0A1D5RAL8;F6Q4S8	57502000	46934000	94882000	56508000	119640000	159370000	87977000	54165000	58196000
I0FI56;A0A1D5RAL9;I0FSM0;F6RC36	113270000	82736000	51892000	122710000	328440000	397660000	188800000	727970000	168910000
A0A5F8A3Z4;F7DYE3;H9ET83;A0A1D5RAN2	0	0	0	0	50348000	24783000	0	0	6691600
F7E5Z1;A0A1D5RAN9;A0A5F7ZEG8	31356000	16787000	34416000	80730000	75046000	94386000	117470000	148970000	111270000
A0A1D5RAQ7;F6XTQ2;H9Z952;F6XTP2	79109000	19050000	110870000	76487000	134400000	155670000	174840000	96494000	74551000
F6RT12;A0A1D5RAR1;F6RSZ2;F6TK39	29701000	80415000	18824000	57245000	117200000	88577000	127290000	141590000	63597000
F7F3R6;A0A5F7ZGM7;A0A1D5RAU4	0	0	11848000	0	0	5643100	0	8497100	6558800
A0A1D5RAZ2;F6S8Y6	36583000	15085000	72439000	55705000	38073000	70094000	44052000	16841000	46746000
A0A1D5RB00;H9EWD8	0	0	0	22571000	30778000	48058000	0	0	10872000
A0A1D5RB03;F6SC45;A0A5F7Z8G5	6985500000	11060000000	9519000000	15195000000	14322000000	28489000000	23148000000	20798000000	34242000000
H9FQA0;A0A1D5RB17	26223000	258660000	336500000	217180000	400360000	220950000	208910000	69198000	175640000
F7GK00;A0A1D5RB27	1811000000	1340500000	3311400000	1739100000	1682300000	2156800000	1024900000	1904200000	2075300000
A0A1D5RB36;F7H1K4;A0A1D5QZ12;A0A5F8A7A5	52657000	47858000	98957000	214980000	243130000	336960000	116470000	117350000	97453000
H9ER45;A0A1D5RB81;F7H1U5;A0A5F8ANJ8	0	682470	0	22657000	36671000	57007000	4979600	20922000	15791000
A0A5F8ANS4;F6PL59;A0A1D5RB86	30834000	25019000	11552000	54990000	88401000	111510000	11136000	29687000	0
A0A1D5RB96	127210000	9339900	35168000	80974000	106150000	120650000	47952000	42173000	47175000
A0A1D5RBB0;F7H5G4	18347000	314470000	181240000	129330000	121010000	55044000	186190000	132040000	4655900
F6RI67;A0A1D5RBE2;F6RI05	0	0	18106000	0	3021300	5787400	0	3194800	0
A0A1D5RBH7	31362000	20594000	56662000	84743000	90403000	76974000	111490000	69457000	112850000
F6W4G8;A0A1D5RDL9;A0A1D5RBL3;A0A5F7ZT86;A0A1D5RAP7;A0A5F8AQC9;F6W4F9;A0A1D5R657;F6YSS7	151160000	28225000	110130000	42423000	205490000	43380000	42760000	94123000	66061000
A0A1D5RBN8	7919500	1620200000	16391000	46175000	4185500	9213400	2053000	6901200000	21285000
A0A1D5RBT1	114460000	34269000	48692000	29742000	43125000	33869000	75245000	136640000	69296000
A0A1D5RBU6;F6PU72;A0A1D5QXL5;F6PU45	0	1177600	31222000	0	0	0	4681100	0	3996500
A0A1D5RBV8;A0A5F8AB29;F7HDE0;A0A5F8A1J1	68946000	59298000	242880000	53415000	105000000	73259000	83634000	27616000	45893000
F7ACR6;F7ACT1;A0A1D5RBW4;A0A5F8A7L2	52414000	44073000	56687000	0	16055000	12615000	8157900	11710000	9592500
A0A1D5RBY9	158610000	17341000	96152000	202340000	129780000	171240000	43318000	39423000	329330000
A0A1D5RBZ2;F7C1G6	37899000	0	60365000	36312000	116470000	69215000	5219900	90113000	30872000
A0A1D5RC03;H9ZBY4;F6RJL6;A0A5F8AUK3	665110000	631710000	1627700000	540380000	765330000	902780000	736140000	576810000	689980000
A0A5F7ZLZ3;A0A5F8AAH2;A0A1D5RC36	0	0	0	6927000	13513000	25487000	0	3520300	0
A0A1D5RC37;A0A5F7ZD62;A0A1D5QUX3;F7HIT9	162770000	160590000	191280000	259920000	306240000	442160000	236990000	138710000	101400000
H9EUB5;F6WUC8;F7HRI5;A0A5F8AKD7;F7HRI6;A0A1D5RC46	155970000	22215000	125500000	91456000	190510000	109470000	45701000	87453000	57187000
A0A1D5RC66	59454000	24385000	66558000	81968000	106180000	0	24263000	16988000	83820000
F7BKH7;A0A1D5RC78;A0A5F8AU65;A0A1D5QB91	2065900000	3061600000	1931500000	3000900000	3556200000	6122200000	3707000000	8277000000	4908600000
A0A1D5RC88	201700000	25709000	140560000	0	0	118900000	68333000	35851000	113480000
A0A1D5RCA1	11778000	0	13473000	0	0	0	0	0	2377600
A0A1D5RCE3;F7F694	9752500000	7259300000	16199000000	6915500000	10519000000	7979700000	4338700000	3364600000	5919400000
A0A1D5RCE4	21861000	22792000	7422600	34330000	33361000	55914000	11899000	14832000	0
A0A1D5RCE7	166990000	19594000	14770000	26786000	57689000	6231100	49999000	0	0
A0A1D5RCF8	0	0	0	0	5886900	0	0	0	0
A0A1D5RCG6;G7MMK3	2973700	7058100	20317000	0	0	0	3821900	0	0
A0A5F7ZB94;A0A1D5RCH2;A0A5F7Z856;A0A5F8ADY5;F6RA02	140050000	59639000	301130000	101200000	82921000	99198000	77600000	44600000	57478000
H9H511;H9H514;H9H517;H9H3J3;A0A1D5RCJ8	136370000	140540000	149000000	380590000	351800000	577250000	216400000	244380000	161560000
A0A1D5RCJ9;A0A5F8AJE5;F7EW52	0	3394700	3038000	0	8029300	13528000	4407400	0	2543000
A0A1D5RCM1	82464000	96417000	112380000	117850000	241620000	118510000	66115000	69944000	77407000
F7HJA9;A0A1D5RCN7;F6VX15	26294000	21321000	21778000	0	4799400	3799000	6266200	2644300	0
F7F1E8;A0A1D5RCQ7	0	771960	15482000	0	543010	0	74726000	20160000	10891000
A0A1D5RCV0	0	2927400	7857600	86061000	34841000	37366000	18740000	40149000	19933000
A0A5F7ZS60;F6U5M5;F6XGR0;F6XGR9;F6XP91;A0A1D5RCW4;F6XP83	3801000	0	5125300	4596900	14129000	15339000	1571000	331670	0
F6W0I6;A0A1D5REU2;A0A5F7ZKB8;A0A5F8A7S6;A0A1D5RCY8;F6W0L6	16238000	1354600	22354000	88299000	73764000	88680000	84437000	27079000	33321000
A0A1D5RCZ3	245450000	170540000	782070000	145170000	576700000	204120000	74449000	46537000	360140000
A0A1D5RD00;F7HHL5	648170000	565700000	1032300000	786660000	1112700000	1406500000	792540000	479530000	1255700000
A0A1D5RD12;F7GZK7;A0A1D5RJ53;A0A5F7ZLX4;F7GZL0;H9YUC4	0	0	0	0	0	0	0	0	0
A0A1D5RD37;F7GYP4	22650000	4416700	36892000	63665000	88089000	87054000	11878000	5700000	10203000
A0A1D5RD40;F6TTV4;A0A1D5Q586	0	3125100	2010700	10980000	4507300	1335300	4213700	0	0
F6YRG7;H9FRV2;G7NGY7;A0A1D5RD88	0	0	2146100	4899300	23200000	23744000	11752000	7271700	0
A0A1D5RDA4	0	0	0	0	2184500	35277000	0	0	0
A0A1D5RDA9;F6ZCP4;A0A5F7ZP79;A0A1D5RDK0;A0A5F7ZVK8;F7CMV1	2675400	6344200	26294000	10163000	3303200	5581400	3072000	8923200	18725000
A0A5F7ZXP2;A0A1D5RDB3;F7DI71;F7FPF3	20116000	37902000	21801000	0	140210	46715000	32247000	0	0
A0A1D5RDB9;A0A5F7ZPI2	0	0	0	28440000	30419000	19956000	37829000	7980600	17561000
A0A5K1U6E9;A0A1D5RDC4;H9FR04;F6TA28;H9Z659	30881000	9547400	31118000	18831000	44869000	48771000	27299000	21443000	14910000
A0A1D5RDC6;A0A1D5RB75;A0A5F8A263	3855600000	3036000000	2031200000	5129900000	7176000000	11093000000	4306600000	4559300000	4010700000
A0A1D5RDC8	1601900000	1352500000	1804000000	3589800000	3781500000	3768100000	2305600000	3176900000	3018600000
A0A1D5RDF9;F6ZTX4;F7H2T8	0	1027500	0	25859000	12839000	19294000	3965700	10884000	0
A0A1D5RDG1	6850100	1845600	43820000	213930000	231910000	195920000	38799000	87654000	44034000
F6U8N3;A0A1D5RDG4;A0A5F8AT36;A0A1D5QNX0;F7FQS5	1768400000	2015800000	2710600000	3666100000	6621400000	4755200000	1681600000	1007600000	2377300000
A0A1D5RDG7	2450300000	854350000	2751000000	4382900000	5377100000	1067800000	2823800000	2190900000	1802300000
A0A1D5RDG9;F7ERR7;H9Z081;F7ERT5;A0A5F7ZEN1	3345700000	3017500000	3684600000	4020800000	7095900000	6108300000	3094100000	3358300000	2853100000
A0A1D5RDK8	221780000	230360000	202190000	2873900000	4298000000	8064100000	1212200000	1449500000	1214400000
H9FR13;F6ZBN2;A0A1D5RDP4;A0A5F7Z9T8;F6ZBM4;A0A1D5Q8R5	2850300000	1570400000	4798900000	1113300000	1485600000	923280000	585960000	607120000	1284300000
F6T991;F6UMP9;A0A1D5RDP7	70290000	4239200	61711000	2714400	24499000	83313000	44575000	60407000	55325000
A0A1D5RDQ0;F7HR24;H9YWM8	4356200	3323800	0	4359800	0	0	2636600	1275900	2617000
A0A1D5RDT4	29665000	26286000	69239000	23356000	18369000	24175000	112120000	56347000	63033000
A0A1D5RDT8;A0A5F8AGG6;A0A5F7ZPC3;F6QY38;F6QY64	218710000	302910000	428910000	415200000	384600000	530300000	281650000	175790000	419020000
H9G0Q7;A0A1D5RDV4	0	0	0	390870	947590	0	0	0	0
A0A1D5RDW1	578550	36223000	0	17503000	0	0	0	46333000	0
A0A1D5RDW4;F7GIB8	32969000	42677000	109800000	326990000	322230000	209100000	67670000	82117000	153740000
A0A1D5RDY5	5359200	3376800000	10924000	1032200000	0	10011000	52095000	2653200000	0
F6RGU3;F7GRW1;A0A1D5RDZ0;F7GRV7;F7GS15;A0A5K1U4P9;A0A5F7ZYM6	5494800	0	10969000	7004800	14621000	8422400	5385900	3782800	6888400
A0A1D5RE81	5182600000	3515000000	5216500000	4750400000	8012500000	3920100000	2371100000	1816000000	3318000000
A0A1D5RE89;A0A5F7ZM78	36023000	92876000	66280000	122820000	63966000	106970000	201720000	747640000	139680000
F6USY1;A0A1D5RE93	0	0	0	10796000	15735000	11361000	0	7196700	0
F7E917;A0A5F8AEZ1;A0A1D5RE99;A0A5F7ZM92	0	12316000	9475000	4289200	28861000	2742200	8282000	5655200	7106400
A0A5F8AUL0;A0A5F7ZR73;A0A1D5RFF6;A0A1D5REA9;F6T563;F6WJA8;F6T552;A0A5F7ZUT7;A0A5F7ZNN8	894230	1265900	8411300	19778000	35271000	15545000	2501100	0	5598400
A0A1D5REC0	0	0	0	3463300	6000600	6743500	0	0	0
F7ECL0;F7ED22;A0A1D5REF8;F7ECZ8;F7ED13	4298100	1750400	17395000	9119700	5447800	6870900	5046300	3065200	2209500
A0A1D5REG1	36918000	32557000	121750000	141450000	115210000	153480000	32624000	33156000	42541000
A0A1D5REG7;F6Z6E2;A0A5F7ZU85;A0A5F7ZGJ4;A0A5F7ZCD4	241150000	101070000	266660000	635210000	1077000000	940730000	468160000	571860000	254320000
A0A1D5REI3;F7G1F4;A0A5F7ZCF6;F7G1G2	43831000	67967000	52348000	25640000	46721000	33534000	37070000	40450000	126730000
A0A1D5REJ7;G7NFD2;F7HL22	23550000000	17405000000	45785000000	24536000000	19015000000	33709000000	30108000000	13734000000	21075000000
A0A1D5REK1;F7A2U1;A0A5F8AJT1;F7GVK1;A0A5F8ANF2;F7A2V1	3891200	4361100	22884000	11592000	5519800	6610800	977700	1263900	2872100
A0A1D5REK8	0	0	0	26215000	30469000	24690000	0	11550000	4854500
F7H285;A0A1D5REK9;A0A5F7ZLB0;A0A5F7Z8Q2;A0A5F8APQ2	20289000	18377000	23423000	97862000	149320000	208200000	42186000	53902000	24663000
A0A1D5REL6;F7HSB2;A0A5F7ZBR9;A0A5F8ASD8;G7NH04;A0A5F8AAS1	0	0	0	4478900	12141000	11713000	0	5039500	61081000
A0A1D5REL7;F7H4J1	27849000	51992000	55742000	137870000	166940000	134280000	1630100	45378000	93888000
A0A1D5REM1	0	0	4106100	0	20885000	40245000	12432000	26988000	6934200
F7HTX9;A0A1D5REM3;F7HTY2	0	0	13661000	9855400	0	8395500	0	4182100	0
A0A1D5REN6;I2CVM0;F7E7W3;F7DNX6;A0A5F8APY6	0	0	0	54100000	39996000	11259000	0	0	0
A0A1D5REP3	144450000	15675000	75812000	48537000	87485000	85521000	236070000	58047000	89180000
A0A5F8AGC0;A0A1D5REP9;F7CYU7	1656500000	1339700000	3509500000	2860600000	2657800000	2482700000	1330400000	568480000	1225500000
A0A1D5RER4;A0A1D5RIN0;F7G5N2	2919500	4456100	2965200	3081500	16504000	0	0	0	2640600
A0A5F8A396;A0A1D5RET1;F6RZE6	1164000000	513140000	1190000000	2267400000	2162400000	5159200000	1382300000	2665600000	3930500000
A0A1D5REV5;A0A5K1U882;A0A1D5QXH3	10819000	15243000	69962000	23517000	88110000	131610000	49043000	20622000	18155000
A0A1D5REX0;F6QFR2;F6QFS9	0	4216000000	0	840940000	2198500	0	890810	8518800000	149270000
A0A1D5RF04;F6Q4Z5;F6Q4V6;A0A5F8A9C2;A0A5F8A8B2	59985000	1708500000	94171000	83160000	0	7089600	77255000	2849600000	10215000
A0A1D5RL30;A0A5F8A2U4;F7F586;A0A5F8A3V4;A0A5F7ZC98;A0A5F8AAS7;F7F592;A0A1D5RF27;F7F569	4181500	18566000	21872000	45550000	102270000	102230000	59102000	50170000	25703000
F7BUD8;A0A1D5RF54;A0A5F8AT97	59902000	22026000	26312000	85415000	157930000	121030000	117320000	60454000	112230000
F7F5B4;A0A1D5RF65;A0A1D5Q9G6;F6YCX9;A0A5F7ZQ78	22997000	17364000	66982000	40423000	70003000	57443000	21825000	76278000	3809600
A0A1D5RFB5;H9YWL6;H9EPN9;A0A1D5RFY0;F7C5X1	11539000	11497000	15531000	57739000	111910000	90339000	26609000	62672000	23163000
A0A1D5RFC2;F7AZW3;A0A5F8AQR5;F7BKY8	83676000	184520000	317940000	277470000	1439700000	41936000	71666000	46816000	51847000
F7CRM5;A0A5F7ZT28;F7CRK5;F7FCH0;H9ELT7;F7FCG5;A0A1D5RFC9;A0A5F8AMI6	0	0	0	0	5156400	0	2564500	0	0
A0A1D5RFE7	23948000	10786000	31275000	4519300	14169000	1619600	13758000	2155700	5215000
A0A1D5RFH3;F6UP48;F6UP68	12399000	8152400	0	35990000	62451000	49072000	9063200	17452000	0
A0A1D5RFH5;H9FNM9;F7F2S6;A0A5F8AJM3;F7B795;A0A5F8A4X2	0	0	15951000	12191000	30615000	12306000	17120000	14778000	2662500
I0FRF2;A0A1D5RFI6;G7MUV1	2154900	1578100	3807400	40298000	61041000	82560000	21708000	14367000	20237000
A0A1D5RFI9;F7BFB8;F7BFA8;P79194	27790000	0	19780000	0	11344000	0	11647000	0	2032700
F7C7L2;F7C7K4;A0A1D5RFJ1	59297000	30832000	91816000	31065000	33296000	20956000	25500000	11882000	47515000
A0A1D5RFK2;H9ERL6;A0A5F7ZK94	16254000	18389000	35300000	5078200	4435700	5300300	25349000	3984400	5100500
A0A1D5RFL7;F6SH02	0	111130000	184440000	1369600	61121000	0	0	21249000	0
A0A1D5RFM7;A0A5F7ZWU8;A0A1D5QRB2;F6U157;A0A1D5RHK0;A0A1D5Q320;A0A1D5QJQ4	2345800	357220	12403000	0	0	0	0	0	0
A0A1D5RFN1;F7CCY9	0	0	4900400	14112000	14876000	25393000	4295300	19616000	1702100
A0A1D5RFQ4	41715000	35045000	38063000	63959000	167650000	109590000	47437000	149510000	49214000
A0A1D5RFQ8;F7FF24;F7FF19	62252000	42994000	234590000	65285000	347330000	34395000	19241000	4103100	12980000
A0A1D5RFS2;A0A5F7Z7C6;H9FQ20;F7GIA1;A0A5F8ARM6;F7HJA2;A0A5F7ZJG2;A0A5K1VTW1	30374000	0	83837000	8121600	977480000	20446000	34616000	28772000	38166000
F7EBK3;A0A1D5RFT0;F7EBL3	13534000	14525000	21763000	19136000	57313000	49589000	27858000	166520000	50395000
A0A1D5RFT5;H9FXZ9;F7ED88;A0A5F8A5U4	687000000	603720000	1029000000	715490000	1018400000	1733000000	1209300000	800060000	809430000
F7ENZ6;A0A5F8AGG0;A0A1D5RFT9;A0A5F7ZJU5;F7ENS4;F7ENT5	790760	0	12271000	85947000	156660000	218870000	65921000	150040000	85775000
A0A1D5RFV0;A0A5F8AI74	0	0	13346000	0	15181000	32017000	22637000	6300200	0
A0A1D5RFV7	0	0	0	0	0	0	0	0	165110000
A0A5F7ZPA9;F7HQW1;A0A1D5RFW1;A0A5F8AIN1;A0A5F7Z8G4;A0A5F8ANQ3;A0A5F8A397;A0A5F8AA66;A0A1D5QB20	24936000	23595000	12718000	13010000	15500000	12672000	878460	1940500	6500800
A0A1D5RFZ2	49290000	9122100	0	2594700	41167000	52179000	25777000	103950000	27598000
A0A1D5RG12;A0A5F7ZW68;H9ETT3	291350000	352750000	704800000	3587000000	5563800000	6814300000	2308500000	1790200000	2577000000
A0A1D5RG37;A0A1D5R7B3;F7AX05	1377600000	694840000	1038900000	989800000	3026200000	2089100000	1336400000	1101300000	1327100000
A0A1D5RG47	4752900	26311000	45433000	4666800	15126000	10311000	7386600	390070000	3172000
F7GQ71;A0A1D5RG48;F7GQ64;F7GQ56	0	0	0	9339700	11001000	56495000	5761800	4730700	14206000
F6YUY3;F6YUZ0;A0A1D5RG51;A0A1D5REB2;F6YV06;F7CBE1	317360000	121930000	1182200000	466250000	347930000	292240000	380310000	143750000	137940000
F7ALJ7;A0A1D5RG52	0	4232700	0	2810700	0	0	0	2860100	0
F7H444;A0A1D5RG69;A0A1D5RE69;A0A5F8AHP4	146760000	298850000	179110000	460800000	928250000	1359700000	439310000	818780000	421440000
A0A1D5RG89;F7DRR2	151720000	47512000	97702000	392450000	321960000	399730000	90823000	134030000	103430000
F6QTG5;A0A1D5RGA1;A0A1D5RHQ2	0	1185900	1658400	0	0	0	0	5344600	0
F7FI06;A0A1D5RGB7;F7FHZ8;F7FHY9;F7FHZ4	160410000	122540000	200850000	26812000	32657000	33419000	159660000	32420000	24159000
F6YHP4;H9G0V1;A0A5F7ZSD6;A0A1D5RGB8;A0A5F7ZUR5;A0A1D5RHQ3	46412000	38359000	61825000	9066900	6558400	2150400	20040000	1544600	0
H9EX57;F7FPI8;A0A5F8A356;A0A1D5RGH7	0	0	0	0	3751000	0	0	0	0
F6ST77;A0A1D5RGI8	3711600	3143700	16338000	8210800	5235300	4058300	4676700	3658200	4724700
A0A1D5RGJ0;F7C691	0	19056000	69259000	42516000	108550000	76864000	36841000	32121000	23708000
A0A1D5RGL5;F7DTL5	34824000	18118000	55217000	103870000	180890000	301010000	65920000	38697000	42607000
A0A1D5RGN2	258940000	186130000	465520000	519690000	680130000	403290000	116130000	148740000	191450000
F7EGK1;A0A1D5RGP8	57498000	14507000	69084000	46408000	54116000	69729000	79927000	47399000	63458000
H9FZC0;A0A1D5RGQ3	556630000	331320000	842960000	430150000	940560000	807410000	381380000	539530000	483080000
A0A1D5RGQ5;A0A5F8ARQ8;A0A5F7Z904;A0A5F8ATV5;A0A5F8A557;A0A5F7ZJ85;A0A5F8A5K7;F7CZ05	4944700	7835900	5868800	11517000	44738000	21442000	0	0	3051700
A0A1D5RGQ6;F7HGQ6;F7DTU4	5390000	0	8536700	0	0	0	0	0	0
A0A1D5RGR3;A0A1D5QWE4;F7CDU4;A0A1D5Q5N5	63397000	27034000	157690000	77957000	88352000	65331000	66401000	23582000	66950000
A0A1D5RGS4;H9FY41;F7HUC8;A0A5F7ZSW0;A0A5F7ZW21	0	0	0	25849000	46081000	46278000	0	0	0
F6QSN3;A0A1D5RGS8	54902000	35841000	59460000	31004000	99119000	45566000	90912000	26233000	107170000
A0A1D5RJS1;A0A1D5RGU1;A0A1D5RFU0;F7FRJ3	2682900000	3287600000	4584100000	13628000000	17597000000	20220000000	16795000000	14280000000	15146000000
A0A1D5RGV2	0	0	9710300	0	46608000	29221000	0	0	28000000
A0A5F8AFM8;A0A1D5RGV7	60758000	750910000	563980000	587380000	4182200000	2730800000	1034900000	2118700000	1087900000
A0A1D5RGW5;A0A5F8AFS5	198840000	224910000	205330000	338200000	657230000	195260000	78619000	115230000	131890000
F7GW53;A0A1D5RGX0;A0A5F8A253;A0A5F8A6W6	2218900	2331000	2075900	0	26259000	0	11887000	9291500	5414500
F7HE20;A0A1D5RGZ5	0	5153500	40732000	0	4944000	0	0	0	0
F7H9J3;F7GXT2;F7GXT0;F7GW55;A0A1D5RGZ9;A0A5F7ZE31	96726000	20837000	140820000	53971000	71243000	44912000	28777000	32771000	34954000
A0A5F7ZG70;I0FKI8;A0A1D5RH00;A0A5F8AC54	87750000	5989400	17049000	8675000	10386000	16349000	27926000	22651000	128900000
A0A1D5RH24;F6RK58;A0A5F8APM1	89648000	45351000	71713000	97677000	160530000	68623000	33071000	57727000	45861000
A0A1D5RH36	0	59395000	150530000	290980000	366330000	433880000	0	154850000	49149000
A0A1D5RH47;F7GRH3;A0A5F7ZSL3	719790000	592510000	735160000	3966400000	7270200000	9789900000	1454300000	1627400000	1676100000
A0A1D5RH73	357520000	345280000	1461500000	917420000	1097900000	1130800000	744920000	812680000	771620000
F7HM78;F7BUS9;A0A1D5RH76	128900000	155410000	637050000	344070000	347440000	387910000	392360000	201140000	335720000
A0A1D5RH80	208060000	127900000	32281000	29739000	768000000	107250000	151950000	341800000	76805000
A0A1D5RH84;A0A5K1UQA4;H9FNR2	0	2058400	0	0	0	31856000	5048100	10759000	13812000
F6Q4U6;A0A1D5RH85	160100000	125870000	334240000	283090000	192600000	234350000	224510000	147410000	295080000
A0A1D5RHA9;F7HIJ6	233400000	427740000	326390000	376190000	253970000	175280000	424230000	469640000	345230000
A0A1D5RHB0;F7D8H6;G7N7T5;A0A1D5Q1S6	37973000	2196000	37016000	11286000	15272000	11277000	3220300	9310900	16737000
F7DS60;A0A1D5RHC4;A0A1D5RBQ1	62598000	106320000	82894000	63348000	52020000	4003200	70284000	416730000	68828000
F7GMJ1;A0A1D5RHC9	835650000	247080000	999390000	387640000	211170000	326530000	702860000	436120000	358450000
F6T4D4;A0A1D5RHH6;F6T4F2	19762000000	16871000000	45086000000	29748000000	29599000000	30872000000	19527000000	18388000000	30784000000
A0A1D5RHJ0;F7C8U4	0	3020900	45928000	3064600	0	22053000	30503000	5735800	0
F7D2T1;H9EQ36;A0A5F7ZGS7;A0A1D5RHJ5;F7FR89	2630800	9417100	99801000	40294000	124530000	26905000	1172800	14584000	39462000
F7H4S8;A0A1D5RHK7	0	0	0	2807400	7232900	10069000	3336600	7905600	0
F6TBN6;F6TBP3;A0A1D5RHL6	0	0	0	0	21394000	11212000	0	0	0
A0A5F8A1B2;A0A5F8ATU9;A0A1D5RHM0;A0A5F7ZTV0;A0A5F7ZT13;F7HMX6	152080000	206800000	221090000	132250000	197730000	994090000	156760000	55996000	277850000
A0A1D5RHP0	37683000	91193000	21782000	76474000	90175000	40911000	55382000	62992000	32969000
F6XIZ0;A0A1D5RHS0;I0FUB7	1635800	896150	6594500	9847800	3116200	1514900	2723000	6864200	0
A0A1D5RHS9;F7E2S4	1621200000	452410000	5116600000	1585000000	1698200000	1989800000	1662500000	1056900000	1813800000
A0A5F7ZAA8;A0A5F7ZCJ4;A0A1D5RHT4;A0A5F8ART5	0	0	3492900	2309300	4762100	3743400	0	7348700	0
H9FND3;A0A1D5RHT7	148400000	103750000	154620000	94394000	141920000	151060000	126990000	100770000	94426000
A0A1D5RHU1;F7FC46	100090000	103870000	205100000	349390000	671560000	598570000	124220000	267000000	109900000
A0A1D5RHU6;F6Z1M1;A0A5F7ZC48;A0A1D5QBD6;F6Z1Q1	2240900000	1214600000	2691200000	2600700000	3029900000	2915700000	1455300000	1032700000	1326300000
F7F4F6;A0A1D5RHV4;A0A5F8AJP8	1200800000	530560000	2208000000	1027900000	1245700000	1470900000	1380600000	943670000	1698500000
A0A1D5RHX9;A0A5F7Z8K1;A0A5F7ZP96;A0A1D5REV2;A0A5F8A133;F6R9G6;A0A1D5Q5C5;A0A5K1UYR2;A0A1D5QLV0;A0A1D5QUZ1	181540000	200210000	359180000	83739000	139910000	37656000	83361000	79865000	47458000
A0A1D5RI13;F7EN62;A0A1D5RAZ9;A0A5F8A2M0	48002000	27878000	49488000	227360000	478430000	443670000	165700000	216400000	181410000
A0A1D5RI20;F6QPY2	15042000	0	19234000	3178000	3514700	1931800	6167000	2991800	4573700
A0A1D5RI39	0	0	0	0	0	0	4470700	0	0
A0A5F7ZI50;A0A5F8AFE0;A0A5F7ZRL2;A0A1D5RI60;A0A5F8AH84;A0A5F8A2E2	209670000	19569000	5755500	0	58159000	73692000	223040000	20229000	6599700
A0A1D5RI74;A0A5F7ZBK9;A0A5F8AAZ2;H9G097	0	9960600	28144000	164000000	34615000	218900000	83918000	64919000	58561000
A0A1D5RI91;A0A5F8AED5;A0A5F8A5W4;A0A5F7Z788;P61143;A0A5F8AQB9	114040000	51320000	119990000	100480000	68486000	17304000	18993000	17222000	49550000
A0A1D5RIA5;F6VDJ2	2654200	70350000	0	15173000	15815000	1593100	5700400	7147500	0
A0A1D5RIB1;A0A1D5QK39;F7H131	2117200000	1179600000	5784500000	3259200000	5596300000	6128200000	2975500000	1528000000	5144800000
F6SK82;F6SK73;A0A1D5RIB6;A0A5F7ZIM8;A0A1D5QF82	0	6020700	0	31056000	22791000	22259000	0	436770000	5347500
F7GVK5;A0A1D5RIB7;A0A5F8AT46;A0A1D5QJ93	38679000	5230000	70250000	11034000	34078000	35679000	15277000	25790000	26890000
A0A5F7ZRN3;A0A1D5RIC1;G8F168;A0A5F8ALD5	349140000	119770000	312760000	477440000	576930000	885890000	526670000	688610000	629220000
F7HSF1;A0A1D5RIC4;F7H2D9;H9ET08	7498800	0	8990600	8188200	26217000	43512000	23904000	28759000	14889000
A0A1D5RIC5;F7BYX4;G7N9P3	56634000	32912000	126790000	22987000	70481000	48786000	87684000	69961000	36330000
G7MS96;A0A1D5RIE6;F6T598	6541400	0	15651000	5521900	13820000	0	4906400	8471100	12751000
A0A1D5RIF1;H9FV31;A0A5K1VKT8	79516000	6152200	0	1990300	4654800	7477800	11065000	9760600	4368100
A0A1D5RIF3;F6X4Z4;A0A5F8ANY9;Q8MKJ3	162570000	579570000	1395400000	1571900000	1660000000	6024700000	2005000000	1626600000	2167000000
F7AZD4;A0A1D5RII3	2082700000	551030000	403510000	1153600000	543390000	1008000000	520180000	770460000	455510000
A0A1D5RII5;A0A5F7ZR62;F7EP62;A0A5F7ZMP6;A0A5F7Z984;A0A5F7ZR72	0	0	7712600	17398000	5813100	5011200	2760000	5950500	0
H9ZEF8;A0A5F7ZHH2;F7F0G9;A0A5F8AEX1;A0A1D5RIJ2;A0A5F7ZRA9	0	0	0	9680500	10979000	27058000	13626000	12786000	8533600
A0A1D5RIJ4;A0A5F7Z917;A0A1D5QKB7	1268800000	1112200000	1420800000	1643700000	1410700000	10412000000	6017500000	1347100000	1391100000
I0FHG3;A0A1D5RIL1;H9YVR7	264130000	202820000	606360000	148070000	434440000	222290000	73776000	145120000	139370000
A0A5K1UCU0;A0A1D5RIL8	0	4422100	1986000	0	0	0	2585800	17092000	0
F7E5A5;F7E5B8;A0A1D5RIP0;F6XYY0	0	0	0	9403300	33156000	29805000	0	17611000	0
A0A5F7ZBB6;F6YWT9;A0A1D5RIP6;F7GRV9;A0A5F8ANB9	3938900	5301700	13795000	4200500	12154000	5728400	0	0	0
A0A1D5RIP7;A0A5F7ZZL7;F6S6K6;A0A5F7ZLZ2;A0A1D5QXL9	108220000	114680000	178700000	153470000	203840000	284330000	295890000	403510000	222900000
A0A1D5RIQ7;F7B3H7;A0A1D5RJN4	1479100	0	0	22238000	62240000	38998000	50308000	27932000	39314000
A0A1D5RIR5;H9H3L1;A0A5F8AAD4;A0A5F7ZV70	7102800	2862200	13511000	41409000	54872000	60161000	14028000	19546000	8574500
A0A1D5RIS2;A0A5F8AVB2;F7HA34	1525800000	1210200000	2653700000	2130500000	2468200000	657170000	1090100000	755180000	1033500000
A0A1D5RIT9	0	0	0	1890400	52942000	31925000	2048700	2605300	44516000
G7MWG1;A0A1D5RIW5	0	3854900	0	0	0	0	1015800	0	7027000
A0A1D5RIX1	734240000	244550000	595750000	155110000	128260000	112240000	56484000	39046000	145750000
A0A1D5RIX8;I0FGI3;A0A5F7ZE20	27245000	7437200	29590000	24117000	33813000	26159000	0	0	0
A0A1D5RIY6;F7GUB4	12787000	36525000	71314000	130650000	196710000	205580000	123290000	125350000	63993000
F6QF89;A0A1D5RIY9;F6QFM0;A0A1D5QX54	99941000	47165000	78531000	3932800000	4048000000	2524700000	11053000	60052000	18013000
A0A1D5RJ02;F6WWS6	146630000	84681000	247360000	203590000	266250000	319460000	145420000	134090000	77727000
A0A1D5RJ13	29634000	33384000	157540000	123930000	225160000	128370000	71720000	130310000	83977000
A0A1D5RJ31;A0A5F7ZEA0;F6UW78;F6UWA0	340730000	254340000	490610000	1579700000	2991100000	2831100000	908350000	1393600000	1071800000
A0A1D5RJ54;A0A1D5Q3M3	390720000	273580000	434690000	465970000	410450000	497450000	411750000	234910000	437330000
A0A1D5RJ95;F6YHJ9;F6YNN1	4981300	308050000	207650000	188610000	47116000	1403000000	3043700	326190	543580000
F7CJJ4;F7CJI8;A0A1D5RJ98	69829000	47888000	256160000	524150000	630460000	661510000	431480000	1316900000	613030000
A0A1D5RJB4;F7AUU2	33247000	33150000	41529000	42627000	67641000	60855000	25095000	35008000	32923000
A0A1D5RJB7;F6WMW1	67128000	72343000	100860000	90635000	246420000	190070000	65680000	108660000	45771000
H9G1K1;A0A1D5RJC1	66118000	164360000	185130000	168840000	28459000	111880000	95566000	47013000	41054000
F7HTZ1;A0A5F8AIY0;A0A1D5RJE7;A0A5F8AC11;F7GP87;H9Z5J7;F7HJS2;A0A5F7ZDN9	315230000	192440000	444220000	233140000	382810000	311910000	241000000	347650000	471650000
A0A1D5RJH1	9659100000	4877600000	8820300000	13674000000	16021000000	24882000000	8548200000	10845000000	7817700000
A0A5F7ZR40;A0A1D5RJH8	0	11360000	0	0	0	0	0	0	0
F7GPU5;A0A1D5RJI3;G7NDS4	9396200	15783000	115680000	216230000	221110000	211160000	106370000	211060000	136870000
A0A1D5RJI8;F7GKH5;H9FUJ2;I2CX16	606060000	332830000	785490000	1139200000	1197000000	588640000	196090000	280000000	287710000
A0A1D5RJK1	0	0	0	8863700	0	8975500	0	0	0
A0A1D5RJK7;F7GYT8	236990000	82001000	171910000	145290000	168450000	188610000	130540000	197460000	86936000
A0A1D5RJL1;F6WY19;A0A5F8AS54;A0A5F7ZX99;A0A5F7Z9M4	19158000	12755000	9267700	21497000	31816000	47593000	15125000	10147000	1076500
A0A1D5RJL3;F7G0S7	1387700000	875320000	1876800000	1791200000	1851400000	1690000000	1482500000	620480000	1854300000
A0A1D5RJQ3;F7BX98	674320000	506540000	404630000	433400000	549110000	423060000	332960000	52253000	318920000
A0A1D5RJR8;F7HLL1;G7NGF7;F7HNL1	9147700	1792600	18404000	5283000	20618000	6965300	17541000	41902000	13668000
A0A1D5RJS2;A0A5F7ZQZ9;A0A5F7ZRF4;A0A5F7ZT74;A0A5F8AQT7;A0A5F8APS6;F7ET96;A0A5F7ZJH9;F7ET91;A0A1D5Q0L3;F6R7F8;A0A1D5R7G0;F6R7D6;A0A1D5R6Y0	967290	0	0	4082300	9317000	14453000	1576100	3440700	0
A0A1D5RJS7	38313000	33914000	78006000	0	42273000	88346000	21809000	197970000	49531000
A0A1D5RJT7;F6XXW9;F6XXX9;A0A5F8AL59	2743300	0	9870100	45756000	28314000	18679000	2519000	0	7557400
A0A1D5RJV5	917280000	503100000	1348900000	1540700000	2801200000	1148900000	1143600000	1231900000	1598500000
A0A1D5RJX9;F6V2Y9;F6V301	122770000	91141000	85619000	49349000	67599000	84027000	46130000	99807000	15238000
A0A1D5RJY2;A0A5K1USQ7	12316000	2783000	1864700	8517000	19502000	22768000	6068800	15930000	4878400
A0A1D5RK05	0	2437100	0	0	0	2871800	0	5478000	0
F7FVU3;H9ENR9;A0A5K1VHC7;A0A1D5RK14;F6VPE3;H9ENS0;F6VPG0;A0A1D5RDD9	726210000	532600000	1807100000	703280000	1050100000	1067500000	748110000	460860000	506040000
A0A1D5RK45;G7NNK7	16547000	8274500	3398800	208680000	4434700	2076300	5306100	4073000	0
A0A1D5RK63;A0A1D5RL74	900580000	580790000	1519900000	1214200000	1638600000	602740000	695250000	508060000	589380000
F6QCT1;A0A1D5RK97;A0A5F8AKK9;A0A5F7ZIW6;A0A5F8AJX4	470960000	1480800000	2335500000	892690000	1066700000	1008000000	589780000	993310000	660410000
A0A1D5RKC4;F6X082;F7C5W3;F7C5V6;F6X070;A0A5F8ACR2	14647000	6493800	38051000	52241000	37841000	42999000	29106000	43626000	27364000
A0A1D5RKD2;A0A1D5RJS0;A0A1D5QVJ2;F7DTB7;A0A1D5QXV7;A0A1D5RE26;A0A1D5QFS4	62104000	46789000	99003000	72946000	110850000	66917000	33199000	42582000	219400000
A0A1D5RKD4	73951000000	37169000000	73495000000	33550000000	48114000000	53580000000	56317000000	29991000000	64664000000
A0A1D5RKH8	56950000	32338000	159000000	104220000	114870000	66151000	55050000	59454000	75750000
A0A1D5RKI6	6552200	10517000	26111000	8400200	3850600	5208000	2710000	5258300	3136000
F7HFH7;H9FSE0;A0A1D5RKK7	11468000	0	44729000	47203000	188430000	88756000	0	17878000	6846200
A0A1D5RKK9	0	0	4311600	8024700	31266000	7403200	0	0	2200800
A0A1D5RKM0	0	28327000	0	0	0	0	0	0	0
A0A1D5RKN0	0	0	9072700	13812000	2270200	2653500	0	0	0
A0A1D5RKN9;F6S877;F6SAK2	7784100	4221200	13091000	16078000	35254000	18036000	6435900	12067000	5024500
A0A1D5RKP1;A0A5F8A2N8	15665000	0	26266000	0	12882000	5974000	8983600	6838300	7030600
G7MEN8;F7FSB5;A0A1D5RKQ1;A0A5K1UH48	11388000	14451000	42622000	17237000	19974000	8394300	16735000	19568000	12746000
A0A1D5RKQ6	25104000	0	5087500	41323000	49699000	52021000	22069000	42998000	11625000
A0A1D5RKS1;F7GPW3	44703000	15470000	39732000	11251000	12321000	16801000	6544600	10802000	11202000
A0A5F7ZFL8;A0A1D5RKS8;F6PLY1;A0A5F8AQE1	0	0	0	0	4453800	2060000	9081700	6694000	0
F7CD97;F6X3U1;F6RBX3;A0A1D5RKW8	58908000	46784000	73940000	291750000	258100000	227910000	137910000	252650000	199660000
A0A1D5RKY5;F7BJF1;F6RZ83;G7NSS2	10429000	0	10924000	12466000	29495000	7126000	4800400	7071000	20462000
I0FMS6;A0A1D5RL08;A0A5K1UTD3	90434000	50386000	95803000	59252000	97857000	66855000	143480000	71228000	93981000
I0FTR0;A0A1D5RL14	7115000	5801000	55414000	22748000	30257000	22592000	0	2760100	0
A0A1D5RL18;F7F3B5	182000000	250110000	867530000	376600000	723740000	415230000	81806000	79424000	139350000
A0A1D5RL23	0	0	0	4634800	3627500	2432500	3612900	4196300	2936500
A0A1D5RL31	5594200000	1139900000	6616500000	17217000000	20741000000	26327000000	4197500000	20525000000	18039000000
A0A1D5RL39;F6S9X4	105320000	31438000	112040000	205080000	167650000	107500000	44173000	27260000	38970000
A0A1D5RL48	23193000	6619900	44302000	17045000	52114000	5663200	1038000	0	6517600
A0A1D5RL64;G7N5R9	0	0	0	13158000	15648000	12157000	0	0	0
A0A1D5RL75	1471300	0	4583500	4109400	5924600	0	0	1123300	2557000
A0A5F8A9Z4;A0A1D5RL77	3873600	4412300	7843400	1664800	17549000	8571200	10529000	30815000	7225400
A0A1D5RL79	13891000	28879000	78234000	149890000	78570000	81790000	13951000	8707000	6221000
F7BYY9;A0A1I7Q485;Q9N0Y0	20738000	5344200	0	0	0	0	0	3850000	19133000
A0A1K0FU77	131090000000	90520000000	152050000000	73125000000	133620000000	52127000000	18531000000	4832100000	40017000000
A0A5F7YPN4	19602000	0	23653000	61658000	0	0	0	36190000	0
A0A5F7YR70;A0A5F8AIP2;F6RA11	0	3073400	23262000	23009000	32642000	54834000	0	14013000	3922900
A0A5F8A2J8;A0A5F8A7Y5;F7HP51;A0A5F7Z6V1	0	7847900	7224100	0	0	1427200	2689100	3758600	0
F7FYS5;A0A5F8AKS0;A0A5F7Z6W0	31612000	34355000	18602000	30471000	90613000	233130000	47355000	112960000	100740000
F7ETQ3;A0A5F7Z6X0;A0A5F8AS42;A0A5F7ZD22;F7ETS3;A0A5F8AE47	2096000	0	9848700	0	0	0	0	0	3669900
F7GCA6;A0A5F8AHV4;A0A5F7ZML8;A0A5F7Z6Z9	14645000	0	23506000	5111400	5440500	0	4656000	6417800	0
A0A5F7ZBN4;F6S8W4;H9G2F8;A0A5F7Z705;H9G2F9;F6S8X8	96217000	135330000	277500000	135700000	94909000	119160000	25148000	27015000	100120000
F7H7C0;A0A5F7Z712	0	0	11874000	0	0	3810600	0	9401300	0
A0A5F7Z781	1844300000	850760000	1278200000	937100000	2267700000	1954600000	1700200000	1782500000	3346300000
A0A5F7Z795;F6PL92	100230000	153540000	178950000	43011000	64014000	49914000	31006000	245700000	9992800
A0A5F7Z7C1;A0A5F7ZE24	0	11266000	0	15017000	28485000	12828000	2937500	70722000	10147000
G7NNJ0;A0A5F7Z7C8	63387000	0	0	0	5524500	0	0	0	0
A0A5F7Z7D2;A0A5F8A5B0	2146700	4410400	15310000	12660000	10764000	0	2850800	22923000	7338500
A0A5F7Z7D4;F7HLZ3;A0A5F8ACD4	2763800000	5657500000	3352900000	2623400000	2919400000	3840600000	4356400000	3682700000	3986500000
A0A5F8A8Z0;A0A5F7Z7E9;F7GUG7	144060000	69392000	168280000	103260000	185180000	108770000	69763000	47719000	92291000
A0A5F8ARL2;A0A5F7Z7F6;A0A5F7ZLG5;A0A5F8AIP5	5381400	1031300	3974400	3631900	12537000	20008000	19106000	9416600	17558000
A0A5F8A8J8;A0A5F7Z7H6;A0A5F8A7D2;A0A5F8ARX8;A0A5F8A5Z2	0	0	0	8512200	19168000	8424800	6108200	0	2765900
A0A5F7ZQM7;A0A5F7Z8K8;F6WMH1;A0A5F7Z7I9	508790000	415200000	1756000000	1989300000	897150000	1002700000	790420000	640210000	216260000
A0A5F7Z7N3;F7G309	91718000	0	235210000	46831000	33274000	21200000	2840600	26073000	48145000
A0A5F7ZH55;F7GN86;A0A5F7Z7N4;A0A5F7ZKS8;F6ZAT7	4156800	4116500	20469000	24115000	19572000	22426000	4647600	0	0
A0A5F7Z7P5;A0A1D5Q961;F7ELM7;A0A1D5RFA5;F6VN84	3600400000	2882400000	5411200000	5480400000	6976100000	6565700000	4377500000	6079300000	5586700000
A0A5F7ZS49;A0A5F7Z7S1;F7F4R5;A0A1D5RIU4;A0A5F7ZPV3;A0A5F8AGY9	93038000	82122000	215190000	311220000	600120000	629010000	274300000	343720000	308920000
A0A5K1VQV4;A0A5F7Z7S7	0	14594000	18920000	11359000	31839000	15364000	22119000	29279000	0
F7F3L5;F7EDG2;F7HK86;F7EDG8;A0A5F7ZB25;A0A5F8AHW8;A0A5F7Z7T1;A0A5F7ZMW2;A0A5F8AGH1;A0A5F8AE62	1042700000	337100000	2029600000	281190000	554680000	399460000	416820000	307450000	829320000
A0A5F8A5R7;A0A5F7Z7U8;F6RWW2;A0A5F7ZVL8;F6RWZ6	18133000	1841700	13107000	22474000	57946000	62241000	0	0	0
F7GJ95;A0A5F8AV40;A0A5F7Z7V7;A0A5F8AQ17;H9FQY6;F7GJF3	1064100000	507720000	2067800000	1551200000	1106700000	1623300000	948400000	899100000	818340000
A0A5F7Z7V9;F7GDQ3;A0A5F7ZP22	68382000	52691000	146780000	69159000	224160000	167810000	71844000	210510000	213320000
A0A5F7Z7W1;F7GKG6	3983400	0	9735700	46138000	68399000	12749000	3294700	4164600	5836800
F7F4I5;A0A5F7ZRW9;A0A5F7Z7X4;F7HKA9	0	9977800	54298000	16707000	0	19183000	15615000	0	46283000
I0FWT4;F7HJC6;F6XZS8;A0A5F7Z7Y1;F7HJC4	350540000	90795000	528560000	277380000	468670000	168090000	631660000	164570000	460570000
A0A5F7Z7Y7;F7HER0;A0A5F7ZLF7;A0A5F7ZFY1	126650000	7048700	219270000	143690000	177680000	7259200	94587000	39514000	169290000
A0A5F7Z7Z1;A0A5F7ZHX6;A0A5F7Z8V6;F6RG65;A0A5F8A469;A0A5F7ZA24	9621000	29115000	5851800	124690000	123520000	15965000	73101000	60474000	69784000
F7B961;A0A5F7ZQ46;A0A5F8AML9;A0A5F8AS01;F7B954;H9G2M8;A0A5F7Z7Z5;A0A5F7ZA09;A0A5F7ZE49	112930000	67991000	266180000	49155000	108180000	61775000	52158000	39095000	31742000
A0A5F7Z806	0	0	1433300	0	20139000	0	5084400	0	0
A0A5F7Z808	373580000	1476700000	888950000	1139300000	1108500000	1199700000	937350000	1553100000	946720000
A0A5F7Z815;I0FLL8;F6V4H4	102590000	296900000	388270000	435960000	839950000	546120000	263690000	440800000	546200000
F7G851;A0A5F7Z816;P30354	4895000	5996800	1448500	3093800	0	13278000	4685000	11051000	4438000
A0A5F7Z822;F6QPC2	69964000	16484000	76751000	107020000	208540000	208760000	173040000	150100000	59262000
A0A5F7Z836;H9YWW4;F7HE13	0	5832500	10397000	3577500	10412000	0	3040300	6235900	0
A0A5F7Z837;A0A5F7ZPV2;F7DA37;A0A5F8ANE9;A0A5F7ZX60;A0A5F8ACT7;F7DA78;A0A5F7ZSC4;A0A5F7ZRY9;A0A5F7ZMP4	0	12264000	6180900	0	8768100	0	4939500	138110000	18053000
A0A5F7Z844;F6Y5S3	9182900	7391800	21181000	13552000	29917000	6195900	13554000	20117000	17511000
A0A5F7Z859;A0A5K1VIP6;G7NH38;A0A5F8A7Z3;F7HC15;F7HC13	3673100	13721000	40246000	25515000	57786000	46113000	20524000	22785000	55719000
A0A5F7Z878;F7D8N8	0	2885800	8667700	10694000	12919000	12668000	0	14809000	0
A0A5F7Z881;H9FT72	0	0	8865400	0	8678200	0	0	0	0
F7H931;A0A5F7Z891;A0A5F8AFM9;A0A1D5RL65;A0A5F7ZN37;A0A5F8AHT6	38609000	17591000	18949000	48715000	35178000	29327000	8908800	2646300	35665000
A0A5F7Z894;F7ECS1;CON__P67983;A0A5F8ADU9;A0A5F7Z9H2	7190200000	3784100000	23269000000	6990300000	11316000000	6435700000	22535000000	1113800000	4195100000
A0A5F8ACL1;A0A5F8AJV3;A0A5F7Z8B6;F7GMY6;F7EU41	4199000	5063600	9815900	3765600	9147900	45939000	28431000	5267400	16563000
A0A5F7ZKM2;F6UBA0;A0A5F7Z8D9;A0A5F8A7V4	458620000	128910000	477870000	568150000	1158500000	1012300000	508930000	701720000	322730000
A0A5F7Z8F1;A0A1D5QKM4;A0A5F7Z7Z9	16697000	0	0	0	0	0	0	7170600	36533000
F6VL34;A0A5F7Z8I3	8406200	3118900	1750900	0	11190000	6836400	14793000	480410	4468500
A0A5F7Z8I6;A0A5F8AL18;A0A5F8AAK7;A0A5F7ZWR2;A0A5F7ZME8	100030000	109960000	978480000	468730000	1912600000	55643000	484000000	209640000	143350000
H9FQN9;A0A5F7Z8J4;A0A5F8AJJ4	21456000000	14757000000	28615000000	32036000000	47691000000	68453000000	35976000000	30822000000	32452000000
A0A5F7Z8J5;F7DF76	1455300000	960020000	2877000000	2469400000	3508300000	4518700000	2030900000	1865800000	5274800000
H9EPF1;A0A5F7ZM07;A0A5F7Z8L0	14191000	9626100	16679000	3557000	19819000	8521300	37828000	63533000	26218000
A0A5F7Z8L3	12420000000	3660700000	11136000000	24526000000	27428000000	41724000000	26883000000	10840000000	13948000000
A0A5F7Z8M0	98102000	43404000	67046000	106090000	105660000	35515000	29209000	61073000	23791000
A0A5F7Z8M9;F6YWR9	7497500	4914700	1307900	7653300	4315100	0	0	12561000	2562100
F7ELE2;A0A5F8AM50;F7E433;A0A5F7Z8N5;A0A5F7ZTS4	3385400	1860800	2970600	13294000	0	5773200	0	1711100	0
F6RAB9;F6RAA1;A0A5F7ZMB5;A0A5F8AGG9;A0A5F8ACD6;A0A5F7Z8Q1	0	0	0	13261000	0	0	0	0	0
A0A5F7Z8R0;F7EVQ7;F6YT92	7433500	12497000	31056000	31628000	41634000	19252000	5259800	8669900	18805000
A0A5F7ZDB0;A0A5F7Z8T7;A0A5F8A949;F6U3C7;F6RAG8	381350000	327090000	595790000	591580000	1582900000	822650000	345610000	513200000	551800000
A0A5F7Z8U7;F6RLV0;A0A5F8ALJ6	206890000	47493000	150540000	1057800000	1997300000	1553900000	425800000	301020000	134750000
A0A5F7Z8V2;F6RED9	153060000	82254000	65458000	19121000	27994000	0	31689000	78256000	54955000
F7DBM6;A0A5F7Z8V7;F7DBK9	43111000	45063000	134920000	82253000	104790000	65052000	40902000	14345000	62547000
A0A5F7Z8V8	4378200	11284000	6120300	65627000	63302000	105940000	4589300	29706000	69021000
F7E7K8;F7E7K2;A0A5F7Z8V9	0	7227000	18510000	47225000	46579000	45178000	29141000	18608000	163810000
F7C3D6;A0A5F7ZAN4;A0A5F7Z8W8;A0A5F8ARS5;A0A5F8ACT8	13882000	14534000	6922100	0	34316000	12982000	23751000	45019000	0
A0A5F8A9M0;A0A5F7ZKR7;A0A5K1UVM9;H9FVR0;A0A5F8A4M1;A0A5F7Z8X0	219960000	210470000	607020000	294900000	440520000	269630000	190930000	110500000	150340000
A0A5F7Z8X4;F7B483;A0A5F7ZZW3;A0A5F8ASZ5;A0A5F7ZN55;A0A5F8A427;F7B475	26774000	0	27567000	23482000	43058000	23770000	5825000	0	24748000
F7GZ92;F7GZ85;F7H1L6;A0A5F8A3H8;A0A5F7Z8Y3;A0A5F8AG20;A0A5F8ACZ3	4507500	3059500	13993000	25768000	30607000	8506200	7958600	5630200	23087000
A0A5F7Z929	0	0	0	13709000	8899100	9421700	3971600	0	2444500
F7EH69;F7EH50;F6U3S4;A0A5F7Z938	16482000	20451000	66469000	71793000	26153000	68170000	43231000	50911000	46964000
A0A5F7Z951;F6Q646	0	0	5420900	20774000	4923600	27475000	10813000	5187700	2810100
[truncated: 5,967 more rows]
[truncated: 75 more columns]
