# Supplementary material for: Proteomic and phosphoproteomic profiling of SARS‐CoV‐2‐associated liver injury: a report based on rhesus macaques
Source: MedComm (2020). 2023 Aug 26;4(5):e358. doi: 10.1002/mco2.358 (PMC10458660; doi:10.1002/mco2.358)
Supplement: Supplementary file 3 — Supporting Information [file MCO2-4-e358-s003.xlsx]

## Sheet: Sheet1
Supplementary Table S2:Differentially expressed proteins in rhesus macaque liver samples.
	catalogue
	DV-HC	The differently expressed proteins when comparing DV group with HC group
	DV-OV	The differently expressed proteins when comparing DV group with OV group

## Sheet: DV-HC
Majority protein ID	D1_liver	D2_liver	D3_liver	C1_liver	C2_liver	C3_liver	fold change(DV/HC)	p-value
group	DV	DV	DV	HC	HC	HC
F6ZAF7	57321000	87967000	50144000	108240000	107070000	147150000	0.0337699	0.539182
A0A1D5Q0W4	62037000	112830000	93072000	27453000	7652900	19206000	0.0109041	4.93334
A0A5F7ZUP7	379220000	413160000	463010000	245890000	174110000	260970000	0.00612863	1.84353
A0A1D5Q177	348930000	527340000	501810000	199730000	79048000	269060000	0.024473	2.51549
A0A1D5Q1A1	55456000000	74248000000	82326000000	21686000000	12399000000	21921000000	0.00369992	3.78584
A0A1D5Q1B3	24229000	65341000	37109000	4547700	4359700	6896100	0.0385028	8.01588
F6ZQ04	684870000	754260000	880500000	53887000	127730000	255270000	0.0015727	5.30945
F6SE34	241220000	288590000	257460000	38620000	35684000	38224000	8.60312e-05	6.99621
A0A1D5QUI0	27948000	30050000	44284000	11228000	13142000	23761000	0.0487509	2.12508
A0A5F7Z9S4	922530000	1343000000	1857600000	167540000	220740000	593010000	0.025554	4.20174
A0A1D5Q1P0	1422700000	2909600000	4088200000	84822000	42327000	52243000	0.0235514	46.9391
F7DVY6	3321700000	5324000000	2342000000	702680000	260200000	752430000	0.0256431	6.40566
A0A5F8A7J1	20798000	26475000	4322100	75421000	44211000	66929000	0.017078	0.276559
F6T392	18300000	16318000	22274000	4848900	5579200	3602800	0.00149423	4.05476
F7FLQ1	269680000	492210000	402980000	100850000	160760000	164920000	0.0222544	2.73104
A0A1D5Q2F4	1812100000	3173300000	4294500000	450610000	295680000	364070000	0.0193218	8.35756
F6ZJK0	52557000	76668000	45585000	245590000	110590000	194990000	0.0362687	0.317162
A0A1D5Q2L1	106370000	229280000	190310000	9125600	31729000	26355000	0.014328	7.82567
A0A1D5Q2M0	912110000	842350000	1008900000	201230000	179470000	618010000	0.0174711	2.76693
G7N219	71873000	82182000	47382000	11947000	24160000	26810000	0.0149766	3.20163
A0A1D5Q3B6	861640000	1407500000	1235600000	22815000	20221000	126250000	0.00252059	20.7031
F7HKL1	290690000	473380000	246450000	9656200	10112000	16330000	0.00948773	27.9936
A0A1D5Q3R2	801670000	1976700000	1424700000	337180000	278290000	159010000	0.0291659	5.42696
A0A1D5QF41	248820000	311400000	261660000	133340000	87990000	179110000	0.01242	2.05244
F7HMX1	506050000	714360000	807720000	105950000	87929000	191020000	0.00443302	5.26925
F7AVN6	631040000	910580000	895720000	166750000	57908000	125870000	0.00194018	6.95334
A0A5F7ZUL4	54657000	42655000	23814000	3215800	6019300	20611000	0.0438667	4.05835
A0A1D5Q4C0	15848000000	12775000000	24086000000	3558700000	3585200000	6854500000	0.0220586	3.76536
A0A1D5Q4H5	105930000	166170000	213430000	38340000	34900000	10566000	0.0143284	5.7935
F7FF56	22579000	20544000	40966000	6352000	8025700	8753100	0.035872	3.63537
A0A1D5Q4U0	48980000	24096000	41311000	13741000	2655700	17195000	0.0347054	3.40522
A0A1D5Q4X5	421070000	956670000	869390000	80227000	28370000	58234000	0.0141165	13.4695
A0A1D5Q506	1047100000	1086100000	1095000000	487780000	525110000	808550000	0.010168	1.77233
A0A1D5Q5B3	45090000000	77256000000	49929000000	10839000000	9639700000	26866000000	0.0220239	3.63874
A0A5F8ANM2	3690000000	5162200000	7126100000	2356700000	2247200000	2031100000	0.0357057	2.40818
A0A1D5Q5F6	2832100000	2971000000	2323100000	910350000	690080000	2083700000	0.0356789	2.20573
A0A1D5Q5I9	141580000	430860000	288330000	11225000	20028000	10814000	0.0309132	20.4619
H9FVU4	1071700000	1063700000	918620000	257600000	179120000	579790000	0.0068212	3.00442
A0A1D5QG96	21196000	56523000	64004000	235140000	112470000	171510000	0.0291592	0.273006
F7H9R3	25133000	22730000	28362000	86850000	66760000	127130000	0.0187028	0.271515
F6RZC6	15382000	21924000	18132000	6883000	5893000	388670	0.00705336	4.21112
A0A5F7ZNM3	324890000	387830000	248340000	81859000	65611000	117580000	0.00578302	3.62596
A0A1D5Q5W4	887970000	801680000	745510000	423090000	395580000	682910000	0.0363199	1.62173
A0A1D5Q5Y2	127450000	276230000	134040000	26186000	18738000	12499000	0.0302749	9.36419
A0A5F8A2P0	104590000	114420000	112650000	46429000	45810000	71919000	0.00360294	2.02037
A0A1D5Q668	98785000	122540000	137440000	42728000	22509000	33405000	0.00239405	3.63704
A0A1D5Q6E7	5355200000	6843000000	7779700000	1944600000	1824400000	1756200000	0.00243771	3.61578
A0A5F7ZC94	109550000	66905000	80604000	182640000	233980000	251980000	0.00483462	0.384474
A0A1D5Q6H3	428770000	404620000	693600000	101430000	71357000	87026000	0.010471	5.87727
A0A1D5Q6X2	621220000	918900000	1058200000	375340000	225610000	468170000	0.0256276	2.43034
F7GCT2	74868000	92593000	87060000	29516000	42611000	45524000	0.00315407	2.16336
A0A1D5Q6Z3	282420000	397740000	545450000	14988000	42457000	23402000	0.00757294	15.1596
A0A1D5Q748	197490000	336500000	288620000	15239000	31399000	13123000	0.00349278	13.765
A0A1D5Q778	1525400000	1471800000	1416900000	440960000	95728000	804730000	0.00778274	3.29062
A0A1D5Q793	5767900000	8712200000	6383800000	580540000	688750000	1206800000	0.00260696	8.42615
A0A1D5Q796	22175000	22899000	19010000	105670000	44593000	120930000	0.0417096	0.236304
H9EMC7	1667200000	2886800000	2371300000	297330000	305280000	429590000	0.0052689	6.70926
A0A1D5Q7I0	180430000	241760000	419510000	10027000	2239100	18440000	0.0197283	27.4115
A0A1D5QHY3	5172600000	4451000000	9601500000	1339600000	2154400000	2000100000	0.0483635	3.49923
A0A1D5Q7K4	4089500000	5216900000	4621000000	1342700000	772230000	1799900000	0.0016328	3.5576
A0A1D5Q7R6	136610000	122120000	182510000	47203000	37844000	84617000	0.0173651	2.60067
F7FVF1	391610000	832170000	654180000	99411000	120000000	296090000	0.0332158	3.64298
A0A1D5Q832	2036700000	2005700000	3558400000	1094300000	1261800000	807270000	0.0491069	2.40275
A0A1D5RGT4	969270000	1736800000	1575900000	622550000	578570000	724670000	0.0298029	2.22349
F6PNQ9	330380000	599080000	722910000	191980000	115690000	161060000	0.0287061	3.52521
A0A1D5Q8B6	516300000	490650000	400660000	1157600000	872530000	1109200000	0.00367751	0.448379
F7C5N3	204020000	176620000	258640000	98712000	113400000	157220000	0.0393106	1.73091
A0A5F8AHZ7	81944000	101660000	132510000	31384000	12128000	48025000	0.0141654	3.4534
A0A1D5Q8I3	101390000	76097000	95357000	3898300	4638100	2202300	0.000337237	25.4075
A0A1D5Q8I4	3951600000	4098900000	4264700000	1432400000	1021600000	2384000000	0.00381775	2.54551
A0A1D5Q8J9	37028000	70609000	61352000	20059000	11399000	24815000	0.0250555	3.00302
A0A1D5Q8P3	159240000	451510000	217290000	17658000	15265000	15107000	0.0436635	17.2401
A0A5F8ADE0	331140000	451170000	396650000	86134000	37289000	83599000	0.00105505	5.69485
A0A1D5Q8V4	234720000	159360000	141670000	81926000	40763000	84249000	0.0262219	2.58894
A0A5F7Z8V5	102020000	172240000	110420000	11114000	16223000	66006000	0.026281	4.12114
F7GQZ0	100140000	46940000	39103000	188430000	173700000	166140000	0.00490153	0.352439
A0A1D5Q934	31962000	88574000	68190000	8150100	12883000	21251000	0.0453403	4.46329
A0A1D5Q9C1	92713000	110180000	147650000	53823000	17184000	47746000	0.0174429	2.95187
A0A1D5Q9C4	64580000	35980000	71935000	17346000	22937000	20150000	0.0280478	2.85432
A0A1D5Q9D5	290370000	338040000	562720000	104410000	178510000	140510000	0.0418418	2.81305
A0A1D5Q9M5	187950000	374010000	326790000	118420000	72190000	128450000	0.0314345	2.78553
A0A1D5Q9Q4	829320000	1596500000	1811800000	143820000	56441000	37997000	0.0112936	17.7858
A0A1D5QH82	784590000	912690000	1226300000	628930000	535520000	595840000	0.044419	1.66085
A0A1D5QAR0	13217000000	21135000000	35150000000	5102700000	6260900000	4241300000	0.0493089	4.45386
A0A1D5QAR1	211280000	355270000	354370000	9718000	72260000	73818000	0.00818007	5.91106
A0A5F8A3U2	61428000	39430000	30298000	76637000	100560000	124490000	0.0267686	0.434742
F7H498	584510000	473500000	519670000	17412000	5685100	41779000	0.000119025	24.3184
A0A1D5QB63	591940000	879270000	750160000	134220000	111010000	187360000	0.00228262	5.13505
A0A1D5QMJ3	30585000	47189000	22955000	74077000	51441000	78056000	0.0351484	0.494803
A0A1D5QBA3	62643000	82116000	75988000	12123000	6210100	22943000	0.00137513	5.34806
A0A1D5QBD0	35005000	57558000	64300000	22007000	9819900	20708000	0.0227879	2.98588
H9Z538	1490200000	1990600000	1692300000	303390000	215740000	251720000	0.000574072	6.7109
A0A1D5QBZ2	745490000	1102600000	1161000000	450300000	512380000	520670000	0.0181459	2.02858
A0A1D5QC69	3021100000	2803600000	1698400000	621200000	1338400000	1096800000	0.03188	2.46143
A0A1D5QC79	402410000	764290000	629550000	12439000	6379500	48106000	0.00562452	26.8399
A0A1D5RHR4	94701000	109700000	74993000	26676000	34974000	64479000	0.0285705	2.21514
A0A1D5QCC0	361400000	436620000	375910000	244790000	141030000	118960000	0.00779588	2.32563
A0A1D5QCC2	38291000	25059000	13944000	118610000	63987000	147230000	0.0295836	0.234347
A0A1D5QCC6	143930000	159150000	163750000	52568000	42668000	115160000	0.0219305	2.21882
A0A1D5QCN9	2230800000	2437700000	1622500000	410630000	340880000	839130000	0.00568408	3.95501
A0A1D5QCP2	69836000	64370000	81822000	17151000	27338000	41108000	0.00733973	2.52378
H9FZ50	564850000	417440000	349220000	164590000	109920000	157690000	0.010433	3.08077
A0A1D5QD76	26610000	35031000	39571000	1797200	8000300	10136000	0.00398147	5.07748
F7ETD0	67928000000	84194000000	106000000000	21283000000	25565000000	34589000000	0.00739436	3.17131
A0A1D5QD98	159670000	110250000	155480000	10495000	17037000	101180000	0.0408236	3.30505
A0A1D5QDE6	272590000	324190000	216970000	140440000	57847000	134630000	0.017164	2.4443
H9ENP3	77074000	95880000	88555000	20547000	58971000	36870000	0.0175539	2.24687
A0A1D5QQN8	220610000	359210000	362010000	141190000	95199000	205500000	0.0421707	2.13137
A0A1D5QE55	84005000	204820000	205550000	10739000	8271900	9039600	0.0183414	17.6245
A0A1D5QED6	475480000	842000000	555040000	187820000	79811000	137650000	0.0133616	4.6203
A0A1D5QEE2	1572100000	2845700000	3816500000	657770000	398270000	627100000	0.0289996	4.89223
A0A1D5QEH3	344080000	462460000	666960000	184790000	186440000	265140000	0.046467	2.31548
A0A1D5QEJ8	278800000	224510000	276180000	29828000	31394000	87377000	0.0012508	5.24559
A0A1D5QES2	264970000	210610000	154290000	9418000	9542600	47814000	0.00549062	9.43278
F7EJF0	1584700000	3358300000	3855400000	513650000	594490000	629510000	0.0270039	5.06339
A0A1D5QEX7	1471900000	2441100000	1608800000	226360000	249920000	1254600000	0.0497994	3.19017
F7FVG4	9139200	23602000	21797000	8058300	1343900	3105400	0.0479949	4.3604
A0A1D5QFP9	56428000	19991000	45271000	4636000	6355100	15936000	0.0495064	4.51924
A0A1D5QFR6	25608000	47897000	43262000	11323000	20759000	15583000	0.0345926	2.44974
G7NQ58	166830000	264550000	194030000	3613500	27587000	60115000	0.00596798	6.84889
A0A1D5QGD8	473480000	875750000	886580000	344060000	135080000	368020000	0.0402973	2.63918
A0A1D5QGI6	3185900000	4180400000	6141500000	698400000	1210600000	2366800000	0.0368835	3.15913
A0A5F7ZMK9	139370000	137150000	147020000	27639000	17954000	33523000	2.96867e-05	5.35341
A0A1D5RBK4	109540000	197720000	166580000	63126000	14107000	72051000	0.0263775	3.17408
I0FJL0	146520000	131220000	175300000	67315000	41391000	86540000	0.00949376	2.32035
F7H6K8	737920000	805520000	535940000	9267800	54765000	41436000	0.00131484	19.7156
A0A1D5QGW8	30922000	69695000	63657000	7002000	78221	8488500	0.0158214	10.5515
A0A1D5QH08	189360000	140850000	172160000	91768000	87621000	29390000	0.0165149	2.40623
A0A1D5QH18	31298000	41969000	39707000	10522000	8374100	13534000	0.00168185	3.48362
A0A1D5QH89	155070000	221220000	142580000	63548000	54170000	108630000	0.0301903	2.29236
A0A1D5QHF3	162000000	161760000	138130000	12583000	3555100	13906000	7.32553e-05	15.3737
F6RT28	794130000	925810000	472170000	205160000	146640000	451960000	0.0477686	2.72732
H9FQ52	223640000	311310000	125830000	1077700000	712080000	819710000	0.00581131	0.253222
F7H3U6	273450000	659780000	731480000	34398000	29415000	184430000	0.0353348	6.70597
H9ZB97	26849000	58927000	55970000	12056000	2150600	11609000	0.0227494	5.49071
A0A1D5QIE2	259480000	365570000	467300000	62227000	90765000	134900000	0.013527	3.7943
F6RZP3	519920000	860760000	724110000	2357200000	1377800000	2554900000	0.0208564	0.33463
F7H8D1	218870000	278860000	135820000	10781000	52158000	44899000	0.0156189	5.87502
A0A1D5QIT7	103050000	136660000	127250000	42139000	32462000	65031000	0.00551373	2.62805
A0A1D5QJP4	196730000	147910000	175610000	29716000	27871000	36699000	0.00059172	5.51779
A0A1D5QK29	102070000	167180000	241620000	57772000	19143000	44825000	0.0363261	4.1964
F7AUY5	161640000	211570000	147160000	44394000	40571000	25177000	0.00256564	4.72454
F7H3Y6	1614400000	1403700000	1894500000	678910000	596840000	743660000	0.00288974	2.43269
A0A5F8A9A0	16411000	9568300	15097000	910360	4575500	2921900	0.00976618	4.88552
A0A1D5QKQ1	202730000	292070000	264190000	187090000	89786000	151220000	0.0466568	1.77294
A0A1D5QKS1	425400000	496820000	465600000	42955000	86988000	78534000	9.08737e-05	6.65695
F6Z5L0	239840000	232790000	333430000	62503000	77580000	130990000	0.00981038	2.97359
F7G642	26007000	37954000	36655000	79016000	65210000	130200000	0.0450802	0.366642
A0A5F8AFH3	1412800000	1802200000	2589800000	329910000	258090000	375510000	0.00974185	6.02464
A0A1D5QM76	206930000	320050000	131590000	42584000	31947000	69348000	0.0372964	4.57725
A0A1D5QMB8	622290000	435790000	412990000	212760000	178050000	299620000	0.0261503	2.13066
F7EUM0	1258300000	1816100000	1767300000	400330000	208110000	325810000	0.00223029	5.18245
F6YT14	1427500000	1565100000	2162900000	883710000	627310000	800250000	0.0163567	2.23059
A0A1D5QMM5	42168000	60766000	26427000	10632000	9056000	11494000	0.0302405	4.14858
A0A1D5QNT3	31445000	61469000	84047000	2144900	6017100	7756900	0.0248354	11.1164
A0A1D5QMT0	1446800000	1638300000	1587000000	644580000	301260000	941040000	0.00866269	2.4761
A0A1D5QN23	944810000	876370000	1039100000	436970000	150300000	687730000	0.0311826	2.24336
A0A1D5QN24	16759000	18114000	13698000	1482600	9804300	4832900	0.0170058	3.01313
F6R585	9668700	18594000	20613000	8653500	4890100	3738600	0.0456857	2.82809
A0A1D5QNK6	62405000	96651000	81569000	53693000	23127000	37639000	0.033891	2.10228
A0A1D5QNN5	482210000	828170000	874340000	207030000	182110000	173860000	0.0121125	3.8805
A0A1D5QNQ2	246890000	320000000	269900000	115610000	183740000	89994000	0.0134635	2.14923
A0A1D5QSG3	1836700000	2213100000	2496200000	962880000	715990000	1057700000	0.00421707	2.39205
A0A1D5RAV7	1288700000	1781900000	1889500000	285300000	17199000	32912000	0.00165391	14.7881
A0A5K1U147	488640000	478470000	454410000	66215000	102720000	144370000	0.000117441	4.53718
F6RKZ7	269570000	211260000	378170000	74542000	38427000	79571000	0.0117742	4.46141
A0A5F7ZRR3	16215000000	25496000000	31827000000	4676900000	5804400000	5007100000	0.0130892	4.74794
A0A1D5QP54	166430000	368980000	221090000	14554000	18429000	29495000	0.0188857	12.1083
A0A5F7ZHH6	47339000	79875000	88936000	5366400	1863200	10699000	0.00685374	12.0562
A0A1D5QPG1	17553000000	26313000000	40908000000	3056100000	2476400000	2821200000	0.0201478	10.1481
A0A1D5QPG5	682500000	481640000	658570000	262180000	102440000	295480000	0.0111898	2.76126
A0A1D5QQL5	2024300000	1487600000	792160000	36482000	43442000	242010000	0.0216396	13.3694
F7GX05	11002000	10959000	19858000	4171000	1148800	7197900	0.0467456	3.34079
F7GC25	13861000000	18032000000	21838000000	9952200000	8405500000	12876000000	0.047372	1.72029
A0A1D5QQY9	912740000	2790800000	1434000000	179670000	22033000	88895000	0.0451575	17.6792
A0A1D5QR93	1711300	1647900	804890	13927000	13254000	29526000	0.0302139	0.0734317
A0A1D5QRQ6	22423000	21534000	31571000	7305400	6890100	14854000	0.0197951	2.59998
A0A1D5QRX2	270390000	398380000	472760000	33168000	19082000	69388000	0.0050701	9.38465
F7CGF2	1012500000	898950000	793600000	101980000	28697000	59751000	0.00023045	14.2051
F6RJJ7	2798900000	5308300000	4277200000	967370000	753690000	1527500000	0.0163127	3.81227
I2CY73	14275000	20427000	25249000	5189500	1784300	4858400	0.00877598	5.06677
A0A1D5QSY9	264360000	402340000	424360000	127170000	127350000	226290000	0.0274813	2.26921
A0A1D5QSZ1	51826000	114410000	89126000	24760000	4421100	13319000	0.0205892	6.0085
A0A1D5QT46	37035000	43244000	57239000	22278000	4707500	2292300	0.0141908	4.69701
A0A1D5QT71	159540000	321990000	282340000	31841000	58324000	142780000	0.0404549	3.27919
F7E8B9	53717000	94460000	95039000	26920000	40334000	2214800	0.0304939	3.50108
A0A1D5QTK5	9382000000	8788200000	6478200000	952300000	674490000	609630000	0.00111134	11.0214
A0A1D5QTM0	59905000	90816000	75700000	169930000	136700000	231960000	0.0237858	0.420396
A0A1D5QTS6	85444000	41351000	70443000	5467900	1624100	11803000	0.0110174	10.4386
A0A5F8A854	1653600000	2871300000	3486600000	65041000	92448000	194430000	0.00911774	22.7652
A0A1D5QU10	455210000	681310000	823050000	348380000	267960000	248960000	0.0306334	2.26461
A0A1D5QU28	160710000	248680000	371100000	25219000	63556000	65384000	0.0286733	5.06289
A0A1D5QU95	129890000	174710000	240280000	16542000	19676000	56083000	0.0119124	5.90329
A0A1D5QUB4	117030000	115030000	228110000	29663000	3747300	18281000	0.0233165	8.90227
A0A1D5QUP9	580110000	876930000	1113300000	97244000	49032000	72728000	0.00717689	11.7365
F7HE86	10000000000	14543000000	14126000000	4340000000	2669500000	6842100000	0.0119032	2.79166
A0A1D5QUV8	2090400000	2128200000	2163900000	1590800000	981700000	1305300000	0.00923252	1.64591
A0A1D5QV11	103810000	119270000	101840000	40493000	25584000	67318000	0.00886847	2.43577
A0A1D5QV65	76390000	118680000	143880000	14101000	16473000	57076000	0.0255449	3.86708
A0A1D5QV70	14069000000	19374000000	17348000000	3363300000	3524300000	3804000000	0.00099647	4.75055
A0A1D5QVH6	7300000000	8712900000	10653000000	1556400000	885320000	1996200000	0.00193704	6.00865
A0A1D5QW53	1113900000	1376900000	1557800000	159390000	42781000	191470000	0.000872719	10.285
F6ZLK6	131050000	170920000	127280000	28308000	40818000	57337000	0.00345549	3.39427
A0A1D5QWJ2	419120000	421030000	341920000	88171000	30846000	125330000	0.0011755	4.83767
A0A1D5QWQ3	1040100000	1296100000	1406400000	379530000	181970000	397140000	0.0019536	3.90407
A0A1D5QWS0	25714000000	32409000000	44641000000	11820000000	14264000000	12458000000	0.0186168	2.66629
A0A1D5QWX3	436410000	750250000	518210000	64471000	118400000	102780000	0.00769824	5.96837
A0A1D5QX17	6041500	11350000	6177300	18475000	24205000	28477000	0.0093909	0.331223
A0A1D5QX71	320590000	584660000	774540000	134630000	92455000	155090000	0.0312475	4.39534
A0A1D5QX85	932280000	987200000	2364600000	72906000	60280000	53979000	0.0434876	22.8893
A0A1D5QXD8	2446100000	4445600000	3081100000	180690000	294610000	696900000	0.00860591	8.50776
I0FMV2	2698700	5093600	2655300	8210800	5792600	9607500	0.0331863	0.442491
I0FNS7	4810000000	4844000000	5489600000	2245800000	3041200000	4179600000	0.0349329	1.59969
A0A1D5QYT3	46238000	54309000	51472000	6214200	6126400	8294100	5.92292e-05	7.36715
F6S3S3	1494000000	2853400000	2090100000	1068900000	756550000	728860000	0.033836	2.52025
A0A1D5QZ18	312770000	556030000	375800000	119700000	64922000	170540000	0.0199066	3.50432
A0A1D5QZ56	527930000	838480000	911850000	352870000	313730000	317450000	0.0218507	2.31519
A0A1D5QZ61	127890000	206630000	249510000	19018000	34666000	59809000	0.0139439	5.14596
A0A1D5QZK2	193760000	276080000	242120000	82070000	43125000	95862000	0.00463724	3.22071
A0A1D5QZT3	278060000	445780000	519980000	88672000	45659000	143680000	0.0138903	4.474
A0A1D5QZV5	564190000	725250000	1040200000	230970000	143470000	350940000	0.0245797	3.21161
A0A1D5R004	7734800000	13231000000	17692000000	3342200000	3571800000	4283300000	0.0340694	3.45242
F7H1Q9	850640000	857330000	715820000	317090000	259300000	561740000	0.0143805	2.12962
A0A1D5R0E5	566100000	676560000	482590000	240440000	167310000	405040000	0.0277858	2.12263
A0A1D5R0F2	86770000	129640000	129110000	73322000	13740000	46705000	0.0341562	2.583
A0A1D5R0G5	3373200000	3195300000	4021900000	1266500000	475840000	1194600000	0.0020097	3.60593
A0A1D5R0J3	560360000	868980000	1013800000	166370000	206480000	115750000	0.00876784	5.00029
A0A1D5R0T0	18058000	47751000	30140000	4464300	4839400	6559900	0.0366497	6.04837
A0A1D5R0U6	380360000	597650000	565250000	117770000	105170000	215570000	0.00842286	3.51933
A0A1D5R125	712720000	509870000	1047000000	1500100000	1267000000	2067600000	0.0398037	0.469438
A0A1D5R129	1382300000	1940700000	1047500000	134930000	84803000	233430000	0.0077989	9.64443
A0A1D5R1A0	84855000	150570000	92124000	22791000	5368300	19275000	0.0121654	6.90532
A0A1D5R1F8	29594000	22828000	39748000	5496000	7768700	14938000	0.0198878	3.26813
F7C1A7	1029600000	1420300000	1787000000	113930000	133060000	193990000	0.00453197	9.60792
A0A1D5R1M2	37010000	29298000	45544000	2629400	2189600	5176300	0.00208064	11.1905
A0A1D5R1P2	2343900000	3623800000	3660300000	579520000	716020000	1128200000	0.00658624	3.97237
A0A5F8AS20	189510000	121690000	213170000	3410500	35695000	12401000	0.00559749	10.1807
H9EPI5	29319000	15946000	16432000	47106000	66896000	90577000	0.0231852	0.30158
F6Y0X7	577140000	518570000	586320000	226330000	341970000	441560000	0.0270323	1.66561
A0A1D5R2P3	253680000	178140000	340580000	54589000	43104000	92035000	0.0168523	4.07109
A0A1D5R2X3	5462400000	10188000000	9447300000	2333200000	1248600000	5402000000	0.0491953	2.79366
A0A1D5R2X7	84386000000	102000000000	107000000000	21963000000	15335000000	27006000000	0.000551283	4.55891
A0A5F8A6V6	105320000	181600000	117930000	12753000	6290800	61441000	0.0210873	5.03014
A0A1D5R390	416440000	344830000	292920000	48917000	54326000	107630000	0.00224472	4.99917
I0FL74	377900000	634520000	945520000	84108000	52781000	14726000	0.0219285	12.9139
A0A1D5R3Q8	432400000	565530000	419310000	131500000	161280000	216930000	0.00465794	2.78048
F7DVE0	3033000000	3344900000	3072200000	498610000	321730000	804620000	0.000109733	5.81559
A0A1D5R482	93467000	172230000	265580000	16723000	12794000	63751000	0.0494134	5.69624
A0A1D5R4C6	74343000	71263000	69348000	14902000	15513000	19428000	1.10382e-05	4.31262
F6VFQ0	433220000	950340000	1243600000	20981000	29562000	31772000	0.023157	31.9159
F6W7W1	987520000	871720000	1311400000	448680000	272250000	459730000	0.0102047	2.68548
A0A1D5R5P7	1877900000	2200900000	1933600000	574650000	530780000	1347000000	0.0138031	2.45161
A0A1D5R5Q6	6047900000	9126400000	6954500000	1220900000	1479200000	3952400000	0.0149965	3.32639
A0A1D5R5T4	197160000	246130000	362410000	50515000	63589000	13464000	0.0115971	6.31585
F7H483	9273800000	9248900000	13361000000	1423400000	1407400000	2921800000	0.00392367	5.54249
F7D839	239060000	508060000	610420000	19775000	15853000	110790000	0.0246623	9.27167
H9EP10	55672000	54054000	68079000	4001500	42706000	22303000	0.0393192	2.57649
A0A1D5R690	75515000	78882000	32795000	18619000	13236000	23318000	0.0436265	3.39282
A0A5F8A4R3	7668600	22581000	8507400	28362000	35011000	37207000	0.020236	0.385335
A0A1D5R6K9	2920000000	3250000000	2753700000	416430000	727470000	836570000	0.000275198	4.50585
A0A5F7ZES8	851990000	1107300000	866630000	170140000	160990000	205940000	0.000810936	5.26173
A0A5F8AAQ8	198030000	117580000	198330000	75553000	38194000	81936000	0.0244341	2.62639
A0A5F8AC08	515110000	617390000	583450000	235630000	88255000	184830000	0.00157502	3.37311
A0A1D5R7P2	3388200000	4909700000	5484400000	1752800000	1086000000	2218000000	0.0146433	2.7255
A0A1D5R7Q5	261990000	469600000	663070000	72907000	102980000	60435000	0.0295301	5.90152
F7HG68	95744000	131420000	118890000	29335000	47999000	45825000	0.00345549	2.80981
A0A1D5R885	3047700	25459000	8216300	54826000	30510000	69731000	0.0411924	0.23682
A0A1D5R8A7	124000000	172070000	146880000	26863000	33410000	47063000	0.00177243	4.12676
F6ZKY9	2299500000	3339900000	2043000000	613370000	640890000	370510000	0.00761459	4.7283
A0A1D5RKE8	28816000	35399000	34820000	12392000	10609000	9589800	0.000605805	3.03874
A0A1D5R8N6	11509000	17644000	17957000	2524800	1520600	5941400	0.00764572	4.71723
A0A1D5R8W7	41210000	21999000	65131000	206830000	212690000	129530000	0.00900828	0.233749
A0A1D5R947	141870000	206660000	185460000	78984000	46219000	41539000	0.00546656	3.20249
A0A1D5R977	179240000	265800000	210310000	83060000	76076000	133330000	0.0176677	2.24077
A0A1D5R9C6	23217000	19949000	20766000	13025000	8084800	4725000	0.00816605	2.47465
H9FSM0	1805400000	2748000000	3709800000	706590000	726700000	1271800000	0.0330971	3.05469
A0A1D5R9J9	221800000	382650000	390380000	115650000	123470000	136860000	0.0202901	2.64597
F7H493	71552000	112920000	71608000	9906400	7882500	13647000	0.00571608	8.1461
F6SWC0	30919000	85856000	84979000	7333600	3862800	17490000	0.0362966	7.03309
A0A1D5R9V3	43895000	40413000	78989000	3294800	2543500	13617000	0.020156	8.39345
A0A1D5R9W2	174860000	186800000	183800000	55778000	52551000	98900000	0.0018365	2.63216
A0A1D5RA34	2288100000	5271200000	4663300000	699680000	825200000	877600000	0.0229501	5.08749
A0A5F8AGQ6	436530000	352300000	431700000	778980000	605310000	841490000	0.0114768	0.548361
A0A1D5RAB9	153260000	117870000	142410000	62333000	24613000	56180000	0.00454691	2.88934
A0A1D5RAG6	27940000	37755000	26353000	1687200	19101000	12607000	0.0345222	2.75632
F7E5Z1	80730000	75046000	94386000	31356000	16787000	34416000	0.00211629	3.0301
A0A1D5RB36	214980000	243130000	336960000	52657000	47858000	98957000	0.00790276	3.98587
A0A5F8ANS4	54990000	88401000	111510000	30834000	25019000	11552000	0.0228031	3.78163
A0A1D5RBH7	84743000	90403000	76974000	31362000	20594000	56662000	0.0136451	2.32116
A0A1D5RC37	259920000	306240000	442160000	162770000	160590000	191280000	0.0415072	1.95927
H9H511	380590000	351800000	577250000	136370000	140540000	149000000	0.0142305	3.07492
F6W0I6	88299000	73764000	88680000	16238000	1354600	22354000	0.000898759	6.27695
A0A1D5RD37	63665000	88089000	87054000	22650000	4416700	36892000	0.00911344	3.73378
A0A1D5RDC8	3589800000	3781500000	3768100000	1601900000	1352500000	1804000000	0.000123819	2.341
A0A1D5RDG1	213930000	231910000	195920000	6850100	1845600	43820000	0.000307973	12.2203
F6U8N3	3666100000	6621400000	4755200000	1768400000	2015800000	2710600000	0.0348937	2.31611
A0A1D5RDK8	2873900000	4298000000	8064100000	221780000	230360000	202190000	0.0348727	23.2849
A0A1D5RDW4	326990000	322230000	209100000	32969000	42677000	109800000	0.00785989	4.62841
A0A5F8AUL0	19778000	35271000	15545000	894230	1265900	8411300	0.0365833	6.67781
A0A1D5REG7	635210000	1077000000	940730000	241150000	101070000	266660000	0.00832021	4.35708
F7H285	97862000	149320000	208200000	20289000	18377000	23423000	0.0147516	7.33434
A0A1D5REL7	137870000	166940000	134280000	27849000	51992000	55742000	0.00171468	3.23853
A0A1D5RL30	45550000	102270000	102230000	4181500	18566000	21872000	0.0253007	5.60405
F7BUD8	85415000	157930000	121030000	59902000	22026000	26312000	0.0240111	3.36636
A0A1D5RFB5	57739000	111910000	90339000	11539000	11497000	15531000	0.00951352	6.7412
I0FRF2	40298000	61041000	82560000	2154900	1578100	3807400	0.00857863	24.3885
A0A1D5RFK2	5078200	4435700	5300300	16254000	18389000	35300000	0.0381226	0.211804
A0A1D5RG12	3587000000	5563800000	6814300000	291350000	352750000	704800000	0.0068012	11.8356
A0A1D5RG89	392450000	321960000	399730000	151720000	47512000	97702000	0.00220845	3.75215
F7FI06	26812000	32657000	33419000	160410000	122540000	200850000	0.00456808	0.191997
F6YHP4	9066900	6558400	2150400	46412000	38359000	61825000	0.00391888	0.121256
A0A1D5RJS1	13628000000	17597000000	20220000000	2682900000	3287600000	4584100000	0.00240732	4.87418
A0A1D5RH47	3966400000	7270200000	9789900000	719790000	592510000	735160000	0.0199375	10.2696
A0A1D5RHU1	349390000	671560000	598570000	100090000	103870000	205100000	0.0175169	3.95913
A0A1D5RI13	227360000	478430000	443670000	48002000	27878000	49488000	0.0123561	9.16869
A0A1D5RIR5	41409000	54872000	60161000	7102800	2862200	13511000	0.00225903	6.66391
A0A1D5RIY6	130650000	196710000	205580000	12787000	36525000	71314000	0.00916593	4.41812
F6QF89	3932800000	4048000000	2524700000	99941000	47165000	78531000	0.00219918	46.5593
A0A1D5RJ31	1579700000	2991100000	2831100000	340730000	254340000	490610000	0.00956742	6.81775
F7CJJ4	524150000	630460000	661510000	69829000	47888000	256160000	0.00352939	4.85753
A0A1D5RJH1	13674000000	16021000000	24882000000	9659100000	4877600000	8820300000	0.0488427	2.33664
F7GPU5	216230000	221110000	211160000	9396200	15783000	115680000	0.00804332	4.60389
F7CD97	291750000	258100000	227910000	58908000	46784000	73940000	0.000573394	4.32974
A0A1D5RL31	17217000000	20741000000	26327000000	5594200000	1139900000	6616500000	0.00566673	4.81514
A0A5F7Z795	43011000	64014000	49914000	100230000	153540000	178950000	0.0186254	0.36268
A0A5F7ZS49	311220000	600120000	629010000	93038000	82122000	215190000	0.0252838	3.94607
A0A5F7Z822	107020000	208540000	208760000	69964000	16484000	76751000	0.0363325	3.21276
A0A5F7Z8L3	24526000000	27428000000	41724000000	12420000000	3660700000	11136000000	0.0207058	3.44193
A0A5F7Z8U7	1057800000	1997300000	1553900000	206890000	47493000	150540000	0.00703328	11.3824
A0A5F7Z8V8	65627000	63302000	105940000	4378200	11284000	6120300	0.00710564	10.7825
A0A5F7Z962	6663300000	8920300000	12037000000	1210000000	1084900000	2274300000	0.00868825	6.04495
A0A5F7Z965	570280000	665720000	744590000	271920000	149250000	383180000	0.00964715	2.46235
A0A5F7Z994	186330000	173020000	279870000	28480000	24274000	31144000	0.0053408	7.61901
A0A5F7Z998	3256600000	2361700000	2168300000	1139900000	1315100000	1505400000	0.0221776	1.96611
F6ZY27	100900000	159270000	78933000	32162000	12560000	44163000	0.0314395	3.81508
A0A5F7ZKI6	395500000	355090000	300640000	1522400000	1056200000	1683700000	0.00489801	0.246634
F7GNG8	15160000000	16709000000	11499000000	1707400000	2018600000	2740000000	0.0014492	6.70708
A0A5F7Z9Q2	115670000	125830000	90035000	22018000	16613000	44873000	0.00382879	3.97029
A0A5F7Z9V3	7142800000	15604000000	16436000000	1305600000	2329500000	1480600000	0.0190462	7.65932
A0A5F7ZGE0	356870000	664320000	850160000	175880000	125210000	128830000	0.0294017	4.35279
A0A5F7ZA15	1632200000	2746600000	4014400000	647160000	559970000	1058500000	0.0442635	3.70458
A0A5F7ZA21	13277000000	20762000000	23083000000	5668400000	5872200000	9901300000	0.0218902	2.66404
A0A5F7ZA50	95064000	175140000	128820000	35362000	8061300	57306000	0.0217486	3.96135
A0A5F7ZAE7	1881200000	2432700000	4233000000	490640000	326400000	358070000	0.026011	7.27328
A0A5F7ZAL9	119680000	83587000	82499000	23669000	3311400	13996000	0.00383878	6.97392
F6TDC4	1692800000	2112400000	2507800000	923830000	527180000	1053900000	0.0110324	2.52025
G7NEL5	76586000	156410000	113070000	36580000	17839000	33761000	0.0225127	3.92454
A0A5F7ZAW0	55395000	50251000	60380000	15221000	17797000	30231000	0.00333698	2.62496
F7CT38	90593000	134220000	150180000	16666000	15076000	18778000	0.00373805	7.42266
F7F5F4	6352100	11980000	16261000	1021800	2158700	2619600	0.0299297	5.96422
A0A5F7ZBQ2	3942000000	5229600000	5666700000	1422500000	1648200000	3810200000	0.0449348	2.15645
G7NLY1	257580000	372050000	448400000	164740000	177270000	186510000	0.030439	2.03971
F7CC91	8632500000	8057000000	9359500000	2318300000	2887100000	3579400000	0.000391696	2.96524
A0A5F7ZBZ5	74104000	86728000	100280000	19961000	32708000	61063000	0.0264406	2.29585
A0A5F7ZC86	2063800000	3585600000	6434900000	368380000	332600000	579560000	0.0485121	9.43688
A0A5F7ZCT3	700840000	1220600000	1111200000	563580000	143530000	321920000	0.0286776	2.94709
A0A5F7ZCT4	94830000	79524000	82713000	11347000	21939000	33576000	0.00132934	3.84474
A0A5F7ZCW4	384610000	574220000	491110000	119440000	231420000	313500000	0.0290368	2.18246
F7FBH8	97899000	168610000	308340000	4572300	2504900	7066500	0.0390781	40.6435
A0A5F7ZDD9	51742000	58279000	54110000	6650000	4111400	4004600	1.867e-05	11.1155
A0A5F7ZDJ3	122020000	187980000	104960000	681840000	554560000	809710000	0.00221444	0.202804
A0A5F8AIR7	44408000	82378000	39548000	11435000	24080000	11494000	0.0485393	3.53834
A0A5F7ZDN7	18506000	39177000	36941000	8555100	3145200	12077000	0.0285235	3.97959
A0A5F8A6K5	3408300000	3345200000	4934200000	1300900000	946030000	1019500000	0.00612709	3.57813
A0A5F7ZE51	4473400000	4896200000	5304500000	3769000000	748360000	1822200000	0.0386709	2.31469
G7N9F6	46740000	33969000	26632000	9796900	7835500	19658000	0.0279406	2.87852
F6V387	12501000	11529000	13834000	92035000	40338000	66398000	0.0229542	0.190491
H9EXA4	122450000	104090000	259120000	24435000	17080000	32329000	0.04903	6.57684
A0A5F8A5V2	42687000	21048000	21682000	129730000	77557000	148840000	0.01589	0.23985
A0A5F7ZFM7	1251800000	1605600000	1489300000	229010000	100430000	270620000	0.000422444	7.24378
A0A5F8AL94	27232000000	31487000000	27856000000	12137000000	11012000000	19660000000	0.00847158	2.02236
A0A5F7ZG15	3035000000	2208000000	2961200000	1645600000	834770000	1893700000	0.0370066	1.87564
A0A5F7ZGH0	434630000	474590000	252290000	146820000	181880000	179340000	0.0348078	2.28626
F7FUJ4	117220000	238060000	265730000	22823000	31110000	40944000	0.0187598	6.54542
A0A5F7ZGP3	3124300000	4756400000	3184500000	1421400000	637970000	2159300000	0.0299449	2.62291
F7FNG8	1099000000	1295000000	1351900000	697790000	733640000	783970000	0.00318488	1.69085
A0A5F7ZH11	107690000	74617000	65847000	8582300	11378000	14644000	0.00520654	7.17119
A0A5F7ZRH4	59375000	64294000	25347000	126270000	115690000	186000000	0.0207011	0.348201
A0A5F7ZH65	7570100000	12731000000	10681000000	5715500000	3806000000	5201400000	0.0278723	2.10435
H9Z3J8	1038400000	2086500000	1930400000	440000000	332070000	258480000	0.0153897	4.90544
A0A5F7ZHK9	38640000000	41538000000	36911000000	8168700000	5879100000	10239000000	7.43057e-05	4.8211
F7FM77	32745000	41945000	71529000	17269000	8522400	10918000	0.0382113	3.98315
A0A5F7ZHV2	150680000	290260000	207900000	45174000	56219000	56111000	0.0157801	4.11951
A0A5F7ZHW5	4163200000	5283200000	6106600000	1229700000	934100000	2560500000	0.00869865	3.29213
A0A5F7ZHX3	30732000	47156000	57746000	2988600	5863200	4796300	0.00676815	9.93794
A0A5F7ZI25	297690000	330820000	272420000	135650000	144980000	253990000	0.0425358	1.68518
A0A5F8ANE4	35428000	31362000	30346000	22661000	1938700	8861300	0.0278688	2.90296
F6SMU8	50232000	89217000	89728000	28699000	20272000	5506300	0.0167808	4.20683
A0A5F7ZIM2	23600000	29266000	32264000	13322000	8199800	11721000	0.00425999	2.56086
A0A5F8APZ8	1065900000	2459500000	1502900000	340990000	482990000	628960000	0.0469264	3.46078
A0A5F7ZIT4	44137000	57411000	45523000	31253000	23613000	21337000	0.0102746	1.92999
A0A5F7ZIU4	268630000	212250000	331980000	40509000	40235000	23846000	0.00252279	7.77187
A0A5F7ZIU8	1075600000	1679900000	2052800000	531740000	603160000	567070000	0.0222141	2.82514
A0A5F7ZIV3	53010000	71334000	44476000	7474000	17831000	15861000	0.00756982	4.10096
A0A5F7ZUS2	766410000	963730000	689190000	92524000	103360000	209740000	0.00171902	5.96446
A0A5F7ZJ36	9200700	22851000	22128000	3889000	2575600	5301200	0.0348774	4.60485
A0A5F8A271	2369200000	5641700000	7921800000	376040000	1141200000	619350000	0.0475255	7.45707
A0A5F7ZJM2	570130000	532180000	470340000	219590000	221310000	246790000	0.000629891	2.28686
A0A5F8AA84	15340000	5647100	4959500	64543000	72622000	145770000	0.030265	0.0917052
F6ZLZ0	37439000	31818000	29250000	12969000	6113600	26171000	0.0493307	2.17678
A0A5F8AAQ3	1406000000	1364300000	1649100000	560220000	342450000	1065100000	0.0243026	2.24589
A0A5F7ZKH0	43562000	20807000	25839000	9979800	1575200	8223300	0.0332284	4.56096
H9ER04	98783000	196520000	180760000	23792000	18426000	31663000	0.011784	6.44365
A0A5F7ZKL2	813270000	1314800000	1248000000	159630000	186800000	120540000	0.00360647	7.22974
A0A5F7ZKL7	963620000	1113400000	991880000	1664600000	1491100000	2342500000	0.0373024	0.558164
A0A5F7ZKS7	59020000	138110000	184700000	29543000	6855300	14079000	0.0414684	7.56439
F6UKV3	171370000	226760000	252070000	92017000	90434000	156420000	0.0323576	1.91872
A0A5F7ZLB2	3147400000	3263000000	4989400000	508950000	417210000	1535300000	0.0127874	4.63132
A0A5F7ZLJ1	223710000	379110000	259060000	58887000	80592000	103600000	0.0133752	3.54568
A0A5F7ZLR7	137920000	113080000	240930000	25394000	20127000	37200000	0.0259014	5.94686
F7EXW4	43616000	59943000	51572000	21040000	8095700	27868000	0.0118998	2.72142
A0A5F7ZM40	169310000	261570000	250950000	132070000	54447000	67580000	0.0194824	2.68335
F7B979	2741000000	5010300000	3708700000	165740000	97462000	102140000	0.00492192	31.3679
F6ZAR5	118700000	256010000	205480000	56374000	89654000	71222000	0.0426469	2.67061
F7D2A2	95671000	96058000	130440000	17839000	12548000	9324100	0.00133284	8.11282
G7N6V3	504020000	995170000	900450000	56156000	108130000	102250000	0.00931842	9.00306
A0A5F7ZN95	125000000000	151000000000	188000000000	21575000000	13726000000	15870000000	0.00172189	9.07799
F7F8Z9	1229600000	2596700000	2831600000	350670000	119300000	569620000	0.022188	6.40435
A0A5F7ZNT7	4194400000	3001600000	3885800000	984290000	965510000	1834200000	0.00604465	2.92859
A0A5F7ZNW5	86203000	110430000	100250000	9600600	28624000	49500000	0.00666703	3.38426
A0A5F7ZPI7	5093800000	6493500000	8678900000	2338100000	1613900000	2428700000	0.0125728	3.17617
F6THI3	88108000	202910000	182450000	4331400	38723000	57153000	0.0321638	4.72488
A0A5F7ZQ32	376240000	399310000	444320000	169730000	117240000	215460000	0.00232634	2.42794
A0A5F7ZQ86	173980000	283160000	293870000	32751000	43924000	159340000	0.0368952	3.18204
A0A5F7ZQD4	9583400	8833500	8304500	3837300	4038000	2669900	0.00067474	2.53399
A0A5F7ZQE4	4442300000	4524300000	4918400000	2091800000	901300000	2967400000	0.0128006	2.3295
F7EJ20	109120000	81099000	107260000	53254000	45897000	70053000	0.0206814	1.75811
A0A5F7ZQM9	979650000	1193200000	1426900000	211630000	75858000	185160000	0.00154358	7.61613
A0A5F7ZRI2	13887000000	17293000000	16315000000	5553700000	3400700000	4689100000	0.000690499	3.48114
F7HF09	861970000	1309300000	1179900000	158340000	386210000	210660000	0.00444983	4.4374
A0A5F7ZRL3	51578000	88016000	32782000	163550000	98786000	182840000	0.0393198	0.387209
H9ZCP5	1276400000	1468500000	937140000	140070000	243180000	166640000	0.00274318	6.69596
A0A5F7ZRW0	566770000	444090000	669790000	203890000	198330000	231480000	0.00615055	2.65212
A0A5F7ZS74	113120000	165490000	181680000	247600000	255330000	344090000	0.0257653	0.543423
F7BYZ5	5362100000	5071200000	4319600000	7672400000	9034500000	12732000000	0.0337822	0.501136
A0A5F7ZSJ7	219720000	553630000	269850000	11466000	38141000	22514000	0.0360451	14.4646
F6Z161	83305000	84008000	58905000	42759000	24283000	43186000	0.0201419	2.05227
A0A5F7ZSV8	116590000	146930000	249280000	22971000	16245000	57761000	0.0302637	5.28785
A0A5F7ZSY6	12024000000	11690000000	22127000000	4859100000	3052600000	6069400000	0.0397783	3.27878
A0A5F7ZSY9	2076600000	2902700000	2543900000	487710000	659800000	1046800000	0.00363291	3.4285
A0A5F8AKD9	4557100	11683000	7262500	29368000	21897000	40011000	0.0161624	0.257489
A0A5F7ZTF0	113750000	80457000	136660000	32056000	31255000	73525000	0.0394687	2.41798
A0A5F7ZTG6	7690100000	9599100000	8711900000	4187000000	2201600000	6884000000	0.0442627	1.95901
A0A5F7ZWL4	4588300000	5650400000	4784600000	262030000	300530000	805760000	0.000251707	10.9794
A0A5F7ZTR5	33146000	38151000	35773000	20403000	17657000	27107000	0.0114714	1.64301
A0A5F7ZUJ6	43767000	77604000	82881000	7663000	8191000	31440000	0.0228254	4.31877
F7HGC9	40281000	59282000	49237000	7184900	2367200	8365900	0.00165782	8.3045
F7GV88	232640000	236010000	412380000	24192000	43163000	35940000	0.012171	8.52926
A0A5F7ZUX6	210070000	376630000	233200000	68313000	23969000	68741000	0.0154207	5.09182
A0A5F8APA0	582890000	144870000	559260000	14887000	17172000	23737000	0.0447882	23.0665
A0A5F7ZVA6	204750000	449800000	347500000	51741000	24892000	152460000	0.0334777	4.37399
A0A5F7ZVI6	152550000	178820000	151980000	38822000	59007000	89751000	0.00463789	2.57677
A0A5F7ZVT8	694210000	1342600000	1104700000	317510000	124320000	370420000	0.0188857	3.86766
A0A5F7ZVV3	236290000	580680000	508390000	17004000	35394000	16499000	0.0162972	19.2368
A0A5F7ZW02	81050000	89770000	77471000	27600000	8114200	46351000	0.00886983	3.02553
F7C5M5	1427400000	1677400000	1169100000	3686300000	3410200000	2313700000	0.0182224	0.454177
F7F187	696430000	670640000	824930000	65519000	113600000	72758000	0.00020624	8.70266
A0A5F7ZWC7	65353000	82277000	164340000	20477000	10403000	20095000	0.0473613	6.12006
A0A5F7ZWI4	290920000	241280000	433020000	140300000	121000000	140900000	0.0315103	2.39985
A0A5F7ZWI5	133230000	135660000	155640000	73147000	40174000	57133000	0.00204425	2.49058
A0A5F7ZWQ9	24053000	37094000	27652000	4712300	1168000	14487000	0.0148762	4.35988
G7NHM1	738870000	1637200000	1611900000	177750000	179390000	220270000	0.0183755	6.90665
F7GRV4	397760000	377240000	366100000	115870000	76419000	260760000	0.0156345	2.51871
A0A5F7ZXE8	49749000	45156000	37820000	7844900	3722200	23043000	0.00869987	3.83486
A0A5K1UBD9	43298000	69603000	63545000	11257000	3168500	27890000	0.01429	4.16977
A0A5F7ZY44	41634000	55334000	29002000	4612600	3651400	18130000	0.020495	4.77268
A0A5F7ZYF6	40870000	54867000	59490000	7328100	14807000	11752000	0.00252984	4.58071
G7N355	4572200000	9023700000	8987400000	1308100000	894240000	1295200000	0.0127779	6.45691
A0A5F7ZZ79	232860000	70621000	292630000	4897900	9339900	19796000	0.047895	17.5153
A0A5F7ZZ97	340890000	382110000	536100000	285540000	137540000	144910000	0.0394489	2.21676
A0A5F7ZZJ2	97713000	280490000	240080000	24630000	41015000	31478000	0.0354416	6.36598
A0A5F7ZZJ7	5136300000	6780400000	8018600000	494140000	344560000	629630000	0.00183585	13.5769
A0A5F7ZZM5	103970000	128780000	98729000	44917000	18459000	61500000	0.0115283	2.65447
A0A5F7ZZQ3	58195000	50274000	116990000	21550000	5591400	9077100	0.0431891	6.22497
F7GTA5	74404000	64610000	63807000	13192000	3365900	42959000	0.0181744	3.40779
G7NIX2	97006000	78504000	87321000	50159000	41249000	24951000	0.00585197	2.25879
F7HTM8	569220000	1173600000	1219600000	52476000	76629000	194610000	0.0147534	9.15132
F7CIN0	50638000	79460000	97343000	29337000	25336000	37481000	0.0327181	2.46805
A0A5F8A131	47118000	84813000	80038000	1880100	850700	12656000	0.00621649	13.776
A0A5F8A1A5	82398000	126160000	133240000	28081000	23336000	50286000	0.0111472	3.36075
A0A5F8A1K3	1011400000	816560000	720720000	25602000	21410000	206100000	0.0018827	10.0694
A0A5F8A1P2	149810000	229910000	171620000	32603000	68699000	112690000	0.0278259	2.57645
A0A5F8A1R9	307320000	340440000	413840000	65937000	47127000	74234000	0.000853676	5.66797
F6QD04	125880000	118280000	133170000	8993500	12232000	19967000	3.1691e-05	9.16016
A0A5F8A206	4860000	6782700	4996200	4008100	3061800	1944400	0.0417364	1.84583
H9H4P4	290380000	938800000	633070000	17222000	69078000	106510000	0.0422488	9.65847
A0A5F8ATB2	37420000	83703000	76544000	17058000	19988000	25326000	0.0365067	3.16916
A0A5F8A314	5157100000	9028000000	8802700000	1025000000	425180000	445810000	0.00520066	12.1244
H9Z725	325970000	515400000	985630000	50707000	2669400	68116000	0.0447963	15.038
F6ZKX3	30961000	79816000	78634000	5853000	6561100	18312000	0.0332746	6.1645
A0A5F8A3M7	571490000	511010000	346050000	162180000	215610000	197860000	0.0147345	2.48163
A0A5F8A3N5	15351000000	20832000000	26545000000	2438300000	6000700000	5393800000	0.00881295	4.53473
A0A5F8A3U9	40090000	69951000	48820000	7793900	902230	6821400	0.00634956	10.2375
F6WGN2	930030000	1054400000	1315500000	396360000	284780000	637020000	0.0127396	2.50344
A0A5F8A496	590360000	1013700000	818340000	64225000	83147000	132930000	0.00451592	8.64211
A0A5F8A4A0	128900000	108670000	186730000	28211000	22280000	35513000	0.00891826	4.93349
F6PZ57	399260000	423830000	757000000	68867000	147230000	236840000	0.0398671	3.48854
H9EQW5	100460000	171800000	160880000	13190000	93877000	31703000	0.0409304	3.12128
G7NCG2	96596000	185370000	142250000	13435000	51555000	69864000	0.0342669	3.14574
A0A5F8ARD8	541210000	930970000	850030000	298870000	160020000	379860000	0.0215209	2.76866
F7E0V3	407530000	471880000	558570000	164470000	110620000	186670000	0.00271785	3.11413
A0A5F8A532	72341000	78966000	106130000	18304000	16221000	63707000	0.0464297	2.6207
A0A5F8A5C4	630260000	629420000	848920000	306530000	173930000	457800000	0.0237413	2.24735
A0A5F8A5F7	2210200000	1559100000	972160000	59318000	120510000	173880000	0.0151837	13.405
F6QAN9	1244800000	1298300000	1478200000	275750000	60796000	168190000	0.000237725	7.96714
H9Z5Y0	305130000	553010000	528050000	29598000	8856600	31961000	0.00518334	19.6858
A0A5F8A5K9	495690000	1206100000	960950000	100760000	90809000	96037000	0.019106	9.25829
A0A5F8A5L1	69381000	174460000	153810000	46083000	6576200	27706000	0.0361954	4.94805
A0A5F8A5Y3	141380000	206210000	111460000	59532000	53789000	91182000	0.0487252	2.24471
F7H2H1	436180000	598650000	946190000	13387000	36168000	21928000	0.0133985	27.7132
A0A5F8A9I5	247960000	277620000	525710000	84861000	67757000	114750000	0.0427271	3.932
A0A5F8A664	86875000	107180000	60226000	218170000	303530000	323960000	0.00495905	0.300689
F7GNB2	1276500000	1818000000	1589900000	153110000	38527000	94274000	0.000795192	16.3841
H9EUG4	4320600000	5668500000	6578900000	854450000	1141400000	1762100000	0.00382069	4.40879
A0A5F8A8A6	21640000000	30206000000	36161000000	6806000000	5738100000	10867000000	0.00870796	3.7592
A0A5F8A8T1	65986000	93317000	124080000	2209300	8491900	22425000	0.00942376	8.55465
A0A5F8A8V1	363800000	770810000	838320000	38670000	55117000	33887000	0.0143039	15.4529
A0A5F8A945	129680000	225000000	235050000	43372000	57200000	83726000	0.0191673	3.19987
A0A5F8A9C1	124590000	162490000	171300000	62352000	27842000	71473000	0.00717424	2.83533
A0A5F8A9L3	143610000	112370000	171420000	46338000	95493000	19014000	0.034247	2.65722
A0A5F8A9V7	95223000	70069000	124850000	7341500	1620200	5692000	0.00448618	19.7999
A0A5F8A9W2	270490000	493820000	345000000	118600000	140150000	127380000	0.0216678	2.87289
A0A5F8AVG8	25462000000	23597000000	29447000000	8921300000	3678400000	11978000000	0.00378291	3.1942
A0A5F8AA13	883610000	869230000	1311100000	224600000	397970000	252430000	0.00917431	3.50165
A0A5F8AAT5	1049700000	1664900000	1302100000	250520000	305510000	509020000	0.00726521	3.77137
F7HIX4	7431700000	8928100000	5970900000	462280000	646180000	1340000000	0.0017709	9.1203
A0A5F8ABH2	3722100000	4263500000	3275700000	1017800000	1026100000	2637200000	0.0227819	2.4057
A0A5F8ABN7	4453600000	4920600000	4904400000	1963800000	1523500000	1287200000	0.000224906	2.9906
A0A5F8ABS5	48856000	36759000	29258000	12446000	4916800	4180800	0.00778529	5.33212
A0A5F8AC55	576910000	608490000	911030000	34948000	16492000	85338000	0.00383056	15.3272
F7EW22	304180000	346210000	355080000	118860000	112150000	99119000	0.000176653	3.04569
G7NH10	15291000	11803000	15823000	9090200	4949500	6936700	0.0135951	2.04597
A0A5F8ACK5	9358400000	10933000000	14983000000	1239500000	562800000	1329400000	0.00318837	11.2637
H9FWA7	1831500000	1511900000	1286000000	595930000	465990000	682400000	0.0048414	2.65399
A0A5F8ACT6	79008000	61278000	20424000	207700000	245740000	308130000	0.00416465	0.211025
F7H602	5478100000	4531200000	4540400000	2692300000	879680000	625510000	0.00880336	3.46629
A0A5F8AS23	1626600000	1959300000	1517700000	629180000	637850000	1369400000	0.0420501	1.9358
I0FJZ6	99231000	223360000	150980000	11361000	18466000	41130000	0.022409	6.67406
F6ZK89	336050000	663780000	459880000	11258000	8228800	8767200	0.00752331	51.6638
A0A5F8AE86	3731700000	5980900000	10499000000	15675000000	19954000000	20082000000	0.00859605	0.362794
A0A5F8AEF4	1641100000	1823000000	1466900000	235730000	149040000	934580000	0.0110393	3.73745
A0A5F8APJ2	129660000	152090000	305200000	15993000	12571000	3075900	0.0286281	18.5509
A0A5F8AET2	3045300000	4673300000	5084200000	1222300000	936690000	1634800000	0.0101311	3.37467
A0A5F8AEW7	401480000	480830000	381080000	94027000	128110000	211860000	0.00397734	2.91106
A0A5F8AF50	107920000	118560000	82125000	10051000	9784000	12322000	0.00105271	9.59682
A0A5F8AFC4	59790000	42247000	30878000	11758000	18457000	20623000	0.0361849	2.61448
A0A5F8AFE4	100840000	199340000	248960000	12466000	34439000	23125000	0.0221472	7.8415
F7FXI3	588470000	651190000	343360000	13485000	8419700	20475000	0.005455	37.3533
A0A5F8AGA3	252400000	447610000	385020000	56457000	43480000	88597000	0.0071945	5.75509
F6RP77	854920000	930340000	1148400000	527140000	232360000	612530000	0.0229273	2.13819
A0A5F8AHA4	76851000	125480000	81755000	5661100	9863900	26659000	0.00853447	6.73445
A0A5F8AHB5	32298000000	45106000000	39882000000	13159000000	9411800000	13862000000	0.00245029	3.21924
A0A5F8AHB8	2922600000	6472000000	6541200000	560490000	387140000	803870000	0.0170022	9.09837
A0A5F8AHM4	138250000	272950000	284100000	14119000	3883500	16295000	0.00940932	20.2726
F6UIB5	803480000	986760000	1274600000	534000000	545950000	383050000	0.0220145	2.0949
A0A5F8AII0	103550000	120860000	100010000	17860000	50047000	28700000	0.00267388	3.35814
F7GGU5	232120000	216360000	264120000	107770000	41642000	134440000	0.00990541	2.51046
A0A5F8AIZ2	4365400000	7095800000	5817300000	513090000	509300000	1283600000	0.00384643	7.49288
H9G114	4351900000	9528100000	8304000000	1006300000	907090000	1413600000	0.0160664	6.66789
F6YAL9	108470000	171120000	152120000	81370000	54861000	69793000	0.0199789	2.09544
F6VHS1	518350000	682250000	589090000	236190000	65582000	384530000	0.0238331	2.60773
F6UAJ8	439850000	1182500000	641880000	42127000	39652000	74962000	0.0340305	14.4457
A0A5F8AJL2	30878000	65987000	71136000	9415500	4182300	12699000	0.0214939	6.38865
A0A5F8AJN1	24993000000	21232000000	28258000000	4302000000	5994000000	4082000000	0.00069649	5.18034
A0A5F8ALW3	90296000	192510000	172150000	39140000	38419000	50510000	0.0257878	3.55243
A0A5F8AK89	14897000	15497000	14747000	5042000	8668700	10598000	0.0134542	1.85699
A0A5F8AKB8	7268700000	11734000000	7574900000	1033300000	682720000	1378000000	0.005755	8.58999
A0A5F8AKJ2	25120000	34066000	10871000	4159200	6195800	2863200	0.0499846	5.30004
A0A5F8AKL2	12073000000	16309000000	20867000000	7032400000	3390600000	3753100000	0.0138176	3.47409
F6ZDG6	101150000	76084000	92598000	57656000	32193000	52927000	0.0168917	1.8899
A0A5F8AL64	555810000	915020000	1041900000	195680000	188160000	222280000	0.0121099	4.1456
A0A5F8AL72	4355700	9990800	6258300	3106600	444660	1807600	0.0495653	3.845
A0A5F8ALJ4	199990000	155680000	258230000	15409000	24386000	24129000	0.00355986	9.60359
A0A5F8ALR3	92548000	130480000	122870000	26905000	58680000	62949000	0.0154411	2.32875
A0A5F8AMJ9	304640000	554510000	327940000	153990000	156230000	109300000	0.0344099	2.82964
A0A5F8AMM7	5364700000	8954600000	9435200000	2138700000	2314100000	4537200000	0.0303712	2.64232
A0A5F8AMU1	1536300000	2368700000	1579200000	462190000	596020000	480060000	0.00862713	3.56517
A0A5F8AN50	52011000	166400000	111470000	7483900	13271000	9441300	0.0391484	10.9246
F6VTL8	711260000	1068500000	1130200000	222960000	94210000	214240000	0.00443383	5.47592
A0A5F8ANC2	122350000	195620000	162640000	9200400	29211000	52728000	0.00621639	5.27335
A0A5F8ANE6	2468700000	4226900000	2963400000	734120000	647800000	1631000000	0.0221957	3.20586
A0A5F8ANF4	91527000	150940000	149830000	393090000	460170000	267050000	0.0154705	0.350168
H9FZW0	2404500000	2566000000	3144400000	224470000	213540000	380860000	0.000460464	9.90988
F7GFS1	181190000	191170000	280760000	137800000	21538000	91366000	0.0442481	2.60514
A0A5F8APM7	293870000	381550000	615230000	112970000	66005000	106230000	0.0259503	4.52534
A0A5F8APN9	183170000	278750000	319620000	66814000	103950000	147190000	0.0295399	2.45803
A0A5F8AQ00	231080000	233930000	237770000	190690000	96302000	135740000	0.0272235	1.66247
F7ARM5	99638000	118790000	107460000	22962000	6801800	51223000	0.00444788	4.02396
A0A5F8AQA5	57761000	62216000	136640000	2160100	11169000	3691800	0.0360976	15.0766
F7GXN4	264840000	518720000	256080000	89162000	75835000	93150000	0.0391973	4.02732
F7HJQ6	5079700	28752000	27229000	69456000	54538000	82432000	0.0120537	0.295799
A0A5F8AQH0	247480000	650750000	613930000	49116000	46184000	178710000	0.0385523	5.51863
F7BQ96	11473000	7158600	18319000	173530	1156400	2384100	0.0286884	9.94892
A0A5F8AQU6	86573000	97181000	112130000	11090000	2953300	25586000	0.00100677	7.46629
A0A5F8ATG0	20359000	33276000	34805000	2778700	7564400	17510000	0.0328837	3.17523
H9FYL6	93315000	131710000	193740000	9719300	11235000	20332000	0.0129146	10.143
A0A5F8ARS8	2317000	2665900	2860000	39753000	20711000	38336000	0.00776945	0.0793816
A0A5F8AS28	2752900000	3296700000	3468900000	269800000	173110000	485920000	0.000259379	10.2478
A0A5F8ASN8	932220000	1139500000	1610300000	249250000	311830000	250220000	0.0090056	4.53842
F7D3I3	17616000000	20696000000	26414000000	2341800000	2173400000	4522800000	0.00230081	7.16154
A0A5F8ATQ8	119950000	168770000	179720000	45929000	66944000	82007000	0.0125163	2.40374
F7GE52	174260000	267180000	256080000	42569000	7159200	7418200	0.002496	12.2058
A0A5F8AU93	3858700000	7240300000	8999600000	1926200000	1861200000	2129600000	0.0352104	3.39676
A0A5F8AUM8	125750000	251690000	222210000	40787000	22569000	34041000	0.0120648	6.15676
F7GX15	1160400000	1902100000	1734200000	294300000	186070000	506640000	0.00644721	4.85983
A0A5F8AVN5	99001000	154050000	171600000	45361000	45698000	96601000	0.0463782	2.26287
A0A5K1TZX1	130630000	290970000	253310000	68044000	49747000	99566000	0.039263	3.10508
A0A5K1U4G1	50124000	108180000	85503000	9027000	9757900	32977000	0.0264024	4.71016
A0A5K1U5C5	700640000	753180000	839950000	303010000	187620000	403220000	0.00329215	2.56617
A0A5K1U6N5	40387000	58546000	37406000	19311000	11352000	27663000	0.0327324	2.33753
A0A5K1UD59	97291000	155770000	115990000	56212000	43383000	76542000	0.0312563	2.09525
A0A5K1UDW5	997680000	1307100000	1331400000	342310000	342330000	351020000	0.0012827	3.51098
A0A5K1UJG1	60706000	59949000	49484000	862080	1515400	2716300	0.000114336	33.4013
A0A5K1UK46	359850000	577800000	656030000	76204000	57267000	70993000	0.00644895	7.79443
F7HQ35	11557000000	18303000000	14774000000	4662300000	4620000000	8476400000	0.0183874	2.51336
F6WKU7	536780000	423930000	330570000	101570000	91372000	245820000	0.0216537	2.94301
F7D3H3	19355000000	19280000000	22990000000	3472100000	2770000000	4601300000	0.000223147	5.68318
A0A5K1VHS3	88515000	127260000	163490000	3210400	2663900	4112100	0.00472627	37.9782
A0A5K1VKW3	327370000	405250000	347370000	68981000	23924000	80834000	0.000485096	6.21616
A0A5K1VME9	20270000000	29268000000	49726000000	6175500000	5883600000	5220200000	0.0350467	5.74468
H9FUQ9	17603000000	9841800000	13399000000	232400000	386530000	4234100000	0.00988532	8.41614
F7HCT5	694140000	875750000	1119200000	99405000	222940000	353940000	0.00945604	3.97627
F6PJB6	425250000	705600000	684960000	202170000	164700000	229100000	0.0115648	3.04681
F6PJJ4	153890000	274580000	275310000	30544000	14840000	45605000	0.00779626	7.73478
F6PLE2	126150000	190780000	156910000	6637000	28056000	10255000	0.00195251	10.542
F6PQ58	242470000	372130000	607470000	53039000	9031200	140540000	0.0402886	6.03163
F6PRM5	5929300000	2831800000	1020500000	6292400000	10374000000	9995600000	0.0438567	0.366874
F6PUG5	6041800000	5671200000	7979300000	4363100000	3785300000	3680900000	0.0246407	1.66471
F6PUU7	583750000	1169700000	673070000	231920000	264680000	291760000	0.040636	3.07793
F6PYE7	55434000000	70091000000	87347000000	18283000000	8965600000	15015000000	0.00409634	5.03677
F6WMX8	61078000	73279000	44344000	17693000	26719000	26071000	0.0152993	2.53538
F6Q4M5	4427600000	7335700000	12018000000	865310000	1412800000	1589400000	0.0404293	6.149
F6Q9A7	410640000	528730000	677530000	251270000	246960000	173600000	0.0178642	2.40671
F6Q9R7	227500000	533230000	580740000	52919000	24521000	86047000	0.0248338	8.20536
F6QA37	8274100000	13433000000	16729000000	1788500000	2842100000	2233400000	0.0132126	5.59966
F6QEE7	445570000	441090000	414240000	65364000	130740000	327710000	0.0310719	2.48352
F6QF39	29229000	48685000	30822000	18720000	17162000	16674000	0.0404171	2.06896
F6QFF9	597340000	735540000	823830000	51693000	459040000	267260000	0.0270831	2.77215
F6QI33	8339000	9054500	7313400	14844000	22353000	30424000	0.0341844	0.365373
F6QI47	177770000	218150000	236150000	31441000	48660000	70647000	0.00148088	4.19289
F6QIH5	274700000	258810000	176720000	582530000	518670000	514710000	0.00128988	0.439523
F6QM65	277820000	325530000	525720000	25646000	27051000	48536000	0.0109037	11.1532
F6QQS0	153270000	213770000	326030000	54129000	17002000	31072000	0.0190143	6.78131
F6QR96	499000000	619990000	821640000	210920000	162480000	56123000	0.00855681	4.5181
F6UTI4	75690000	82679000	106770000	61670000	56135000	57582000	0.03519	1.51174
F6QVU7	5647500000	7487800000	8814000000	2348700000	3747100000	4593400000	0.0291348	2.05341
F6QWF3	12976000000	17068000000	23258000000	2669800000	3380800000	5191400000	0.0104198	4.74133
F6QYC0	1822000	2030000	2784200	14412000	18693000	12766000	0.00186811	0.144671
F6R1P6	376250000	400710000	441800000	61075000	38349000	92880000	0.000160374	6.33767
F6R260	97953000	206090000	196640000	758330000	326040000	851940000	0.0445886	0.258576
F6R281	106780000	98219000	212200000	35722000	34165000	38755000	0.048592	3.84013
F7HT02	17415000000	23113000000	19111000000	4721300000	2387900000	8873600000	0.00459438	3.73145
F6R2R6	7329300000	7891800000	13862000000	1431300000	1508300000	1279800000	0.0166329	6.89271
F6R6K2	1671900	992900	1573200	3869900	3791300	3267100	0.00142103	0.3878
F6R738	268800000	394470000	262340000	109380000	22575000	151590000	0.0202933	3.26442
F6ZKL2	94610000	122830000	104140000	45356000	4720000	30446000	0.00515413	3.99369
F6R900	127400000	245180000	206100000	79265000	64091000	71616000	0.0255213	2.69189
F6R9S0	88762000	101310000	180510000	9982300	3762300	54986000	0.0378733	5.39181
F6RBA2	48806000	123480000	123840000	22888000	20442000	21771000	0.0367497	4.54872
F6RBN1	197580000	366590000	242600000	96109000	50455000	97246000	0.0237566	3.30901
F6RCB6	105050000	129080000	128000000	28548000	14072000	63993000	0.00708921	3.39668
F6RCI7	365060000	394520000	443850000	280620000	267870000	169440000	0.0182241	1.67625
F6REH0	334940000	660080000	407170000	50450000	38204000	39319000	0.0125905	10.9569
F6RFA8	530460000	648860000	382630000	142480000	143630000	329390000	0.0332567	2.53769
F6RHG3	823350000	732820000	575560000	4945400000	2332000000	6781300000	0.0371164	0.151631
F6RHR7	45111000	77624000	99057000	23092000	28084000	33144000	0.0453175	2.63036
F6RNZ2	1022900000	1414100000	1179500000	490600000	640630000	623620000	0.00729224	2.06086
F6RQ47	421060000	684810000	622990000	180700000	168940000	349840000	0.0254985	2.47164
F6RQL9	677330000	1315000000	1137600000	431900000	261940000	323960000	0.0230705	3.07519
F6RTN0	455490000	634710000	957230000	16422000	12669000	78191000	0.0120609	19.0846
F6RU42	374280000	701640000	563600000	55724000	769210	58337000	0.00627842	14.2778
F6RXC8	72129000	51521000	95751000	39236000	20269000	34822000	0.0408556	2.32596
F6RXT2	220390000	257830000	232790000	189740000	109700000	94073000	0.0286199	1.80683
F6RZ93	1594200000	1978700000	2481800000	1015500000	509810000	1394500000	0.0450446	2.07366
F6S067	3601500000	6039600000	6993500000	332370000	298550000	640740000	0.00727525	13.081
F6S3U7	1127900000	843080000	754770000	20701000	3459400	56563000	0.00148852	33.7665
F6SA75	57892000	70223000	54606000	3523900	2276400	18710000	0.00175967	7.45487
F6SAS5	49380000	73900000	67330000	13129000	12371000	41454000	0.0267911	2.84688
F6SCF5	86232000	153000000	195920000	47488000	21458000	59614000	0.039161	3.38482
F6SCW7	32404000	98257000	116520000	7715500	12348000	5615400	0.0449383	9.62584
F6SD23	1020200000	1715400000	555330000	51117000	116680000	77097000	0.0396515	13.4382
F6SDI5	4116200000	5486300000	5041300000	851360000	1085500000	2498100000	0.00649265	3.3019
F6SFF8	1136800000	1676500000	1822900000	966480000	473020000	909620000	0.0429272	1.97359
F6SG80	49255000	90788000	89611000	12729000	17907000	9112900	0.0103566	5.77762
F6SL33	42821000	79425000	44937000	3833200	17021000	10260000	0.0219637	5.37321
F6SLM8	42257000	66054000	40137000	72844000	96569000	98621000	0.0272745	0.55384
F6SMG8	90125000	21190000	20754000	207360000	134250000	204460000	0.0141924	0.241854
F6SP41	2112000000	3727600000	3843800000	678260000	913080000	2024700000	0.0439128	2.6779
F6SQD2	2798400000	4640400000	5691000000	490110000	188280000	716020000	0.0103904	9.41603
F6SRT0	38416000	77570000	64048000	20190000	18104000	17897000	0.0230003	3.20397
F6SRV4	16898000	18303000	13995000	169210000	53504000	164460000	0.0407961	0.127064
F6SS58	2641900000	4161100000	4141400000	858780000	371430000	1277400000	0.0077151	4.36447
F6ST95	2763200	7939900	10274000	17191000	15567000	24540000	0.0268255	0.366105
F6SUC4	175670000	192690000	222830000	104810000	52719000	102490000	0.00725661	2.27364
F6SVX9	164130000	438010000	528310000	26804000	66825000	51732000	0.0406547	7.77685
F6SW75	257950000	137020000	177910000	34870000	70594000	42198000	0.0188494	3.87967
F6SX23	25455000	36418000	31016000	15502000	1423500	4927200	0.0109806	4.25069
F6SYV4	2841100000	3977600000	3753000000	1090700000	862470000	922920000	0.00192808	3.67572
F6SYX2	2196900000	2160900000	3116000000	684250000	418930000	920250000	0.00619357	3.69363
F6T0P5	90222000	71903000	99623000	57925000	25901000	40168000	0.0204046	2.11097
F6T3F7	13284000	18014000	11193000	7024700	3623400	7741100	0.0280481	2.31065
F6T521	1906800000	1881600000	2312600000	761670000	1014400000	1008800000	0.00244713	2.19077
F6T734	2929500000	3764800000	5202800000	727550000	707520000	699680000	0.00803695	5.57306
F6T7R1	1859800000	2616900000	2324300000	171240000	122530000	251790000	0.00073637	12.4661
F6T7U9	4294800000	3208000000	5116500000	459020000	427800000	1282900000	0.00492194	5.8161
F6T893	119570000	194390000	95749000	43729000	8579000	28731000	0.0251774	5.0557
F6T928	4284100000	8385100000	11042000000	1145400000	460010000	808730000	0.022892	9.8218
F6TD22	4832200000	8330700000	11147000000	1451600000	1964500000	1976700000	0.0263658	4.50784
F6TEB4	247460000	249340000	163450000	1010300000	653700000	1224700000	0.0117144	0.228563
F6TF03	2091200000	3026800000	4739400000	737280000	458530000	762760000	0.0280628	5.03296
F6WKM1	1184200000	3560700000	2444100000	30214000	44203000	326130000	0.030953	17.948
F6TH81	192930000	232990000	255270000	106290000	120410000	40842000	0.0107147	2.5461
F6THB0	37716000	33434000	66102000	268410000	163420000	224610000	0.00574143	0.209085
F6TIW3	238120000	265170000	325170000	10179000	67889000	37002000	0.00148799	7.19962
F6TKV6	118460000	243280000	218830000	6827200	572230	13526000	0.00827011	27.7447
F6TM79	430590000	463870000	409460000	172380000	110180000	183740000	0.000553606	2.79631
F6TPF9	520700000	535160000	919540000	160270000	151240000	204630000	0.0209261	3.82726
F6TQ14	2477000000	2463300000	1890800000	556700000	799330000	459660000	0.00155365	3.76226
F6TQP3	2237500000	3244600000	2361800000	856040000	625990000	1052200000	0.00649855	3.09518
F6TRA8	746760000	686780000	938650000	139020000	157600000	117770000	0.00105319	5.72453
F6TRE8	1906600000	1762300000	3017800000	159250000	107880000	248590000	0.00670557	12.9658
F6TS39	164040000	148390000	163750000	61053000	29665000	76564000	0.00220442	2.84657
F6TU01	21699000000	22996000000	22582000000	4863200000	8762600000	8510700000	0.000334549	3.03919
F6TU46	31167000	70345000	74078000	2553400	566240	979760	0.0141313	42.8331
F7HI21	4694500000	7493500000	7407800000	1145100000	767080000	1808400000	0.00544884	5.26687
F6TW24	705580000	761290000	585760000	151090000	181870000	294750000	0.00217854	3.27003
F6TZL8	66281000	69541000	54329000	36809000	4205900	27673000	0.0196965	2.76833
F6U3K0	193150000	342150000	415250000	48072000	27349000	37540000	0.0131111	8.41485
F6U3K9	207470000	332910000	489720000	104980000	60216000	52300000	0.0312984	4.73618
F7FPB6	1934100000	2468000000	2649200000	726540000	458460000	1354700000	0.0116551	2.77643
F6U587	93109000	213900000	133230000	4238100	10051000	5220200	0.0169108	22.5656
F6U5V7	20756000000	31753000000	31233000000	16134000000	13780000000	19045000000	0.0407894	1.71045
F6U6B5	13650000000	12087000000	11879000000	6242500000	4633500000	7708600000	0.00377542	2.02404
F6U7T4	494540000	526280000	586190000	224150000	100820000	319810000	0.00959743	2.49234
F6U8Y3	5333500	17611000	6342800	55584000	47448000	87119000	0.0135325	0.154021
F6UDS1	122150000	183930000	268540000	23705000	38125000	15471000	0.0181433	7.43354
F6UDV1	27056000000	36361000000	42884000000	16924000000	17128000000	18781000000	0.0183134	2.01202
F7GLY5	74238000	169840000	174380000	38202000	17625000	51633000	0.0384507	3.89408
F6UEX6	336300000	401300000	528450000	154540000	103570000	183950000	0.0108726	2.86398
F6UFI7	700990000	1142300000	1402600000	282990000	165870000	236420000	0.0147106	4.73659
F6UK19	349280000	378440000	712260000	70138000	140590000	165910000	0.0417236	3.82325
F6UKX3	286290000	329290000	268400000	15974000	9981900	51834000	0.000271844	11.3637
F6UN10	788380000	769810000	655950000	3525900000	1551500000	3492100000	0.0316801	0.258374
F6UNF6	247800000	101320000	121700000	14426000	4011100	27688000	0.0377943	10.2075
F6Y7G6	255040000	426160000	384650000	108180000	60955000	114610000	0.00860721	3.75637
F6UNX6	305680000	351890000	347260000	66600000	87260000	243720000	0.0248695	2.52737
F6UPJ2	533440000	683910000	903260000	286550000	296640000	308210000	0.0189477	2.37897
F7CVR8	471840000	917820000	1103100000	281070000	108490000	177240000	0.0296465	4.39795
F6UQB6	11485000	26115000	33997000	132560000	178070000	112110000	0.00471868	0.169364
F6UQR0	2273600000	4578200000	3087200000	362380000	418560000	673060000	0.0142604	6.83563
F6UU63	1026800000	1454100000	1753000000	437830000	331940000	707300000	0.0182596	2.86642
F6UX47	654310000	805570000	320110000	50455000	41891000	11737000	0.0178088	17.1016
F6UXG7	175490000	243640000	342470000	83602000	91542000	113650000	0.0330015	2.63717
F6UZQ6	3968000000	4463300000	5179600000	2013500000	625990000	3037100000	0.0277537	2.39772
F6V145	1062900000	1077000000	1702300000	513520000	435830000	530770000	0.0208466	2.59587
F6V216	34143000	70172000	27312000	8195900	4644800	7270300	0.0494639	6.54503
F6V3C0	146500000	152400000	97639000	21870000	14348000	79073000	0.0249717	3.43946
F6V3R1	166360000	381590000	485310000	37752000	19907000	26180000	0.0281988	12.3243
F6V9F3	83780000	77852000	91798000	20938000	11700000	46755000	0.0066952	3.1921
F6V9Q5	902630000	1437200000	636180000	19755000	25920000	138460000	0.0175488	16.1621
F6VBA7	19034000	46281000	38380000	10090000	6341500	13028000	0.0409976	3.51992
F6VEV8	321480000	381110000	389470000	52184000	92859000	139360000	0.00123632	3.83983
F6VFF5	838710000	797820000	784680000	16603000	17139000	2588400	1.23674e-06	66.6442
F6VPD5	485320000	774660000	567390000	88256000	224630000	261350000	0.0143871	3.18226
F6VVN6	3723100000	4021700000	4737300000	1593000000	2419900000	3080000000	0.0267318	1.7598
F7FGX1	21500000	60489000	8441600	101190000	90886000	132790000	0.0176756	0.278363
F6W670	120240000	140970000	242270000	22273000	15006000	36839000	0.0200778	6.79295
F7GX84	568890000	1109200000	955070000	55093000	105020000	107770000	0.00816844	9.82952
F6W7B1	302620000	579700000	471630000	67106000	84800000	191090000	0.019645	3.94742
F6W7E9	75682000	122010000	91244000	17878000	29441000	22885000	0.00650966	4.11566
F6WAB3	2125900000	2984600000	3109100000	492240000	407020000	1172000000	0.0064252	3.96841
F6WAH0	27929000	33424000	48495000	2412600	5479000	13874000	0.0140095	5.04686
F6WC35	7927800000	16788000000	13874000000	1452300000	891750000	767190000	0.0106479	12.4034
F6WCK1	13656000	14581000	19890000	4007600	2667300	4948500	0.00405329	4.14053
F6WHT9	520590000	534430000	498670000	894770000	1090800000	1326400000	0.0094412	0.469114
F6WI15	632420000	580280000	911460000	29742000	16187000	64471000	0.00294665	19.2406
F6WJI8	3379700000	6376900000	7751700000	256950000	494910000	899080000	0.0154414	10.605
F6WKH0	5909200000	8562900000	6404600000	639670000	432550000	1204800000	0.00185093	9.16843
F6WRQ8	3066300000	2629900000	3689600000	781030000	1291800000	1206500000	0.00415945	2.86211
F6WSE9	96007000	173980000	157630000	14993000	21553000	66879000	0.0199178	4.13456
F6WSG1	58427000	91198000	120060000	11229000	3471200	28648000	0.0173995	6.22137
F6WSI0	149810000	215800000	227870000	29282000	97093000	127510000	0.0402609	2.33759
I0FS88	43382000	42557000	33264000	4444600	4786400	9040600	0.000702896	6.52395
F7H3M0	2996900000	4332200000	5214700000	9221100000	6022600000	10521000000	0.0411517	0.48686
F7HCH4	418370000	821140000	840760000	262200000	150890000	263910000	0.0305159	3.07278
F7GRM7	1265400000	1227300000	1497700000	39550000	25585000	143280000	0.000166399	19.1464
H9FYU1	1273000000	1574800000	1288000000	579600000	520960000	640620000	0.0015549	2.37529
F6X9Q4	90226000	132130000	139380000	15448000	10467000	22385000	0.00265118	7.48936
F6XAB8	40124000	35232000	31738000	8810900	15487000	11024000	0.00156563	3.03194
F7AIJ9	14373000	19327000	20887000	6787600	11735000	6298200	0.0193496	2.19924
F6XDY7	53662000	87661000	104720000	27331000	39516000	31043000	0.0329117	2.51346
F6XH16	38034000	27706000	46010000	15708000	21228000	9484600	0.0257846	2.40734
F6XJJ8	50965000	76491000	63297000	13440000	6373500	171430	0.00237445	9.54484
F6XLT9	2506300000	3950100000	3686100000	1688900000	1391600000	1837300000	0.0197212	2.06241
F6XMD4	360490000	463520000	284040000	84253000	53979000	179150000	0.0148141	3.49122
H9ELY9	7106100000	8524200000	10996000000	6234300000	4496300000	5009900000	0.0437877	1.69158
F6ZET3	6162100000	8839000000	8498500000	2612600000	1472500000	3704900000	0.0078108	3.01664
F6Y030	414790000	697380000	544820000	1470800000	1390400000	1758200000	0.00203615	0.358702
I0FRN0	1999500000	1338400000	1291400000	183170000	220870000	799470000	0.0197057	3.8465
G7NAG1	85164000	158020000	186110000	28326000	33162000	32557000	0.0206492	4.56477
F7CDE0	148900000	148380000	192590000	26554000	43628000	30123000	0.00112306	4.8838
F6Y8S5	255400000	324290000	449580000	159980000	162980000	175120000	0.036047	2.06648
F6Y9B8	606480000	1052600000	942870000	317840000	350240000	480910000	0.0277105	2.26455
F6Y9F9	77556000	89140000	92040000	15033000	17357000	51453000	0.00976554	3.08596
F6Y9Q0	1049400000	999870000	1286600000	576340000	178630000	748740000	0.032765	2.21843
F6Y9M4	6440900000	7904700000	6148200000	901320000	726080000	759840000	0.000380756	8.58473
F6YF98	6271300	4277600	5972500	12235000	18528000	24078000	0.0213209	0.30126
F6YG80	1423900000	2028800000	1456800000	439580000	312000000	761820000	0.00888311	3.24402
F6YGK8	8275900000	8336400000	6576400000	1225100000	1424700000	983890000	0.000383553	6.38158
F6YHX2	664730000	927380000	826870000	84825000	89966000	189070000	0.00121363	6.64809
F6YK65	137210000	89849000	97956000	65587000	55324000	70072000	0.0429253	1.7018
F6YLT5	1106400000	1715400000	1140700000	352020000	313480000	595390000	0.0141175	3.14262
F6YLX1	65518000	137580000	86022000	21669000	27750000	15372000	0.0262754	4.46235
F6YN59	95472000	160300000	140340000	30340000	26885000	61115000	0.0136877	3.34724
F6YNC2	37005000000	50788000000	73264000000	10508000000	8888300000	12616000000	0.01548	5.0311
F6YQ20	168810000	295110000	166090000	25700000	73402000	98837000	0.0390763	3.18285
F6YQX3	538280000	1356800000	1558700000	118300000	128960000	166940000	0.0315552	8.33844
F6YRM9	1094600000	1147900000	1074000000	177800000	126660000	320020000	0.000131606	5.31082
F6YS07	6297900	13858000	4062600	43011000	23085000	36703000	0.0164273	0.235591
F6YSE6	856730000	1039800000	905840000	81795000	93463000	161130000	0.000164844	8.33077
F6YSZ6	17181000	18198000	16833000	7582300	2692200	7366500	0.00219597	2.9597
F6YTM3	84105000	91808000	70272000	47641000	21002000	57856000	0.0345025	1.94614
F6YVB3	530720000	651900000	348680000	44179000	88542000	38470000	0.00716033	8.94498
F6YVX1	9991900000	17715000000	11291000000	4273500000	4159800000	7172500000	0.0392129	2.49894
F6YXK0	1423800000	2283200000	2877200000	579800000	887290000	1095000000	0.0401381	2.56986
I2CU20	90093000	121460000	110080000	16363000	27191000	16704000	0.00089585	5.3376
F7C8Z1	474070000	1114100000	954840000	167370000	76278000	104720000	0.0196713	7.29978
F6YYJ9	299490000	195080000	218470000	39930000	153090000	111080000	0.0407101	2.34476
F6YYY8	66404000	89314000	61656000	23602000	18091000	47877000	0.0271761	2.42686
F6Z1X9	1611500000	2581200000	1119400000	264760000	131760000	329780000	0.0242897	7.31392
F6Z225	36860000	37950000	25910000	14534000	6345600	22549000	0.0343801	2.31921
F6Z232	272000000	249500000	358370000	94385000	106020000	94756000	0.00429858	2.98098
F6Z2T2	116760000	84157000	153710000	8646000	11652000	3461500	0.0055032	14.9257
F6Z3H3	648580000	1011700000	1184500000	119150000	254040000	279990000	0.0115895	4.35528
H9FR54	5480700000	9243700000	11327000000	3931200000	1222500000	2712700000	0.0322288	3.31173
F6Z451	10261000000	9807900000	9702100000	2128900000	2687600000	3486700000	7.61525e-05	3.58549
F6Z4C0	165370000	318030000	167650000	33101000	23458000	46703000	0.0231017	6.30484
F6Z4P3	72095000	99640000	117440000	27119000	38010000	36825000	0.0102043	2.83633
F6Z6I1	801790000	605640000	943240000	135880000	46457000	405870000	0.0157336	3.99633
F6Z952	54362000	139040000	106580000	17764000	34803000	31897000	0.0464681	3.5516
F6ZCG8	965640000	2270500000	3397500000	89998000	206040000	42748000	0.0407719	19.5806
F6ZCN6	8196900000	15330000000	13168000000	881840000	1240700000	1594900000	0.00660199	9.87101
F6ZD05	122650000	72769000	139000000	23149000	16444000	43787000	0.0177996	4.01078
F6ZD19	149120000	144300000	132610000	30008000	20301000	19950000	3.63207e-05	6.06371
F6ZD87	52858000	45915000	55808000	17833000	8330400	29137000	0.00778219	2.7953
F6ZDI5	278500000	421290000	407470000	183810000	38659000	57361000	0.0128104	3.9569
F6ZFI9	284120000	389100000	344280000	112220000	54355000	105790000	0.00219609	3.7358
H9FVP5	101340000	179210000	145510000	47116000	5791800	81746000	0.0366949	3.16411
F6ZGL8	614410000	755230000	691950000	186190000	21253000	111240000	0.000754494	6.46909
F6ZJ43	174470000	251070000	229040000	57318000	48602000	156330000	0.0341613	2.49602
F6ZLF2	23723000	40409000	25669000	13187000	6165700	5874800	0.0204578	3.55965
F6ZP20	182260000	282360000	238930000	57567000	37299000	121720000	0.013597	3.24836
F6ZQ94	438020000	182500000	308270000	982800	13686000	117660000	0.0323479	7.0188
F6ZWA5	78596000	284620000	292410000	6604900	2437400	17351000	0.0403404	24.8406
F6ZR07	58567000	99187000	77591000	6764400	6347700	9694600	0.00385044	10.3191
F6ZRH2	1060800000	1768800000	1633200000	494200000	118800000	341750000	0.00854769	4.67431
F6ZS33	468430000	509340000	540840000	167740000	128290000	263000000	0.00209507	2.71651
F6ZV30	194820000	217880000	224620000	101490000	95077000	83507000	0.000337584	2.27554
F6ZWE1	427300000	524990000	542960000	105270000	215330000	170130000	0.00223423	3.04699
F6ZWF5	6656000	7121300	10162000	582800000	185920000	302430000	0.0414048	0.0223492
F7A0H2	266530000	322400000	676240000	29880000	73536000	69151000	0.0476963	7.33147
F7A0I0	72231000	107960000	139700000	47165000	21940000	12545000	0.0227585	3.91783
F7A1F3	456020000	531120000	710550000	204540000	225720000	305940000	0.0171208	2.30602
G8F1C9	520730000	1065100000	748220000	177500000	112360000	167300000	0.0170846	5.10554
F7A2X3	327300000	556350000	304260000	972950000	640630000	836650000	0.0285701	0.484816
F7A368	17278000000	18903000000	23589000000	4901100000	3222500000	6633300000	0.00215149	4.05031
F7A4D9	13460000000	27639000000	23351000000	10095000000	5433900000	9229200000	0.0406252	2.60319
F7A782	8621700000	10788000000	11389000000	1666200000	1151700000	1927400000	0.000567712	6.49036
F7A9N0	562000000	808240000	710950000	26722000	16491000	58422000	0.000817165	20.4771
F7A9U6	2151900000	1897200000	1388200000	564760000	529710000	905320000	0.0107974	2.71894
F7ACZ9	16876000000	25187000000	28635000000	11946000000	7053300000	13121000000	0.0313031	2.20104
F7AEF4	2669000000	4449600000	4524900000	1469200000	1797900000	2124900000	0.0305023	2.1594
F7AE78	256500000	375800000	575960000	93590000	10851000	67928000	0.0230926	7.00973
H9YVP3	1672100000	1846800000	1367800000	1241500000	653000000	1010700000	0.0404564	1.68205
F7AF44	1785400000	3777200000	1789500000	368400000	550710000	717630000	0.0468791	4.49192
F7AJ56	2524000000	3837200000	4504100000	480400000	455370000	809260000	0.0068437	6.22643
F7AJN0	6902200000	10311000000	7693200000	3456400000	1855700000	6004400000	0.0462337	2.20089
G7MVK1	81451000	104280000	121170000	63753000	61170000	58339000	0.0238309	1.67466
F7AMR7	4790800000	7285700000	7240800000	2285000000	1428200000	4075300000	0.0276124	2.48023
H9FWP2	287680000	150620000	216580000	92985000	40642000	104780000	0.0348478	2.7469
F7AQ36	11836000000	25475000000	19283000000	5739600000	1926200000	1141600000	0.0190876	6.42573
F7AQ61	247020000	274760000	298820000	48950000	38145000	109690000	0.00149318	4.17003
F7AUV0	1003700000	650530000	901130000	426470000	211000000	559280000	0.0361175	2.13525
F7AVF8	1233400000	1375200000	2416700000	5286700000	5805600000	5352100000	0.000729125	0.305593
F7AZR2	19717000	25249000	35035000	17079000	9221000	9797500	0.046607	2.21625
F7DD86	968340000	1041400000	1426000000	115430000	86240000	101270000	0.00183089	11.3413
F7B2A9	369470000	527460000	694700000	52350000	10788000	22087000	0.00608077	18.6756
F7B2V9	101170000	134850000	98072000	40959000	22117000	54203000	0.00855904	2.84869
G7MDI2	160840000	168870000	212900000	106130000	77223000	68097000	0.00807852	2.15792
F7B5P3	1553600000	1935800000	1092500000	190160000	228720000	790540000	0.0225971	3.78851
F7B8E8	10911000000	14222000000	16627000000	4648300000	4733500000	6429700000	0.00789055	2.64112
I2CYF0	1476500000	2562300000	2413500000	591660000	393210000	599270000	0.00942431	4.07306
F7BB02	46275000	27502000	56685000	124180000	90653000	69167000	0.0477799	0.459373
H9ENN4	984720000	1617100000	1377500000	491920000	275190000	659250000	0.0167715	2.78984
F7BC33	162390000	148520000	168600000	89630000	114080000	87216000	0.00382394	1.64822
F7BCI1	255550000	138420000	114670000	602880000	438460000	565930000	0.00520553	0.316462
F7BDG9	34565000	47278000	40405000	195820000	144740000	146750000	0.0020613	0.250863
F7BFH8	227360000	394390000	348590000	65074000	22031000	97552000	0.00856897	5.25482
F7BG90	56069000000	49257000000	40484000000	32110000000	20533000000	31885000000	0.0259352	1.72499
F7BIT9	419340000	295850000	269720000	84828000	3347500	173520000	0.0232414	3.76357
F7BL23	5127200000	5008300000	6636600000	1653600000	2526700000	1494900000	0.00383555	2.95533
F7BLE8	1495700000	2385300000	1717700000	733030000	642390000	1009900000	0.0207858	2.34715
F7BQR9	1120700000	1707100000	1955900000	186090000	67230000	160340000	0.00433415	11.5643
F7BRK9	4692000	29440000	25080000	62285000	36271000	74565000	0.0494662	0.342027
F7BSK1	941900000	1573300000	1651200000	70072000	94803000	145770000	0.00469676	13.4121
F7BTR7	1976100000	3465100000	2438400000	367000000	271680000	534900000	0.00746784	6.71416
F7E6I7	633700000	858610000	1264900000	213980000	76386000	224070000	0.0172579	5.35968
F7BWA3	729700000	843340000	916420000	133860000	95741000	116850000	0.000209084	7.1856
F7BX36	300420000	332920000	588560000	78299000	60310000	140760000	0.0290786	4.37379
F7BXY7	683010000	578700000	814470000	171360000	179670000	131550000	0.00160083	4.30225
F7BZA5	1887400000	2764200000	2621800000	754430000	935020000	844900000	0.00464996	2.86993
F7C130	2149900000	1999800000	3168400000	915860000	401470000	584250000	0.0104122	3.84843
F7C1H4	4599500000	4085500000	2762600000	915920000	1566400000	1810700000	0.0172886	2.66656
F7C2W0	1245800000	1340200000	1208900000	392760000	481270000	727820000	0.00245146	2.36907
F7C2X2	921210000	1431800000	1132700000	419390000	284390000	835870000	0.0434116	2.26396
F7C3L9	33027000	48801000	37414000	19331000	11081000	19037000	0.0127392	2.41141
F7C728	10356000000	14164000000	17350000000	3776900000	3511900000	4981400000	0.00888706	3.41233
F7C981	21360000	25403000	29510000	10674000	5004700	16940000	0.0251954	2.33832
F7CA19	8122500000	14463000000	23118000000	1027800000	1544600000	2539600000	0.0363182	8.94043
F7CAM5	493700000	355740000	385600000	136040000	221380000	134830000	0.00817581	2.50897
F7CDU9	316570000	460300000	384900000	74292000	148840000	216180000	0.0145083	2.64452
F7CEU1	14387000000	16486000000	18172000000	4100200000	5143000000	8678200000	0.00419178	2.73667
F7CIW0	74598000	67629000	59562000	167000000	107170000	127450000	0.0211891	0.502438
F7CJF0	75420000	122140000	186340000	3188100	5508400	2158500	0.0180599	35.3662
F7CL83	5873300000	11732000000	9149600000	1847100000	1067100000	2210800000	0.014016	5.22047
F7CQW3	1264200000	1526600000	1539100000	20236000	106430000	65315000	0.000120411	22.5538
F7CSA1	1234900000	1804800000	1259100000	167190000	578020000	283140000	0.00806611	4.18029
F7CTE8	138390000	261540000	195120000	5782300	2326800	18991000	0.006227	21.9575
F7CTK0	579740000	785650000	1032000000	310800000	362770000	426970000	0.0328189	2.17838
F7CTP8	2091600000	3188200000	2470000000	416010000	596190000	722690000	0.00386166	4.46703
F7CV42	29369000000	29988000000	39179000000	10341000000	12930000000	13203000000	0.00330566	2.70154
G7N7Y8	176090000	154660000	195060000	31365000	68936000	114540000	0.0178726	2.44744
F7CZN0	81868000	217850000	254990000	24298000	44113000	35361000	0.0468823	5.34545
F7CZP8	2818000000	5020600000	6138700000	2003800000	387060000	1612000000	0.0380459	3.49183
F7D0Y3	10770000000	15837000000	20751000000	4127600000	6788200000	7103000000	0.0321118	2.62825
F7D2W5	74674000	40565000	20967000	165900000	165220000	237400000	0.00731662	0.23958
F7D4T9	42628000	47507000	37749000	5679600	1178300	22652000	0.00998489	4.3336
F7D5M6	171950000	223450000	250860000	74620000	34685000	158050000	0.0427348	2.41724
F7D7C4	357190000	487550000	588100000	6450500	29733000	48183000	0.0027039	16.9835
F7D8V3	64400000	98724000	107940000	53030000	25520000	15915000	0.0271956	2.86946
F7DAC0	309020000	331090000	564990000	56570000	95546000	110010000	0.0196493	4.59741
F7DAH4	85692000	121290000	174400000	21231000	37468000	42858000	0.0246909	3.75535
F7DBC0	1636400000	2994300000	4067500000	692050000	437550000	714870000	0.0322106	4.71583
F7E6R8	9227800000	12990000000	9708900000	681310000	395050000	1272300000	0.00123437	13.5936
F7DCU6	4172100	3575200	3070900	10053000	5238600	9308200	0.0398172	0.439768
F7DDS1	203380000	221470000	442210000	90404000	60999000	40582000	0.0449948	4.51629
F7DGH1	913200000	996430000	1175600000	105460000	94707000	174910000	0.000374902	8.22559
F7DHI6	156850000	223610000	178660000	53123000	55518000	46468000	0.00245944	3.60469
F7DHR2	1337800000	1194000000	1875100000	492020000	274820000	499930000	0.00891942	3.47885
F7DIT2	80644000	76060000	103850000	15044000	26998000	9492800	0.00225875	5.05588
F7DIX8	7185200000	12867000000	9370500000	1549100000	2160700000	2081200000	0.00911197	5.08076
F7DJ09	9603000000	10860000000	17219000000	3665200000	3265100000	3746300000	0.0189211	3.5294
F7DK85	566250000	684840000	1043500000	58913000	146480000	341770000	0.0247184	4.19361
F7DLH1	26205000	41495000	34294000	20317000	9362300	15993000	0.0261099	2.23317
F7DNT9	293500000	441540000	369710000	4275600	9443300	7300800	0.00107621	52.5578
F7DPC7	2733200000	2613600000	3830100000	362860000	1154500000	663870000	0.00663087	4.20721
F7DPJ6	3578200000	8269800000	10285000000	1060600000	1035800000	801330000	0.0321465	7.63805
F7DQC9	855910000	938990000	810640000	398350000	76328000	650620000	0.0443028	2.31542
F7DQT7	186630000	205430000	105170000	327320000	480790000	398150000	0.0118869	0.412208
F7DQV0	755140000	959630000	1317400000	229880000	241400000	318460000	0.010944	3.83945
F7DRJ3	32084000000	38934000000	32188000000	16057000000	19249000000	18468000000	0.00259025	1.91925
F7DT60	335030000	225740000	225220000	67374000	52676000	171840000	0.0346455	2.69276
F7DV33	8669800000	12149000000	12455000000	1401100000	1474300000	2604900000	0.00190503	6.07153
F7DWE1	156690000	300920000	358740000	88015000	36787000	122520000	0.0433964	3.30076
F7DWK4	59342000	88949000	58687000	8152600	7794400	10863000	0.00390751	7.72018
F7DWL4	2875200000	4858700000	3795800000	330210000	162310000	481660000	0.00373961	11.8353
F7E1A8	99495000	150260000	140360000	8487200	26707000	22601000	0.00255542	6.74996
F7E1J2	66873000	133700000	134780000	16065000	3667700	6653000	0.010628	12.7096
F7E3S4	60141000	101590000	78334000	14225000	7765200	29908000	0.0101416	4.62569
H9Z0H8	831160000	1158700000	1295700000	111590000	54437000	130890000	0.00204519	11.0656
F7E6Q3	70409000	143920000	121460000	32599000	18992000	40186000	0.0228291	3.65875
F7E7F1	46314000	47191000	28703000	13408000	16925000	20255000	0.0196604	2.41575
F7E8B0	1743100000	2288300000	2416800000	270250000	307900000	273180000	0.000837143	7.57427
F7EAR8	6093900000	12207000000	11766000000	3536900000	4327000000	3505400000	0.0349382	2.64457
F7ECQ7	406880000	740570000	505850000	64767000	71869000	182670000	0.0137766	5.17779
F7ECX2	984240000	1265700000	1490500000	166430000	143040000	209640000	0.00190373	7.20549
F7EDQ6	9665600000	11132000000	14064000000	2348100000	1556900000	1657300000	0.00176307	6.26748
F7EDT3	362210000	758300000	339260000	47339000	45637000	75282000	0.0342755	8.67578
F7EE90	103800000	135770000	152860000	14811000	8353100	29699000	0.00196507	7.42351
F7EFD7	911680000	1237800000	1659500000	361170000	354850000	589390000	0.0221304	2.91784
F7EFJ0	191410000	286490000	133070000	18222000	33315000	82898000	0.0312102	4.54472
F7EHM7	1003900000	1486300000	1624400000	180610000	234680000	193530000	0.00346284	6.75832
F7EHQ6	1747200000	2290300000	4605400000	242650000	409350000	396360000	0.0448634	8.24421
F7EHS8	185730000	215170000	261700000	42486000	28323000	55244000	0.00158487	5.25652
F7EI92	52304000	143710000	139410000	19659000	3027100	17027000	0.0310354	8.44618
F7EJW4	2683900000	4233900000	2582700000	380400000	706580000	949360000	0.0112513	4.66548
F7EKN1	2233300000	2232700000	2940800000	1095800000	828860000	1602800000	0.0168204	2.09975
F7ELP0	6383600	5657600	10418000	19096000	16567000	10798000	0.0493038	0.483399
F7ENQ4	11415000000	14804000000	11089000000	3688500000	335020000	1071700000	0.00235721	7.32216
F7ERT0	61213000	87107000	57805000	9705400	6959700	38990000	0.0221111	3.70361
F7ES75	10297000000	9875600000	10823000000	1244300000	609920000	2504300000	0.00013857	7.1115
G7NSJ3	7366400000	5375000000	2239100000	19568000000	13425000000	14942000000	0.00984182	0.312517
F7ET79	139170000	174010000	307590000	8075500	5283500	21906000	0.0193783	17.603
F7ETT5	1264800000	1456000000	1710400000	452340000	349100000	340280000	0.00121422	3.88116
F7EUC5	454980000	603520000	713000000	30484000	194750000	153310000	0.00658886	4.67977
F7EV32	24422000000	19890000000	23299000000	7752400000	15980000000	6244000000	0.019424	2.25547
F7EWE3	3401100000	6639400000	6777800000	540100000	503500000	993220000	0.0114991	8.25714
G7MQR7	101950000	160610000	157090000	44293000	88592000	37871000	0.02869	2.4576
F7EZM8	170600000	264140000	386960000	46196000	82989000	75696000	0.0319672	4.01062
F7EZS0	149380000	135580000	132320000	51506000	18641000	37903000	0.000690991	3.86192
F7EZY1	23194000	28473000	35392000	17039000	11840000	16977000	0.0250073	1.89853
F7F0C0	200000000	227870000	268180000	15098000	24862000	7365800	0.000450697	14.7076
F7F0I5	153750000	134960000	114940000	8779300	43323000	65028000	0.00856792	3.44616
F7F1D7	772120000	1311700000	899860000	104150000	107680000	87470000	0.00535545	9.96886
F7F1M1	55798000	102930000	145740000	17491000	8028100	7902300	0.0259897	9.10997
F7F3Y0	55989000	73293000	149350000	9229500	6320500	5603300	0.040304	13.172
F7F4Q3	12303000000	13042000000	20978000000	8198300000	4138200000	5931200000	0.0361588	2.53579
H9G287	344730000	515410000	579510000	274020000	147120000	152700000	0.0238785	2.5088
F7F6V9	38591000	32579000	20890000	50069000	71048000	47634000	0.0478831	0.545538
F7F8R4	49228000	40036000	38656000	7717900	21236000	23191000	0.0127519	2.45316
F7FAC0	68262000	133030000	103930000	13518000	7511600	7598700	0.00807145	10.6615
F7FB09	82552000	134120000	123370000	6161700	5380700	9599000	0.00251883	16.0842
F7HG91	656700000	698360000	1031600000	368770000	269530000	426520000	0.025715	2.24137
F7FBT2	12194000	19692000	30333000	6598800	3404500	5687500	0.0441039	3.96532
F7FCU0	133080000	155830000	211140000	51969000	79716000	42158000	0.0134704	2.87645
F7FDD1	52723000	15571000	41794000	143570000	95066000	168380000	0.0149499	0.270476
F7FG14	3559000000	6474900000	6875600000	882440000	808790000	824740000	0.0101111	6.72087
F7FGD1	2328700000	3596900000	4049600000	1428400000	742120000	1487800000	0.0206956	2.72672
F7FI39	33066000	23432000	32210000	828120	344270	6859600	0.0019509	11.0443
F7FLA4	544400000	1062400000	991350000	307220000	198420000	491970000	0.0437042	2.60437
H9EQE9	20087000	25882000	35005000	7991000	13785000	10015000	0.0245276	2.54707
F7FLX2	861150000	959530000	1115000000	575220000	455300000	584870000	0.00657207	1.81732
F7FMM0	133520000	178540000	140810000	58132000	5263500	88359000	0.0230838	2.98423
F7FNF2	81710000	112590000	85486000	25694000	25358000	48162000	0.00810325	2.82003
F7FR05	3823300000	4734300000	4115600000	2183000000	1249400000	3403300000	0.0456601	1.85397
F7HK17	256610000	437470000	535360000	38792000	165900000	28358000	0.023228	5.27543
F7FSW1	1490900000	2330700000	1459000000	574880000	573440000	1088900000	0.038163	2.36034
F7FTD2	3107300000	5944500000	5458200000	918490000	976910000	1063800000	0.0117811	4.90335
F7FV52	590720000	545970000	527750000	1063300000	801450000	1382700000	0.0355136	0.512538
F7FVA6	35049000000	34200000000	50714000000	24614000000	9546000000	16153000000	0.0283929	2.38433
F7FVX9	1657100000	1805300000	1712900000	698270000	340230000	519830000	0.000422637	3.32106
I0FJ06	94245000	86755000	131340000	9157300	2729600	48711000	0.0135505	5.1543
F7FXA9	2845300000	5985600000	4472700000	1070600000	882910000	1321300000	0.0217489	4.0624
F7FY72	697200000	464340000	487310000	328210000	308000000	368450000	0.0479075	1.6412
F7G010	131390000	225030000	194630000	93556000	56640000	100450000	0.0311902	2.19852
F7G1R1	5366600	9805000	10176000	18160000	35287000	26806000	0.0241615	0.315846
F7G2I9	341230000	543080000	618010000	80411000	34571000	52002000	0.00602029	8.99679
F7G3Z8	3556600000	4885400000	4553200000	884210000	535020000	784920000	0.000953062	5.89579
F7G5D3	316930000	405470000	426150000	49946000	63425000	145060000	0.00269041	4.44432
F7G637	100360000	94268000	105540000	43296000	19945000	60998000	0.00892183	2.41605
F7G6J0	11925000	12958000	19597000	43138000	31820000	24360000	0.0374875	0.447854
F7G6L3	25877000	42039000	20742000	4313600	5399600	6205000	0.0196904	5.5696
F7G6L8	18415000000	22394000000	20303000000	1559600000	2584200000	3899800000	0.000186843	7.59759
F7G761	35363000	37776000	29550000	1874800	1170500	7761200	0.0006766	9.50252
F7GA26	21666000	66573000	52491000	5295100	4838800	4895700	0.0341975	9.36352
F7GAF4	275860000	416330000	785160000	14279000	29083000	113900000	0.0469264	9.3942
I0FNS4	991280000	1581900000	1867400000	512750000	403770000	386560000	0.0160329	3.40776
F7GCE2	131110000	195400000	205300000	51056000	7667700	54800000	0.00735489	4.68457
F7GCF5	617330000	1036300000	1097600000	138330000	114600000	320600000	0.0115387	4.79701
F7GCV4	155710000	271110000	154320000	20936000	2614000	19136000	0.0101371	13.6143
F7GE13	20399000	35201000	24897000	5012400	4956400	4046400	0.00725509	5.74355
H9EWC9	141120000	279610000	264670000	5689700	33265000	16268000	0.00925137	12.4116
F7GG25	557240000	752940000	398710000	167080000	162810000	308020000	0.0342172	2.67889
F7GG54	119490000	211720000	286450000	75379000	71485000	52409000	0.0460414	3.09957
F7GG83	1503000000	1700400000	1386000000	787660000	253240000	974380000	0.0216761	2.2773
F7GH26	90140000	216730000	198530000	37428000	23452000	16721000	0.023447	6.5128
F7GH95	1999500000	3871600000	3091200000	946690000	113820000	514970000	0.0142985	5.68862
F7GHV1	1226500000	1093000000	1426700000	243970000	249050000	188340000	0.000495614	5.49812
F7GI19	8595900	22369000	21621000	356040	1859600	3422500	0.0264609	9.32682
F7GIK6	600520000	626190000	527720000	344840000	223920000	339530000	0.00460451	1.93157
F7GJV9	5343700000	6011300000	3404000000	2676500000	2555600000	2505900000	0.0404711	1.90734
F7GKB9	12848000000	13094000000	18756000000	8127300000	3250200000	7223200000	0.0235626	2.40303
F7GKZ6	409100000	351960000	207580000	46805000	67782000	78731000	0.0130709	5.0106
F7GLX0	84018000	73062000	113720000	31207000	7364800	38149000	0.0134205	3.52968
F7GNE7	266690000	367720000	342030000	140260000	79935000	185360000	0.011491	2.40766
G7MLC7	130110000	332330000	268750000	42813000	59822000	56899000	0.0335518	4.58329
F7GP60	72578000	78017000	144620000	5713300	22194000	22403000	0.0265751	5.86788
F7GPG0	927020000	952910000	1221100000	379860000	315100000	279230000	0.00197576	3.18319
F7GPR9	920710000	991780000	1573000000	225750000	233990000	157200000	0.0100592	5.64964
F7GPV1	180230000	206590000	152360000	120790000	81055000	139730000	0.0476361	1.57851
F7GPV6	680550000	939720000	972180000	520840000	231650000	277380000	0.0155233	2.51726
H9ZCB7	3835700000	4769300000	3978500000	784400000	604330000	719890000	0.000292013	5.96765
F7GQT7	1677600000	2492100000	2592000000	227350000	755910000	488320000	0.00574117	4.59486
F7GR88	5668600000	9103100000	14807000000	1223500000	510550000	852700000	0.0281461	11.4347
F7GR90	450630000	868920000	334890000	21578000	39334000	24588000	0.0322046	19.3502
F7GRA6	288680000	266690000	322880000	81297000	82320000	40581000	0.000461787	4.30097
F7GRD2	9437300000	11073000000	15868000000	5669400000	3878600000	6675500000	0.0327265	2.24232
F7GRF0	350380000	571730000	650480000	109860000	67986000	132520000	0.0101584	5.06689
F7GRR9	218700000	257370000	315150000	38838000	36761000	184400000	0.0347406	3.04317
F7GT51	69023000	68684000	65377000	11991000	17051000	45767000	0.0155923	2.7147
F7GTL3	180830000	163380000	141650000	37827000	36571000	53159000	0.000675308	3.80896
F7GTU3	456920000	1168200000	791940000	186600000	157770000	180240000	0.0373756	4.60735
F7GTX5	287990000	303790000	132150000	31070000	13511000	8068500	0.0154372	13.75
F7GU54	367880000	670750000	649120000	48188000	273980000	198430000	0.0300026	3.24194
F7GUB0	461760000	924100000	716760000	67655000	54516000	130150000	0.0104627	8.33312
F7GUE2	40326000	72070000	74700000	14624000	1329600	31319000	0.0294244	3.95781
F7GUH7	1346100000	1922400000	1738000000	205670000	279040000	368650000	0.00142201	5.86681
F7GUY4	143460000	237520000	312650000	73334000	42252000	43081000	0.02345	4.37161
F7GV86	153750000	136970000	156480000	7697300	15039000	54611000	0.00145365	5.78171
F7GVL3	987370000	1715900000	1422000000	193360000	303830000	253710000	0.00627232	5.49377
F7GVT3	1733000000	2848000000	3015800000	177530000	250350000	429960000	0.00537846	8.85573
F7GVU4	172220000	364560000	268050000	42173000	21893000	76942000	0.0186496	5.70769
F7GVV2	74812000	77870000	94820000	5948100	5100600	12670000	0.000363382	10.4349
F7GW16	22995000000	33806000000	35099000000	6706400000	4840300000	11031000000	0.00556745	4.07039
F7GW20	5136700000	9664600000	11200000000	2674700000	1699900000	1857100000	0.0233356	4.17242
F7GWT5	326490000	549460000	635920000	31435000	34793000	75659000	0.00806535	10.6555
H9FY54	34551000	86623000	110170000	21019000	8473400	2555400	0.0446062	7.21872
F7GY57	615340000	970000000	712610000	249360000	304500000	509330000	0.0356684	2.16137
F7GYD5	33479000	46183000	73277000	8920500	8121600	11696000	0.024614	5.32182
F7GZ39	98257000	113810000	136010000	53089000	29945000	57813000	0.00771949	2.47131
F7GZ82	1008700000	1186500000	941620000	22437000	546650	31810000	0.000153151	57.2479
F7GZE9	23207000	25369000	16456000	3339600	4052000	10421000	0.0108815	3.6509
F7H7X0	153600000	170110000	200800000	81913000	66186000	126750000	0.0218119	1.90836
F7GZV0	57858000	170330000	150200000	24457000	19803000	37184000	0.0474948	4.64599
F7H0I6	502850000	656580000	861220000	164760000	307930000	131110000	0.0156937	3.34656
F7H191	1224900000	2106400000	2846800000	222390000	411250000	634770000	0.0276986	4.87074
F7H1L8	51842000	82085000	68080000	23639000	21518000	21531000	0.00676696	3.02914
F7H1V9	2420600000	1917800000	1028100000	346720000	299130000	711280000	0.0352955	3.9543
F7H2A5	5026500000	7359000000	6111100000	3380000000	3217300000	2251700000	0.0133752	2.09025
F7H2B1	1761900000	3394900000	4594300000	432970000	268910000	346700000	0.0242709	9.29934
F7H2G1	1117100000	1345600000	1097500000	182750000	96076000	187340000	0.000264577	7.63719
F7H349	1400300000	4039700000	2767600000	379320000	159650000	563860000	0.0372321	7.44231
F7H3C4	8493700000	11776000000	8812500000	887580000	680390000	1142400000	0.00112768	10.73
F7H4A1	108560000	72611000	125400000	38050000	11658000	38827000	0.0154813	3.46271
G7MT13	324240000	465880000	325890000	202890000	132780000	195980000	0.0199829	2.09914
F7H5B9	4267400000	4992400000	2496500000	958610000	1902600000	1925400000	0.0450379	2.45608
F7H5L4	170300000	472220000	502050000	47927000	40909000	93331000	0.0402682	6.28308
F7H5N9	70481000000	63279000000	96842000000	26061000000	45843000000	39776000000	0.0280251	2.06485
F7H5Q6	88080000	90195000	90696000	41212000	49546000	79710000	0.0487488	1.57784
F7H5V2	208330000	395490000	202670000	60301000	43082000	57204000	0.0276138	5.02214
F7H6I9	27457000	38651000	36507000	4321700	7941400	12995000	0.0037386	4.06266
F7H7I9	1924600000	2919100000	3471700000	833310000	442310000	606320000	0.0100628	4.41853
F7H8A7	35472000	76486000	45175000	23924000	4335400	8782600	0.0433658	4.24202
F7H8X3	419060000	535570000	232350000	38863000	21450000	49160000	0.0154736	10.8427
F7H8X9	59887000	33503000	46882000	20183000	17478000	21708000	0.0250129	2.36271
F7H940	98779000	133330000	167120000	13046000	27148000	52409000	0.0110373	4.31119
F7H990	670060000	560990000	795810000	23954000	11992000	25575000	0.00064838	32.9458
F7H9A5	114170000	100260000	163490000	49675000	21861000	56735000	0.0192174	2.94626
F7H9P5	180740000	328510000	364390000	82037000	90256000	127410000	0.029827	2.91502
F7H9R2	9481700	10545000	10240000	2803600	3302900	3094500	3.54848e-05	3.2895
F7HA02	693490000	1442800000	1414100000	295330000	406640000	465510000	0.0336877	3.04107
F7HA37	15642000000	22312000000	33386000000	9788900000	9325900000	8389300000	0.0480764	2.5938
F7HAB9	63602000	78630000	87005000	156030000	103030000	155230000	0.0305898	0.553325
F7HAP8	61293000000	116000000000	75893000000	28180000000	26387000000	30555000000	0.0267039	2.97263
F7HB37	86553000	151520000	109610000	32052000	17716000	32847000	0.0108347	4.20847
F7HBG1	595360000	739080000	593440000	84490000	111960000	124890000	0.000419998	5.9995
F7HBX0	2755300000	3593400000	2381700000	102550000	88203000	194020000	0.00150667	22.6897
F7HC83	785140000	1617200000	1255200000	183590000	79964000	169010000	0.0114827	8.45549
F7HC92	377640000	270760000	291930000	158740000	61238000	75027000	0.00855307	3.18751
F7HRD5	932670000	1367800000	1025100000	270510000	284290000	411240000	0.00490016	3.44248
F7HD06	5537500000	7315900000	7800400000	1157600000	1135200000	1723000000	0.00148311	5.14313
F7HDU0	46777000	62218000	71597000	40351000	16995000	35172000	0.0441331	1.95197
G7NER4	30948000000	20422000000	20672000000	1890500000	1143200000	2355500000	0.00310749	13.3678
F7HE34	361300000	424320000	485670000	44872000	112440000	106980000	0.00132127	4.81017
F7HE98	351160000	466270000	537300000	1169700000	898790000	1113100000	0.0035087	0.425803
F7HEB7	2103900000	2718200000	3727200000	833430000	349430000	645580000	0.0105171	4.67573
F7HEE6	725630000	612960000	857700000	285670000	219630000	478090000	0.0182608	2.23339
F7HEX0	487470000	750100000	891860000	117920000	50676000	183570000	0.00892065	6.04667
F7HF82	368340000	269070000	556550000	36094000	12337000	31769000	0.0118064	14.8873
F7HFE5	3989600000	6482100000	9023600000	2285700000	1215500000	1649100000	0.0323527	3.78527
F7HFI7	1116000000	1281000000	2141300000	497060000	237490000	772790000	0.0459968	3.0108
F7HFK5	25573000000	34056000000	35353000000	8715800000	7742900000	14140000000	0.00420587	3.10412
F7HFR8	4182400000	7062300000	10847000000	503710000	607600000	1507400000	0.0294167	8.4361
F7HFV6	177280000	243380000	259900000	773710000	653330000	1228400000	0.020459	0.256289
F7HG54	74288000	136400000	89185000	11450000	5502500	21711000	0.0107497	7.75597
F7HG73	18293000	28685000	13318000	4775100	2023600	9695900	0.0445795	3.6555
F7HGW2	188860000	169700000	233320000	462020000	332000000	509940000	0.0136017	0.45391
H9EMR0	103850000	164400000	227830000	22418000	28678000	36675000	0.0194783	5.65198
F7HHF7	681320000	802350000	1114000000	133290000	130030000	198290000	0.00552751	5.62741
F7HJ78	412210000	233350000	283060000	35412000	42411000	30013000	0.00688026	8.61141
F7HJB2	168320000	143030000	128690000	488080000	390990000	378730000	0.00171416	0.349849
F7HK08	47655000	77497000	74156000	15975000	35596000	11020000	0.0194504	3.18429
F7HKB6	15957000	38642000	37611000	3569800	4886000	4073400	0.023035	7.35961
F7HKF6	112410000	154660000	117660000	205390000	233570000	324620000	0.0301481	0.50385
F7HKW2	984120000	2104200000	2267000000	149970000	111330000	221070000	0.0159248	11.1021
F7HL72	127060000	159440000	242440000	22775000	14473000	28084000	0.0110911	8.09619
F7HLV2	3748500000	5521000000	6050700000	315600000	952590000	2573500000	0.0167596	3.98788
F7HLZ5	484440000	831450000	1010200000	133110000	59452000	177500000	0.0145755	6.28568
F7HLZ8	126090000	113500000	209790000	31263000	16157000	52135000	0.0218147	4.51389
F7HMU1	242570000	362380000	479180000	112250000	106280000	152110000	0.0270988	2.92502
F7HMY1	929350000	1362800000	1368700000	114490000	170570000	122580000	0.00177806	8.9806
I0FGA6	1534900000	1727000000	2148900000	427890000	227560000	966990000	0.0115135	3.33498
F7HNP3	674740000	835160000	812670000	1311200000	1209300000	1715400000	0.0171695	0.548306
F7HNZ6	158620000	310010000	203960000	56345000	41446000	71426000	0.0213401	3.97472
F7HNZ9	406180000	343800000	249940000	15711000	18101000	1625500	0.00215108	28.2164
F7HPE9	1087300000	1003000000	1662600000	131300000	332910000	283040000	0.00973596	5.02228
F7HPN8	2172500000	3177400000	1701200000	1076500000	955570000	883180000	0.0348262	2.41869
F7HQ13	5577300000	7033500000	6505100000	2177400000	4800400000	3022300000	0.0262106	1.91157
F7HQC8	135310000	173310000	293510000	5327400	10132000	34593000	0.0192388	12.03
I0FJJ0	2515200000	3259300000	6307900000	419180000	480660000	208580000	0.0346877	10.9006
F7HQU2	6217700000	9941600000	12817000000	1820300000	3446200000	2238700000	0.0221551	3.86083
F7HQX7	6939400000	14953000000	19381000000	2480100000	1953200000	3254800000	0.03772	5.36848
F7HRB1	237150000	287700000	279380000	84571000	126830000	147420000	0.00359404	2.24131
F7HRU0	69326000	97064000	88941000	16783000	15499000	16940000	0.00113392	5.18733
F7HSB5	36424000	72772000	39732000	19032000	285100	7272500	0.033574	5.60099
F7HTC8	306790000	295950000	251460000	75953000	196860000	203160000	0.0478664	1.79464
G7MEF6	1090700000	1234500000	1240800000	121540000	124830000	408850000	0.000822815	5.44245
G7MF91	517080000	825190000	693100000	52531000	118160000	280060000	0.00918785	4.51551
G7MGP8	2551500000	2586000000	3019500000	981270000	1397100000	1622900000	0.00452777	2.0386
G7MH71	85107000	244950000	182520000	9595900	5058800	23960000	0.0280002	13.2741
G7MHE0	1100900000	1357600000	646870000	3713800000	2965500000	2197200000	0.0165458	0.349842
G7MHG1	145390000	189450000	137990000	19885000	12499000	7785100	0.000931866	11.771
G7MJG2	69143000	106300000	166910000	18187000	8962500	13748000	0.0246398	8.371
G7MK52	1763500000	2781200000	2195200000	356760000	287860000	372450000	0.00298504	6.62678
G7MKR4	202030000	298290000	273760000	22870000	6778800	45007000	0.00165973	10.3687
G7MKR7	151230000	165870000	164710000	13448000	5834700	14613000	1.05237e-05	14.2145
G7MLU8	3302100000	1740900000	2681100000	952290000	201590000	1218400000	0.0309489	3.25598
G7MMA3	4551000000	5952900000	6589800000	3292700000	2338400000	4002900000	0.0321854	1.77431
G7MMB6	96959000	73858000	69672000	8158000	34000000	31956000	0.00948975	3.24485
G7MME8	362400000	335990000	429750000	67834000	159830000	139180000	0.00300212	3.07526
G7MP64	60729000	81772000	117220000	29464000	13945000	10473000	0.0171938	4.82018
G7MQ77	169970000	273990000	246950000	43171000	44302000	85015000	0.00711572	4.00555
G7MR84	1097300000	1353100000	1158200000	575810000	259120000	452550000	0.00299583	2.80284
G7MR94	3311800000	3621400000	4080900000	257360000	242050000	555110000	0.000173234	10.4447
G7MRK4	1180500000	2491500000	2676000000	282800000	156890000	253750000	0.0162551	9.15436
G7MSA6	1550600000	2108100000	2001200000	192190000	124690000	436090000	0.00111094	7.51677
G7MTC9	9637600000	15507000000	11646000000	1304400000	754990000	1266900000	0.00298626	11.0606
G7MTT6	90682000	168570000	137720000	18883000	34884000	28473000	0.0105127	4.82699
G7MUK4	160220000	361630000	357610000	23594000	43132000	49718000	0.01911	7.55264
G7MV11	3753100000	4228900000	6010600000	802530000	611930000	822340000	0.00475291	6.25563
G7MVC5	322460000	616220000	603180000	112790000	90490000	151860000	0.0153765	4.34156
G7MVS0	10789000	11300000	20689000	6834200	3741600	2113500	0.0457982	3.37119
G7MX15	88234000	50003000	36651000	164550000	145980000	232870000	0.0159532	0.32184
G7MX20	1899900000	2866500000	3092800000	261330000	370540000	445840000	0.00362238	7.2925
G7MX33	949710000	1251500000	1387300000	416810000	76107000	207410000	0.00411167	5.12405
G7MYL2	96980000	105260000	57762000	44983000	3741000	24732000	0.0301017	3.53956
G7MYN0	52390000	87080000	78052000	9418900	17702000	18911000	0.0061378	4.72546
G7MZ42	104630000	146350000	70028000	217100000	201390000	195720000	0.0131114	0.522636
G7N032	501900000	865270000	1261000000	50318000	245740000	120660000	0.031253	6.30683
G7N0D2	5341800000	10090000000	6798600000	1542800000	814140000	3019000000	0.0221233	4.13517
G7N0K6	72968000	115720000	133620000	15348000	38577000	62623000	0.0385098	2.76545
G7N138	4890800000	7950400000	6591400000	1334500000	1706100000	875690000	0.00486559	4.96199
G7N146	619750000	480090000	531240000	323250000	170990000	409500000	0.0398936	1.80481
G7N1K0	4969500000	6819200000	7196800000	773840000	471580000	780070000	0.00124722	9.37329
G7N322	277680000	618630000	678760000	76563000	68270000	77757000	0.0225779	7.0761
G7N3T4	26635000000	37384000000	27257000000	2551800000	2125600000	4422800000	0.0015262	10.0301
G7N4H3	75529000	98147000	105670000	7605900	3011700	23943000	0.00180078	8.08279
G7N5U7	1047500000	2094800000	2287300000	249090000	176120000	239310000	0.0146591	8.17071
G7N746	114640000	257920000	188900000	46668000	17563000	27546000	0.0207221	6.11765
G7N797	54347000	224510000	192270000	2383900	4815900	17741000	0.0469505	18.8898
G7N7R0	15997000000	15034000000	11506000000	6377000000	3203800000	9888600000	0.0313159	2.18481
G7N7V5	4693800000	5968300000	6844200000	1573400000	2007900000	1803600000	0.00316039	3.251
G7N920	317540000	401310000	379140000	42772000	32883000	40417000	0.000203898	9.45956
G7NB00	1622700000	2205700000	3372000000	700920000	495730000	1003500000	0.0356804	3.27269
G7NBF7	259950000	375490000	333100000	135790000	136970000	109190000	0.005006	2.53578
H9Z2D5	1386400000	1616200000	2598600000	188210000	63814000	182520000	0.00998855	12.8898
G7NCG0	415250000	465700000	942020000	45749000	79647000	46429000	0.0307187	10.6095
G7ND28	2754600000	3027600000	3704200000	1284600000	1756800000	2437400000	0.0379654	1.73147
G7NDS7	12555000000	28127000000	38106000000	3854800000	3795500000	7001800000	0.0465453	5.37725
G7NEA7	59314000	89529000	67015000	5004600	1788700	12937000	0.00247874	10.9404
G7NEH8	4316500000	5064100000	4927800000	376060000	744220000	647880000	8.09949e-05	8.09225
G7NFA8	1337700000	1438400000	1743500000	567150000	263500000	789390000	0.00775726	2.78981
G7NFJ1	56963000	117370000	74696000	23012000	8652200	24686000	0.0261362	4.41931
G7NFY4	67476000	97361000	83919000	9238700	17439000	16978000	0.00163963	5.69813
G7NGK2	214180000	369940000	327040000	75604000	30759000	99090000	0.00966348	4.43488
G7NGL5	1356900000	1490200000	1544400000	351530000	242490000	535630000	0.000440039	3.88749
G7NGN4	130920000	185100000	153140000	52229000	32213000	108440000	0.0292852	2.43237
G7NGR4	9007300000	9888800000	15792000000	5097800000	5230700000	3958400000	0.0349504	2.42797
G7NJ13	294160000	270540000	380040000	128010000	73303000	123850000	0.00536928	2.90544
G7NJ76	52568000	128140000	73740000	10826000	8004600	16039000	0.0318464	7.29713
G7NL89	318360000	409020000	364760000	178690000	94340000	63095000	0.00434848	3.24921
G7NLH4	19568000000	17611000000	13100000000	29833000000	23073000000	24991000000	0.0295216	0.645455
G7NLW8	34744000	38304000	26907000	17134000	5815900	13722000	0.011331	2.72566
G7NN51	113090000	241430000	127740000	38067000	53056000	24347000	0.0418293	4.1765
G7NN93	47936000	97061000	55001000	6817700	8378000	21651000	0.0275151	5.42784
G7NPC1	255370000	410150000	310770000	66123000	75391000	122080000	0.00804031	3.70376
G7NQ17	29460000	50045000	52392000	19594000	6642500	3294900	0.0180023	4.46633
G7NQI2	2102300000	2809800000	2252600000	1002400000	448530000	355860000	0.00375909	3.96543
G7NQI3	197620000	528150000	610640000	43337000	26119000	34652000	0.0312996	12.8368
G7NRV4	53306000	116510000	78422000	22391000	8518600	2367100	0.02062	7.45981
G7NRV6	713900000	1049800000	766040000	400730000	287760000	521790000	0.0240687	2.09021
G7NS55	107510000	109340000	205440000	23916000	13206000	36361000	0.0244417	5.74677
G7NS87	803410000	936400000	463120000	216130000	156640000	371740000	0.0348531	2.9589
G7NSZ0	44431000	82305000	95448000	5639300	5490400	4718100	0.0108513	14.0199
H9ELV2	1214000000	1227200000	1172700000	189420000	116060000	746440000	0.0128859	3.43553
H9H2R0	503210000	377470000	408690000	140150000	87297000	151840000	0.00207316	3.39946
H9EMA0	142710000	204880000	134430000	81723000	112380000	52800000	0.0494096	1.95226
H9EMH4	3375800000	2709500000	4399700000	306540000	549170000	267840000	0.00334357	9.33203
H9EMJ1	265250000	269640000	510020000	143220000	66135000	90553000	0.0417139	3.4841
H9EML7	1489700000	2294500000	3502500000	207930000	190250000	302040000	0.0200005	10.4063
H9EMX3	398050000	644690000	434750000	119700000	53196000	256640000	0.0230472	3.43973
H9EMX6	113000000	113540000	147370000	196290000	350370000	266140000	0.0334599	0.460027
H9EN41	157050000	181690000	155870000	41964000	9486300	55871000	0.00131728	4.60868
H9EN45	55517000	81377000	101600000	12164000	1412800	4612300	0.00586345	13.1119
H9ENJ3	138270000	166490000	264900000	43756000	15007000	49194000	0.0180709	5.27673
H9ENQ3	3822700000	6347700000	7516300000	792590000	479950000	878240000	0.00915652	8.22339
H9ENR5	40933000	18233000	39330000	5778600	2473400	10045000	0.0248697	5.38318
H9ENR6	173220000	186170000	213850000	111020000	32603000	105680000	0.0181833	2.29937
H9ENV2	56060000	82882000	76513000	12351000	13588000	49165000	0.0322952	2.86876
H9ENW2	418280000	488540000	536940000	107780000	89257000	114120000	0.000430456	4.63997
H9EP04	349340000	378410000	341890000	145250000	103090000	238120000	0.0093493	2.19882
H9EPD6	378210000	438560000	616810000	93724000	152770000	222520000	0.0163582	3.05658
H9EPG4	613850000	542670000	774810000	51897000	62596000	73939000	0.0010868	10.2495
H9EPG6	652540000	644340000	615510000	101980000	188930000	124370000	6.14412e-05	4.60506
H9YUL9	493830000	702460000	845600000	174490000	191390000	82243000	0.00783614	4.55654
H9EPJ5	2451600000	3917200000	5621400000	477060000	299720000	460170000	0.0174513	9.69336
H9EQ88	709150000	1282600000	1238600000	92460000	110630000	137640000	0.00645232	9.48067
H9EQ98	185060000	217070000	241910000	109140000	92645000	107100000	0.00293192	2.08505
H9EQB1	808430000	1562900000	1224300000	140880000	73474000	147390000	0.00797475	9.93971
H9EQH0	51083000	165380000	126160000	1760400	2437900	8118000	0.030569	27.8187
H9EQL3	89214000	147880000	144280000	32895000	39946000	81132000	0.0352008	2.47689
H9EQM3	101570000	90440000	89300000	11670000	58847000	60813000	0.0390174	2.14201
H9ER79	118300000	121350000	149720000	1380500	11346000	56552000	0.00563527	5.62036
H9ES33	12852000000	15884000000	17555000000	7338400000	4269100000	8180300000	0.00829218	2.33937
H9ESD7	83607000	52814000	116300000	8520700	10423000	11929000	0.0157517	8.18591
H9ESJ6	1318100000	1479700000	2096500000	511110000	336130000	371780000	0.00728492	4.01495
H9ESN0	16216000	28250000	27273000	45398000	44458000	36301000	0.0197193	0.568649
H9ESU0	1596000000	3323300000	2222400000	488070000	336840000	726040000	0.0227231	4.60473
H9ETC5	19467000000	22935000000	17997000000	7461200000	4004800000	13099000000	0.0168873	2.45874
H9ETX3	94507000	139180000	220930000	21764000	3999900	62715000	0.0405596	5.13814
H9EUI7	75058000	124440000	138390000	20799000	9852300	11341000	0.00721112	8.04643
H9EUM4	4009400000	4051000000	4513000000	261870000	172940000	298850000	1.84055e-05	17.1379
H9EUN1	312190000	616760000	778940000	123120000	101570000	181150000	0.0353372	4.20828
H9EV43	1088700000	1714600000	1607200000	627870000	723680000	963710000	0.0325665	1.90497
H9EVE8	359530000	604650000	798250000	81975000	190460000	150050000	0.0269264	4.17158
H9EVG4	2344500000	4056300000	4488500000	688530000	996590000	1850200000	0.0297219	3.08015
H9EVJ4	76380000	133020000	119720000	47210000	16799000	37003000	0.0169463	3.25823
H9EVN6	611430000	771320000	788530000	366720000	161300000	381160000	0.00973366	2.38817
H9EVV9	78887000	85497000	83386000	22851000	4840800	39463000	0.00410126	3.68954
H9EW01	3105800000	2830600000	2100600000	682650000	916670000	1419000000	0.0106786	2.66274
H9EWI5	1202700000	1937100000	1879000000	503730000	514330000	1109700000	0.0356716	2.35872
H9EWU0	168820000	328380000	424410000	60598000	112350000	59165000	0.0398696	3.97052
H9EWW4	1349500000	1080700000	1688800000	749170000	551520000	629980000	0.0169426	2.13346
H9EXD5	253810000	102550000	157650000	4977100	3793900	37148000	0.0266065	11.1938
H9EXT5	182270000	175430000	300000000	28093000	13179000	9162300	0.0077253	13.0407
H9EXV7	1076300000	705260000	1189200000	73741000	91458000	87342000	0.00345337	11.7635
H9FNA3	783520000	1010800000	1229200000	319430000	185010000	302890000	0.00549182	3.74509
H9FNE9	2091300000	3643100000	3711300000	816150000	1152200000	884230000	0.0151171	3.31128
H9FNK6	44085000	48498000	59429000	8258600	2805800	15503000	0.00203809	5.72175
H9FPB6	995030000	1459900000	1794900000	265300000	157860000	322520000	0.0078678	5.69927
H9FPI0	10637000000	15470000000	12751000000	1390100000	1139700000	1346000000	0.00113826	10.0258
H9FPZ1	2604700000	4477700000	5456400000	1184900000	762770000	1373300000	0.0229592	3.77564
H9FQ29	2220200000	4260000000	4678100000	982480000	1075600000	1622900000	0.033708	3.03134
H9FRU7	731020000	1294600000	1283200000	515260000	416600000	612810000	0.0389868	2.14209
H9FS63	111500000	126710000	116520000	32952000	28087000	43428000	0.000195641	3.39562
H9FS68	11161000000	15254000000	23709000000	2649100000	2822500000	4680300000	0.023759	4.9374
H9FSS9	308960000	542640000	633630000	175500000	195450000	258520000	0.0461157	2.35949
H9FT55	581670000	1176700000	650920000	161510000	193020000	326210000	0.0414755	3.53922
H9FTK4	812920000	1388600000	1377600000	285570000	185450000	270350000	0.00798215	4.82771
H9FTP6	57897000	102180000	131450000	19660000	15342000	13124000	0.0194413	6.05758
H9FTY1	840480000	556530000	435420000	46828000	141920000	242220000	0.0244028	4.25189
H9FUH5	839120000	857520000	836650000	583830000	568490000	503270000	0.00033241	1.53014
H9FV62	1650600000	1277100000	2213500000	93932000	137180000	227260000	0.00475175	11.2162
H9FV94	241330000	407170000	455280000	83308000	42803000	92241000	0.0113877	5.05505
H9FVM6	29587000	41106000	15852000	63038000	52132000	77969000	0.0273368	0.448097
H9FVV5	766710000	1097400000	1177400000	359550000	380590000	522680000	0.0119885	2.40851
H9FXA8	2899900000	2483600000	2249400000	550020000	627920000	1230800000	0.00373396	3.16884
H9FXF7	1616900000	1831300000	2542900000	870000000	797160000	1386300000	0.0433849	1.96207
H9FXJ8	1923100000	3148300000	2789100000	1562400000	1388600000	1734600000	0.0484932	1.67759
H9FXM3	163490000	215220000	201130000	498510000	451770000	807670000	0.0252656	0.329839
H9FXS8	95043000	130240000	127490000	24810000	16069000	16879000	0.00107566	6.10778
H9FY23	42275000	67908000	75946000	28294000	12972000	36863000	0.0432064	2.38233
H9FYL5	335730000	442020000	570640000	30794000	93842000	279950000	0.0357314	3.33276
H9FZ07	1038500000	1758600000	2050400000	640300000	469320000	669410000	0.0290941	2.7248
H9FZA7	2402000000	4020900000	3084500000	1196200000	1033600000	1960000000	0.0320734	2.26918
H9FZD7	4489500000	6338000000	8625700000	1276700000	1162400000	1530900000	0.01268	4.90005
H9FZT3	191490000	273920000	341130000	30473000	19620000	136050000	0.0222239	4.33291
H9G180	404190000	304780000	564580000	27926000	38161000	133170000	0.0123838	6.39149
H9G185	405600000	516000000	352890000	185820000	112330000	317430000	0.0460556	2.07039
H9G208	176140000	302460000	464930000	61481000	52228000	45600000	0.0354326	5.92264
H9G2L5	184470000	334520000	356000000	49806000	41107000	60191000	0.0112551	5.79065
H9H2P7	1037800000	1554200000	2465000000	282920000	349390000	313140000	0.0304579	5.34878
H9H322	43371000	54827000	77510000	5672700	8617100	9079800	0.00731398	7.51866
H9H3M7	76518000	69431000	139260000	8970100	19345000	17621000	0.0236425	6.20882
H9H3R3	519460000	349140000	374390000	37610000	39681000	71718000	0.00254285	8.34171
H9YVK9	98644000	108300000	151910000	30822000	58490000	44299000	0.0146252	2.68581
H9YVU9	360980000	799550000	1036700000	64431000	73798000	147480000	0.0331781	7.69045
H9YW07	129720000	67644000	127850000	5226500	9444600	13033000	0.00843215	11.7388
H9YWY9	168220000	296400000	231810000	58475000	6024200	60685000	0.00977624	5.56324
H9YXQ4	36331000	52770000	61629000	10196000	10008000	11188000	0.00584317	4.80154
H9YY46	1294800000	2147000000	3286600000	310550000	83240000	334700000	0.0264537	9.23609
H9Z018	6212500000	7656900000	7256700000	862040000	1269100000	1087200000	0.0001808	6.56428
H9Z0R8	60777000000	60229000000	88854000000	14737000000	10179000000	37656000000	0.0181171	3.3539
H9Z1B3	33072000	49308000	30579000	9843100	4545900	7450900	0.00746263	5.17214
H9Z3S0	1198700000	1619900000	1599200000	2158400000	2072200000	2667700000	0.0231491	0.640419
H9Z4C4	31881000000	29544000000	32491000000	12053000000	16152000000	20336000000	0.00407424	1.93478
H9Z4K5	522720000	645900000	879090000	142180000	31594000	188280000	0.00797039	5.65581
H9Z5D2	3743700000	6449000000	5867000000	2105500000	2165700000	714390000	0.0176945	3.22122
H9Z621	733990000	806830000	715310000	166600000	377300000	404780000	0.00557617	2.37818
H9Z680	3151600000	7656100000	4093600000	732060000	780480000	1139600000	0.0414062	5.61859
H9Z7W5	1087100000	1287900000	1276300000	423190000	298850000	512350000	0.000855228	2.95798
H9Z897	135010000	173020000	200550000	104810000	48831000	114640000	0.0456494	1.8957
H9Z8P1	2130500000	2685600000	3142200000	1401300000	1000600000	1746000000	0.0249741	1.91863
H9ZAH4	606250000	1152600000	1010400000	276620000	148050000	453930000	0.0276338	3.15189
H9ZF26	73401000	100700000	78189000	37341000	35303000	66720000	0.0461665	1.8103
I0FGY1	12634000	21288000	16704000	34557000	39139000	61134000	0.0306966	0.37548
I0FHT3	11837000	14272000	6855500	43451000	30097000	44721000	0.00529695	0.278725
I0FJB7	1748500000	2379200000	1746900000	939930000	670530000	1387300000	0.0318985	1.95966
I0FJU1	4088900000	6683400000	4055000000	1629900000	350900000	2612200000	0.0351178	3.22824
I0FKQ1	497890000	636240000	482370000	32142000	30739000	73545000	0.000633366	11.8489
I0FKR9	1256500000	864170000	1362300000	479740000	301000000	513120000	0.0115397	2.69192
I0FMS3	1331100000	2731200000	1688600000	283360000	381740000	361270000	0.020118	5.60315
I0FQ43	920460000	1429600000	1694700000	728920000	526440000	567110000	0.0346377	2.21938
I0FQL6	1234600000	1548600000	1874000000	171820000	448000000	343910000	0.00362484	4.83247
I0FQT9	793770000	1135400000	1616100000	64705000	90377000	318200000	0.0152547	7.49082
I0FRJ6	690450000	1413100000	997510000	57715000	29704000	81810000	0.00962432	18.3246
I0FSL7	5377800000	6759100000	9358800000	704920000	459500000	744540000	0.00506289	11.2604
I0FTL1	61129000	72398000	61906000	28968000	20442000	12018000	0.00184467	3.1815
I0FUG9	349850000	161280000	213190000	71995000	58135000	95693000	0.0441151	3.20747
I2CT61	2344000000	3185600000	2337000000	269340000	215720000	546860000	0.00160927	7.62327
I2CT62	116340000	130630000	86564000	67254000	25133000	66458000	0.0376338	2.09975
I2CTG7	854560000	1088600000	992190000	569420000	441180000	622300000	0.00742686	1.79763
I2CTP6	308660000	452710000	521300000	197280000	86859000	132950000	0.0148489	3.07529
I2CUB9	1769100000	2126400000	2399900000	1036900000	722390000	1148700000	0.0071409	2.16486
I2CUF3	145110000	320850000	360210000	49288000	17387000	59807000	0.0257392	6.53192
I2CWI5	172300000	226650000	330200000	12249000	2671200	17058000	0.00750642	22.8015
I2CWU4	59638000000	72738000000	87202000000	27398000000	27668000000	31051000000	0.00522899	2.54976
I2CXB4	86446000	42979000	26547000	173610000	93809000	159750000	0.0410716	0.365129
I2CXP2	151590000	199600000	328880000	99538000	2679700	64988000	0.0465422	4.06727
I2CYQ9	250780000	442570000	602000000	53576000	54247000	139950000	0.029662	5.22797
I2CYS6	1256000000	1700100000	1586200000	30052000	120160000	90306000	0.000454895	18.8855
P00002	3127000000	4115800000	3252600000	961210000	1204000000	2110800000	0.011419	2.45448
P28469	8324100000	10660000000	12698000000	6858200000	6874700000	5919300000	0.0369765	1.61214
Q0PXR1	2739900000	3015600000	2200800000	470370000	152840000	1427600000	0.0120817	3.87959
Q3YAJ5	5312500000	10990000000	10050000000	3407700000	1504100000	4073600000	0.0392423	2.93281
Q5TM70	759420000	1048600000	763850000	71682000	98995000	145980000	0.00155842	8.12194
Q6GUQ5	6994400000	8823500000	14700000000	2445400000	2322600000	761330000	0.0251272	5.51928
Q6GUQ8	25792000000	13882000000	30882000000	10749000000	1628400000	5291000000	0.0363168	3.99334
Q6IYH1	289850000	448250000	598170000	158380000	182340000	133550000	0.0332723	2.81753
Q6IYH4	2010500000	2136800000	2435700000	331040000	429740000	434510000	0.000161572	5.50745
Q6IYH8	27590000	40270000	73832000	12929000	7317200	4602900	0.0498322	5.7021
Q6J512	7166800000	9697500000	5549500000	3505400000	3048200000	3605700000	0.0285574	2.20623
Q7YRG5	328120000	359560000	344880000	19667000	22742000	61300000	4.39828e-05	9.95632
Q8SQ27	141050000	196360000	156010000	105110000	78195000	89304000	0.0157532	1.80999
REV__A0A1D5Q3T6	166120000	187090000	249660000	54868000	20544000	43743000	0.00397874	5.05954
REV__A0A5F8A5I8	146140000	180910000	146640000	26618000	14111000	24865000	0.000362779	7.22154
REV__F6YN59	448850000	654570000	716320000	209260000	283570000	38093000	0.016796	3.4275

## Sheet: DV-OV
	D1_liver	D2_liver	D3_liver	V1_liver	V2_liver	V3_liver	fold change(DV/OV)	p-value
	DV	DV	DV	OV	OV	OV
A0A1D5Q035	9181300	8625000	9440400	20058000	30413000	25901000	0.356763	0.00552289
F7F2S1	55290000	84870000	105740000	3477100000	2742100000	3165600000	0.0262019	0.000140135
A0A1D5QDN7	64599000	43373000	27401000	20329000	8554600	11983000	3.31256	0.0497588
A0A1D5Q0W4	62037000	112830000	93072000	31086000	24580000	29380000	3.15052	0.0149909
A0A5F7ZUP7	379220000	413160000	463010000	138980000	125090000	185810000	2.7905	0.000917056
A0A1D5Q1A1	55456000000	74248000000	82326000000	37348000000	48028000000	49614000000	1.57071	0.0439348
F6ZQ04	684870000	754260000	880500000	390260000	446240000	174220000	2.29503	0.0123575
F6SE34	241220000	288590000	257460000	11529000	26610000	30465000	11.4756	9.10854e-05
A0A1D5Q1H0	107780000	93824000	163230000	44785000	69407000	25251000	2.61637	0.0385595
A0A1D5QUI0	27948000	30050000	44284000	17445000	10507000	6174400	2.99715	0.0203004
A0A1D5Q1Q4	328690000	320050000	277390000	134550000	167890000	177280000	1.93056	0.00190676
A0A5F7Z9E7	719990000	714400000	507100000	190150000	145100000	211990000	3.54779	0.0030842
F6QIP2	24691000	26735000	34374000	85298000	50846000	74668000	0.406998	0.0171031
A0A1D5Q250	49618000	78241000	70147000	40726000	39459000	38795000	1.6642	0.0367366
F7DHD2	41718000	38903000	39759000	70473000	86639000	112310000	0.446808	0.0152341
A0A1D5Q2L1	106370000	229280000	190310000	41222000	30393000	6768800	6.71006	0.0166613
A0A1D5Q2M0	912110000	842350000	1008900000	268230000	334140000	541100000	2.41664	0.0047917
A0A1D5Q2Q3	350780000	184050000	149210000	8909300	1612300	62930000	9.3128	0.0353704
G7N219	71873000	82182000	47382000	36604000	26142000	16572000	2.53961	0.0262771
F7B6T8	16994000	28362000	29318000	7165300	5641600	8803600	3.45545	0.0121169
A0A1D5Q3B6	861640000	1407500000	1235600000	297010000	822730000	304460000	2.46085	0.0430601
A0A5F7ZAV5	100530000	140560000	93559000	40107000	46936000	15954000	3.24911	0.0113545
A0A1D5Q3H2	1907300000	1473300000	1402900000	444460000	570630000	1036400000	2.33172	0.0190193
F7HKL1	290690000	473380000	246450000	51976000	78743000	49293000	5.61363	0.0168201
A0A1D5QF41	248820000	311400000	261660000	157260000	135450000	157270000	1.82648	0.00372016
A0A1D5Q3Y8	62395000	35719000	33156000	13512000	9822400	18911000	3.10732	0.0378465
I2CW50	135890000	294980000	291190000	102200000	39867000	68337000	3.43178	0.0370235
F7HMX1	506050000	714360000	807720000	185130000	300260000	276310000	2.66264	0.0116392
F7AVN6	631040000	910580000	895720000	364490000	593170000	353170000	1.85939	0.0350571
A0A1D5Q449	165430000	274130000	121200000	43635000	81180000	36265000	3.48125	0.0486233
A0A1D5Q4X5	421070000	956670000	869390000	236560000	251000000	279410000	2.92988	0.0413372
A0A1D5Q506	1047100000	1086100000	1095000000	754610000	430370000	679220000	1.73168	0.0101087
A0A5F8AB25	150110000	174620000	81144000	42620000	53754000	62179000	2.55986	0.0446736
A0A1D5Q5B3	45090000000	77256000000	49929000000	16123000000	13539000000	11122000000	4.22408	0.0123269
A0A1D5Q5D7	39541000	65096000	40521000	16109000	11358000	7650600	4.13348	0.0135767
A0A1D5Q5G4	196180000	378630000	345330000	89781000	68903000	172390000	2.77926	0.0380351
H9FVU4	1071700000	1063700000	918620000	319160000	227550000	576300000	2.71949	0.00510206
A0A5F8A2P0	104590000	114420000	112650000	56036000	36385000	35021000	2.60244	0.000788981
A0A1D5Q668	98785000	122540000	137440000	5839900	5987800	9295600	16.9843	0.000573214
A0A1D5Q6H3	428770000	404620000	693600000	144690000	202560000	92756000	3.47038	0.0207803
A0A1D5Q6Z3	282420000	397740000	545450000	79372000	145340000	126280000	3.49185	0.0206735
A0A1D5Q6Z4	85115000	198840000	191750000	40225000	31357000	38166000	4.33452	0.0297229
A0A1D5Q748	197490000	336500000	288620000	37337000	19428000	30448000	9.43219	0.00396952
A0A1D5Q778	1525400000	1471800000	1416900000	812410000	440260000	618790000	2.35864	0.00163089
A0A1D5R0F7	159300000	213340000	166010000	75858000	83969000	56174000	2.49374	0.00471232
A0A1D5Q793	5767900000	8712200000	6383800000	1174200000	2209000000	1143700000	4.60887	0.00481016
A0A1D5Q796	22175000	22899000	19010000	72123000	73797000	95900000	0.265007	0.00157648
H9EMC7	1667200000	2886800000	2371300000	404980000	468360000	623880000	4.62544	0.00731092
F6Z704	234620000	187500000	199220000	116200000	112880000	90066000	1.94688	0.00354103
A0A1D5Q7K4	4089500000	5216900000	4621000000	2166700000	3251800000	2160800000	1.83756	0.0122403
A0A1D5Q7R6	136610000	122120000	182510000	83279000	96700000	85552000	1.66173	0.0349372
A0A1D5Q7Z9	381920000	303940000	438070000	220770000	131510000	260800000	1.83325	0.0354194
A0A1D5Q833	39577000	63221000	43194000	91941000	143860000	113000000	0.418554	0.0157306
A0A5F7ZWR4	38073000	49780000	43291000	29869000	25119000	7077200	2.113	0.0406955
H9FX18	35461000	36546000	34314000	5469800	18709000	15671000	2.66804	0.00545768
A0A5F8AJM9	142190000	122420000	184120000	52039000	53494000	12314000	3.80773	0.00821862
A0A1D5Q8H4	595660000	757170000	489800000	103880000	88970000	143210000	5.48304	0.00319831
A0A1D5Q8I3	101390000	76097000	95357000	54898000	62445000	36287000	1.77598	0.0217898
A0A1D5Q8I4	3951600000	4098900000	4264700000	2259900000	2094400000	2848300000	1.70983	0.00227873
A0A5F8ACS9	33609000	61127000	76942000	7889100	19238000	15584000	4.01952	0.0304166
A0A1D5RHP8	726680000	890760000	940950000	500260000	306970000	491200000	1.97037	0.00964991
A0A1D5Q8V4	234720000	159360000	141670000	33959000	44607000	20972000	5.38237	0.0077255
A0A1D5Q947	10855000	13291000	15853000	7290400	7902900	4351400	2.04654	0.0197299
A0A1D5Q9C4	64580000	35980000	71935000	14435000	26062000	29069000	2.47959	0.0442129
A0A1D5Q9F3	360110000	591060000	645060000	310700000	251010000	288720000	1.87697	0.0493156
A0A5F7ZK80	52641000	69142000	68729000	11380000	22679000	30384000	2.95629	0.00559286
A0A1D5Q9Y5	140200000	153190000	71126000	43420000	43584000	46652000	2.72727	0.0391984
A0A1D5QA20	40601000	60087000	70805000	109650000	184520000	123620000	0.410477	0.0290036
A0A1D5QA33	101330000	134930000	90682000	56778000	30400000	76107000	2.00228	0.0440102
A0A1D5QAR1	211280000	355270000	354370000	80723000	102660000	100900000	3.23945	0.0118011
F7GWD0	872120000	1125500000	1193400000	427840000	164430000	137020000	4.37552	0.00367506
F7H498	584510000	473500000	519670000	90535000	202890000	163190000	3.45516	0.00125191
A0A1D5QB63	591940000	879270000	750160000	214920000	321820000	326980000	2.57186	0.00756389
A0A1D5QBA3	62643000	82116000	75988000	12775000	6027500	5400900	9.1205	0.000457916
F7C6H4	2234300000	3385800000	1884800000	1259600000	624230000	1220000000	2.41795	0.0421056
A0A1D5QBQ9	49197000	68401000	33341000	5582800	16612000	26816000	3.07971	0.0455569
H9Z538	1490200000	1990600000	1692300000	624030000	1069600000	430840000	2.43501	0.0130496
A0A1D5QBU0	6375300	14416000	14549000	23037000	27427000	19326000	0.506381	0.0325454
F6ZFN1	2641300000	2432600000	1434700000	939980000	871580000	682470000	2.60967	0.0244576
A0A1D5QC69	3021100000	2803600000	1698400000	4900300000	5458500000	5301300000	0.480399	0.00357259
A0A1D5QC79	402410000	764290000	629550000	105030000	29487000	75146000	8.56732	0.00802408
A0A5F7ZR21	306160000	383600000	385020000	203820000	200710000	236740000	1.67602	0.00711938
A0A1D5RHR4	94701000	109700000	74993000	27462000	35482000	15102000	3.57986	0.00452869
H9FNS4	2422000000	1763200000	2089600000	1286900000	654020000	1073900000	2.08132	0.0150272
A0A1D5QCC0	361400000	436620000	375910000	295660000	179750000	139110000	1.91032	0.0234067
A0A1D5QCC6	143930000	159150000	163750000	57910000	48191000	127700000	1.9967	0.0392829
A0A1D5QCN9	2230800000	2437700000	1622500000	398530000	240650000	494260000	5.55036	0.00254421
F6WI86	1512000000	1567900000	1454000000	769500000	300160000	799330000	2.42586	0.00574935
A0A1D5QD17	42905000000	54131000000	42576000000	18407000000	15634000000	35574000000	2.00549	0.0330424
A0A1D5QD76	26610000	35031000	39571000	9140800	2360900	8604200	5.03395	0.003488
A0A1D5QD98	159670000	110250000	155480000	40901000	59895000	95482000	2.16733	0.0274158
A0A5F7Z825	14361000	11929000	11903000	8671600	7422900	1812100	2.1329	0.0403281
A0A1D5QDE6	272590000	324190000	216970000	173100000	78806000	46935000	2.72302	0.0247052
A0A1D5QDI3	44633000	55348000	44527000	6238000	4543100	11089000	6.60756	0.000563339
A0A1D5QLH2	1136900000	1286200000	1258100000	670660000	864280000	884420000	1.52156	0.00687393
A0A1D5QQN8	220610000	359210000	362010000	154320000	49515000	67851000	3.46661	0.0170324
A0A1D5QE96	286760000	278330000	246360000	156170000	110070000	83667000	2.31904	0.00328369
A0A1D5QEC5	19215000000	32288000000	31649000000	12138000000	10019000000	18185000000	2.06118	0.0437971
F7A0C0	386340000	671470000	452180000	273190000	259120000	251630000	1.92616	0.0487931
F7A881	56295000	129830000	88069000	12063000	32897000	17276000	4.40571	0.0334253
A0A1D5QES2	264970000	210610000	154290000	56262000	85251000	27151000	3.73447	0.0130518
A0A1D5QEX7	1471900000	2441100000	1608800000	593000000	414750000	550280000	3.54409	0.0126877
F6RJC7	1352000000	1419800000	1741100000	1012600000	1035400000	873090000	1.54494	0.0151918
A0A1D5R5B8	373630000	410730000	508480000	148310000	113380000	283200000	2.37266	0.0190581
F6XPT4	75632000	123030000	80806000	14748000	24269000	35208000	3.76515	0.0132577
F7FAJ8	1533700000	2181200000	2602300000	923980000	945510000	1300600000	1.99275	0.0347904
A0A1D5QFC1	90768000000	95374000000	93353000000	56801000000	36696000000	43046000000	2.04694	0.00143272
A0A5F7ZMK9	139370000	137150000	147020000	30211000	36018000	25495000	4.61755	1.31461e-05
I0FJL0	146520000	131220000	175300000	60138000	55902000	59811000	2.57627	0.00206628
A0A1D5QGR3	256330000	260060000	264780000	96762000	74477000	170010000	2.28915	0.00716252
F7H6K8	737920000	805520000	535940000	85786000	79448000	82479000	8.39431	0.00165915
A0A1D5QH08	189360000	140850000	172160000	81541000	20891000	84604000	2.68595	0.013907
A0A1D5QH14	10287000000	10764000000	11220000000	5484900000	6368700000	7396500000	1.67641	0.00211993
A0A1D5QH43	335280000	178080000	341710000	100460000	117390000	157510000	2.278	0.0464148
A0A1D5QH89	155070000	221220000	142580000	29741000	28882000	10502000	7.50626	0.00400201
A0A1D5R395	88557000	144300000	169390000	60733000	22433000	28331000	3.60769	0.0221362
A0A1D5QHF3	162000000	161760000	138130000	29574000	22432000	45936000	4.71595	0.000325222
A0A5F7ZMS8	6032600	7172400	7431900	35484000	21568000	25089000	0.251238	0.00814917
F7G8X6	40951000	63691000	63611000	13166000	6009400	6156600	6.64192	0.00385849
F7H3U6	273450000	659780000	731480000	95255000	119010000	60519000	6.05825	0.0318471
A0A1D5QIE2	259480000	365570000	467300000	190720000	111090000	199810000	2.17764	0.0411186
A0A5K1VFS3	50345000	40623000	46667000	34411000	16799000	9366500	2.27209	0.0319283
A0A1D5QIQ4	176190000	179490000	167310000	92350000	78295000	131140000	1.73299	0.0104396
A0A1D5QIT7	103050000	136660000	127250000	65950000	99405000	69758000	1.56078	0.0392314
H9EQ13	164230000	198500000	223880000	82256000	100550000	29965000	2.757	0.0103199
A0A1D5QJ24	28866000	35322000	36111000	26801000	17090000	9934900	1.8634	0.0455123
A0A1D5QJP4	196730000	147910000	175610000	74508000	75362000	57376000	2.5103	0.00241844
A0A1D5QJR4	196570000	224870000	196140000	99851000	109520000	54650000	2.33913	0.00370913
A0A5F7ZZG3	2137400000	2087600000	2117800000	1606500000	903580000	1144000000	1.73581	0.0123066
F7AUY5	161640000	211570000	147160000	82401000	60039000	75535000	2.38729	0.00808418
A0A1D5R8G2	19754000	17803000	30512000	66894000	75208000	67740000	0.324382	0.000574728
F7H3Y6	1614400000	1403700000	1894500000	535350000	326120000	487040000	3.64298	0.00158
A0A1D5QKQ1	202730000	292070000	264190000	100060000	97857000	192010000	1.94649	0.0391476
A0A5F8AFU9	225980000	337590000	245580000	123190000	154000000	183820000	1.75517	0.0396956
A0A5F8ARQ2	2815300000	3128200000	2340700000	1537000000	717650000	1254400000	2.36081	0.00867312
A0A1D5QKS1	425400000	496820000	465600000	212320000	247710000	288800000	1.85332	0.00214697
A0A1D5QL01	708570000	577270000	798680000	394310000	241690000	353930000	2.10572	0.0098257
A0A1D5QUX4	492240000	444210000	374370000	270190000	232450000	248790000	1.74443	0.00655755
A0A1D5QM62	34338000	43100000	39100000	17867000	23170000	32241000	1.59035	0.0423097
A0A1D5QM76	206930000	320050000	131590000	77348000	65212000	46654000	3.48056	0.0478526
A0A1D5QMB8	622290000	435790000	412990000	302490000	194310000	172860000	2.19674	0.0261137
F7EUM0	1258300000	1816100000	1767300000	588970000	644730000	890030000	2.27981	0.0107436
A0A1D5QMT0	1446800000	1638300000	1587000000	416500000	412610000	253580000	4.31527	0.000107844
A0A1D5QNK6	62405000	96651000	81569000	37454000	45696000	45121000	1.87591	0.0217623
A0A1D5RAV7	1288700000	1781900000	1889500000	581830000	305240000	214740000	4.50177	0.00395343
A0A5K1U147	488640000	478470000	454410000	231370000	287270000	421540000	1.51197	0.0488914
A0A1D5QNU6	17083000	34370000	17805000	56837000	40041000	56522000	0.451486	0.0239345
F6V7T2	58181000	72486000	105650000	143000000	107270000	157930000	0.578925	0.0496172
A0A1D5QP54	166430000	368980000	221090000	50263000	58203000	78736000	4.04109	0.0360037
A0A5F7ZHH6	47339000	79875000	88936000	17823000	27109000	36861000	2.64265	0.031329
F7HPC8	2681900000	2369400000	2225500000	821400000	668170000	1167900000	2.73824	0.00153121
A0A5F7ZKY3	9586700	11085000	11845000	1383500	7020100	6361600	2.20225	0.035664
A0A1D5QPY1	168780000	235510000	182620000	121320000	99973000	68102000	2.02806	0.0178064
F6T4N8	361990000	343820000	407110000	230850000	107230000	141190000	2.32211	0.00697136
A0A1D5QQB8	1602000000	1771700000	1132800000	1083100000	620820000	637550000	1.92465	0.0415351
A0A1D5QQV4	32307000	53678000	92908000	9203200	5084800	8181600	7.96156	0.0427642
F7GX05	11002000	10959000	19858000	771060	5353400	6558100	3.29736	0.0478469
F7HP37	85407000	100540000	90229000	52893000	54998000	47522000	1.77705	0.00128006
A0A1D5QR99	6252400000	6401800000	4752000000	2069400000	2000200000	891940000	3.50823	0.00310063
A0A1D5REZ5	147540000	190120000	134730000	83775000	63091000	97677000	1.93173	0.0176949
F7F4B8	50438000	95818000	45220000	10598000	5010700	11821000	6.98061	0.0279205
A0A1D5QRQ4	346110000	368870000	460170000	259450000	163240000	108120000	2.21388	0.0188626
A0A1D5QSC4	153120000	181060000	124530000	28029000	19157000	44390000	5.00906	0.00240178
F7CGF2	1012500000	898950000	793600000	185280000	466300000	123980000	3.48787	0.00636725
A0A1D5QSH3	3747700000	3466100000	2744200000	1003900000	1167600000	620840000	3.56618	0.00216115
A0A5F8A349	156560000	197570000	166290000	55321000	82632000	63159000	2.58771	0.00197959
A0A1D5QSY2	181170000	152550000	321760000	7850200	9014100	1281900	36.1222	0.0153676
A0A1D5QT71	159540000	321990000	282340000	30109000	69562000	39933000	5.47169	0.0144288
G7N1N3	275080000	406130000	321110000	101810000	156290000	80670000	2.9587	0.00765308
A0A1D5QTK5	9382000000	8788200000	6478200000	1324400000	2968900000	999480000	4.65699	0.00388116
A0A1D5R1N1	171820000	255000000	178880000	108320000	82932000	82764000	2.21045	0.0167362
A0A5F8A854	1653600000	2871300000	3486600000	652050000	1387900000	486780000	3.1707	0.0392098
A0A1D5QU28	160710000	248680000	371100000	59972000	44927000	53889000	4.9153	0.0275729
A0A1D5QU95	129890000	174710000	240280000	53731000	98363000	63956000	2.52201	0.0344658
F7HE86	10000000000	14543000000	14126000000	6769700000	6553200000	6033400000	1.99775	0.0117769
A0A1D5QUV7	1202300	2686200	2200600	11814000	5125300	10760000	0.219829	0.0274032
A0A1D5QUV8	2090400000	2128200000	2163900000	1431100000	1298100000	864780000	1.77589	0.00571057
A0A1D5QUW9	153160000	150180000	110150000	73325000	89507000	95550000	1.6003	0.0282159
A0A1D5QV19	268880000	296230000	264790000	174310000	65129000	116270000	2.33309	0.00875622
A0A1D5QV65	76390000	118680000	143880000	27891000	7913900	3848100	8.5479	0.00903329
A0A1D5QV70	14069000000	19374000000	17348000000	10338000000	11077000000	6058300000	1.84874	0.0241341
A0A1D5QVH6	7300000000	8712900000	10653000000	3461800000	3558800000	3516500000	2.53067	0.0052267
A0A1D5QVN5	430670000	436530000	249270000	162290000	74467000	193690000	2.59375	0.0323558
A0A1D5QVX8	2144900000	3377600000	2018100000	1379600000	661850000	927330000	2.53997	0.0340321
A0A1D5QW53	1113900000	1376900000	1557800000	251600000	245480000	627830000	3.59904	0.00569987
A0A1D5QW58	1118200000	1266900000	626810000	318730000	121480000	107660000	5.49749	0.0160595
F7DXZ6	318930000	209070000	278780000	154830000	90022000	158030000	2.00252	0.0260013
A0A1D5QWE9	311200000	506410000	505910000	94687000	208670000	172230000	2.78292	0.018098
F6ZLK6	131050000	170920000	127280000	1290000	69605000	56105000	3.37992	0.0159958
A0A1D5QWQ3	1040100000	1296100000	1406400000	353290000	423510000	550850000	2.81897	0.00281245
A0A1D5QWX3	436410000	750250000	518210000	255270000	328660000	261510000	2.01655	0.0416847
A0A1D5QX76	476080000	805130000	500520000	188100000	98313000	301170000	3.0323	0.030246
A0A1D5QXB9	23973000	19649000	10876000	8469300	4795200	1499800	3.6912	0.0381449
F6W0D8	64287000	65877000	42823000	38867000	25145000	26158000	1.91845	0.0331248
A0A1D5QXD8	2446100000	4445600000	3081100000	717030000	857670000	781340000	4.23287	0.0127058
H9G0D0	1655400000	2365700000	1829500000	1135900000	882290000	831200000	2.05328	0.012819
A0A1D5QXH4	476430000	434850000	392010000	222640000	136780000	346820000	1.84539	0.0387404
A0A1D5QXZ0	6350000000	5911300000	2492300000	557000000	101250000	783330000	10.2343	0.0229461
F7C0E0	91375000	151940000	162790000	76893000	39262000	63309000	2.26288	0.0381377
F7ANI8	981020000	1249700000	523350000	406580000	198070000	221160000	3.33499	0.0443643
A0A1D5QYT3	46238000	54309000	51472000	15246000	17639000	6539800	3.85592	0.000804269
F7E018	18252000	20755000	14154000	6750900	10553000	1280400	2.86053	0.0252614
F7D6W0	278840000	254550000	225230000	137940000	106200000	69909000	2.41561	0.0040764
A0A1D5QZ01	202890000	220940000	280350000	59480000	55055000	117070000	3.04044	0.00688537
H9YYJ1	568380000	481850000	503070000	196300000	125490000	238170000	2.77395	0.0013926
A0A1D5QZ71	842410000	900520000	1352400000	488680000	606440000	407260000	2.06028	0.0361941
A0A1D5QZD6	820740000	1341200000	1500800000	479900000	299230000	516420000	2.82717	0.0217197
A0A1D5QZF9	99609000	103610000	92937000	43465000	56054000	42037000	2.09215	0.000689655
A0A1D5QZK2	193760000	276080000	242120000	116800000	141820000	87854000	2.05487	0.0129383
F6VA15	97159000	186610000	152190000	53662000	21087000	69566000	3.02088	0.0306998
F7H1Q9	850640000	857330000	715820000	240130000	219090000	415560000	2.77074	0.00263454
A0A1D5R0E5	566100000	676560000	482590000	338520000	122940000	296930000	2.27488	0.0205168
A0A1D5R0G5	3373200000	3195300000	4021900000	1783800000	2349700000	1728400000	1.80665	0.00791212
A0A1D5R0L0	32046000	37219000	23865000	6606300	7914500	18182000	2.84777	0.0195626
A0A1D5R129	1382300000	1940700000	1047500000	197670000	279860000	252590000	5.986	0.00974966
F7GEW4	2448100	16576000	4979500	53009000	45686000	39348000	0.173885	0.00293618
F7C1A7	1029600000	1420300000	1787000000	365500000	674220000	376360000	2.99199	0.0175035
A0A1D5R1M2	37010000	29298000	45544000	16157000	22059000	17544000	2.00595	0.0203765
A0A1D5R1P2	2343900000	3623800000	3660300000	1816400000	1158400000	908020000	2.47964	0.0199391
H9EPI5	29319000	15946000	16432000	37424000	32059000	47598000	0.52696	0.0431907
A0A5F7ZSQ5	378360000	450220000	560400000	275720000	231860000	291680000	1.73783	0.024494
A0A1D5R2E0	173810000	324810000	246180000	130130000	100680000	129890000	2.06487	0.0456876
A0A1D5R2P3	253680000	178140000	340580000	65003000	69324000	65792000	3.8597	0.0153095
A0A1D5R2Q5	59645000	78656000	82679000	24439000	31101000	19663000	2.93845	0.00344476
A0A1D5R2U5	206050000	300230000	213550000	54547000	101960000	124180000	2.56453	0.0160458
A0A1D5R2X3	5462400000	10188000000	9447300000	2195500000	4917400000	2754100000	2.5436	0.0394956
A0A1D5R2X7	84386000000	102000000000	107000000000	33556000000	27321000000	70913000000	2.22442	0.0241098
A0A1D5R342	391970000	539530000	435920000	355060000	179250000	195950000	1.87251	0.0404194
A0A5F8A6V6	105320000	181600000	117930000	60248000	8068400	11376000	5.08016	0.0201997
A0A1D5R390	416440000	344830000	292920000	86365000	92203000	83909000	4.01631	0.00182234
A0A1D5R3I5	681750000	746370000	1068300000	475870000	184720000	422190000	2.30557	0.0343169
A0A5K1UU98	7425000	4067900	3978700	51784000	21943000	36568000	0.140275	0.0220119
F7DVE0	3033000000	3344900000	3072200000	1365400000	1297200000	617300000	2.88122	0.00134518
A0A1D5R4C6	74343000	71263000	69348000	19970000	17295000	12468000	4.32216	3.08987e-05
A0A5F8ASE3	4802700	7084000	10542000	27302000	16436000	33166000	0.291645	0.0247295
F6W6Z6	251210000	496730000	387410000	163390000	110130000	149550000	2.6836	0.0310243
F6W7W1	987520000	871720000	1311400000	134150000	103410000	335370000	5.53408	0.00450844
H9EUI0	228520000	349290000	180240000	92456000	99041000	100690000	2.5944	0.0367532
A0A1D5R5I1	105610000	93640000	136680000	86969000	47001000	40910000	1.92092	0.0498701
A0A1D5R5P7	1877900000	2200900000	1933600000	494180000	948180000	556060000	3.00858	0.00152574
A0A1D5R5Q6	6047900000	9126400000	6954500000	2711500000	2034500000	4349400000	2.43297	0.0190883
A0A1D5R5T4	197160000	246130000	362410000	47615000	90242000	26964000	4.88833	0.0151636
A0A1D5R5X4	27524000	42109000	31391000	17194000	13298000	15682000	2.1879	0.0153957
A0A1D5R690	75515000	78882000	32795000	7354400	13613000	26337000	3.95718	0.0423054
A0A1D5R6I4	764860000	801960000	642640000	361500000	153880000	394830000	2.42742	0.00838481
A0A1D5R6K9	2920000000	3250000000	2753700000	1220300000	572060000	928340000	3.27993	0.000958463
A0A5F7ZES8	851990000	1107300000	866630000	224250000	599100000	450420000	2.21855	0.0194236
A0A5F8AAQ8	198030000	117580000	198330000	91358000	40488000	97381000	2.24206	0.0427112
A0A1D5R7J3	24457000	26358000	16869000	9524100	4383000	8986900	2.95641	0.0109178
A0A1D5R7P2	3388200000	4909700000	5484400000	1383800000	1030600000	1450300000	3.5662	0.00662765
A0A1D5R7Q5	261990000	469600000	663070000	132800000	162360000	60397000	3.92247	0.0444019
A0A1D5R7T2	2064900000	2378100000	3512800000	1280700000	1546800000	1074600000	2.03885	0.0426517
F7HG68	95744000	131420000	118890000	50643000	64560000	74778000	1.82152	0.0144081
A0A1D5R8B0	62991000	80096000	54733000	13464000	39771000	16128000	2.85195	0.0187863
A0A1D5RKE8	28816000	35399000	34820000	5581300	19408000	7010600	3.09485	0.0101087
A0A1D5R8M0	87771000	120310000	124280000	79067000	45050000	44838000	1.96716	0.0283607
A0A1D5R8R3	41890000	30386000	19980000	5323900	7811500	15606000	3.20986	0.0397359
A0A5F7ZWS6	792060000	887550000	841420000	615480000	441690000	546450000	1.57209	0.00603285
F6XCH0	92683000	193310000	170420000	415020000	297400000	340860000	0.433325	0.0123018
A0A1D5R8W7	41210000	21999000	65131000	142680000	102520000	115560000	0.355749	0.0107694
A0A1D5R977	179240000	265800000	210310000	117020000	54583000	113680000	2.29719	0.019056
A0A1D5R9C6	23217000	19949000	20766000	12097000	13432000	14142000	1.61156	0.00215783
A0A1D5RA34	2288100000	5271200000	4663300000	1776700000	1630200000	405540000	3.20598	0.0498464
A0A1D5RAG6	27940000	37755000	26353000	11448000	20241000	10026000	2.20659	0.0247937
F7E5Z1	80730000	75046000	94386000	117470000	148970000	111270000	0.662312	0.0308196
A0A1D5RB36	214980000	243130000	336960000	116470000	117350000	97453000	2.40004	0.0145051
A0A1D5RB96	80974000	106150000	120650000	47952000	42173000	47175000	2.24162	0.00837705
A0A1D5RCE3	6915500000	10519000000	7979700000	4338700000	3364600000	5919400000	1.86558	0.0392595
A0A5F7ZB94	101200000	82921000	99198000	77600000	44600000	57478000	1.57682	0.0368878
H9H511	380590000	351800000	577250000	216400000	244380000	161560000	2.10438	0.0377052
A0A1D5RD37	63665000	88089000	87054000	11878000	5700000	10203000	8.59609	0.00100726
A0A1D5RDG1	213930000	231910000	195920000	38799000	87654000	44034000	3.76428	0.0010874
F6U8N3	3666100000	6621400000	4755200000	1681600000	1007600000	2377300000	2.96905	0.0248187
A0A1D5RDG9	4020800000	7095900000	6108300000	3094100000	3358300000	2853100000	1.85106	0.0452256
A0A1D5RDT4	23356000	18369000	24175000	112120000	56347000	63033000	0.284665	0.0354296
A0A1D5RDW4	326990000	322230000	209100000	67670000	82117000	153740000	2.82782	0.0168259
A0A1D5REG1	141450000	115210000	153480000	32624000	33156000	42541000	3.78634	0.00102121
A0A1D5REG7	635210000	1077000000	940730000	468160000	571860000	254320000	2.04965	0.0478566
A0A1D5REK1	11592000	5519800	6610800	977700	1263900	2872100	4.63903	0.0340146
F7H285	97862000	149320000	208200000	42186000	53902000	24663000	3.77125	0.0277527
A0A1D5REL7	137870000	166940000	134280000	1630100	45378000	93888000	3.11641	0.0254023
A0A5F8AGC0	2860600000	2657800000	2482700000	1330400000	568480000	1225500000	2.56086	0.00344393
I0FRF2	40298000	61041000	82560000	21708000	14367000	20237000	3.26572	0.0265754
A0A5F7ZPA9	13010000	15500000	12672000	878460	1940500	6500800	4.41878	0.00543252
A0A1D5RG12	3587000000	5563800000	6814300000	2308500000	1790200000	2577000000	2.39152	0.0328789
A0A1D5RG89	392450000	321960000	399730000	90823000	134030000	103430000	3.39384	0.000719066
A0A1D5RGN2	519690000	680130000	403290000	116130000	148740000	191450000	3.51313	0.0100572
F7H9J3	53971000	71243000	44912000	28777000	32771000	34954000	1.76293	0.0364378
A0A1D5RH47	3966400000	7270200000	9789900000	1454300000	1627400000	1676100000	4.41937	0.0324792
A0A1D5RHU1	349390000	671560000	598570000	124220000	267000000	109900000	3.2318	0.0272929
A0A1D5RHU6	2600700000	3029900000	2915700000	1455300000	1032700000	1326300000	2.24059	0.000918687
A0A1D5RIR5	41409000	54872000	60161000	14028000	19546000	8574500	3.71169	0.00403774
F6QF89	3932800000	4048000000	2524700000	11053000	60052000	18013000	117.883	0.00209301
A0A1D5RJ02	203590000	266250000	319460000	145420000	134090000	77727000	2.20946	0.0218296
A0A1D5RJ31	1579700000	2991100000	2831100000	908350000	1393600000	1071800000	2.19397	0.0456282
A0A1D5RJB4	42627000	67641000	60855000	25095000	35008000	32923000	1.83952	0.0319206
A0A1D5RJI8	1139200000	1197000000	588640000	196090000	280000000	287710000	3.82933	0.021321
A0A1D5RJL1	21497000	31816000	47593000	15125000	10147000	1076500	3.82967	0.0450341
A0A1D5RL18	376600000	723740000	415230000	81806000	79424000	139350000	5.04215	0.022164
A0A1D5RL39	205080000	167650000	107500000	44173000	27260000	38970000	4.34979	0.0129331
A0A1D5RL79	149890000	78570000	81790000	13951000	8707000	6221000	10.7431	0.0159454
F7GJ95	1551200000	1106700000	1623300000	948400000	899100000	818340000	1.60595	0.031516
A0A5F7Z8U7	1057800000	1997300000	1553900000	425800000	301020000	134750000	5.34954	0.0117265
A0A5F8A9M0	294900000	440520000	269630000	190930000	110500000	150340000	2.22469	0.0337102
A0A5F7Z962	6663300000	8920300000	12037000000	2081000000	3583500000	3654100000	2.96403	0.0204821
A0A5F7Z965	570280000	665720000	744590000	344020000	265780000	537970000	1.7256	0.043572
A0A5F7Z994	186330000	173020000	279870000	63905000	68620000	52845000	3.44835	0.0111853
F7GNG8	15160000000	16709000000	11499000000	5782100000	7005300000	3517700000	2.65978	0.00821305
A0A5F7Z9Q2	115670000	125830000	90035000	29619000	58343000	44023000	2.51191	0.00788362
A0A5F7Z9U9	36075000	33522000	30704000	16913000	11815000	7565900	2.76358	0.00237966
A0A5F7ZA40	56209000	64855000	37489000	19117000	23154000	14173000	2.80903	0.0159699
A0A5F8A6Z5	466300000	786800000	895160000	344390000	203460000	106330000	3.2839	0.0270722
A0A5F7ZAL9	119680000	83587000	82499000	35552000	48193000	28306000	2.55032	0.0128437
G7NEL5	76586000	156410000	113070000	17993000	48857000	24971000	3.76892	0.0271614
F7DH19	123520000	89498000	111550000	18299000	34956000	53260000	3.04716	0.00686682
A0A5F7ZAW0	55395000	50251000	60380000	30824000	43667000	35280000	1.51248	0.0170514
F7CT38	90593000	134220000	150180000	16916000	34706000	67490000	3.14824	0.0211615
A0A5F7ZB04	17029000	25919000	15484000	6335900	7323600	8169300	2.67683	0.0207712
F6W742	43990000	20058000	31559000	10077000	11273000	5378400	3.57698	0.032424
A0A5F7ZBZ1	46845000	41893000	37070000	33396000	8695600	7089400	2.55806	0.046501
A0A5F7ZBZ5	74104000	86728000	100280000	49043000	16110000	49103000	2.28532	0.0213791
A0A5F7ZC88	152500000	71673000	71978000	21874000	16289000	9885400	6.1636	0.0380229
F7EJE1	3352100000	3711900000	6123200000	1102400000	1110400000	2413600000	2.85042	0.0426926
A0A5F7ZCT4	94830000	79524000	82713000	36182000	58949000	26311000	2.11679	0.0135493
F7G1C0	130860000	179200000	85885000	50486000	27862000	61481000	2.83164	0.0409711
A0A5F7ZD46	319740000	455820000	300580000	160540000	160060000	221010000	1.98693	0.0280778
A0A5F7ZDD9	51742000	58279000	54110000	7414100	25942000	10400000	3.75104	0.00268639
A0A5F7ZDJ3	122020000	187980000	104960000	356970000	230910000	471860000	0.391568	0.043997
A0A5F7ZDQ1	326960000	443770000	287020000	134890000	73831000	112020000	3.29783	0.0081298
A0A5F8A6K5	3408300000	3345200000	4934200000	774600000	1666200000	1898800000	2.69327	0.0170151
A0A5F7ZDX3	7551700000	8962600000	9537800000	4433000000	3370300000	4605300000	2.09952	0.00297494
F7HP86	106950000	185030000	143650000	18583000	34013000	25993000	5.54314	0.00662018
F7CR59	169080000	117990000	103110000	63010000	27146000	27903000	3.30496	0.0174404
A0A5F7ZEB8	37001000	91252000	89722000	9462200	3308100	5379400	12.0098	0.020549
A0A5F7ZEM7	4695000000	6405000000	5365400000	2987800000	1663000000	2620000000	2.26459	0.00848752
A0A5F7ZF87	1057000000	1982800000	2311100000	494460000	17691000	418740000	5.74815	0.0217557
A0A5F8A5V2	42687000	21048000	21682000	188300000	188940000	278570000	0.130247	0.00350377
F7DTW0	62278000	62685000	77973000	239990000	235140000	298530000	0.262306	0.000825051
F7BB11	407680000	495060000	531880000	233920000	139220000	248040000	2.30951	0.00570187
A0A5F7ZFM7	1251800000	1605600000	1489300000	440750000	507840000	397420000	3.22932	0.000781858
F7DT40	468880000	509800000	322800000	226970000	70764000	260240000	2.33251	0.0382866
A0A5F7ZFU7	494050000	509880000	541780000	330030000	258070000	369230000	1.61461	0.00521483
A0A5F7ZG11	724680000	437540000	673330000	210570000	117250000	309710000	2.87916	0.0187078
A0A5F8AME8	43810000	44996000	55717000	24750000	25788000	6263200	2.54437	0.0166991
F7FNG8	1099000000	1295000000	1351900000	832140000	522290000	700770000	1.82264	0.00880751
A0A5F7ZH11	107690000	74617000	65847000	21436000	26912000	28161000	3.24346	0.0113948
A0A5F7ZH32	38469000	45381000	45268000	24733000	24090000	24105000	1.77049	0.00122747
H9Z3J8	1038400000	2086500000	1930400000	580460000	631390000	845620000	2.45705	0.041135
A0A5F8AH15	13529000	11560000	17265000	7815900	1712300	6085400	2.71264	0.0225624
A0A5F7ZHK9	38640000000	41538000000	36911000000	4896400000	6765500000	7552600000	6.09378	3.11186e-05
A0A5F7ZHP1	860540000	910600000	570340000	299170000	127500000	359360000	2.97887	0.0149826
A0A5F7ZHV2	150680000	290260000	207900000	77363000	117090000	98536000	2.21455	0.0479652
A0A5F7ZHW8	11703000	22388000	27060000	3821700	7743600	1833100	4.56405	0.0307441
A0A5F7ZHX3	30732000	47156000	57746000	12000000	23419000	7535300	3.15763	0.0280905
A0A5F7ZI25	297690000	330820000	272420000	93902000	140320000	46059000	3.21438	0.00296121
A0A5F7ZIA0	87511000	112290000	149740000	28298000	59131000	41754000	2.70578	0.0219308
A0A5F8A3Q7	15631000	24886000	13215000	34098000	44314000	33075000	0.481958	0.0189303
A0A5F7ZIM2	23600000	29266000	32264000	17799000	11888000	19501000	1.73071	0.025091
A0A5F7ZIP7	19736000	16881000	8990000	1825000	1018700	3084800	7.69284	0.015534
A0A5F7ZUS2	766410000	963730000	689190000	247050000	468020000	256900000	2.4891	0.0114475
A0A5F7ZIY0	260590000	172350000	139650000	47205000	52797000	22697000	4.66662	0.0158337
A0A5F8AA84	15340000	5647100	4959500	36255000	17058000	28417000	0.317467	0.0459557
A0A5F7ZJT1	650660000	956140000	1049500000	405370000	65669000	306420000	3.41664	0.0163129
F6ZLZ0	37439000	31818000	29250000	4659200	4647800	13997000	4.22704	0.00313737
A0A5F7ZJX7	10127000	17648000	28096000	384800000	539440000	367440000	0.0432545	0.00169006
A0A5F7ZJY1	51979000	59631000	38804000	21271000	19350000	26267000	2.24874	0.0122982
A0A5F8AL17	66567000	92794000	72384000	31504000	21151000	9867900	3.70656	0.00506457
A0A5F8AAQ3	1406000000	1364300000	1649100000	656670000	770870000	882770000	1.9129	0.00309839
F6S7M6	1925500000	2135200000	1179700000	699380000	770570000	724940000	2.38755	0.0250701
A0A5F8A2U9	20870000	15596000	27278000	5436000	5122900	10913000	2.96872	0.0218643
A0A5F7ZKL2	813270000	1314800000	1248000000	263920000	509070000	396100000	2.88778	0.0129927
A0A5F7ZKS7	59020000	138110000	184700000	1919700	35831000	11103000	7.81578	0.0433892
A0A5F7ZKV1	146620000	175320000	92083000	63022000	29086000	43416000	3.05498	0.0242893
A0A5F7ZLB2	3147400000	3263000000	4989400000	588460000	331750000	355470000	8.93625	0.00495167
A0A5F7ZLJ1	223710000	379110000	259060000	39737000	59633000	48241000	5.83886	0.00735918
A0A5F7ZLU0	45509000	53138000	62687000	31386000	42200000	23796000	1.65671	0.0431374
F7B979	2741000000	5010300000	3708700000	457100000	722630000	358030000	7.4524	0.00768907
A0A5F7ZMU9	10068000	35147000	28287000	57692000	51637000	50947000	0.458596	0.0205461
F7D2A2	95671000	96058000	130440000	31824000	51388000	49772000	2.42261	0.00860817
G7N6V3	504020000	995170000	900450000	211990000	72396000	110330000	6.07941	0.012835
A0A5F7ZN95	125000000000	151000000000	188000000000	48652000000	55746000000	73226000000	2.61524	0.00833139
A0A5F7ZNJ6	63266000	85845000	74355000	26349000	17429000	15295000	3.78288	0.00172499
A0A5F7ZNT5	1346000000	1886800000	1522000000	481740000	436000000	438310000	3.50636	0.00209732
A0A5F7ZNT7	4194400000	3001600000	3885800000	641950000	722090000	699620000	5.36997	0.00110365
A0A5F7ZNW5	86203000	110430000	100250000	15601000	12974000	22017000	5.86818	0.000399636
A0A5F7ZQ08	89577000	102820000	87670000	32761000	30078000	44850000	2.6007	0.000949234
A0A5F7ZQE4	4442300000	4524300000	4918400000	1544700000	2481600000	2338900000	2.18139	0.00154605
A0A5F7ZQM9	979650000	1193200000	1426900000	371490000	883750000	469480000	2.08715	0.0371308
F7HF09	861970000	1309300000	1179900000	734600000	334250000	387200000	2.30155	0.0259331
H9FRX9	161240000	208320000	126180000	69866000	66690000	53564000	2.60751	0.0138071
H9ZCP5	1276400000	1468500000	937140000	220080000	531300000	332430000	3.39731	0.00858016
A0A5F7ZRU7	810720000	625510000	737580000	356030000	80705000	6006200	4.90989	0.0084158
A0A5F7ZS70	156280000	186090000	83775000	39426000	35408000	64102000	3.0672	0.039078
A0A5F7ZS74	113120000	165490000	181680000	235390000	223440000	320810000	0.590388	0.0451042
A0A5F7ZSJ7	219720000	553630000	269850000	24188000	38874000	7241200	14.8386	0.0359602
F6Z161	83305000	84008000	58905000	12227000	23250000	10032000	4.97084	0.00282518
A0A5F7ZSV8	116590000	146930000	249280000	39564000	68823000	52917000	3.17909	0.0461071
F7AY06	26392000	44300000	35210000	22779000	9652400	5530100	2.78972	0.0366329
A0A5F7ZSY9	2076600000	2902700000	2543900000	1148800000	905420000	856210000	2.58491	0.00385081
A0A5F8AAN9	36003000	42973000	19734000	9428000	9992100	4450400	4.13523	0.0246667
A0A5F7ZTC9	110610000	83565000	65469000	9107700	27832000	32717000	3.72748	0.0133358
A0A5F7ZTG6	7690100000	9599100000	8711900000	3645800000	3493700000	2653500000	2.65507	0.00102781
A0A5F7ZWL4	4588300000	5650400000	4784600000	1136700000	1346800000	1159800000	4.12354	0.000338679
A0A5F7ZTR5	33146000	38151000	35773000	9075700	10420000	27904000	2.25888	0.0332034
F6S5H4	53519000	51638000	52390000	3008700	21634000	10740000	4.45266	0.00169146
A0A5F7ZUJ6	43767000	77604000	82881000	13084000	2198500	20552000	5.69987	0.0136806
F7GV88	232640000	236010000	412380000	140770000	76424000	126110000	2.56633	0.045506
A0A5F7ZUX6	210070000	376630000	233200000	48037000	64690000	90137000	4.04162	0.0184047
I0FRC7	195360000	194870000	208830000	67963000	53819000	52906000	3.42931	2.94683e-05
A0A5F7ZVT8	694210000	1342600000	1104700000	221260000	147600000	405960000	4.0545	0.0181447
A0A5F7ZVV3	236290000	580680000	508390000	93440000	138170000	131780000	3.64721	0.0387207
A0A5F7ZW02	81050000	89770000	77471000	23878000	22483000	38369000	2.93038	0.000954639
A0A5F7ZWI5	133230000	135660000	155640000	29829000	114310000	50861000	2.17708	0.0440339
A0A5K1UTH2	25080000	22341000	20551000	4392900	9348900	13342000	2.50969	0.00935609
A0A5F7ZWQ9	24053000	37094000	27652000	2233000	12664000	758630	5.67202	0.0106992
A0A5F7ZWX6	116940000	220250000	136750000	86185000	33690000	53527000	2.73319	0.0464355
A0A5F7ZX58	25190000	54097000	44929000	4257100	7668000	13901000	4.80971	0.0217598
F7GRV4	397760000	377240000	366100000	70929000	25843000	143270000	4.75375	0.00106202
A0A5F7ZXE8	49749000	45156000	37820000	17637000	12034000	19822000	2.68169	0.00266657
A0A5F7ZXN9	50100000	56555000	63105000	9279200	915320	1735300	14.2299	0.000334106
A0A5F7ZYE4	1151100000	1648800000	1019200000	189690000	31565000	215540000	8.74346	0.00488638
F7HN48	1620300000	1908300000	2090300000	1066900000	1157900000	1065100000	1.70792	0.00520104
A0A5F7ZZ97	340890000	382110000	536100000	101530000	179250000	279920000	2.24559	0.0416509
A0A5F7ZZJ7	5136300000	6780400000	8018600000	2367000000	3015900000	2568000000	2.5073	0.0095619
A0A5F7ZZM5	103970000	128780000	98729000	46680000	46961000	38954000	2.49994	0.0023352
A0A5F7ZZV2	20399000	22840000	26535000	13647000	6195200	8720900	2.4428	0.00824184
A0A5F8A012	3196900000	3897300000	3265800000	1393500000	1998300000	1345200000	2.18704	0.00361188
A0A5F8A048	504720000	390900000	361970000	146400000	101570000	123010000	3.38991	0.00288644
G7MFY2	1286800000	986810000	1188000000	838710000	505680000	879930000	1.55626	0.0492348
F7GTA5	74404000	64610000	63807000	22284000	27228000	18266000	2.99243	0.000462261
G7NIX2	97006000	78504000	87321000	37139000	50861000	19539000	2.44405	0.0079328
F6SRC4	122780000	62489000	64531000	18077000	20790000	10245000	5.08633	0.0287818
A0A5F8A109	249610000	346480000	247960000	210540000	134240000	77375000	1.99938	0.0495392
A0A5F8A131	47118000	84813000	80038000	5009800	37931000	17297000	3.51887	0.0294942
F6PLL2	797040000	855900000	613270000	533480000	414350000	285160000	1.83798	0.0281953
A0A5F8AMN7	77264000	91463000	69984000	28000000	37059000	16879000	2.91331	0.00369426
A0A5F8A1K3	1011400000	816560000	720720000	164430000	191440000	231140000	4.3418	0.00172783
A0A5F8A1P2	149810000	229910000	171620000	7598700	32943000	27370000	8.11848	0.00303242
A0A5F8A1R9	307320000	340440000	413840000	187630000	139830000	80677000	2.60109	0.0078396
F6QD04	125880000	118280000	133170000	7800700	17858000	9551300	10.7166	2.76159e-05
A0A5F8A206	4860000	6782700	4996200	3677700	2079900	3644900	1.76963	0.0413337
F6S3D2	351570000	278910000	205640000	73091000	55868000	52236000	4.61448	0.00687258
G7MKG3	2913100000	6880600000	5561700000	12071000000	8408700000	12813000000	0.461224	0.0289703
F6ZCK1	118640000	127430000	191540000	75068000	47012000	46495000	2.59594	0.022549
A0A5F8A314	5157100000	9028000000	8802700000	1349000000	2089900000	1808800000	4.38055	0.00969308
A0A5F8A3H3	737120000	970540000	811500000	488530000	304950000	524090000	1.91197	0.014351
A0A5F8A3M7	571490000	511010000	346050000	159550000	147820000	150690000	3.1187	0.00867769
A0A5F8A3U9	40090000	69951000	48820000	20453000	32626000	7241400	2.63362	0.0461322
A0A5F8A496	590360000	1013700000	818340000	52617000	209780000	63870000	7.42459	0.00617939
A0A5F8A4R1	246830000	269170000	213150000	84691000	96362000	61654000	3.00424	0.00107928
F6T9A8	25031000	45607000	32364000	5716900	3198800	16487000	4.05477	0.0236323
F7ETW7	170920000	262310000	204930000	65630000	85165000	90852000	2.64088	0.00887521
F7E0V3	407530000	471880000	558570000	260660000	298190000	179790000	1.94679	0.0141089
A0A5F8A501	69378000	50361000	62898000	1724800	36403000	11893000	3.65122	0.0195105
H9Z5Y0	305130000	553010000	528050000	59220000	105860000	58376000	6.20341	0.0084982
F7H2H1	436180000	598650000	946190000	111560000	152670000	122300000	5.12514	0.0244157
A0A5F8A9I5	247960000	277620000	525710000	145040000	65098000	70281000	3.749	0.0488058
F7GNB2	1276500000	1818000000	1589900000	176760000	199770000	126680000	9.30904	0.000921219
A0A5F8A6L6	415980000	509840000	366000000	146340000	85284000	97818000	3.92124	0.00223951
H9EUG4	4320600000	5668500000	6578900000	2488600000	1827100000	2632700000	2.38443	0.0102434
A0A5F8AK44	1899200000	2446800000	1970000000	1173400000	1390900000	965230000	1.78947	0.0117397
A0A5F8A7D3	1587900000	1719400000	1250800000	1144700000	565120000	959380000	1.70767	0.0462192
A0A5F8A889	23223000	47665000	47906000	80939000	64416000	69706000	0.552374	0.028094
A0A5F8A8T1	65986000	93317000	124080000	18447000	22140000	23211000	4.44188	0.0121955
A0A5F8A8V1	363800000	770810000	838320000	184970000	128280000	43517000	5.53002	0.0248356
A0A5F8A9L6	260740000	316850000	246820000	146290000	66420000	86028000	2.75964	0.00552511
A0A5F8A9X9	10574000	26814000	35420000	85007000	100860000	125700000	0.233683	0.00460988
A0A5F8AVG8	25462000000	23597000000	29447000000	9966400000	13625000000	11890000000	2.2126	0.00209101
A0A5F8AAT5	1049700000	1664900000	1302100000	489630000	395430000	602740000	2.69976	0.0110242
F7HIX4	7431700000	8928100000	5970900000	1502000000	1190000000	849630000	6.3052	0.00200959
A0A5F8ABH2	3722100000	4263500000	3275700000	886360000	688350000	1084900000	4.23419	0.000738034
A0A5F8ABS5	48856000	36759000	29258000	20165000	7852600	16201000	2.59784	0.0253163
A0A5F8AC55	576910000	608490000	911030000	88797000	73211000	107840000	7.76893	0.00470613
A0A5F8ACK5	9358400000	10933000000	14983000000	4717900000	3419800000	8046400000	2.17957	0.0426553
H9FWA7	1831500000	1511900000	1286000000	192120000	25087000	641520000	5.391	0.00661559
A0A5F8ACT6	79008000	61278000	20424000	146490000	119200000	96230000	0.444048	0.0413718
A0A5F8AD18	1417300000	1499400000	1731300000	673690000	1046900000	1173000000	1.60631	0.0297968
F7GNF6	718280000	551270000	573680000	356290000	119420000	253700000	2.52701	0.0126097
F6ZK89	336050000	663780000	459880000	83031000	182660000	121500000	3.77	0.0231591
A0A5F8AE45	750090000	618980000	400910000	159840000	317040000	153880000	2.80611	0.0298729
A0A5F8AEF4	1641100000	1823000000	1466900000	502520000	892720000	211300000	3.06933	0.00760276
F7GST0	14196000000	18437000000	15790000000	10467000000	8004600000	10360000000	1.67951	0.0114422
A0A5F8AEU6	44617000	30744000	33161000	13048000	12689000	25261000	2.12797	0.0321719
A0A5F8AEW7	401480000	480830000	381080000	58778000	134790000	69023000	4.81125	0.000989442
A0A5F8AEY1	952010000	884460000	529510000	328160000	479640000	223800000	2.29351	0.0418402
A0A5F8AF50	107920000	118560000	82125000	10102000	40766000	32959000	3.68145	0.00618566
A0A5F8AF85	438090000	511800000	395520000	726480000	845380000	734380000	0.583378	0.00334389
F7H927	44571000	67105000	70914000	13189000	21138000	14555000	3.73532	0.00653644
F7FXI3	588470000	651190000	343360000	62975000	314200000	57132000	3.64493	0.038891
A0A5F8AHB8	2922600000	6472000000	6541200000	2290900000	1471200000	1208200000	3.2062	0.0419174
A0A5F8AI05	37463000	58413000	48309000	23082000	21839000	23877000	2.09577	0.014442
A0A5F8AIW1	1299700000	1414300000	1858600000	3239500000	2414400000	3271800000	0.512296	0.0115105
A0A5F8AJ39	156190000	141560000	113670000	105290000	68460000	83172000	1.60134	0.0350658
H9Z4B4	280090000	241260000	162220000	128190000	115030000	137890000	1.79363	0.0461368
A0A5F8AJA1	211870000	220890000	234370000	154150000	113230000	168480000	1.53061	0.0123357
A0A5F8AJN1	24993000000	21232000000	28258000000	10816000000	17333000000	15802000000	1.69468	0.0227548
A0A5F8ALW3	90296000	192510000	172150000	61655000	61513000	45900000	2.69096	0.0395898
G7NQG9	912180000	1179500000	1278700000	566670000	527020000	627400000	1.95828	0.00831996
H9ZE64	25177000	37460000	38751000	9156400	17330000	3338800	3.39941	0.0158393
A0A5F8AKB8	7268700000	11734000000	7574900000	2344200000	3107100000	2205800000	3.47097	0.012658
A0A5F8AKJ2	25120000	34066000	10871000	1259800	2158500	5253200	8.07899	0.0406507
A0A5F8AKL2	12073000000	16309000000	20867000000	7964300000	6312600000	6060200000	2.42163	0.020933
F6ZDG6	101150000	76084000	92598000	48033000	57796000	40681000	1.84173	0.00977787
F6YG32	95228000	77582000	63085000	49571000	28173000	47051000	1.89026	0.0321643
A0A5F8AL64	555810000	915020000	1041900000	353740000	398630000	289390000	2.412	0.0301806
A0A5F8ALS7	71515000	190170000	202360000	10247000	28116000	7103200	10.2064	0.0298485
A0A5F8ALU2	229980000	326700000	163560000	89753000	99020000	81905000	2.66087	0.0346225
A0A5F8AM27	120290000	139550000	120090000	38900000	50654000	56946000	2.59338	0.000735945
A0A5F8AMH4	617290000	972240000	1532700000	303290000	82254000	157550000	5.74897	0.0350241
A0A5F8AMM7	5364700000	8954600000	9435200000	2307200000	1393100000	3113500000	3.48623	0.0148443
A0A5F8AMU1	1536300000	2368700000	1579200000	750110000	1243300000	866180000	1.91783	0.0472162
F6VTL8	711260000	1068500000	1130200000	302960000	283400000	241010000	3.51712	0.00623434
A0A5F8ANC2	122350000	195620000	162640000	28269000	76804000	91528000	2.4446	0.0294338
H9FZW0	2404500000	2566000000	3144400000	980900000	771380000	1219800000	2.73038	0.00271305
F7H3I7	315560000	300750000	309780000	172300000	109110000	87057000	2.51336	0.00199808
F7ARM5	99638000	118790000	107460000	5580800	13148000	18062000	8.85787	0.000131049
A0A5F8AQU6	86573000	97181000	112130000	23592000	37971000	25629000	3.39348	0.001308
A0A5F8AR56	104730000	173560000	200790000	27681000	34591000	16494000	6.08232	0.0101002
A0A5F8ARL0	52969000	83233000	49934000	18200000	13405000	33780000	2.84677	0.0305741
H9FYL6	93315000	131710000	193740000	31075000	45356000	30252000	3.92532	0.0247439
A0A5F8AS28	2752900000	3296700000	3468900000	673330000	1263700000	740790000	3.55457	0.0013277
F7D3I3	17616000000	20696000000	26414000000	10712000000	7380900000	10896000000	2.23279	0.0134206
A0A5F8ASZ1	74487000	115820000	126830000	49810000	48618000	59482000	2.00834	0.0311932
A0A5F8ATA7	390920000	253020000	319660000	114450000	183800000	207640000	1.90476	0.0349731
A0A5F8ATN4	13083000	12597000	9437700	4377000	5475000	4749500	2.40507	0.00450776
A0A5F8AU51	27164000	52178000	34902000	9577700	9654200	17006000	3.15261	0.0289323
H9EME9	2180800000	3216600000	2034500000	1472200000	935560000	1462500000	1.92026	0.0449839
A0A5F8AVE8	940420000	978600000	1532800000	417690000	261490000	303780000	3.51166	0.0139509
A0A5K1TYL5	30531000	38495000	37458000	8359200	16190000	24300000	2.17985	0.0214217
H9G1E3	16292000	16121000	15471000	12695000	2465400	5640300	2.30204	0.0408927
A0A5K1U635	8497900	9822000	8334300	16240000	13357000	12490000	0.633312	0.013795
A0A5K1U705	249880000	382090000	199870000	153120000	87958000	80243000	2.58881	0.044968
A0A5K1U9T1	33618000	45121000	62563000	5831300	9186000	7885700	6.16958	0.00959521
A0A5K1UDW5	997680000	1307100000	1331400000	448540000	286970000	331240000	3.40865	0.00189734
A0A5K1UK46	359850000	577800000	656030000	207590000	197120000	138280000	2.93501	0.018457
A0A5K1UN85	51661000	87261000	59403000	4073500	21061000	38490000	3.11712	0.0377271
A0A5K1UTA4	45700000	39771000	25020000	2019100	20843000	4628700	4.0192	0.0313768
F7HQ35	11557000000	18303000000	14774000000	7812000000	4264700000	5101900000	2.59823	0.0146468
F6WKU7	536780000	423930000	330570000	189830000	203450000	293210000	1.88099	0.041123
A0A5K1V730	142930000	245170000	191440000	54445000	107890000	65052000	2.54869	0.0253851
A0A5K1VKW3	327370000	405250000	347370000	8821400	10052000	23043000	25.7653	0.000129953
A0N066	22469000000	18398000000	13723000000	11723000000	6451600000	9060300000	2.00441	0.0365255
H9FUQ9	17603000000	9841800000	13399000000	4473100000	4572800000	7513200000	2.46655	0.0299983
B3Y6B8	662400000	828760000	868200000	407280000	398450000	563680000	1.7229	0.016333
CON__P06868	111930000	159990000	128590000	45780000	34335000	14972000	4.21204	0.00367337
F7HCT5	694140000	875750000	1119200000	162710000	96944000	223370000	5.5672	0.00460623
F6PJJ4	153890000	274580000	275310000	67264000	97865000	100750000	2.64699	0.0249821
F6PJQ1	70087000	154600000	159170000	437420000	277010000	322230000	0.370282	0.0175974
F6PKZ0	42043000	50168000	16304000	75662000	59217000	81571000	0.50134	0.0420373
F6PLE2	126150000	190780000	156910000	26422000	68967000	101580000	2.40566	0.0323007
F6PLV7	473520000	469870000	271410000	168130000	166100000	124870000	2.64605	0.0209945
F6PM56	197320000	271220000	155940000	92832000	89411000	126780000	2.02082	0.0423831
F6PM83	1609800	4646300	5154900	17059000	14805000	13144000	0.253533	0.00211618
F6PM91	30675000	55595000	38723000	5000100	21698000	7762700	3.62711	0.028278
F6PP70	767550000	853320000	1049300000	675480000	375180000	444870000	1.78543	0.0336244
F6PTT2	15830000000	19144000000	18525000000	13246000000	10466000000	10212000000	1.57703	0.0097488
F6PWS2	33888000	51007000	61358000	12690000	11627000	13105000	3.90821	0.0106397
F6PYE7	55434000000	70091000000	87347000000	2647100000	13848000000	16334000000	6.48425	0.00407871
F6Q273	2229100000	3325900000	2798500000	1914100000	1593000000	1209000000	1.77127	0.0322989
F6WMX8	61078000	73279000	44344000	31668000	21127000	4052200	3.14353	0.0250134
F6Q7R5	55411000	46230000	32941000	8992300	1817400	26808000	3.57762	0.0308062
F7HJW1	114950000	140330000	95692000	41482000	35679000	64297000	2.4811	0.0110181
F6QDZ8	25653000	29147000	61183000	6220100	10254000	747190	6.73486	0.0473936
F6QE39	7686300000	10559000000	7633400000	4662100000	5434900000	2543900000	2.04722	0.02719
F6QEE7	445570000	441090000	414240000	43079000	87332000	40353000	7.61812	3.14727e-05
F6QF39	29229000	48685000	30822000	11517000	17183000	3141000	3.41497	0.0263048
F6QFF9	597340000	735540000	823830000	364630000	330150000	186060000	2.44847	0.00767464
F6QGS4	259240000	482880000	336470000	1894200	6331100	7123800	70.2706	0.0056825
F6QI47	177770000	218150000	236150000	122060000	136970000	113110000	1.69847	0.00962145
F6QLC1	1108800000	1370500000	1209800000	930260000	374300000	677720000	1.86104	0.0329408
F6QME5	46868000	46012000	65292000	34312000	23532000	31640000	1.7676	0.0317876
F6QQ86	83326000	129060000	102750000	49413000	62849000	30681000	2.20463	0.0239746
F6QS54	697400000	833170000	778240000	365960000	309210000	620820000	1.7815	0.0311342
F6QU38	24791000	27215000	10521000	6334300	7072400	1822100	4.10584	0.0446796
F6QVU7	5647500000	7487800000	8814000000	632090000	1748400000	2670500000	4.34554	0.00668372
F6R1Z7	3173400000	2965800000	3823500000	1987100000	1931900000	2079000000	1.661	0.00724959
F7HT02	17415000000	23113000000	19111000000	14851000000	7621400000	10566000000	1.80514	0.0301851
F6R2R6	7329300000	7891800000	13862000000	2765300000	3584800000	3640800000	2.91096	0.0392678
F6R738	268800000	394470000	262340000	93321000	126270000	92126000	2.96939	0.00999452
F6ZKL2	94610000	122830000	104140000	44264000	12410000	50823000	2.99153	0.00786688
F6R9S0	88762000	101310000	180510000	47903000	35155000	26595000	3.37959	0.0415394
F6RCB6	105050000	129080000	128000000	20173000	24975000	25829000	5.10208	0.000269007
F6RCI7	365060000	394520000	443850000	158130000	202100000	192300000	2.17804	0.00122419
F6REH0	334940000	660080000	407170000	173700000	111700000	167210000	3.09801	0.0345471
F6RFA8	530460000	648860000	382630000	89927000	103980000	71544000	5.88414	0.0050884
F7AEV1	3983800000	5833800000	4264200000	2106900000	998350000	3150200000	2.25113	0.0369273
F6RI57	86122000	92259000	51798000	23388000	38990000	14529000	2.99295	0.0242569
F6RKI4	10112000000	7100300000	6501400000	5312600000	2898900000	4087000000	1.92818	0.0445665
F6RLS0	221970000	259560000	410910000	602850000	601680000	656590000	0.479518	0.00594309
F6RMA5	162740000	238650000	186100000	108800000	86976000	117680000	1.87423	0.0196053
F6RNZ2	1022900000	1414100000	1179500000	519400000	896460000	688370000	1.71868	0.0328955
F6RQ06	124380000	87205000	85638000	21361000	10941000	60899000	3.18905	0.0263994
F6RQ47	421060000	684810000	622990000	379530000	138520000	279570000	2.16752	0.0428459
F6RQB9	50154000	40078000	39341000	64884000	62036000	79270000	0.628416	0.0160314
F6RQL9	677330000	1315000000	1137600000	304190000	318010000	341650000	3.24732	0.0192117
F6RU42	374280000	701640000	563600000	150840000	309990000	134510000	2.75392	0.0342015
F6RUZ2	409630000	363550000	349880000	194650000	154170000	101500000	2.49392	0.00230393
F6RZ23	1604100000	1953800000	1978000000	641360000	869160000	1019300000	2.18826	0.00357483
F6S067	3601500000	6039600000	6993500000	1627200000	3026600000	2345900000	2.37647	0.0418647
F6S167	73231000	63804000	62008000	11067000	22877000	18091000	3.82518	0.00055583
F6S3U7	1127900000	843080000	754770000	105530000	97376000	360850000	4.83498	0.00710044
F6SDK4	252040000	172660000	237980000	157630000	81523000	114340000	1.87466	0.0351666
F6S8R2	1046500000	1170200000	1103900000	462220000	441810000	570420000	2.25209	0.000327827
F6SA75	57892000	70223000	54606000	29761000	17376000	7064700	3.37113	0.00613875
F6SAS5	49380000	73900000	67330000	16658000	18444000	19251000	3.50689	0.00351556
F6SD23	1020200000	1715400000	555330000	66855000	111450000	63034000	13.6361	0.0394521
F6SDI5	4116200000	5486300000	5041300000	2790300000	2522400000	1839200000	2.04754	0.00715066
F6SL85	67615000	130230000	81681000	41185000	33834000	42002000	2.38868	0.0473686
F6SJ00	1639000000	1164600000	2517100000	665060000	418830000	625800000	3.11208	0.0406103
I0FH38	122370000	182190000	162110000	49546000	46269000	68597000	2.83842	0.0059675
F6SQD2	2798400000	4640400000	5691000000	1024000000	1787500000	2143200000	2.64997	0.0398398
F6SS58	2641900000	4161100000	4141400000	1146500000	1440400000	1368700000	2.76681	0.0103382
F6SST5	129970000	92837000	218310000	39185000	36610000	48508000	3.54872	0.0476068
F6SYV4	2841100000	3977600000	3753000000	684250000	1104600000	1175500000	3.56628	0.00261626
F6SYX2	2196900000	2160900000	3116000000	1068600000	899420000	1078700000	2.45306	0.00971973
F6T4V2	84962000	116600000	91745000	21923000	12510000	54114000	3.31244	0.0125766
F6T4X7	71850000	69956000	107820000	34865000	22703000	32926000	2.75848	0.0146423
F6T521	1906800000	1881600000	2312600000	826110000	1500400000	1429900000	1.62416	0.0377125
F6T5U5	1095800000	1211200000	775310000	398790000	321920000	722170000	2.13622	0.0379167
F6T7R1	1859800000	2616900000	2324300000	863030000	1549200000	578740000	2.27384	0.024863
F6T893	119570000	194390000	95749000	33792000	29729000	41594000	3.89772	0.027443
F6TCU1	181630000	245360000	124440000	19392000	28314000	73599000	4.54581	0.0208285
F6TFP7	44746000	58184000	59148000	19719000	18874000	33352000	2.2528	0.0104241
F6TIW3	238120000	265170000	325170000	40651000	135810000	22075000	4.17285	0.00856059
F6TKV6	118460000	243280000	218830000	22234000	2907300	26248000	11.2975	0.0105065
F6TLE0	382860000	463290000	509890000	242890000	156110000	170960000	2.37918	0.00460702
F6TM79	430590000	463870000	409460000	374860000	212670000	201490000	1.65258	0.0420423
F6TQP3	2237500000	3244600000	2361800000	838910000	814990000	1794600000	2.27458	0.0316982
F6TR81	199400000	384820000	259340000	128540000	102550000	62969000	2.86868	0.0339981
F6TRE8	1906600000	1762300000	3017800000	283610000	765550000	590400000	4.07835	0.01617
F6TS39	164040000	148390000	163750000	37168000	48091000	76785000	2.93858	0.00125078
F6TU01	21699000000	22996000000	22582000000	5725100000	3614400000	3391500000	5.2845	2.64582e-05
F6TU46	31167000	70345000	74078000	12453000	12916000	8567600	5.17406	0.0266986
F7HI21	4694500000	7493500000	7407800000	2141000000	3043400000	2694100000	2.48725	0.0150227
F6TW24	705580000	761290000	585760000	470030000	415460000	343770000	1.66981	0.0123534
F7FPB6	1934100000	2468000000	2649200000	1002100000	1273300000	1413900000	1.91128	0.0104209
F6U587	93109000	213900000	133230000	34554000	24502000	10190000	6.35761	0.0269099
F6U7E0	121930000	216790000	165680000	71082000	62414000	55748000	2.66534	0.0193828
F6U7G5	281780000	377620000	431800000	182020000	190110000	176300000	1.98968	0.0147573
F6U7T4	494540000	526280000	586190000	243530000	297080000	334290000	1.83679	0.00291411
F6U7U4	188140000	227440000	111490000	301230000	287480000	276390000	0.609259	0.0317266
F6UAQ9	65364000	75389000	47813000	35783000	4464300	24627000	2.90664	0.0278245
F6UEX6	336300000	401300000	528450000	299840000	166620000	115820000	2.1743	0.0443016
F6UFH8	10236000	15298000	4090200	40721000	27161000	20322000	0.33586	0.0456699
F6UKX3	286290000	329290000	268400000	69238000	59260000	39703000	5.2555	0.000285241
F6UPF5	233010000	350220000	255260000	118190000	124820000	99406000	2.44875	0.0108135
F7CVR8	471840000	917820000	1103100000	182210000	392630000	239410000	3.06142	0.0472653
F6UQB6	11485000	26115000	33997000	149790000	108470000	76449000	0.213908	0.0168827
F6UQR0	2273600000	4578200000	3087200000	889400000	1063600000	726530000	3.70923	0.0238135
F7GHX7	131640000	150880000	122450000	57004000	24928000	46743000	3.14723	0.00188212
F6UU63	1026800000	1454100000	1753000000	522870000	441430000	405000000	3.09202	0.0110693
F6UZQ6	3968000000	4463300000	5179600000	1349300000	1586600000	1551500000	3.03314	0.00106864
F6V145	1062900000	1077000000	1702300000	407620000	666800000	599990000	2.29466	0.0324008
F6V169	655900000	933770000	675380000	240140000	290880000	339260000	2.60267	0.00778761
F6V3C0	146500000	152400000	97639000	30572000	15584000	52863000	4.00468	0.00835105
F6V9F3	83780000	77852000	91798000	43414000	44332000	41196000	1.96546	0.000560502
F6V9Q5	902630000	1437200000	636180000	417110000	332620000	154160000	3.29245	0.0495241
F6VBA7	19034000	46281000	38380000	6228600	7371100	5600700	5.40067	0.0255182
F6VEV8	321480000	381110000	389470000	170920000	130920000	221860000	2.08528	0.00504121
F6VFF5	838710000	797820000	784680000	83984000	6700000	8928600	24.3063	1.37063e-05
F6VJ72	724280000	748900000	917790000	492060000	185520000	413820000	2.19074	0.0171143
F6VJQ2	122550000	151850000	46385000	8940300	11764000	16612000	8.59638	0.0399957
F6VPD5	485320000	774660000	567390000	244550000	390090000	273960000	2.01119	0.034146
F6VQX6	11181000000	11384000000	6531400000	5586400000	3878600000	5391300000	1.95852	0.0470926
F6VS37	149650000	198460000	195320000	93926000	86964000	119410000	1.80962	0.0120935
F6VSF4	234080000	357820000	337640000	217450000	156100000	170890000	1.70733	0.0392936
F6VU61	87007000	95085000	72004000	51222000	49627000	46413000	1.72547	0.0067223
I0FK04	367520000	463420000	406070000	163820000	221260000	147850000	2.32115	0.00276525
F6W0K0	2015900000	2745000000	2782400000	1936500000	1240600000	1638700000	1.56636	0.0471332
F6W2A6	2818900000	4672300000	5062700000	2392500000	1637500000	1500900000	2.26978	0.034852
F6W574	521280000	1047600000	745770000	141880000	151790000	236210000	4.36825	0.018641
F6W4X0	70143000000	63791000000	61854000000	40991000000	25954000000	47815000000	1.70606	0.0175438
F6W686	70806000	109790000	113810000	9849800	8508900	34813000	5.53689	0.00762349
F6W932	670380000	1060200000	732770000	423990000	515950000	306350000	1.97655	0.0399648
F6WAB3	2125900000	2984600000	3109100000	1185800000	360220000	1041400000	3.17676	0.00938742
F6WC25	62815000	124270000	123220000	38830000	20203000	2558900	5.03808	0.0222038
F6WI15	632420000	580280000	911460000	57293000	12645000	155240000	9.43325	0.00468934
F6WI71	83681000	155080000	129140000	42016000	4504100	63867000	3.33283	0.0340435
F6WJI8	3379700000	6376900000	7751700000	1931800000	2340400000	2395500000	2.62584	0.0497266
F6WKH0	5909200000	8562900000	6404600000	950090000	2455900000	1320500000	4.41696	0.0044633
F6WM87	1468100000	2045800000	2506100000	741660000	737370000	1179000000	2.26484	0.0284599
F6WSE9	96007000	173980000	157630000	51930000	77163000	55104000	2.32152	0.0316265
F6WSG1	58427000	91198000	120060000	51978000	6908400	18509000	3.48451	0.0455685
F6WSS8	576450000	999030000	981070000	348120000	399920000	173130000	2.77533	0.0240597
F6WVL5	165960000	245130000	331870000	50137000	116320000	88014000	2.91963	0.0343369
F6WYI5	139500000	173850000	169560000	90907000	79608000	108740000	1.72928	0.0078053
F7GRM7	1265400000	1227300000	1497700000	82933000	88797000	100040000	14.683	0.000126547
F6X5V0	290520000	395540000	445060000	172050000	116570000	210590000	2.26582	0.0165908
F6X6F5	123130000	170610000	201750000	29160000	18685000	49680000	5.08065	0.00572435
H9FYU1	1273000000	1574800000	1288000000	769930000	458480000	734200000	2.1073	0.00646781
F6X9Q4	90226000	132130000	139380000	46867000	68240000	43742000	2.27723	0.0168966
F6X9Z9	306310000	309400000	218080000	190950000	137190000	147840000	1.75173	0.0250717
F6XAJ6	409220000	596830000	534030000	338650000	212200000	343720000	1.72159	0.037047
F6XIG8	1260300000	901860000	613320000	441240000	425310000	203060000	2.59485	0.0482818
F6XIH5	29730000	43479000	56208000	17823000	10579000	1650400	4.30638	0.0209169
F7GD35	97456000	148700000	130950000	40467000	54933000	69343000	2.28906	0.0146122
F6XTF7	9112900000	12311000000	10066000000	5500500000	7641800000	5940200000	1.6502	0.0229018
F6ZET3	6162100000	8839000000	8498500000	4095200000	5310100000	4052600000	1.74616	0.0233189
F6XWN2	439200000	499210000	456150000	280990000	185410000	371550000	1.66425	0.030609
F6XYK2	118170000	179830000	220630000	91297000	76996000	84005000	2.05562	0.0418552
I0FRN0	1999500000	1338400000	1291400000	362900000	518070000	147680000	4.50036	0.00895768
F6Y3U8	567900000	445240000	396150000	136740000	208300000	296600000	2.19639	0.0205758
F6Y9M4	6440900000	7904700000	6148200000	2721300000	1809700000	1967400000	3.15367	0.00158845
F6YEB0	10260000	8240200	10850000	5104200	4035200	7546900	1.75894	0.0318742
F6YG80	1423900000	2028800000	1456800000	525050000	563130000	1156600000	2.18707	0.0350788
F6YGK8	8275900000	8336400000	6576400000	1027100000	1346900000	655540000	7.6542	0.00038712
F6YHX2	664730000	927380000	826870000	87873000	162600000	113620000	6.64385	0.00100186
F6YIV2	17117000	12950000	10542000	2374400	6596600	7852900	2.41377	0.0353327
F6YLT5	1106400000	1715400000	1140700000	261670000	511120000	220620000	3.98879	0.0103965
F6YNC2	37005000000	50788000000	73264000000	21839000000	26284000000	18159000000	2.42988	0.0433104
F6YRM9	1094600000	1147900000	1074000000	148200000	433450000	316230000	3.6937	0.00071027
F6YS99	80274000	77772000	51720000	37674000	20779000	18974000	2.70921	0.0155145
F6YSE6	856730000	1039800000	905840000	280810000	206970000	177100000	4.21485	0.000343946
F6YVB3	530720000	651900000	348680000	186400000	186610000	109530000	3.17342	0.0189553
F6YVP3	1749800000	1739200000	1766600000	178370000	749240000	542920000	3.57395	0.00164789
F6YYJ9	299490000	195080000	218470000	56621000	78533000	92625000	3.1304	0.00831475
F6Z1X9	1611500000	2581200000	1119400000	354070000	127010000	186410000	7.95832	0.0235665
F6Z232	272000000	249500000	358370000	163920000	157710000	43102000	2.41237	0.0288486
F6Z3H3	648580000	1011700000	1184500000	358970000	399380000	237060000	2.8579	0.0203046
F6Z451	10261000000	9807900000	9702100000	4518100000	1597300000	1903000000	3.71284	0.00153621
F6Z6I1	801790000	605640000	943240000	320620000	215660000	377690000	2.57193	0.0116677
F6Z9D2	68792000	107050000	113690000	23097000	29283000	57475000	2.63558	0.0269188
I0FRB8	740650000	741290000	523330000	67121000	201760000	384710000	3.06808	0.0183848
F6ZCN6	8196900000	15330000000	13168000000	3100300000	4748600000	2051600000	3.70637	0.0166152
F6ZD05	122650000	72769000	139000000	49107000	36717000	24296000	3.03686	0.0241852
F6ZGL8	614410000	755230000	691950000	378530000	279760000	304170000	2.142	0.00190263
F6ZJ43	174470000	251070000	229040000	166040000	120270000	144870000	1.51811	0.0474321
F6ZLY2	139020000	201830000	264130000	49434000	15116000	63012000	4.74263	0.0148685
F6ZQ94	438020000	182500000	308270000	93468000	12471000	66574000	5.38388	0.0313114
F6ZR07	58567000	99187000	77591000	23624000	44152000	39709000	2.18956	0.0326675
F6ZR44	1773700000	1711900000	1756000000	768130000	151430000	1065300000	2.64079	0.0158087
F6ZRH2	1060800000	1768800000	1633200000	468340000	572430000	549850000	2.8057	0.0119995
F6ZS33	468430000	509340000	540840000	147750000	109060000	140220000	3.82493	0.000100399
F6ZS61	395720000	543390000	380050000	157630000	145890000	212780000	2.55503	0.00876543
F6ZVE3	1886700000	3221900000	3127500000	719790000	282070000	535700000	5.3566	0.00760679
F7DVT1	35393000	98223000	65788000	2505300	7675300	15105000	7.88607	0.0349711
F6ZWE1	427300000	524990000	542960000	357420000	166380000	226520000	1.99282	0.0205953
F6ZWF5	6656000	7121300	10162000	383630000	201750000	163700000	0.0319583	0.0235583
F6ZZL9	5395000000	3103900000	3240000000	1096900000	1023900000	671760000	4.20363	0.0167156
G8F1C9	520730000	1065100000	748220000	285490000	121130000	409410000	2.86025	0.0471707
F7A782	8621700000	10788000000	11389000000	2229800000	3701600000	2521200000	3.6437	0.00144768
F7A8Z5	6046800000	6541300000	5354900000	8270500000	9794800000	11431000000	0.608314	0.0168348
F7A9N0	562000000	808240000	710950000	69524000	118130000	39676000	9.15493	0.00119319
F7A9U6	2151900000	1897200000	1388200000	621690000	686450000	1067100000	2.28916	0.0180545
F7A9X9	886440000	1294300000	1027800000	474520000	283330000	677630000	2.23517	0.0231717
H9YVP3	1672100000	1846800000	1367800000	790180000	432210000	687510000	2.55862	0.00485353
F7AF32	151460000	242150000	221840000	101330000	90901000	43259000	2.61349	0.0180892
F7AF69	251400000	349450000	325020000	81855000	126450000	86546000	3.14013	0.00300028
F7AG21	11612000	15883000	15962000	4269800	1335100	3108200	4.98755	0.0022766
F7AGY8	156240000	127830000	80926000	24663000	32546000	46778000	3.51002	0.019095
F7AJ56	2524000000	3837200000	4504100000	1610200000	2067200000	1686200000	2.02575	0.037525
F7AL41	58529000	41739000	22661000	15222000	3076300	9724400	4.38677	0.0444866
F7AQ61	247020000	274760000	298820000	102320000	146340000	119340000	2.22989	0.00156354
F7DD86	968340000	1041400000	1426000000	289380000	671970000	312150000	2.69787	0.0186962
F7B2A9	369470000	527460000	694700000	193300000	205990000	93524000	3.22968	0.0218126
H9ESX9	25382000	43401000	33939000	12258000	13726000	2305800	3.63106	0.0171681
F7B5P3	1553600000	1935800000	1092500000	170180000	194030000	127600000	9.3164	0.00507501
F7B9I1	232920000	252400000	175070000	69826000	138040000	154560000	1.82214	0.0462461
F7BAA9	2563000000	3315400000	1957700000	1421300000	1132500000	1543000000	1.91274	0.0387162
H9ENN4	984720000	1617100000	1377500000	420430000	618740000	476970000	2.62464	0.013238
F7BCD9	197640000	200400000	147910000	50830000	114590000	88630000	2.14899	0.0180604
F7BG90	56069000000	49257000000	40484000000	22414000000	21304000000	33447000000	1.88959	0.0183435
F7BGN5	1123900000	1200200000	1344900000	407160000	270920000	923150000	2.29136	0.0299667
F7BIT9	419340000	295850000	269720000	59884000	78110000	104180000	4.06695	0.00665621
H9ZED7	43240000	68340000	62509000	24832000	42494000	27062000	1.8444	0.0475196
F7BLE8	1495700000	2385300000	1717700000	412680000	595790000	853430000	3.00698	0.0136571
F7BM66	5913300000	6944200000	3901400000	3133100000	2998600000	2599200000	1.91949	0.0420535
F7BR83	21129000	23305000	32322000	14306000	9723800	16367000	1.90005	0.0373266
F7BSK1	941900000	1573300000	1651200000	315820000	524440000	268020000	3.75934	0.0128122
F7BT41	454600000	519210000	421760000	22633000	200570000	208950000	3.22934	0.00876591
F7BU81	70493000	93592000	85838000	45824000	17735000	23956000	2.85577	0.00764769
F7BW43	1323800000	1460300000	1385200000	706250000	379410000	377230000	2.85004	0.00148454
F7BW95	271130000	211950000	151400000	24648000	49627000	65777000	4.53032	0.0107732
F7BWA3	729700000	843340000	916420000	257480000	330050000	197740000	3.1702	0.00102734
F7BWF7	32311000	24758000	31830000	8598500	1264300	6050400	5.58649	0.00170914
F7BXY7	683010000	578700000	814470000	278560000	399000000	258040000	2.21909	0.00941363
F7BZL6	14464000	23896000	29294000	50980000	52531000	60266000	0.413086	0.00351817
F7BZZ7	25469000	17741000	24270000	3791900	7879100	2463600	4.7741	0.00359405
F7C0F7	588480000	884510000	447100000	141700000	140820000	231900000	3.73253	0.0240175
F7C130	2149900000	1999800000	3168400000	779970000	1496400000	1416300000	1.98179	0.0487514
F7C1H4	4599500000	4085500000	2762600000	1610700000	1367900000	2376900000	2.13754	0.0315481
F7C2U0	70717000	60299000	74569000	44533000	10659000	39101000	2.18028	0.0307124
F7C2X2	921210000	1431800000	1132700000	646560000	622060000	776730000	1.70421	0.0368009
F7C389	121570000	189350000	228270000	104000000	73040000	75983000	2.13099	0.043365
F7C3L9	33027000	48801000	37414000	6592700	25600000	14693000	2.54325	0.029073
F7C6C6	14273000000	10670000000	9623000000	5263500000	1881900000	6010500000	2.62741	0.0197211
F7C841	108800000	200290000	103370000	27999000	9676600	3002500	10.1396	0.0185419
F7C981	21360000	25403000	29510000	7396000	15303000	12554000	2.16359	0.0143732
F7CDU9	316570000	460300000	384900000	155360000	293600000	127480000	2.01542	0.0417797
F7CEU1	14387000000	16486000000	18172000000	12896000000	7099500000	8466100000	1.7232	0.0292542
F7CM49	67750000	58129000	53810000	25359000	18661000	5421200	3.6344	0.00373826
F7CN43	78771000	141000000	95179000	5559400	23313000	17710000	6.76114	0.00984802
F7CQW3	1264200000	1526600000	1539100000	298700000	228730000	75359000	7.18311	0.000366325
F7CR90	146750000	191590000	99640000	33222000	40174000	74778000	2.95585	0.0306336
F7CSA1	1234900000	1804800000	1259100000	493220000	635280000	637790000	2.4338	0.0117421
F7CTP8	2091600000	3188200000	2470000000	1102800000	1267100000	1451600000	2.02795	0.0177571
F7CUN8	114910000	174500000	217520000	17772000	38131000	11269000	7.54675	0.00894029
F7CV76	126900000	169470000	151610000	27018000	42491000	18286000	5.10257	0.0010799
F7CXX5	373660000	347120000	499510000	114620000	114450000	129340000	3.40473	0.00370071
F7CXZ1	116110000	143860000	107950000	63210000	64680000	56292000	1.99759	0.00539077
F7CY03	87633000	103920000	105540000	49196000	9104600	38208000	3.07841	0.00726487
G7N7Y8	176090000	154660000	195060000	90795000	36965000	26682000	3.40458	0.00580735
F7CZP8	2818000000	5020600000	6138700000	2023300000	468070000	1376300000	3.61388	0.0349974
F7CZY3	1878700000	1759700000	1473600000	624380000	622270000	1018900000	2.25641	0.00601564
F7D0F3	121100000	180790000	233660000	50233000	40099000	88177000	3.00013	0.0288892
F7D162	5508900	39627000	18415000	104330000	88242000	175360000	0.172725	0.0237241
F7D2J0	57013000	100170000	110640000	36579000	12467000	16239000	4.10237	0.0200759
F7D4T9	42628000	47507000	37749000	3698200	6812000	9457400	6.40458	0.000388937
F7D5M6	171950000	223450000	250860000	110280000	92296000	111930000	2.05484	0.00992959
F7D7C4	357190000	487550000	588100000	175300000	109840000	117020000	3.56286	0.00799098
F7D9K5	897040000	928390000	626130000	362060000	284150000	462810000	2.21056	0.014787
F7DBZ3	37488000	43352000	56207000	20626000	15966000	1127100	3.63336	0.0148175
F7E6R8	9227800000	12990000000	9708900000	2182000000	5749000000	3517600000	2.7887	0.0123046
F7DDE3	94415000	138790000	237280000	27123000	16928000	22464000	7.07337	0.0334729
F7DDF0	40802000	57634000	36270000	13775000	13845000	29256000	2.36842	0.0352206
F7DDH4	902310000	649940000	817250000	218250000	98661000	281250000	3.96131	0.0029626
F7DGH1	913200000	996430000	1175600000	376560000	674590000	265470000	2.3433	0.0151395
F7DHI6	156850000	223610000	178660000	107220000	123770000	112910000	1.62582	0.023935
F7DLH1	26205000	41495000	34294000	19342000	18596000	13734000	1.97387	0.0242567
F7DLR1	2500000000	3062300000	2267800000	1433300000	1204200000	846390000	2.24752	0.00762363
F7DMN9	48460000	38681000	60805000	23913000	22048000	8720500	2.7056	0.0176847
F7DN43	170310000	227750000	168970000	65843000	51692000	79397000	2.87932	0.00416541
F7DNT9	293500000	441540000	369710000	82915000	18989000	117340000	5.03891	0.00460438
F7DP53	47201000	60903000	40614000	20674000	26592000	35688000	1.79278	0.0414751
F7DPC7	2733200000	2613600000	3830100000	1831000000	992550000	1465900000	2.13941	0.0234676
F7DQC9	855910000	938990000	810640000	232060000	208080000	203740000	4.04662	7.12085e-05
F7DQT7	186630000	205430000	105170000	610930000	564650000	525490000	0.292304	0.000526218
F7DRJ3	32084000000	38934000000	32188000000	67773000000	47555000000	57979000000	0.59551	0.0202677
F7DTN4	160330000	109950000	216700000	640490000	317180000	422600000	0.352815	0.0409113
F7DUL2	411360000	543130000	454200000	141930000	69212000	177830000	3.62157	0.00249481
F7DV33	8669800000	12149000000	12455000000	2374500000	4341100000	2542800000	3.5939	0.00424785
F7DWL4	2875200000	4858700000	3795800000	894070000	1290000000	182130000	4.87267	0.00973862
F7DXL1	31441000	53244000	29639000	11982000	3309600	2083700	6.57968	0.0169497
F7DZQ9	36282000	42700000	60693000	4651500	10084000	15152000	4.67336	0.00983381
F7E0W5	87692000	67567000	56597000	38800000	21602000	31065000	2.3162	0.0180234
F7E1A8	99495000	150260000	140360000	44352000	47358000	42497000	2.90682	0.00544252
F7E2J4	739840000	579070000	405310000	96126000	254610000	142820000	3.49346	0.0188029
F7E2U2	28612000	43428000	34813000	20592000	12124000	7869500	2.63279	0.0178641
F7E3H9	48036000	49446000	63710000	9090000	13080000	23676000	3.51594	0.00440546
F7E3K0	452410000	561440000	806880000	353360000	255450000	206280000	2.23378	0.0417034
F7E3S4	60141000	101590000	78334000	18451000	35085000	17770000	3.36669	0.0132527
H9Z0H8	831160000	1158700000	1295700000	241380000	226000000	452190000	3.57293	0.00719257
F7E4U8	69773000	92127000	66394000	25259000	22790000	27497000	3.02192	0.00340335
F7E663	451370000	758460000	666060000	379440000	287550000	283770000	1.97304	0.0327158
F7E6S3	142540000	207420000	211360000	36294000	26559000	63110000	4.45623	0.00428332
F7E8B0	1743100000	2288300000	2416800000	897810000	945300000	546810000	2.69808	0.00500521
I2CV35	88345000	56437000	56825000	35481000	16983000	8630700	3.29991	0.0239362
F7E8S5	2004900000	1798700000	1858300000	1258800000	821160000	1102600000	1.77904	0.00433419
F7E9Z1	51146000	66961000	75883000	21409000	5741000	16683000	4.42566	0.00432731
F7EAH0	38298000	60743000	67480000	2029100	13767000	13315000	5.72019	0.00889986
F7ECQ7	406880000	740570000	505850000	259090000	290110000	268270000	2.02246	0.0486333
F7ECX2	984240000	1265700000	1490500000	252320000	414140000	384250000	3.55992	0.00440242
F7EDQ6	9665600000	11132000000	14064000000	6473800000	5885800000	8178700000	1.69739	0.0310738
F7EE90	103800000	135770000	152860000	47358000	42579000	57138000	2.66823	0.00550163
F7EHS8	185730000	215170000	261700000	58832000	50936000	59056000	3.9248	0.00178883
F7EJW4	2683900000	4233900000	2582700000	1127400000	1374800000	1497100000	2.37554	0.0282291
F7EMD9	728880000	2407500000	2632300000	140170000	226520000	309780000	8.52762	0.0479648
F7ENQ4	11415000000	14804000000	11089000000	2663700000	4938700000	3690300000	3.30373	0.00308399
F7EPP4	9283300	9416400	5535300	3232400	4711300	2208100	2.38726	0.0327621
F7ER34	16072000	13789000	15482000	2168900	5073200	8689100	2.84618	0.00812103
F7ES75	10297000000	9875600000	10823000000	1937900000	4011800000	2610400000	3.62094	0.00036571
F7ET79	139170000	174010000	307590000	24273000	30926000	20037000	8.25097	0.0240991
F7EUC5	454980000	603520000	713000000	251960000	143470000	195280000	2.99893	0.00830781
F7EUS3	4953000000	7382500000	4916000000	1854400000	1589700000	1847900000	3.25992	0.00829508
F7EUX6	19154000	22659000	26309000	2149800	7142900	3411800	5.36204	0.00193358
F7EW26	28460000	38567000	58709000	8375500	12206000	5727000	4.77929	0.0218291
F7EWE3	3401100000	6639400000	6777800000	1810500000	2504500000	2445200000	2.48784	0.0407702
F7EYD7	209990000	298350000	252490000	140880000	37765000	104930000	2.68299	0.0158308
F7F0C0	200000000	227870000	268180000	123140000	100720000	46515000	2.57439	0.00926576
F7F0I5	153750000	134960000	114940000	58867000	41281000	38338000	2.91474	0.00238096
F7F1D7	772120000	1311700000	899860000	336320000	375160000	353060000	2.80279	0.0172467
F7HSL6	16612000000	14805000000	16511000000	12652000000	7109600000	10160000000	1.60179	0.0245119
F7F6H6	2411200000	1603200000	1844100000	847100000	909300000	583760000	2.50346	0.0106568
F7F6T8	146090000	104400000	85180000	58426000	39319000	44292000	2.36326	0.0267534
F7F8C9	23493000	50152000	36766000	218270	7527500	7324100	7.32661	0.0169336
F7F8G8	2384300000	3436600000	1911700000	216910000	188900000	542010000	8.1583	0.00823933
F7FAC0	68262000	133030000	103930000	3082100	46181000	13308000	4.878	0.0238495
F7FB09	82552000	134120000	123370000	18210000	39737000	38328000	3.53199	0.0091013
F7HG91	656700000	698360000	1031600000	469100000	239200000	119240000	2.88404	0.0295754
F7FDD1	52723000	15571000	41794000	104020000	114980000	66856000	0.385117	0.0326557
F7FDH5	4363900	59559000	48084000	111270000	74007000	102270000	0.389526	0.04438
F7FF79	15249000000	15345000000	14687000000	7963500000	8523100000	9954100000	1.71255	0.000559292
F7FKQ3	140310000	186550000	237980000	79874000	103950000	50853000	2.40688	0.0266095
F7FL52	539860000	758910000	504640000	326550000	221130000	368930000	1.96748	0.0312864
F7FL93	28003000	31605000	38321000	12697000	4863200	11008000	3.4279	0.0038625
F7FLW2	4823400000	5243500000	5361600000	2779700000	1495200000	3960600000	1.87341	0.0304243
F7FND7	1278700000	2082900000	2868100000	16606000	22734000	6269800	136.587	0.0108858
F7FR38	132210000	147310000	158950000	24294000	28650000	2727200	7.87607	0.000331785
F7FRW5	436620000	898290000	522440000	122320000	114550000	224100000	4.02922	0.0333432
F7FS44	36161000000	25589000000	38769000000	22573000000	13050000000	18130000000	1.87002	0.0330601
F7FS54	1554500000	1915800000	1911000000	1387400000	656240000	1126200000	1.69766	0.0396456
F7FST1	1978300000	1679300000	1493100000	620190000	997140000	651950000	2.26975	0.00666158
F7FSW1	1490900000	2330700000	1459000000	719710000	912310000	373380000	2.63319	0.0286141
F7FV52	590720000	545970000	527750000	326670000	333270000	110090000	2.16153	0.0169583
F7FVA6	35049000000	34200000000	50714000000	21477000000	26828000000	18770000000	1.78849	0.0397644
F7FW46	81649000	108360000	54992000	19528000	21410000	22726000	3.84834	0.0173
I0FJ06	94245000	86755000	131340000	20568000	30593000	18378000	4.49158	0.00478888
F7FXP0	1213100000	2072400000	2486700000	441120000	422590000	871720000	3.32609	0.0288063
F7FYU5	89444000	162200000	90096000	50643000	9377800	36048000	3.55724	0.0386586
F7G101	683710000	561140000	915500000	371480000	301570000	444470000	1.93316	0.035892
F7G1K3	31640000	51675000	83322000	9044700	9953500	15728000	4.7986	0.0443468
F7G2I9	341230000	543080000	618010000	128430000	289640000	184880000	2.49162	0.0345391
F7G3Z8	3556600000	4885400000	4553200000	1534000000	2471500000	1109300000	2.54071	0.00977881
F7G588	2375800000	1682500000	1737700000	477200000	836820000	659250000	2.93726	0.00655944
F7G5D3	316930000	405470000	426150000	148080000	140130000	178690000	2.45995	0.00305975
F7G637	100360000	94268000	105540000	28822000	72306000	70162000	1.7524	0.0416191
F7G6L8	18415000000	22394000000	20303000000	9761000000	7061100000	3743800000	2.97152	0.00292095
F7G8G5	2009900000	2312400000	3203600000	1578300000	1070900000	1540800000	1.79616	0.047623
F7GAT9	799360000	934100000	898920000	666790000	581290000	455190000	1.54549	0.0135582
F7GBU0	28384000	63288000	63553000	24855000	8653000	13131000	3.32822	0.0457507
I0FNS4	991280000	1581900000	1867400000	853310000	456190000	594680000	2.33202	0.0404414
F7GCF5	617330000	1036300000	1097600000	354180000	319080000	386920000	2.59506	0.0207617
F7GCL3	1032800000	803620000	698250000	340190000	269590000	459890000	2.36958	0.0125463
F7GEU6	2073700000	2186800000	2518100000	1503300000	747030000	1048600000	2.05479	0.0107264
F7GF01	862050000	1049700000	1070500000	803930000	423560000	529670000	1.6972	0.0358563
F7GG83	1503000000	1700400000	1386000000	781970000	219120000	1028900000	2.2608	0.0292417
F7GG87	1751100000	1874900000	2445300000	1127400000	717170000	1472500000	1.83032	0.0397588
F7GGC1	48930000	40433000	39358000	18721000	17970000	10052000	2.7538	0.00264616
F7GHV1	1226500000	1093000000	1426700000	834800000	861680000	377180000	1.80656	0.0392297
F7GIE4	182580000	186370000	133160000	45958000	32335000	47356000	3.99613	0.00213323
F7GIK6	600520000	626190000	527720000	381720000	416590000	282700000	1.62295	0.0107448
F7GJI8	377010000	554900000	217660000	89942000	68046000	40554000	5.79006	0.0322745
F7GJV9	5343700000	6011300000	3404000000	2375500000	2484400000	1488300000	2.32491	0.0292415
H9ESR3	228390000	201010000	287620000	93458000	83324000	100290000	2.58785	0.0048845
F7GKZ6	409100000	351960000	207580000	83776000	33056000	23785000	6.8885	0.0117335
F7GLX0	84018000	73062000	113720000	57847000	13970000	2676500	3.63522	0.034409
F7GNE4	1686700000	2801900000	2837500000	1166000000	953780000	1356700000	2.10733	0.0314952
F7GPG0	927020000	952910000	1221100000	624200000	699660000	517850000	1.68378	0.0176257
F7GPG9	1357700000	2327400000	3191100000	34378000	35712000	70531000	48.8988	0.0132769
F7GPN9	3610600000	3146800000	4230500000	2674700000	539340000	1311700000	2.42787	0.0368297
F7GPR9	920710000	991780000	1573000000	424420000	658070000	342740000	2.44556	0.0390533
F7GPV6	680550000	939720000	972180000	256040000	233780000	361610000	3.04482	0.004441
H9ZCB7	3835700000	4769300000	3978500000	1042900000	2064700000	1661400000	2.6386	0.00330209
F7GQT7	1677600000	2492100000	2592000000	704250000	945870000	1125200000	2.43637	0.0133827
F7GR34	27982000	36938000	53399000	20848000	7854500	14898000	2.71371	0.0404381
F7GRA6	288680000	266690000	322880000	149160000	188440000	153970000	1.78662	0.00326862
F7GRF0	350380000	571730000	650480000	198240000	299410000	180710000	2.31822	0.0373592
F7GRN6	55970000	51367000	61664000	1729400	27215000	984150	5.64682	0.00707087
F7GRR9	218700000	257370000	315150000	31349000	12796000	74971000	6.64243	0.0026116
H9YVZ4	1346200000	1873400000	1384100000	956630000	396830000	554260000	2.41319	0.019482
F7GTW9	5687400000	4684500000	3577500000	876380000	883020000	1460900000	4.33171	0.00501329
F7GU54	367880000	670750000	649120000	169340000	227100000	215870000	2.75637	0.0224396
F7GUE2	40326000	72070000	74700000	23578000	29341000	30004000	2.25626	0.0365258
F7GUH7	1346100000	1922400000	1738000000	231600000	549690000	440130000	4.09892	0.00287569
F7GV86	153750000	136970000	156480000	5007500	5310700	2173500	35.7998	1.96226e-05
F7GVG6	220590000	218060000	260420000	130360000	143210000	142770000	1.67908	0.00278116
F7GVL3	987370000	1715900000	1422000000	457110000	571620000	382490000	2.92319	0.0144032
F7GVN1	1392400000	1711400000	1549500000	980500000	446050000	926700000	1.97739	0.0165754
F7GVT3	1733000000	2848000000	3015800000	623630000	550410000	884440000	3.69049	0.0112718
F7GVU4	172220000	364560000	268050000	40369000	109230000	52500000	3.98236	0.0277865
F7GVV2	74812000	77870000	94820000	15507000	1053100	2039700	13.3067	0.000604574
Q5TM56	152380000	166780000	213600000	104130000	64985000	52595000	2.40296	0.0126944
F7GW16	22995000000	33806000000	35099000000	16668000000	15770000000	18034000000	1.82081	0.0238659
F7GW48	684000000	756390000	752310000	376990000	175540000	545370000	1.99718	0.0289915
F7GWF5	1911000000	1724400000	1977200000	887920000	631570000	1405500000	1.91884	0.0202122
F7GWT5	326490000	549460000	635920000	138950000	111820000	187050000	3.45318	0.0194703
F7GXE0	1225300000	1569300000	1468900000	345350000	193880000	486760000	4.1555	0.00124004
F7GZ82	1008700000	1186500000	941620000	202110000	145230000	69381000	7.52739	0.00039057
F7GZD6	118510000	112070000	98798000	44204000	13486000	50913000	3.03286	0.00466804
F7GZJ1	101400000	172620000	120120000	37206000	37437000	47553000	3.22547	0.0137059
F7H0I6	502850000	656580000	861220000	262980000	325840000	337410000	2.18159	0.0265253
F7H0R4	4710600000	6290400000	9225200000	2914300000	1956800000	2367500000	2.79421	0.0327943
F7H1L8	51842000	82085000	68080000	41386000	11034000	11762000	3.14741	0.0258221
F7H1V9	2420600000	1917800000	1028100000	450420000	684080000	566670000	3.15459	0.0415269
F7H2G1	1117100000	1345600000	1097500000	324840000	426000000	252510000	3.54831	0.000826782
F7H2J6	604050000	490960000	358310000	107280000	85022000	97307000	5.01821	0.00554281
F7H337	227770000	227240000	223880000	82506000	61587000	101390000	2.76553	0.000235773
F7H3C4	8493700000	11776000000	8812500000	3017500000	5372500000	2458300000	2.68081	0.0114948
F7H4U0	2727400000	2623800000	2135400000	820720000	425410000	1610300000	2.62096	0.0171772
F7H597	46424000	105390000	69390000	7396800	17467000	6593700	7.03184	0.0225259
F7H5B9	4267400000	4992400000	2496500000	1220200000	1267500000	1762900000	2.7658	0.0303237
F7H615	3352500000	3774500000	3266000000	1135900000	2026700000	1286800000	2.33582	0.00333854
F7H6I9	27457000	38651000	36507000	25503000	8749800	7641000	2.44941	0.039467
I2CW30	805670000	624140000	715460000	1199700000	1375500000	1543300000	0.520886	0.00422531
F7H7I9	1924600000	2919100000	3471700000	1374900000	1357900000	1628800000	1.9065	0.0459943
F7H862	61376000	63385000	33777000	1453900	9290300	10242000	7.55439	0.00996868
F7H8A7	35472000	76486000	45175000	7526000	9956700	8770600	5.98527	0.0244582
F7H8X3	419060000	535570000	232350000	41738000	158780000	44897000	4.83662	0.0311432
F7H940	98779000	133330000	167120000	35599000	20091000	22561000	5.1019	0.0062172
F7H990	670060000	560990000	795810000	103730000	173850000	69994000	5.83145	0.00167257
F7HAN1	431300000	524030000	233170000	142980000	82218000	77319000	3.9287	0.0287565
F7HB73	116400000	70312000	81791000	28023000	31736000	17034000	3.49645	0.0117312
F7HBG1	595360000	739080000	593440000	80378000	173640000	158170000	4.67719	0.000847691
F7HBX0	2755300000	3593400000	2381700000	338590000	1577900000	479270000	3.6441	0.0164354
F7HC83	785140000	1617200000	1255200000	241480000	548440000	258330000	3.48919	0.0289229
F7HRD5	932670000	1367800000	1025100000	369970000	133250000	365030000	3.8302	0.00596525
F7HCV8	140750000	152150000	150060000	82569000	53612000	53468000	2.33568	0.00120247
F7HDB3	62125000	134410000	81463000	32361000	9603200	14832000	4.89466	0.0313242
F7HDT6	37307000	65209000	73170000	1377100	18824000	22748000	4.09056	0.0252806
G7NER4	30948000000	20422000000	20672000000	2440300000	1375900000	2966800000	10.621	0.00340802
F7HE34	361300000	424320000	485670000	76994000	122120000	38094000	5.35939	0.00135394
F7HEE6	725630000	612960000	857700000	338620000	312330000	296170000	2.31891	0.00439612
F7HEX0	487470000	750100000	891860000	213070000	236870000	274820000	2.93812	0.0174271
F7HF82	368340000	269070000	556550000	119800000	193300000	66964000	3.14147	0.0419042
F7HFK5	25573000000	34056000000	35353000000	10628000000	17204000000	19482000000	2.00748	0.017284
F7HG10	205020000	343200000	226990000	128560000	60614000	53320000	3.19682	0.0224405
F7HG54	74288000	136400000	89185000	40682000	42091000	22638000	2.8448	0.0304012
F7HGT6	327070000	479150000	472160000	222840000	169930000	236860000	2.03037	0.0156702
H9EMR0	103850000	164400000	227830000	59850000	66016000	70051000	2.53209	0.0495241
H9G2C0	58091000	65425000	118890000	35639000	14356000	19148000	3.50586	0.0460782
F7HHA7	29535000	28744000	10631000	5374000	2565700	2591000	6.54372	0.0356393
F7HHF7	681320000	802350000	1114000000	82851000	145640000	259320000	5.32516	0.00715375
G7N3J4	47134000	43760000	70388000	4490300	11000000	8820200	6.63425	0.00601606
F7HIR3	200770000	327320000	374840000	68913000	170490000	77172000	2.85218	0.0332876
F7HJ78	412210000	233350000	283060000	71776000	146090000	98323000	2.93691	0.0238798
F7HJZ7	134590000	134980000	159610000	54314000	25415000	78803000	2.70721	0.00673206
F7HKH5	13276000	18093000	15660000	4374700	722950	6238300	4.14866	0.00507968
F7HKK7	1023700000	1899000000	1145200000	582480000	298890000	447540000	3.06108	0.0330587
F7HLQ1	69848000000	47255000000	73525000000	31484000000	20127000000	29794000000	2.34172	0.0152055
F7HLV2	3748500000	5521000000	6050700000	2705600000	2862000000	1709300000	2.10532	0.0268027
F7HMM7	353550000	495060000	306320000	235590000	239630000	185200000	1.74878	0.0499451
F7HMY1	929350000	1362800000	1368700000	715440000	664020000	626070000	1.82538	0.0202235
I0FGA6	1534900000	1727000000	2148900000	751680000	1341000000	943070000	1.78236	0.0343849
F7HNG8	17313000	30115000	25435000	6172700	2493800	5558700	5.12211	0.00749015
F7HPI2	166300000	127500000	291210000	57551000	48332000	50133000	3.74968	0.0445377
F7HPN8	2172500000	3177400000	1701200000	1059100000	982240000	610710000	2.65874	0.032589
F7HPQ5	162400000	409720000	323410000	100850000	73474000	87682000	3.41798	0.0442652
F7HQ13	5577300000	7033500000	6505100000	4736900000	3325500000	3792400000	1.6125	0.0152108
F7HQC8	135310000	173310000	293510000	71521000	50278000	37629000	3.77681	0.0387605
F7HQU2	6217700000	9941600000	12817000000	2922500000	4855300000	4173100000	2.42461	0.0464689
F7HQY3	62941000	102080000	66366000	16032000	28761000	22522000	3.43738	0.013772
F7HR90	67934000	74341000	98556000	165440000	171260000	140290000	0.504897	0.00409677
F7HR97	684810000	1223300000	1433900000	155850000	602790000	235760000	3.36083	0.0405014
F7HRR9	63418000	46806000	77992000	6504500	5284000	21735000	5.61445	0.00784388
F7HSI0	190630000	203020000	156710000	119920000	82516000	107330000	1.7767	0.0105139
F7HTB8	871980000	1350500000	725460000	275170000	385090000	493460000	2.55516	0.0397123
F7HTL0	211430000	332170000	386400000	142370000	127620000	193730000	2.00552	0.0486809
G7MEF6	1090700000	1234500000	1240800000	281230000	319560000	260250000	4.1415	6.49371e-05
G7MF91	517080000	825190000	693100000	253020000	158970000	321970000	2.77313	0.0126847
G7MH02	606870000	526670000	530130000	385980000	191460000	386890000	1.72521	0.0291849
G7MKR4	202030000	298290000	273760000	94893000	113340000	92889000	2.57065	0.00598404
G7MKR7	151230000	165870000	164710000	17628000	28592000	81696000	3.76661	0.00439077
G7MMC6	165590000	164910000	139700000	47820000	23393000	120650000	2.45071	0.0380625
G7MMS2	17389000	35118000	67827000	95492000	103100000	77713000	0.435511	0.0349758
G7MNW5	176580000	203210000	200410000	85400000	142700000	76776000	1.90307	0.0147694
G7MP64	60729000	81772000	117220000	32620000	39853000	33534000	2.45004	0.0369565
G7MP92	32931000	42651000	64570000	153580000	87321000	141880000	0.366141	0.0227384
G7MQ10	33394000	38940000	42769000	22842000	23982000	6474900	2.15958	0.0304275
G7MQ77	169970000	273990000	246950000	49776000	56068000	20876000	5.45226	0.00468007
G7MR94	3311800000	3621400000	4080900000	263790000	820930000	171340000	8.76877	0.000420245
G7MRK4	1180500000	2491500000	2676000000	875690000	695060000	766280000	2.71627	0.047708
G7MRU1	100360000	103480000	107850000	324380000	251730000	276040000	0.365769	0.00110206
G7MT32	74213000	65952000	50312000	23997000	19984000	28388000	2.63202	0.00605344
G7MTD1	171930000	184580000	146930000	80210000	46202000	50826000	2.84047	0.0020991
G7MUK4	160220000	361630000	357610000	114740000	104170000	67673000	3.06878	0.0438206
G7MX20	1899900000	2866500000	3092800000	1178500000	1651900000	840450000	2.14098	0.0325957
G7MX33	949710000	1251500000	1387300000	266730000	523100000	503570000	2.77448	0.00754715
G7MXM5	314530000	520480000	514750000	171500000	121890000	233820000	2.56019	0.0217158
G7MXN2	210610000	181360000	122820000	30275000	36650000	90872000	3.26236	0.0208784
G7MYE9	140290000	168600000	132810000	38324000	19568000	23478000	5.42829	0.000617283
G7MZ17	162650000	184830000	158030000	95388000	21627000	97290000	2.35883	0.0208683
G7MZ79	17990000	15970000	27133000	9557700	2768400	8645500	2.91313	0.0296395
G7N0D2	5341800000	10090000000	6798600000	2485100000	4173900000	1864200000	2.60822	0.0432454
G7N146	619750000	480090000	531240000	438290000	291730000	350080000	1.51012	0.03574
G7N1K0	4969500000	6819200000	7196800000	3765500000	3334100000	4734100000	1.60436	0.0412073
G7N3T4	26635000000	37384000000	27257000000	3936800000	2136300000	2079000000	11.1966	0.00143379
G7N443	272070000	285830000	367880000	145160000	74101000	154490000	2.477	0.00937287
G7N4H3	75529000	98147000	105670000	20350000	27549000	21751000	4.01071	0.00169208
G7N5G4	20821000	31424000	17491000	50577000	92991000	100630000	0.285572	0.0226276
G7N5U7	1047500000	2094800000	2287300000	538580000	657090000	855980000	2.64646	0.0467702
G7N5Y7	117800000	132980000	93802000	50006000	37685000	5614700	3.69304	0.00867932
G7N617	357360000	349580000	287110000	132720000	42899000	33607000	4.75108	0.00248344
G7N6A4	58658000	78927000	83716000	16964000	21080000	7577000	4.85086	0.00249169
G7N7R0	15997000000	15034000000	11506000000	7133000000	5053700000	10305000000	1.89123	0.0310096
G7N7V5	4693800000	5968300000	6844200000	2663300000	3349600000	2137800000	2.14783	0.0121128
G7NAT2	167300000	75297000	149730000	32337000	37022000	60807000	3.01405	0.0416447
G7NBF7	259950000	375490000	333100000	177530000	126980000	81779000	2.50729	0.0112604
H9Z2D5	1386400000	1616200000	2598600000	598630000	583190000	421080000	3.49442	0.0239238
G7NCN9	110470000	195450000	141380000	24657000	14505000	11131000	8.89388	0.00625897
G7NCR9	11394000	4478100	5051600	33487000	41120000	21079000	0.21867	0.0162675
G7NDG4	3180100000	5019300000	4234800000	1685200000	1642100000	1751700000	2.44816	0.0100835
G7NEA7	59314000	89529000	67015000	19669000	26131000	12889000	3.678	0.00598477
G7NFA8	1337700000	1438400000	1743500000	1007400000	508470000	1109900000	1.72125	0.0468449
G7NGK2	214180000	369940000	327040000	70459000	139640000	81909000	3.12033	0.0156675
G7NGL5	1356900000	1490200000	1544400000	532500000	1148900000	895530000	1.70416	0.0320214
G7NGN4	130920000	185100000	153140000	40882000	24191000	106360000	2.7367	0.028488
G7NHF2	2165500	3082800	4958800	139940000	273820000	167380000	0.0175639	0.00958802
G7NHF8	80732000	122380000	193150000	459130000	244670000	319220000	0.387345	0.0421246
G7NHL1	139840000	161260000	163080000	30087000	80001000	86301000	2.36357	0.00981438
G7NI79	6788600000	6269600000	7068900000	4400800000	4166500000	3022400000	1.73664	0.00424291
G7NJ13	294160000	270540000	380040000	126980000	166010000	118400000	2.29646	0.00809897
G7NJP8	38669000	64383000	36570000	5200500	14610000	15929000	3.90666	0.0223036
G7NKF9	155080000	152510000	128640000	64959000	76046000	32707000	2.51123	0.00483216
G7NL89	318360000	409020000	364760000	169920000	130770000	157980000	2.3811	0.00179958
G7NNA1	1856800000	2612800000	2685100000	1292100000	1101100000	1078200000	2.06104	0.0109017
G7NP88	977700000	1223000000	1005600000	297460000	443410000	379010000	2.86307	0.0014041
G7NPC1	255370000	410150000	310770000	191800000	170890000	100630000	2.10716	0.0321155
G7NQ17	29460000	50045000	52392000	25559000	15288000	15548000	2.33881	0.0350558
G7NRV4	53306000	116510000	78422000	3239500	14899000	10328000	8.72036	0.0172339
G7NS87	803410000	936400000	463120000	212670000	217830000	203890000	3.47252	0.0206801
H9ELV1	1184400000	1155500000	1344200000	923070000	330270000	614790000	1.97208	0.0286957
H9ELV2	1214000000	1227200000	1172700000	654300000	838950000	451910000	1.85789	0.00790684
H9H2R0	503210000	377470000	408690000	188300000	183970000	89631000	2.79144	0.00513912
H9EMA0	142710000	204880000	134430000	80919000	72340000	70935000	2.15001	0.0186479
H9EMH4	3375800000	2709500000	4399700000	1837100000	2018800000	1038900000	2.14207	0.0318833
H9EMM4	106580000	168340000	126220000	54984000	72069000	89785000	1.84995	0.0418485
I0FH65	8573200	9311500	13022000	22863000	13792000	20621000	0.53961	0.0451627
H9EMX3	398050000	644690000	434750000	241000000	151270000	159300000	2.6787	0.0197113
H9EMZ8	724170000	1135600000	1255900000	1861600000	1797200000	1604900000	0.591916	0.0159791
H9EN32	29324000	41513000	24638000	5413500	7040200	10895000	4.08909	0.0104277
H9EN41	157050000	181690000	155870000	80830000	97040000	107200000	1.73505	0.00358769
H9ENJ3	138270000	166490000	264900000	32563000	88261000	33574000	3.68956	0.031314
H9ENQ3	3822700000	6347700000	7516300000	1112900000	1971400000	1725600000	3.67715	0.0185499
H9ENR6	173220000	186170000	213850000	92347000	58659000	101050000	2.27426	0.00371184
H9ENW2	418280000	488540000	536940000	151720000	177820000	277580000	2.37805	0.00565486
H9EPG4	613850000	542670000	774810000	223740000	283370000	61427000	3.39702	0.00891347
H9EPG6	652540000	644340000	615510000	190190000	525470000	213430000	2.05835	0.0393184
H9YUL9	493830000	702460000	845600000	302860000	202950000	407810000	2.23494	0.0333232
H9EPT5	539140000	806650000	659470000	408490000	212970000	295040000	2.18795	0.0193618
H9EQ88	709150000	1282600000	1238600000	287570000	75775000	523270000	3.64346	0.0255551
H9EQ98	185060000	217070000	241910000	79612000	113710000	48701000	2.66107	0.00581554
H9EQB1	808430000	1562900000	1224300000	301800000	351050000	475490000	3.18665	0.021428
H9EQL3	89214000	147880000	144280000	63361000	52233000	28264000	2.65104	0.0215569
H9ER79	118300000	121350000	149720000	43838000	28719000	33133000	3.68408	0.000993911
H9ESD7	83607000	52814000	116300000	18798000	22111000	22834000	3.96469	0.0265648
H9ESE7	39403000	55629000	60797000	30964000	22898000	30822000	1.84012	0.0272702
H9ESJ6	1318100000	1479700000	2096500000	615690000	771760000	826950000	2.21021	0.021978
H9ESU3	633700000	871900000	995160000	413850000	156710000	470300000	2.40259	0.0274505
H9ET42	532650000	302300000	476520000	753210000	822640000	687410000	0.579461	0.0163113
H9EUI7	75058000	124440000	138390000	28856000	36355000	32357000	3.4631	0.0143385
H9EUM4	4009400000	4051000000	4513000000	413640000	711050000	953490000	6.0502	9.90701e-05
H9EV43	1088700000	1714600000	1607200000	654790000	701570000	911950000	1.9444	0.0267815
H9EVJ4	76380000	133020000	119720000	38069000	46009000	73318000	2.09103	0.0468891
H9EVN6	611430000	771320000	788530000	460700000	336590000	493990000	1.68149	0.0166066
H9EVV9	78887000	85497000	83386000	13179000	21343000	15313000	4.97181	2.98079e-05
H9EW01	3105800000	2830600000	2100600000	1012600000	604210000	831000000	3.28334	0.00445086
H9EXV7	1076300000	705260000	1189200000	225580000	346360000	226380000	3.72126	0.00879356
H9FNA3	783520000	1010800000	1229200000	535520000	690920000	478300000	1.7736	0.0375282
H9FPH1	5540100000	3966600000	3146300000	8931400000	6062200000	7990300000	0.550516	0.0350064
H9FPH7	795010000	1059300000	651880000	109170000	160670000	235700000	4.95745	0.00592103
H9FPI0	10637000000	15470000000	12751000000	4740800000	3653100000	5818500000	2.73409	0.00583863
H9FQ28	84645000	74573000	72302000	25552000	9850800	32929000	3.38817	0.00221314
H9FS63	111500000	126710000	116520000	61855000	69753000	98371000	1.54245	0.0254302
H9FSB1	210150000	244900000	301790000	82047000	64213000	129530000	2.74426	0.00834342
H9FSK0	228910000	182670000	237840000	148570000	123810000	91164000	1.78636	0.0161833
H9FTK4	812920000	1388600000	1377600000	372890000	458950000	517310000	2.65287	0.0188011
H9FV35	25439000000	27201000000	24040000000	12047000000	8799400000	21727000000	1.80112	0.0463951
H9FV62	1650600000	1277100000	2213500000	344320000	711870000	508590000	3.28557	0.0150958
H9FVG8	17700000	13913000	4749600	59655000	34863000	28084000	0.296591	0.0497706
H9FVY1	36710000	25736000	24541000	72210000	46403000	72088000	0.456143	0.0213572
H9FW07	53039000	79723000	27375000	12441000	8140300	8561800	5.49485	0.0451254
H9FWK6	198160000	268880000	254590000	102470000	151190000	52808000	2.35467	0.0178549
H9FXA8	2899900000	2483600000	2249400000	928010000	768180000	989600000	2.84196	0.0012105
H9FXS8	95043000	130240000	127490000	34624000	58856000	52511000	2.4164	0.00682751
H9FYL5	335730000	442020000	570640000	101130000	7920300	50228000	8.46562	0.00559871
H9FYS7	96416000	46685000	61823000	18719000	21681000	5093300	4.50449	0.0269958
H9FZ09	758480000	848310000	616850000	591970000	213220000	319280000	1.9775	0.0493892
H9FZ51	643440000	1464200000	1351100000	343760000	415570000	212080000	3.56054	0.0346859
H9FZ59	1928200000	2256000000	2845400000	1344700000	1171800000	1575100000	1.71806	0.0286677
H9FZA7	2402000000	4020900000	3084500000	1737000000	835700000	1431400000	2.37442	0.0271489
H9FZT3	191490000	273920000	341130000	90245000	56753000	59781000	3.90049	0.0109465
H9G0A9	672220000	1156400000	815690000	429490000	385660000	407930000	2.16201	0.0303102
H9G0T2	25976000	29516000	14764000	10439000	12631000	3266000	2.66768	0.0499083
H9G185	405600000	516000000	352890000	88922000	76989000	202960000	3.45511	0.00851953
H9H354	55771000	138270000	72994000	7537800	12426000	13522000	7.97457	0.0365706
H9H322	43371000	54827000	77510000	26511000	22797000	20540000	2.51558	0.025679
H9H3E3	113540000	132810000	148570000	72718000	82546000	65530000	1.78864	0.00673533
H9H468	154260000	192170000	165130000	35008000	22566000	23941000	6.27565	0.000275812
H9H4D4	77869000	136890000	92417000	4178000	44564000	31793000	3.81419	0.024162
H9YW07	129720000	67644000	127850000	13504000	12732000	2663200	11.2534	0.00880659
H9YWZ7	1068400000	743560000	508020000	297570000	190450000	275530000	3.03841	0.0351515
H9YXQ4	36331000	52770000	61629000	13072000	18774000	24760000	2.66279	0.0182593
H9Z0C1	1195600000	1891500000	1311900000	603230000	669420000	495100000	2.48847	0.0165898
H9Z1B4	41568000	33988000	41836000	24853000	8855900	18570000	2.24549	0.0150727
H9Z4K5	522720000	645900000	879090000	201700000	346780000	328840000	2.33405	0.0267545
H9Z5D2	3743700000	6449000000	5867000000	2853000000	2259900000	3084300000	1.95917	0.037857
H9Z784	1858500000	2419800000	2215300000	1436000000	1087900000	1099000000	1.79238	0.00872648
H9Z7D8	228590000	258670000	241530000	88093000	46634000	148850000	2.56999	0.00866425
H9Z8P1	2130500000	2685600000	3142200000	1750400000	1804200000	1533300000	1.56416	0.0346041
H9Z9F5	353770000	328870000	358740000	119460000	99618000	147610000	2.83996	0.000176338
H9Z9T3	519930000	401550000	481910000	140900000	68014000	356230000	2.48324	0.0401384
H9ZAH4	606250000	1152600000	1010400000	455030000	438830000	493200000	1.99649	0.0487219
H9ZBW4	126710000	198580000	81342000	28995000	18421000	5097300	7.74341	0.0275399
H9ZCI7	10177000	22713000	16756000	2372300	5622900	1798500	5.06918	0.0252228
H9ZCT1	1172800000	1971500000	705820000	292270000	150210000	219280000	5.818	0.0459991
I0FGK6	610890000	671900000	510710000	215990000	177310000	464880000	2.08989	0.0373646
I0FGN3	98909000	99041000	66997000	32171000	10029000	15016000	4.63065	0.00533355
I0FGY1	12634000	21288000	16704000	45790000	31204000	69175000	0.346353	0.0483687
I0FIG1	316250000	339190000	412760000	82524000	184030000	79501000	3.08679	0.00590086
I0FKB3	77016000	152720000	117220000	48890000	9446700	16970000	4.60724	0.0222826
I0FKQ1	497890000	636240000	482370000	88139000	90687000	103900000	5.71755	0.000827747
I0FL94	68309000	109530000	93797000	6893900	8071800	3438300	14.7596	0.00221372
I0FMS3	1331100000	2731200000	1688600000	522170000	1011100000	283610000	3.16526	0.0497337
I0FN04	484900000	398990000	646290000	95351000	126670000	305440000	2.90103	0.026716
I0FNF9	188060000	229240000	223840000	12598000	64537000	73673000	4.25137	0.00206941
I0FNG3	462020000	590660000	594940000	232390000	193140000	342120000	2.14632	0.00928578
I0FQ09	106860000	222740000	202980000	478270000	417630000	305780000	0.443196	0.0227103
I0FQC9	30679000	70431000	62004000	10692000	12387000	395350	6.94861	0.0212689
I0FRJ6	690450000	1413100000	997510000	330950000	194260000	319990000	3.66903	0.024564
I0FS71	51599000	58176000	58839000	17760000	44116000	34452000	1.75042	0.0400233
I0FTL1	61129000	72398000	61906000	34712000	33799000	3815100	2.70211	0.0190009
I0FUH4	638950000	1040200000	835420000	575040000	224750000	298490000	2.28955	0.0399959
I0FWH0	52464000	96395000	75507000	6451200	24800000	13217000	5.04554	0.0121161
I2CT61	2344000000	3185600000	2337000000	1599100000	1683900000	1391600000	1.68284	0.022568
I2CTD8	33521000	26656000	17469000	914140	8096000	5023100	5.53301	0.0141166
I2CTG7	854560000	1088600000	992190000	639930000	596700000	245560000	1.98041	0.0270864
I2CTP6	308660000	452710000	521300000	192780000	179310000	106240000	2.68156	0.0170705
I2CUK0	49115000	94618000	51563000	10172000	3787400	26427000	4.83569	0.0335539
I2CWI5	172300000	226650000	330200000	39728000	100940000	115190000	2.84982	0.038138
I2CYF2	281390000	235070000	233240000	107910000	81345000	111100000	2.49605	0.00122924
I2CYS6	1256000000	1700100000	1586200000	454470000	287630000	155690000	5.05942	0.00156766
P00002	3127000000	4115800000	3252600000	1566200000	2325800000	1197300000	2.06225	0.0166613
P02026	424000000000	469000000000	352000000000	246000000000	173000000000	247000000000	1.86985	0.00987819
P68077	25423000	29671000	62273000	599490000	612470000	427050000	0.0716085	0.00113446
Q0GBW6	205310000	167890000	141680000	26476000	84372000	29420000	3.67069	0.00906779
Q0PXR1	2739900000	3015600000	2200800000	1100200000	1141000000	1081200000	2.39474	0.00299453
Q3YAJ5	5312500000	10990000000	10050000000	2308100000	2124700000	4028300000	3.11455	0.0326265
Q53CG4	8533300000	12048000000	11336000000	6194600000	2520200000	4090000000	2.4926	0.0135253
Q5TM61	101540000	109630000	100490000	38011000	18264000	23560000	3.9038	0.000298918
Q5TM70	759420000	1048600000	763850000	250710000	440290000	125810000	3.14868	0.0115004
Q6IYH4	2010500000	2136800000	2435700000	683150000	1343900000	1536200000	1.84747	0.0248578
Q6J512	7166800000	9697500000	5549500000	4540300000	3168100000	2573400000	2.17995	0.0392627
Q7YRG5	328120000	359560000	344880000	60321000	44454000	202360000	3.36191	0.00903772
Q8HXP2	5760600000	4441800000	5800200000	4058400000	2497200000	2993600000	1.67581	0.0284591
REV__A0A1D5Q1R5	1620200000	1141800000	665860000	143610000	98959000	251280000	6.94111	0.0248255
REV__A0A1D5Q3T6	166120000	187090000	249660000	5925000	17162000	52038000	8.02489	0.00357933
REV__F7HPC8	409970000	598450000	457970000	57117000	4864000	7882400	20.9894	0.00139836
REV__A0A5F8A5I8	146140000	180910000	146640000	14337000	15756000	36340000	7.13034	0.000554261
REV__F6YN59	448850000	654570000	716320000	347920000	211230000	293620000	2.13392	0.0232142
REV__F7CX22	14251000	94941000	30007000	264540000	292150000	596650000	0.120692	0.036402
