# Supplementary material for: Proteomic and phosphoproteomic profiling of SARS‐CoV‐2‐associated liver injury: a report based on rhesus macaques
Source: MedComm (2020). 2023 Aug 26;4(5):e358. doi: 10.1002/mco2.358 (PMC10458660; doi:10.1002/mco2.358)
Supplement: Supplementary file 4 — Supporting Information [file MCO2-4-e358-s002.xlsx]

## Sheet: Sheet1
Supplementary Table S3: Functional analysis of differentially expressed proteins in rhesus macaque livers.
catagolue
DV-HC	Pathway enrichment analysis for differently expressed proteins when comparing DV group with HC group
DV-OV	Pathway enrichment analysis for differently expressed proteins when comparing DV group with OV group
DV-HC-pho	Pathways enriched for proteins containing differentially expressed phosphosites in the liver of rhesus macaques when comparing DV group with HC group
DV-OV-pho	Pathways enriched for proteins containing differentially expressed phosphosites in the liver of rhesus macaques when comparing DV group with OV group

## Sheet: DV-HC
Ingenuity Canonical Pathways	pvalue	geneID
Ribosome	9.47e-23	A0A1D5Q4H5/A0A1D5Q793/A0A1D5QU28/F6U8N3/A0A5F7ZKH0/F7B979/F7GNB2/F7HIX4/F7EW22/A0A5F8AHB8/H9FYL6/F6T7R1/F6T7U9/F6T928/F6TQP3/F6TU46/F7HI21/F6U6B5/F6UQR0/F6VFF5/F6WKH0/G7NAG1/F6Y8S5/F6Y9M4/F6YVX1/F6ZCN6/F6ZWF5/F7A782/F7A9N0/F7AMR7/F7CQW3/F7E6R8/F7DV33/F7DWL4/F7ES75/F7EZM8/F7FG14/F7GQT7/F7GV86/F7GZ82/F7H2G1/F7H349/F7H3C4/F7HBX0/G7NER4/F7HQ13/F7HQC8/G7N0D2/G7N7R0/G7NGL5/H9FV62/I2CYS6
Coronavirus disease - COVID-19	3.94e-15	A0A1D5Q793/H9FZ50/A0A1D5QQL5/A0A1D5QU28/F6U8N3/F7B979/F7GNB2/F7HIX4/F7EW22/A0A5F8AHB8/F6R1P6/F6T7R1/F6T7U9/F6T928/F6TQP3/F7HI21/F6U6B5/F6UQR0/F6VFF5/F6WKH0/F6Y9M4/F6YK65/F6YLX1/F6YVX1/F6ZCN6/F6ZWF5/F7A782/F7A9N0/F7AMR7/F7CQW3/F7E6R8/F7DV33/F7DWL4/F7ES75/F7EV32/F7FG14/F7GQT7/F7GRA6/F7GZ82/F7H2G1/F7H349/F7H3C4/F7HBX0/G7NER4/F7HQ13/G7MHG1/G7N0D2/G7N7R0/G7NGL5/H9FV62/H9FY23/I2CYS6/Q0PXR1
Metabolic pathways	1.84e-07	A0A1D5Q2F4/H9FVU4/H9ENP3/A0A1D5QED6/G7NQ58/A0A1D5QKS1/A0A1D5QPG1/A0A1D5QPG5/A0A1D5QV65/A0A1D5QVH6/A0A1D5QX71/A0A1D5R0F2/F7H483/A0A1D5R6K9/A0A1D5RBH7/A0A1D5RJH1/A0A1D5RL31/A0A5F7Z994/G7NLY1/A0A5F7ZCW4/F7FNG8/A0A5F7ZS74/F6QD04/A0A5F8A314/G7NH10/A0A5F8AE86/A0A5F8AMM7/F7D3I3/F6PUG5/F6QEE7/F6ZKL2/F6RBA2/F6RQ47/F6RQL9/F6RZ93/F6SQD2/F6SUC4/F6SVX9/F6T734/F6TQ14/F6TU01/F6TW24/F6W670/F6WC35/F6WHT9/F6WRQ8/F…
Protein export	2.68e-05	A0A1D5Q506/A0A1D5RIY6/F6ZRH2/F7B5P3/F7DHR2/F7HPN8/G7MEF6/H9EML7/H9ENW2
Amino sugar and nucleotide sugar metabolism	0.000137919	A0A1D5QED6/F7FNG8/F7F187/F6WHT9/F7FLX2/F7GRF0/F7GZ39/G7MVC5/G7NFA8/H9EV43/H9EVN6/H9Z0R8
Huntington disease	0.000168279	F7HMX1/H9Z538/H9ENP3/A0A1D5QZ56/A0A1D5R0T0/A0A1D5R6K9/A0A5F8AMM7/F6QA37/F6QI47/F6ZKL2/F6TS39/F6UFI7/F6Z952/F7AVF8/F7GAF4/F7H0I6/F7HLV2/G7MR84/G7MX33/G7N032/G7NQ17/H9EXV7/H9FT55/H9FTP6/H9FXA8/H9FXF7/H9FZD7/H9Z018/H9Z3S0/H9Z5D2/H9Z897/I0FJB7/I2CYQ9/Q3YAJ5/Q6IYH1/Q6IYH4/Q6IYH8
Parkinson disease	0.000206291	F7HMX1/A0A1D5Q778/A0A1D5QZ56/A0A1D5R6K9/A0A5F8AMM7/F7D3I3/F6QA37/F6RHG3/F6TS39/F6UFI7/F7AVF8/F7BFH8/F7EFD7/F7EHQ6/F7GAF4/F7H0I6/F7HLV2/F7HMU1/G7MR84/G7MX33/G7N032/H9EXV7/H9FXA8/H9FXF7/H9FZD7/H9Z018/H9Z3S0/H9Z5D2/I0FJB7/I0FJU1/I2CYQ9/Q3YAJ5/Q6IYH1/Q6IYH4/Q6IYH8
Prion disease	0.000297839	F7HMX1/A0A1D5QZ56/A0A1D5R6K9/A0A5F8AMM7/F6QA37/F6SL33/F6TS39/F6UFI7/F7AVF8/H9ENN4/F7EFD7/F7GAF4/F7GRA6/F7H0I6/F7HLV2/G7MHG1/G7MR84/G7MX33/G7N032/H9ENR6/H9EP04/H9EXV7/H9FXA8/H9FXF7/H9FZD7/H9Z018/H9Z3S0/H9Z5D2/I0FJB7/I2CYQ9/Q3YAJ5/Q6IYH1/Q6IYH4/Q6IYH8
Primary bile acid biosynthesis	0.000300827	A0A1D5Q2F4/A0A1D5RJH1/A0A5F7Z994/A0A5F8A314/F7GUB0/F7HD06
Biosynthesis of cofactors	0.000542988	A0A1D5QED6/A0A1D5QVH6/A0A1D5RBH7/A0A5F7ZCW4/F6RBA2/F6RZ93/F6W670/F6XJJ8/F6ZD19/F7A368/F7ACZ9/F7GRF0/F7H5N9/H9EVE8/H9EWI5/H9FTK4/H9Z0R8/I0FMS3
Peroxisome	0.000615223	A0A5F7Z994/A0A5F8A314/F6QAN9/F6SA75/F6Z2T2/F7F4Q3/F7GUH7/F7H9P5/I0FJJ0/G7MGP8/G7MQ77/G7NGR4/H9ER79
Pathways of neurodegeneration - multiple diseases	0.000870449	F7HMX1/H9ENP3/A0A1D5QZ56/A0A1D5R6K9/F6SWC0/A0A5F8AMM7/F6QA37/F6ZKL2/F6TS39/F7GLY5/F6UFI7/F7AVF8/H9ENN4/F7BFH8/F7BSK1/F7CV42/F7EFD7/F7EHQ6/F7GAF4/F7H0I6/F7HC83/F7HLV2/F7HMU1/G7MR84/G7MX33/G7N032/G7N138/G7NQ17/H9EMX3/H9ENR6/H9EP04/H9EXV7/H9FT55/H9FTP6/H9FXA8/H9FXF7/H9FY23/H9FZD7/H9Z018/H9Z3S0/H9Z5D2/I0FJB7/I2CYQ9/Q3YAJ5/Q6IYH1/Q6IYH4/Q6IYH8
Alzheimer disease	0.000955755	F7HMX1/A0A1D5Q778/H9ENP3/F7H3Y6/A0A1D5QZ56/A0A1D5R6K9/F6SWC0/A0A5F8AMM7/F6QA37/F6ZKL2/F6TS39/F6UFI7/F7AVF8/H9ENN4/F7CV42/F7EFD7/F7GAF4/F7H0I6/F7HLV2/G7MR84/G7MX33/G7N032/H9ENR6/H9EP04/H9EXV7/H9FT55/H9FTP6/H9FXA8/H9FXF7/H9FY23/H9FZD7/H9Z018/H9Z3S0/H9Z5D2/I0FJB7/I2CWU4/I2CYQ9/Q3YAJ5/Q6IYH1/Q6IYH4/Q6IYH8
Fatty acid degradation	0.00108358	F7H483/F6YXK0/F7D0Y3/F7DIX8/F7GUH7/F7H5N9/G7NGR4/H9FQ29/P28469
Biosynthesis of nucleotide sugars	0.00108358	A0A1D5QED6/F6WHT9/F7FLX2/F7GRF0/F7GZ39/G7NFA8/H9EV43/H9EVN6/H9Z0R8
Proteasome	0.00124455	F7HMX1/A0A1D5QZ56/F6TS39/F6UFI7/F7H0I6/G7MR84/G7MX33/H9FXA8/H9FXF7/H9Z3S0/I2CYQ9
Amyotrophic lateral sclerosis	0.00153747	F7HMX1/H9ENP3/A0A1D5QZ56/A0A1D5R6K9/A0A5F8AMM7/F6TS39/F7GLY5/F6UFI7/F7AVF8/F7BSK1/F7EFD7/F7GAF4/F7H0I6/F7H2A5/F7HC83/F7HLV2/G7MH71/G7MR84/G7MX33/G7N032/G7N138/G7NQ17/H9EMX3/H9EP04/H9EXV7/H9FTP6/H9FXA8/H9FXF7/H9Z018/H9Z3S0/H9Z5D2/I0FJB7/I2CYQ9/Q3YAJ5/Q6IYH1/Q6IYH4/Q6IYH8
Drug metabolism - cytochrome P450	0.00288727	A0A1D5QV65/A0A1D5RL31/F7D3I3/A0A5K1VME9/G8F1C9/F7DD86/F7D7C4/P28469/Q6GUQ5/Q6GUQ8
Diabetic cardiomyopathy	0.00349979	A0A1D5R6K9/A0A5F8ABN7/A0A5F8AMM7/F6QA37/F6ZKL2/F6SL33/F7AVF8/F7FTD2/F7GAF4/F7HLV2/G7MF91/G7N032/H9EXV7/H9FQ29/H9FY23/H9FZD7/H9Z018/H9Z5D2/I0FJB7/I2CWU4/Q3YAJ5/Q6IYH1/Q6IYH4/Q6IYH8/Q6J512
Spinocerebellar ataxia	0.00443336	F7HMX1/H9ENP3/A0A1D5QZ56/F6QA37/F6ZKL2/F6TS39/F6UFI7/F7H0I6/G7MR84/G7MX33/H9FT55/H9FTP6/H9FXA8/H9FXF7/H9FZD7/H9Z018/H9Z3S0/I2CYQ9
Metabolism of xenobiotics by cytochrome P450	0.00480113	A0A1D5QV65/A0A1D5RL31/A0A5F7ZN95/A0A5K1VME9/F6SQD2/G8F1C9/F7DD86/P28469/Q6GUQ5/Q6GUQ8
Protein processing in endoplasmic reticulum	0.00487953	A0A1D5Q2M0/F6ZY27/A0A5F7ZE51/A0A5F7ZHW5/A0A5F7ZNT7/H9EUG4/F6PQ58/F6QVU7/F7B5P3/F7C2X2/F7EFD7/F7GCV4/F7HKW2/F7HPN8/G7MX20/G7N322/H9EML7/H9ENV2/H9EPJ5/H9EQ88
Ubiquinone and other terpenoid-quinone biosynthesis	0.00536068	A0A5F7ZCW4/H9EVE8/H9EWI5/I0FMS3
Fatty acid metabolism	0.00759411	F7H483/F6SUC4/F6W670/F7D0Y3/F7DIX8/H9Z0H8/F7GUH7/G7MSA6/G7NGR4/H9FQ29
Cholesterol metabolism	0.00793258	A0A1D5Q8V4/F6SD23/F6SYV4/F7HD06/H9FZD7/H9Z018/Q6J512
Drug metabolism - other enzymes	0.0093692	A0A1D5QV65/A0A1D5R0F2/A0A1D5RL31/F6TPF9/G8F1C9/F7DD86/F7F1M1/H9FTK4/Q7YRG5
Chemical carcinogenesis - reactive oxygen species	0.0140631	A0A1D5QV65/A0A1D5R6K9/F6SWC0/A0A1D5RL31/A0A5F7ZN95/A0A5F8AMM7/F6QA37/F6SL33/G8F1C9/F7AVF8/F7DD86/I0FJ06/F7GAF4/F7HLV2/G7N032/H9EXV7/H9FY23/H9FZD7/H9Z018/H9Z5D2/I0FJB7/Q3YAJ5/Q6IYH1/Q6IYH4/Q6IYH8
Fatty acid biosynthesis	0.0200003	F6SUC4/F6W670/F7GUH7/G7MSA6
Nicotinate and nicotinamide metabolism	0.021786	A0A1D5QVH6/A0A1D5RBH7/F6QEE7/G7MQR7/F7H9P5/H9FS68
Glycine, serine and threonine metabolism	0.0247842	A0A1D5QX71/F7D3I3/F6PUG5/F7CZP8/F7F4Q3/I0FUG9
Oxidative phosphorylation	0.0259657	H9FVU4/G7NQ58/A0A1D5R6K9/A0A5F8AMM7/F6WC35/F7AVF8/F7GAF4/F7HLV2/G7N032/H9EXV7/H9Z5D2/I0FJB7/Q3YAJ5/Q6IYH1/Q6IYH4/Q6IYH8
Autophagy - animal	0.0292064	A0A1D5Q796/A0A1D5QAR1/H9ENP3/A0A1D5QV11/F6SWC0/A0A5F8ABN7/F6PJJ4/I0FRN0/F7EFD7/G7N138/G7N7V5/G7NFY4/H9EN45/H9EPG6/H9FTP6
Mitophagy - animal	0.0299802	A0A1D5QAR1/A0A1D5QV11/H9ENN4/F7DWK4/I0FJ06/G7N7V5/H9ENR6/H9EPG6/H9FY23/H9Z621
PPAR signaling pathway	0.0327799	A0A1D5Q2F4/F7H483/F6SD23/F7C2W0/F7GUH7/F7HD06/G7NGR4/H9FQ29/Q6J512
Phagosome	0.0411346	H9FVU4/H9FZ50/H9ENP3/G7NQ58/F6SL33/F6UX47/I0FRN0/G7MDI2/F7B5P3/F7EV32/F7HPN8/G7N7V5/H9EML7/Q6J512
Cysteine and methionine metabolism	0.0438672	G7NLY1/F6RQL9/F6RZ93/F7ACZ9/H9ES33/H9Z4K5
Glyoxylate and dicarboxylate metabolism	0.0499943	A0A1D5QX71/A0A5F7ZS74/F6PUG5/F7CAM5/F7F4Q3
Steroid biosynthesis	0.0629473	F7ECX2/G7NCG0/H9EUN1/H9EWU0
Tryptophan metabolism	0.0643555	F7D3I3/F6RBA2/F6TU01/F6YXK0/F7DIX8/F7H5N9
Fructose and mannose metabolism	0.0690918	A0A1D5QED6/F7FLX2/F7GRF0/F7GZ39/G7MME8
Systemic lupus erythematosus	0.0781484	A0A1D5Q2L1/A0A1D5Q5B3/H9FZ50/H9ZCP5/A0A5F8AKB8/H9FYU1/F6YK65/F7EV32/F7GRA6/F7HAP8/G7MHG1
Chemical carcinogenesis - DNA adducts	0.0799005	A0A1D5QV65/A0A1D5RL31/A0A5F7ZN95/F6SQD2/G8F1C9/F7DD86/Q7YRG5
Aminoacyl-tRNA biosynthesis	0.0837682	I2CY73/H9EXA4/G7NB00/H9FSS9/H9H3M7
Other glycan degradation	0.0880525	F7FNG8/F7EZS0
Ferroptosis	0.089616	A0A1D5Q778/A0A1D5R0G5/F6UX47/F7GUH7/G7N5U7/H9FZD7
Collecting duct acid secretion	0.0896807	H9FVU4/G7NQ58/F6TQ14/F7H5B9
Pentose and glucuronate interconversions	0.0900934	G7MME8/H9FTK4/H9Z0R8
Starch and sucrose metabolism	0.0996264	F7C130/F7FTD2/H9EV43/H9Z0R8
Steroid hormone biosynthesis	0.0999531	A0A1D5QPG5/A0A1D5RJH1/F6SQD2/F7A368/F7GUB0
mRNA surveillance pathway	0.101537	A0A1D5Q6X2/F7GQZ0/F6YTM3/H9FWP2/F7CTK0/F7HSB5/G7N4H3/G7NPC1/H9EMX3
Histidine metabolism	0.103222	F7D3I3/F6TU01/F7H5N9
Thermogenesis	0.107163	A0A1D5R6K9/A0A5F8AMM7/F6Q4M5/F7GLY5/F6WC35/F7AVF8/F7GAF4/F7GUH7/F7HLV2/G7MTT6/G7N032/H9EN45/H9EXV7/H9FQ29/H9Z5D2/I0FJB7/I2CTG7/Q3YAJ5/Q6IYH1/Q6IYH4/Q6IYH8
Retinol metabolism	0.119518	A0A1D5QPG1/F7A368/G7N797/I2CWI5/P28469/Q6GUQ8
Salmonella infection	0.120859	H9ENP3/F6SWC0/A0A1D5RJ31/F6RHG3/F7GLY5/F6Z6I1/F6ZFI9/F7A782/F7BWA3/F7F1D7/F7FVX9/F7G761/F7H2A5/F7HG54/G7N7V5/G7NQ17/H9H2R0/H9EPG6/H9FNE9/H9FY23/I2CWU4
Biotin metabolism	0.123552	F6W670
Retrograde endocannabinoid signaling	0.126853	A0A1D5R6K9/F6ZKL2/F7AVF8/F7BB02/F7FXA9/G7N032/H9EXV7/H9FT55/H9Z7W5/I0FJB7/I0FJU1/Q3YAJ5/Q6IYH1/Q6IYH8
Neutrophil extracellular trap formation	0.136391	A0A1D5Q5B3/F6SWC0/A0A5F8AKB8/F6QA37/F6QFF9/F6ZKL2/F6SL33/F7EV32/I0FJ06/F7HAP8/H9FY23/H9FZD7/H9Z018/H9Z897
Endocrine and other factor-regulated calcium reabsorption	0.136568	H9Z538/F7HE86/F6ZKL2/F6Z952/H9FT55
Serotonergic synapse	0.143663	F6SWC0/F7D3I3/A0A5K1VME9/F6ZKL2/F7BB02/F7FXA9/H9FT55/H9Z7W5/I0FJU1/Q6GUQ5
Galactose metabolism	0.144053	G7MME8/H9EV43/H9EVN6/H9Z0R8
Apelin signaling pathway	0.146302	A0A1D5QAR1/H9ENP3/A0A1D5QV11/F6SWC0/F6ZKL2/F7BB02/F7FXA9/H9EPG6/H9FT55/H9FTP6/H9Z7W5/I0FJU1
Porphyrin metabolism	0.146592	G7NLH4/G7NS87/H9FTK4
Spliceosome	0.154623	A0A1D5Q2L1/A0A1D5QGW8/A0A1D5RD37/H9ZCP5/G7NHM1/H9FYU1/F6YQX3/G7MP64/H9ELV2/H9EQH0/H9G185/H9G208/I0FQ43
Lysosome	0.156324	F7AVN6/G7NQ58/A0A1D5RAG6/F7FNG8/A0A5F8ABN7/F6RCI7/I0FRN0/G7MDI2/F7EZS0/H9FTK4
Arginine and proline metabolism	0.167372	A0A5F8AE86/F7D3I3/F6TU01/F7GP60/F7H5N9
Legionellosis	0.167372	H9EUG4/F7EV32/G7N138/H9EQ88/H9FY23
Inositol phosphate metabolism	0.172285	H9ENP3/F6ZKL2/F6Z4P3/F7D8V3/G7NQI3/H9YXQ4
Complement and coagulation cascades	0.172285	H9FZ50/A0A1D5QJP4/F6YK65/F7EV32/F7GRA6/G7MHG1
Glycosaminoglycan degradation	0.175861	F7FNG8/H9FTK4
Non-alcoholic fatty liver disease	0.178358	A0A1D5R6K9/A0A5F8AMM7/F6T3F7/F7AVF8/F7EFD7/F7FVX9/F7GAF4/F7HLV2/G7N032/H9EXV7/H9FY23/H9Z5D2/I0FJB7/Q3YAJ5
Biosynthesis of amino acids	0.182529	A0A1D5QKS1/A0A5F8AE86/F6RZ93/F7ACZ9/F7CAM5/F7GP60/I2CWU4
Glutamatergic synapse	0.186642	H9EPI5/F6ZKL2/F7BB02/F7CAM5/F7FXA9/H9EP04/H9FT55/H9Z7W5/I0FJU1
Long-term potentiation	0.19172	A0A1D5QWX3/F6SWC0/F6ZKL2/F7GH95/H9EP04/H9FT55
Pancreatic secretion	0.200412	F7HE86/A0A1D5QWX3/F6QEE7/F6ZKL2/F6TQ14/F7GH95/H9FT55
Valine, leucine and isoleucine degradation	0.200617	F7H483/F7CV42/F7DIX8/F7H5N9/H9EWW4
Various types of N-glycan biosynthesis	0.221899	F7FNG8/G7MUK4/G7MX20/H9EPJ5
Glycolysis / Gluconeogenesis	0.222329	F6WRQ8/F7H5N9/H9EV43/I0FUG9/I2CWU4/P28469
Caffeine metabolism	0.23187	Q7YRG5
Carbon metabolism	0.23489	A0A1D5Q5Y2/A0A1D5QKS1/A0A1D5QX71/A0A5F7ZS74/F6PUG5/F6WRQ8/H9FR54/F7F4Q3/G7NGR4/I2CWU4
Biosynthesis of unsaturated fatty acids	0.246036	A0A5F8A314/H9Z0H8/G7NGR4
Arginine biosynthesis	0.247751	A0A5F8AE86/F7CAM5
Taurine and hypotaurine metabolism	0.247751	A0A5F8A314/F7D7C4
Nitrogen metabolism	0.247751	F6TQ14/F7CAM5
Ascorbate and aldarate metabolism	0.27204	F7H5N9/H9FTK4
Lysine degradation	0.278747	F6YXK0/F7DIX8/F7H5N9/G7NSZ0
Lipoic acid metabolism	0.280913	F6XJJ8
Bacterial invasion of epithelial cells	0.287676	A0A1D5RJ31/F6ZFI9/F7C2W0/F7FVX9/I0FJ06/H9FNE9
N-Glycan biosynthesis	0.310598	F6TW24/F7HKW2/G7MUK4/G7MX20/H9EPJ5
Tuberculosis	0.315158	H9ENP3/G7NQ58/F6SWC0/A0A5F8ABN7/I0FRN0/F6YLX1/G7MDI2/F7EV32/I0FJ06/G7N7V5/H9EP04/H9FY23
Autophagy - other	0.317016	H9ENP3/H9EN45/H9FTP6
GnRH signaling pathway	0.321787	F6SWC0/F6ZKL2/F7GLY5/F7FVX9/I0FJ06/H9FT55
Pyruvate metabolism	0.32276	A0A1D5Q5Y2/F6WRQ8/F7H5N9/P28469
Riboflavin metabolism	0.326831	G7NLH4
RNA degradation	0.32951	A0A1D5Q1B3/F6RQ47/F7DAC0/F7DDS1/F7DHI6/F7DK85/G7NFJ1
Amoebiasis	0.32951	A0A5F8AE86/F6ZKL2/F7GRA6/G7MGP8/G7N7V5/H9FT55/H9FY23
Ribosome biogenesis in eukaryotes	0.333293	F6ZQ04/A0A1D5Q7K4/H9Z5Y0/H9ENN4/F7D4T9/H9ENR6
Glutathione metabolism	0.336269	A0A1D5QV65/A0A1D5RL31/G8F1C9/F7DD86/F7B2A9
Bile secretion	0.336269	F7HE86/A0A5F7ZN95/A0A5F8A314/F6SYV4/F6TQ14
Glycosphingolipid biosynthesis - ganglio series	0.344362	F7FNG8/G7MJG2
Alcoholic liver disease	0.350806	F7H483/F7GLY5/F6YK65/F7D0Y3/F7EV32/F7H5N9/G7MHG1/G7NGR4/H9FY23/P28469
Folate biosynthesis	0.36801	F6ZD19/G7MME8
Pertussis	0.36806	H9FZ50/F6YK65/F7EV32/G7MHG1/H9FY23/I0FJU1
Adherens junction	0.375053	F6ZR07/H9ENN4/F7FVX9/I0FJ06/H9ENR6
Chemokine signaling pathway	0.384614	A0A1D5QWX3/F6SWC0/F6R1P6/F6ZKL2/F6SL33/F7BB02/F7FVX9/I0FJ06/F7FXA9/F7GH95/H9FT55/H9FY23/H9Z7W5/I0FJU1
Circadian entrainment	0.391337	F6ZKL2/F7BB02/F7FXA9/H9FT55/H9Z7W5/I0FJU1
Epstein-Barr virus infection	0.399275	F7HMX1/A0A1D5QQL5/F6R1P6/F6TS39/F7GLY5/F6UFI7/F6YLX1/F7H0I6/H9FXF7/H9FY23/H9Z3S0/H9Z897/I2CYQ9/Q0PXR1
Cellular senescence	0.402425	A0A1D5QAR1/A0A1D5QV11/F6SWC0/F6QA37/F7GLY5/G7MZ42/H9EP04/H9EPG6/H9FY23/H9FZD7/H9Z018
PD-L1 expression and PD-1 checkpoint pathway in cancer	0.403868	F6SWC0/F7GLY5/F6YLX1/H9ENN4/H9ENR6/H9EP04/H9FY23
C-type lectin receptor signaling pathway	0.413967	A0A1D5QAR1/A0A1D5QV11/F6SWC0/F6R1P6/I0FJ06/H9EP04/H9EPG6/H9FY23
Endocytosis	0.417402	A0A1D5Q796/H9Z538/A0A1D5RJ31/G7N6V3/F6U587/F6UX47/F6Z952/F7FVX9/I0FJ06/F7HNZ9/G7N7V5/H9ENQ3/H9EPD6/H9FNE9/H9G2L5/I0FRJ6
Nucleocytoplasmic transport	0.425182	A0A1D5Q6X2/A0A1D5Q7K4/F7GQZ0/A0A1D5QD98/A0A1D5QGW8/F7H2H1/G7MH71
VEGF signaling pathway	0.426134	F6SWC0/F7FVX9/I0FJ06/H9EP04
Long-term depression	0.426134	F6SWC0/F6ZKL2/H9FT55/I0FJU1
Rap1 signaling pathway	0.461583	A0A1D5QV11/A0A1D5QWX3/A0A1D5R129/F6SWC0/F6ZKL2/F7GLY5/F7FVX9/I0FJ06/F7GH95/F7H2A5/H9EPG6/H9FT55/I0FJU1
Pantothenate and CoA biosynthesis	0.483049	F7H5N9
Sulfur metabolism	0.483049	H9FNA3
Necroptosis	0.499228	A0A1D5Q5B3/F6QA37/F6R1P6/F6YLX1/F7C728/F7CAM5/F7HNZ9/H9FZD7/H9Z018/H9Z621
Fatty acid elongation	0.501159	F7DIX8/H9Z0H8
Proximal tubule bicarbonate reclamation	0.501159	F7HE86/F6TQ14
Cardiac muscle contraction	0.502264	F7HE86/A0A5F8AMM7/F7GAF4/F7HLV2/H9Z5D2
Hematopoietic cell lineage	0.514508	F7H3Y6/F6QEE7/F6UX47/F7GKZ6/Q6J512
Tyrosine metabolism	0.521569	F7D3I3/P28469
beta-Alanine metabolism	0.521569	F7H5N9/G7NGR4
Gap junction	0.526626	F6SWC0/F6ZKL2/I0FJ06/H9FT55/I0FJU1
Gastric acid secretion	0.526626	F7HE86/F6ZKL2/F6TQ14/H9FT55/I0FJU1
Renin secretion	0.538622	F6ZKL2/H9EP04/H9FT55/I0FJU1
Pyrimidine metabolism	0.539296	A0A1D5R0F2/G7NH10/F7F1M1
Dopaminergic synapse	0.54088	F7D3I3/F6ZKL2/H9FWP2/F7BB02/F7FXA9/H9EP04/H9FT55/H9Z7W5/I0FJU1
Butanoate metabolism	0.541412	F6SVX9/F7DIX8
Salivary secretion	0.551916	F7HE86/F6QEE7/F6ZKL2/H9FT55
SNARE interactions in vesicular transport	0.554763	A0A5F8A5Y3/F6PLE2/F7GPV1
Lipid and atherosclerosis	0.565972	A0A1D5QUV8/A0A1D5QWX3/F6ZKL2/F6SL33/F7GLY5/F7EFD7/F7FVX9/I0FJ06/F7GH95/H9EP04/H9FY23/Q6GUQ8/Q6J512
Phosphatidylinositol signaling system	0.573692	H9ENP3/F6ZKL2/F6Z4P3/F7D8V3/G7NQI3
Renal cell carcinoma	0.573692	A0A1D5QWX3/F6SWC0/F7FVX9/F7GH95/H9EMR0
Propanoate metabolism	0.579359	F6T734/G7NGR4
cGMP-PKG signaling pathway	0.592553	F7HE86/F6SWC0/F6QA37/F6ZKL2/H9EP04/H9FT55/H9FZD7/H9Z018/I0FJU1
Nucleotide metabolism	0.627151	A0A1D5R0F2/G7NH10/F6RQ47/F7F1M1
Vasopressin-regulated water reabsorption	0.627247	F6VTL8/G7NQ17/H9H2R0
alpha-Linolenic acid metabolism	0.628462	G7NGR4
One carbon pool by folate	0.628462	A0A1D5QX71
2-Oxocarboxylic acid metabolism	0.628462	A0A1D5QKS1
GABAergic synapse	0.631518	F7BB02/F7CAM5/I0FJ06/F7FXA9/H9Z7W5/I0FJU1
Fc gamma R-mediated phagocytosis	0.639405	F6SWC0/A0A1D5RJ31/F6SL33/F7FVX9/H9FNE9
Staphylococcus aureus infection	0.650368	H9FZ50/F6YK65/F7EV32/G7MHG1
Platelet activation	0.65056	A0A1D5QWX3/F6ZKL2/I0FJ06/F7GH95/H9FT55/I0FJU1
Phenylalanine metabolism	0.652224	F7D3I3
Chemical carcinogenesis - receptor activation	0.655358	A0A1D5QV65/F6SWC0/A0A1D5RL31/A0A5F7ZN95/G8F1C9/F7DD86/I0FJ06/G7MZ42/H9FY23/I0FJU1/Q6GUQ8
Pancreatic cancer	0.659864	A0A1D5R129/F6SWC0/F6YLX1/F7FVX9/H9FY23
Platinum drug resistance	0.66161	A0A1D5QV65/A0A1D5RL31/G8F1C9/F7DD86
Alanine, aspartate and glutamate metabolism	0.66395	F7CAM5/F7F4Q3
African trypanosomiasis	0.66395	F6ZKL2/H9FT55
Relaxin signaling pathway	0.67043	F6SWC0/F6ZKL2/F7BB02/I0FJ06/F7FXA9/H9FY23/H9Z7W5/I0FJU1
Glycosaminoglycan biosynthesis - chondroitin sulfate / dermatan sulfate	0.674469	F6R6K2
Citrate cycle (TCA cycle)	0.679129	A0A1D5QKS1/F6WRQ8
Inflammatory mediator regulation of TRP channels	0.693851	F6ZKL2/F7GLY5/I0FJ06/H9FT55
Renin-angiotensin system	0.695294	F7H3Y6
Oxytocin signaling pathway	0.701993	F6SWC0/F6QEE7/F6ZKL2/I0FJ06/H9EP04/H9FT55/I0FJU1
Regulation of actin cytoskeleton	0.703576	A0A1D5QAR1/A0A1D5QV11/F6SWC0/A0A1D5RJ31/F6U5V7/F7BWA3/F7FVX9/I0FJ06/F7GRA6/F7H2A5/H9EPG6/H9FNE9
Arachidonic acid metabolism	0.707807	F7HPE9/Q6GUQ8
Fluid shear stress and atherosclerosis	0.708064	A0A1D5QV65/A0A1D5RL31/F6RFA8/F6RHG3/F6SL33/G8F1C9/F7DD86/I0FJ06/H9FY23
Alcoholism	0.708206	A0A1D5Q5B3/F6SWC0/A0A5F8AKB8/F7D3I3/F7BB02/F7FXA9/F7HAP8/H9Z7W5/H9Z897/I0FJU1
Cocaine addiction	0.714363	F7D3I3/H9FY23/I0FJU1
Glycosphingolipid biosynthesis - globo and isoglobo series	0.714791	F7FNG8
Yersinia infection	0.715787	A0A1D5RJ31/F7GLY5/F6ZFI9/F7FVX9/I0FJ06/H9FNE9/H9FT55/H9FY23
Endocrine resistance	0.716627	F6SWC0/A0A5K1VME9/F6SYV4/I0FJ06/Q6GUQ5
Viral carcinogenesis	0.721306	G7NQ58/A0A5F8AKB8/F6RXT2/F6YLX1/F7EV32/F7FVX9/I0FJ06/F7HAP8/G7MMA3/H9FY23/H9Z897
Measles	0.722931	F6R1P6/F6YLX1/F6Z6I1/H9ENN4/F7EFD7/H9ENR6/H9FY23/Q0PXR1
Carbohydrate digestion and absorption	0.734316	F7HE86/F6ZKL2
Thyroid hormone synthesis	0.736161	F7HE86/F6ZKL2/H9FT55
GnRH secretion	0.736161	F6SWC0/F6ZKL2/H9FT55
AMPK signaling pathway	0.73973	H9EMC7/H9FWP2/F7FTD2/F7G3Z8/G7MZ42/H9EN45/Q6J512
Influenza A	0.741498	A0A1D5Q2M0/F6SWC0/F6QA37/F6R1P6/F6YLX1/F7EFD7/H9FY23/H9Z018/Q0PXR1
Tight junction	0.750298	A0A1D5QUV8/A0A1D5RJ31/I0FJZ6/F6VPD5/F7FVX9/I0FJ06/F7GH95/H9FNE9
EGFR tyrosine kinase inhibitor resistance	0.751611	F6SWC0/F6YLX1/I0FJ06/G7MZ42
Synaptic vesicle cycle	0.751611	H9FVU4/H9Z538/G7NQ58/F6Z952
Leishmaniasis	0.751611	F6SL33/F6YLX1/F7EV32/H9FY23
Bladder cancer	0.758753	F6SWC0/I0FJ06
Apoptosis	0.76071	F6SWC0/A0A5F8ABN7/G7MDI2/F7C728/F7EFD7/F7HGW2/H9FY23
Terpenoid backbone biosynthesis	0.766124	F7HQU2
Phototransduction	0.766124	F7FXA9
Leukocyte transendothelial migration	0.766184	A0A1D5QWX3/F6RFA8/F6SL33/F7FVX9/F7GH95/I0FJU1
Kaposi sarcoma-associated herpesvirus infection	0.773279	H9ENP3/F6SWC0/F6R1P6/F6YLX1/F7BB02/F7EV32/I0FJ06/F7FXA9/H9EP04/H9FY23/H9Z7W5
Longevity regulating pathway - multiple species	0.775793	F7FDD1/H9EN45/H9Z897
Human cytomegalovirus infection	0.776998	F6SWC0/F6ZKL2/F6YLX1/F7BB02/I0FJ06/F7FXA9/G7MZ42/H9EP04/H9FT55/H9FY23/H9Z7W5/I0FJU1
Neurotrophin signaling pathway	0.780123	A0A1D5QWX3/F6SWC0/F6VTL8/F7FVX9/F7GH95/H9FY23
ABC transporters	0.781097	F6SYV4
Glycerophospholipid metabolism	0.785235	A0A1D5RAG6/F6QD04/G7N5U7/G7NQI3
Cholinergic synapse	0.786855	F6ZKL2/F7BB02/F7FXA9/H9FT55/H9Z7W5/I0FJU1
RNA polymerase	0.791757	A0A1D5R0T0/F6QI47
Sphingolipid signaling pathway	0.792918	F6SWC0/A0A5F8ABN7/F6ZKL2/H9FWP2/H9FT55/H9FY23/I0FJU1
Chagas disease	0.793429	F6ZKL2/F7EV32/G7MHG1/H9FT55/H9FY23/I0FJU1
Amphetamine addiction	0.802208	F7D3I3/H9EP04/H9Z897
Hepatitis C	0.810259	F6SWC0/F6R1P6/F6Y9Q0/F6YLX1/F7EFD7/H9FTY1/H9FY23/Q0PXR1
RIG-I-like receptor signaling pathway	0.810414	A0A1D5QQL5/H9FY23/Q0PXR1
Ubiquitin mediated proteolysis	0.816252	F6R900/F6UEX6/F7BFH8/F7D5M6/H9EMR0/F7HMU1/H9FZA7
Cushing syndrome	0.82399	A0A1D5Q9C4/A0A1D5QWX3/F6ZKL2/F7GH95/H9FT55/I0FJU1
Ras signaling pathway	0.824134	A0A1D5QAR1/A0A1D5QV11/A0A1D5QWX3/A0A1D5R129/F6SWC0/F7BB02/F7FVX9/F7FXA9/F7GH95/H9EPG6/H9FY23/H9Z7W5
Glucagon signaling pathway	0.828145	F6ZKL2/F6SRT0/F7FTD2/H9EP04/H9FT55
Estrogen signaling pathway	0.829651	F6SWC0/A0A5F8ABN7/F6ZKL2/I0FJ06/H9FT55/I0FJU1
NOD-like receptor signaling pathway	0.830944	F6R1P6/F6ZKL2/F6RHG3/F6YLX1/F7GG25/H9FY23/H9FZD7/H9Z018
Cortisol synthesis and secretion	0.837967	F6ZKL2/H9FT55
HIF-1 signaling pathway	0.839915	F6UX47/H9EMR0/G7MZ42/H9FY23/I2CWU4
Viral life cycle - HIV-1	0.840415	F7GCT2/A0A1D5Q7K4/H9FNK6
Base excision repair	0.84278	F7GIK6
Prolactin signaling pathway	0.847244	F6SWC0/I0FJ06/H9FY23
Melanogenesis	0.847636	F6SWC0/F6ZKL2/H9FT55/I0FJU1
Antifolate resistance	0.852855	H9FY23
Glycerolipid metabolism	0.853703	F7H5N9/G7MME8
Acute myeloid leukemia	0.853818	F6SWC0/G7MZ42/H9FY23
Morphine addiction	0.864723	F7BB02/F7FXA9/H9Z7W5/I0FJU1
Phospholipase D signaling pathway	0.869863	A0A1D5QAR1/A0A1D5QV11/A0A1D5R129/F6SWC0/F6ZKL2/H9EPG6
Aldosterone-regulated sodium reabsorption	0.871114	F7HE86
Thyroid hormone signaling pathway	0.87131	F7HE86/F6SWC0/F6ZKL2/I0FJ06/H9Z897
Aldosterone synthesis and secretion	0.87208	F7HE86/F6ZKL2/H9FT55
Human immunodeficiency virus 1 infection	0.875021	F7AVN6/F6SWC0/F7GLY5/F7BB02/F7FXA9/H9EP04/H9FT55/H9FY23/H9Z7W5/I0FJU1
Adipocytokine signaling pathway	0.877705	F7GUH7/H9FY23/Q6J512
Insulin signaling pathway	0.878585	F6SWC0/F7ECQ7/F7FTD2/G7MZ42/H9EN45/Q5TM70
Pentose phosphate pathway	0.879377	H9EV43
Sphingolipid metabolism	0.88107	F7FNG8/F7EZS0
Homologous recombination	0.887112	F6SMG8
Ovarian steroidogenesis	0.887112	A0A1D5QPG5
Fat digestion and absorption	0.887112	Q6J512
Endometrial cancer	0.887132	F6SWC0/F7C2W0
Insulin secretion	0.8883	F7HE86/F6ZKL2/H9FT55
Growth hormone synthesis, secretion and action	0.88922	F6SWC0/F6ZKL2/F7GLY5/H9FT55/I0FJU1
Parathyroid hormone synthesis, secretion and action	0.88956	F6SWC0/F6ZKL2/H9FT55/I0FJU1
B cell receptor signaling pathway	0.898068	F6SWC0/H9EP04/H9FY23
Axon guidance	0.90365	F6SWC0/F7C2W0/F7FVX9/I0FJ06/H9EP04/H9EPG6/I0FJU1
cAMP signaling pathway	0.906147	A0A1D5QAR1/F7HE86/A0A1D5QWX3/F6SWC0/F7GH95/G7NGR4/H9EPG6/H9FY23/I0FJU1
Adrenergic signaling in cardiomyocytes	0.908565	F7HE86/F6ZKL2/H9FWP2/H9FT55/I0FJU1
Th1 and Th2 cell differentiation	0.911284	F6YLX1/H9EP04/H9FY23
Antigen processing and presentation	0.913369	A0A1D5QUV8/G7MDI2
Protein digestion and absorption	0.913369	F7H3Y6/F7HE86
Other types of O-glycan biosynthesis	0.918965	F6TW24
Notch signaling pathway	0.918965	H9Z897
Proteoglycans in cancer	0.923041	A0A1D5QAR1/A0A1D5QV11/F6SWC0/F6PRM5/F7FVX9/I0FJ06/G7N146/H9EPG6
Ether lipid metabolism	0.924166	F7AE78
NF-kappa B signaling pathway	0.924361	H9ENN4/H9ENR6/H9FY23/Q0PXR1
Hedgehog signaling pathway	0.929034	F6R900
Toxoplasmosis	0.930613	F7GLY5/F6YLX1/H9FY23/I0FJU1
ErbB signaling pathway	0.933161	F6SWC0/I0FJ06/G7MZ42
Chronic myeloid leukemia	0.933161	F6SWC0/H9FY23/H9Z897
Hepatitis B	0.934491	F6SWC0/F6R1P6/F7GLY5/F6YLX1/I0FJ06/H9FY23/Q0PXR1
Osteoclast differentiation	0.936045	F6R1P6/F6SL33/F6YLX1/H9EP04/H9FY23
Cytosolic DNA-sensing pathway	0.94063	H9FY23/Q0PXR1
Longevity regulating pathway	0.94213	G7MZ42/H9EN45/H9FY23
mTOR signaling pathway	0.946102	H9FVU4/F6SWC0/F7H1L8/G7MZ42/G7NFY4/H9EN45
Fc epsilon RI signaling pathway	0.949626	F6SWC0/F7GLY5
Calcium signaling pathway	0.954283	A0A5F7ZVA6/F6QA37/F6QEE7/F6ZKL2/H9EP04/H9FT55/H9FZD7/H9Z018
Focal adhesion	0.955694	A0A1D5QWX3/F6SWC0/F7C2W0/F7FVX9/I0FJ06/F7GH95
Vascular smooth muscle contraction	0.95682	F6SWC0/F6ZKL2/H9FT55
ECM-receptor interaction	0.958276	Q6J512
Malaria	0.958276	Q6J512
Human papillomavirus infection	0.959388	H9FVU4/G7NQ58/A0A1D5QQL5/F6SWC0/A0A5F7ZNT7/F6R1P6/F6YLX1/H9FWP2/F7FVX9/G7MZ42/H9FY23/H9Z897
Regulation of lipolysis in adipocytes	0.960958	I0FJU1
T cell receptor signaling pathway	0.966066	F6SWC0/F7FVX9/H9EP04/H9FY23
Purine metabolism	0.967965	G7NH10/F6RQ47/H9EV43
AGE-RAGE signaling pathway in diabetic complications	0.967965	F6ZKL2/F7FVX9/H9FY23
Wnt signaling pathway	0.974783	F6ZKL2/H9ENN4/H9ENR6/H9EP04/H9EQ98
Mineral absorption	0.975486	F7HE86
Choline metabolism in cancer	0.975628	F6SWC0/G7MZ42
MAPK signaling pathway	0.97652	A0A1D5QAR1/A0A1D5QV11/A0A1D5QWX3/F6SWC0/F6T3F7/F7GLY5/F7FVX9/F7GH95/H9EP04/H9EPG6/H9FY23
Th17 cell differentiation	0.977535	F6YLX1/H9EP04/H9FY23
Insulin resistance	0.977535	F7FTD2/H9FY23/Q6J512
Toll-like receptor signaling pathway	0.978657	A0A1D5RG89/F7GLY5/H9FY23
Colorectal cancer	0.979446	A0A1D5R129/F6SWC0
Human T-cell leukemia virus 1 infection	0.980778	A0A1D5Q7K4/A0A1D5R5T4/F6QA37/F6RXT2/F6YLX1/H9EP04/H9FY23/H9FZD7/H9Z018
Hepatocellular carcinoma	0.982334	A0A1D5QV65/F6SWC0/A0A1D5RL31/G8F1C9/F7DD86
TNF signaling pathway	0.987301	F7GLY5/H9FY23/H9Z621
Progesterone-mediated oocyte maturation	0.98774	F6SWC0/I0FJU1
MicroRNAs in cancer	0.988072	F6SWC0/G7N146/H9EN45/H9Z897
p53 signaling pathway	0.988974	A0A1D5R0G5
Rheumatoid arthritis	0.989081	H9FVU4/G7NQ58
Non-small cell lung cancer	0.991555	F6SWC0
Inflammatory bowel disease	0.991555	H9FY23
Natural killer cell mediated cytotoxicity	0.992741	F6SWC0/H9EP04
Herpes simplex virus 1 infection	0.992907	F6R1P6/F6YLX1/F7EFD7/F7EV32/I0FJ06/G7MZ42/H9ELV2/H9FY23/H9G185/Q0PXR1
Central carbon metabolism in cancer	0.993087	F6SWC0
Prostate cancer	0.993914	F6SWC0/H9FY23
Oocyte meiosis	0.9949	H9FWP2/H9EP04
Olfactory transduction	0.9949	F7BB02/F7FXA9
Taste transduction	0.995049	F6ZKL2
Glioma	0.995049	F6SWC0
Small cell lung cancer	0.99621	H9FY23
Pathways in cancer	0.996451	A0A1D5QV65/A0A1D5R129/F6SWC0/A0A1D5RL31/F6R1P6/F6ZKL2/F6YLX1/G8F1C9/F7DD86/F7BB02/F7FVX9/F7FXA9/H9EMR0/H9FT55/H9FY23/H9Z7W5/H9Z897/I0FJU1
Melanoma	0.996455	F6SWC0
JAK-STAT signaling pathway	0.997036	F6SWC0/F6R1P6/F6YLX1
TGF-beta signaling pathway	0.997462	F6PRM5
IL-17 signaling pathway	0.998514	H9FY23
PI3K-Akt signaling pathway	0.998729	F6SWC0/F6YLX1/H9FWP2/F7BB02/F7FTD2/F7FXA9/G7MZ42/H9EN45/H9FY23/H9Z7W5
Cell cycle	0.999049	A0A1D5R5T4/H9Z897
Signaling pathways regulating pluripotency of stem cells	0.999049	F6SWC0/F6YLX1
Transcriptional misregulation in cancer	0.999539	H9FNK6/H9FY23/H9Z897
FoxO signaling pathway	0.99957	H9EPI5/F6SWC0
Breast cancer	0.999923	F6SWC0
Cell adhesion molecules	0.999945	F6RFA8
Gastric cancer	0.999945	F6SWC0
Neuroactive ligand-receptor interaction	1	F7EV32

## Sheet: DV-OV
Ingenuity Canonical Pathways	-log(p-value)	Ratio	z-score	Molecules
EIF2 Signaling	29.2	0.278	5.466	AGO2,AKT1,EIF3C,EIF3H,EIF4A1,EIF4A3,EIF4G1,EIF4G2,EIF5,EIF5B,FAU,HNRNPA1,INSR,MAP2K1,PDPK1,PIK3C2A,PIK3R1,PPP1CB,RALB,RAP1B,RPL13,RPL13A,RPL14,RPL15,RPL18A,RPL19,RPL22,RPL23,RPL24,RPL27,RPL29,RPL3,RPL30,RPL31,RPL32,RPL35,RPL35A,RPL36,RPL38,RPL4,RPL5,RPL6,RPL7,RPL7A,RPL8,RPL9,RPLP2,RPS10,RPS13,RPS14,RPS15,RPS17,RPS18,RPS23,RPS27L,RPS3,RPS7,RPS8,RPS9,RRAS,RRAS2,SOS1,WARS1
Regulation of eIF4 and p70S6K Signaling	12.8	0.204	1.604	AGO2,AKT1,EIF3C,EIF3H,EIF4A1,EIF4A3,EIF4EBP2,EIF4G1,EIF4G2,FAU,ITGA5,ITGB1,MAP2K1,MAPK14,PDPK1,PIK3C2A,PIK3R1,PPP2R2A,PPP2R5E,PTPA,RALB,RAP1B,RPS10,RPS13,RPS14,RPS15,RPS17,RPS18,RPS23,RPS27L,RPS3,RPS7,RPS8,RPS9,RRAS,RRAS2,SOS1
mTOR Signaling	9.9	0.168	1.604	AKT1,EIF3C,EIF3H,EIF4A1,EIF4A3,EIF4EBP2,EIF4G1,EIF4G2,FAU,INSR,PDPK1,PIK3C2A,PIK3R1,PPP2R2A,PPP2R5E,PRKAB2,PRKCI,PTPA,RAC2,RALB,RAP1B,RPS10,RPS13,RPS14,RPS15,RPS17,RPS18,RPS23,RPS27L,RPS3,RPS6KA1,RPS7,RPS8,RPS9,RRAS,RRAS2
Sirtuin Signaling Pathway	9.71	0.147	-0.186	ABCA1,ACSS2,AKT1,APEX1,APP,ATG16L1,ATG2A,ATG2B,ATG4A,ATG9A,ATP5F1C,ATP5PB,BCL2L11,CDH1,ESRRA,GLS,H1-0,H1-10,H1-2,H1-5,HMGCS2,NDUFA11,NDUFA12,NDUFA4,NDUFA7,NDUFB11,NDUFB6,NDUFV3,NEDD4,NQO1,POLR1A,PPIF,SDHC,SF3A1,SF3A2,SOD2,STAT3,TIMM22,TIMM8A,TIMM8B,TOMM22,TOMM40,VDAC3
Ferroptosis Signaling Pathway	9.53	0.205	2.502	ABCA1,ACACA,ACSL4,AIFM2,ARF3,ARF4,ARF5,ARF6,BID,G3BP1,H2AX,H2BC17,HSPB1,LPCAT3,MAP2K1,PEBP1,PRKAB2,RALB,RAP1B,RRAS,RRAS2,SLC39A14,SLC39A8,SLC3A2,STAT3,STEAP3,TXNRD1
NRF2-mediated Oxidative Stress Response	8.65	0.152	3.638	ABCC2,AKT1,CREBBP,DNAJA1,DNAJA2,DNAJA3,DNAJB12,DNAJB2,DNAJC1,DNAJC11,DNAJC16,DNAJC19,DNAJC3,DNAJC5,EPHX1,ERP29,GSTA4,HACD3,HSP90AB1,MAP2K1,MAPK14,MAPK9,MGST3,NQO1,PIK3C2A,PIK3R1,PPIB,PRKCI,RALB,RAP1B,RRAS,RRAS2,SCARB1,SOD2,TXNRD1,UBE2K
Clathrin-mediated Endocytosis Signaling	8.12	0.161	#NUM!	AP1G1,AP1M1,AP2M1,AP3M1,APOA2,APOB,APOD,ARF6,ARPC1B,ARPC2,ARPC5L,CHP1,CLTB,CSNK2A2,CSNK2B,EPS15,GAK,ITGA5,ITGB1,LDLR,MET,PCYOX1,PIK3C2A,PIK3R1,RAB7A,RBP4,SH3GLB1,SH3GLB2,SRC,USP9X,WASL
Mitochondrial Dysfunction	7.59	0.164	#NUM!	APP,ATP5F1C,ATP5ME,ATP5PB,ATP5PD,COX11,COX6A1,COX6B1,COX6C,COX7A2,CYB5R3,CYCS,DHODH,MAOA,MAPK9,NCSTN,NDUFA11,NDUFA12,NDUFA4,NDUFA7,NDUFB11,NDUFB6,NDUFV3,PARK7,SDHC,SOD2,SURF1,VDAC3
HER-2 Signaling in Breast Cancer	7.51	0.145	0.365	AKT1,ARF3,ARF4,ARF5,ARF6,BCL2L11,COX11,COX6A1,COX6B1,COX6C,COX7A2,EGFR,ERBB2,HCK,ITGB1,MAP2K1,NUP43,PIK3C2A,PIK3R1,PLCG1,PRKCI,PTEN,RAE1,RALB,RAP1B,RRAS,RRAS2,SOS1,SRC,STAT3,SURF1,TPR,YES1
Insulin Secretion Signaling Pathway	7.06	0.132	5	AGO2,CREBBP,EIF4A1,EIF4A3,EIF4EBP2,EIF4G1,EIF4G2,GOSR2,HCK,INSR,MAPK14,PDIA3,PIK3C2A,PIK3R1,PLCB1,PLCD4,PLCG1,PRKACA,PRKAR1A,PRKCI,RAP1B,SEC61B,SEC61G,SPCS2,SPCS3,SRC,SRP14,SRP54,SRP9,SSR1,SSR4,STAT3,STAT6,VTI1B,YES1,YKT6
Protein Ubiquitination Pathway	6.98	0.131	#NUM!	CUL2,DNAJA1,DNAJB12,DNAJB2,DNAJC1,DNAJC11,DNAJC16,DNAJC19,DNAJC28,DNAJC3,DNAJC5,ELOC,HSCB,HSP90AB1,HSPA4,HSPB1,NEDD4,PSMA7,PSMB5,PSMB8,PSMD14,PSMD2,PSMD6,PSMD7,PSMD9,PSME1,UBE2A,UBE2H,UBE2K,UBE2L3,UBE2N,UBE2O,UBE2Z,USP10,USP39,USP9X
Integrin Signaling	6.62	0.142	2.502	AKT1,ARF3,ARF4,ARF5,ARF6,ARHGEF7,ARPC1B,ARPC2,ARPC5L,GIT1,ITGA5,ITGB1,MAP2K1,MPRIP,MYL12A,PIK3C2A,PIK3R1,PLCG1,PPP1CB,PTEN,RAC2,RALB,RAP1B,ROCK1,RRAS,RRAS2,SOS1,SRC,VCL,WASL
Aldosterone Signaling in Epithelial Cells	6.59	0.155	1.155	DNAJA1,DNAJB12,DNAJB2,DNAJC1,DNAJC11,DNAJC16,DNAJC19,DNAJC28,DNAJC3,DNAJC5,HSCB,HSP90AB1,HSPA4,HSPB1,MAP2K1,NEDD4,PDIA3,PDPK1,PIK3C2A,PIK3R1,PIP4K2C,PLCB1,PLCD4,PLCG1,PRKCI,SOS1
Tight Junction Signaling	6.59	0.151	#NUM!	AKT1,CGN,CPSF6,CSTF1,CSTF2,CSTF3,CTNNB1,F11R,GOSR2,MYO18A,MYO5C,NECTIN3,NUDT21,OCLN,PATJ,PPP2R2A,PPP2R5E,PRKACA,PRKAR1A,PRKCI,PTEN,PTPA,SPTAN1,TJP2,VCL,VTI1B,YKT6
Coronavirus Pathogenesis Pathway	6.47	0.142	-2.646	BCL2L11,CTSL,DDX58,E2F4,FAU,HDAC2,IRF3,MAPK14,MAPK9,NPC1,OAS3,PA2G4,RAB7A,RPS10,RPS13,RPS14,RPS15,RPS17,RPS18,RPS23,RPS27L,RPS3,RPS7,RPS8,RPS9,SIGMAR1,STAT3,TBK1,TRIM25
Estrogen Receptor Signaling	6.26	0.11	3.667	AKT1,ATP5F1C,ATP5PB,CREBBP,EGFR,GNG10,HSP90AB1,MAP2K1,MCU,MED23,MED30,MPRIP,MYL12A,NDUFA11,NDUFA12,NDUFA4,NDUFA7,NDUFB11,NDUFB6,NDUFV3,PDIA3,PIK3C2A,PIK3R1,PLCB1,PLCD4,PLCG1,POLR2B,PPP1CB,PRKAB2,PRKACA,PRKAR1A,PRKCI,PTEN,RALB,RAP1B,ROCK1,RRAS,RRAS2,SDHC,SOD2,SOS1,SRC,TBL1XR1,TFAM,THRAP3
Huntington's Disease Signaling	6.17	0.124	-0.277	AKT1,ATP5F1C,ATP5PB,CLTB,CREBBP,CYCS,DNAJC5,DYNC1I2,EGFR,GLS,GNG10,GOSR2,HDAC2,HSPA4,MAPK9,PDPK1,PIK3C2A,PIK3R1,PLCB1,POLR2B,PRKCI,PSMA7,PSMB5,PSMB8,PSMD14,PSMD2,PSMD6,PSMD7,PSMD9,PSME1,PSME3,SDHC,SOS1,VTI1B,YKT6
Epithelial Adherens Junction Signaling	6.04	0.153	1.633	AKT1,ARPC1B,ARPC2,ARPC5L,CDH1,CDH2,CTNNB1,EGFR,FARP2,MET,MYL12A,NECTIN3,PPP2R2A,PPP2R5E,PRKAB2,PTEN,PTPA,RALB,RAP1B,ROCK1,RRAS,RRAS2,SRC,VCL
Superpathway of Inositol Phosphate Compounds	6.02	0.13	3.53	ACP6,ALPL,ATP1A1,DUSP23,ENPP1,HACD2,INPP5K,NUDT16,NUDT9,PAWR,PI4K2A,PIK3C2A,PIK3R1,PIP4K2C,PLCB1,PLCD4,PLCG1,PPFIA1,PPP1CB,PPP1R10,PPP1R12C,PPP2R2A,PPP2R5E,PPP4R1,PTEN,PTPA,PTPRF,SACM1L,SIRPA,STYXL1,WBP11
Endometrial Cancer Signaling	5.98	0.233	1.732	AKT1,CDH1,CTNNB1,ERBB2,MAP2K1,PDPK1,PIK3C2A,PIK3R1,PTEN,RALB,RAP1B,RRAS,RRAS2,SOS1
Autophagy	5.94	0.134	3.402	AKT1,ARL8B,ATG16L1,ATG2A,ATG2B,ATG9A,CAMKK2,CHP1,CREBBP,INSR,LAMP1,MAP2K1,MAPK9,NRBF2,PI4K2A,PIK3C2A,PIK3R1,PPP2R2A,PPP2R5E,PRKAB2,PRKACA,PRKAR1A,PTEN,PTPA,RAB7A,RALB,SLC3A2,TBK1,VPS33A
Reelin Signaling in Neurons	5.9	0.159	3.273	AKT1,APP,ARHGEF12,ARHGEF7,ARPC1B,ARPC2,ARPC5L,CDH2,HCK,ITGA5,ITGB1,MAP2K1,MAPK9,NECTIN3,PDK2,PDK4,PIK3C2A,PIK3R1,RAP1B,SRC,WASL,YES1
D-myo-inositol-5-phosphate Metabolism	5.67	0.136	3.411	ACP6,ALPL,ATP1A1,DUSP23,ENPP1,HACD2,NUDT16,NUDT9,PAWR,PIP4K2C,PLCB1,PLCD4,PLCG1,PPFIA1,PPP1CB,PPP1R10,PPP1R12C,PPP2R2A,PPP2R5E,PPP4R1,PTEN,PTPA,PTPRF,SACM1L,SIRPA,STYXL1,WBP11
Oxidative Phosphorylation	5.66	0.171	4.359	ATP5F1C,ATP5ME,ATP5PB,ATP5PD,COX11,COX6A1,COX6B1,COX6C,COX7A2,CYCS,NDUFA11,NDUFA12,NDUFA4,NDUFA7,NDUFB11,NDUFB6,NDUFV3,SDHC,SURF1
Synaptogenesis Signaling Pathway	5.51	0.114	4.902	AKT1,AP2M1,ARHGEF7,ARPC1B,ARPC2,ARPC5L,CADM1,CDH1,CDH2,CDH5,CREBBP,CTNNB1,DNAJC5,EIF4EBP2,EPHA2,FARP1,GOSR2,HCK,KALRN,MAPK14,NECTIN3,PIK3C2A,PIK3R1,PLCG1,PRKACA,PRKAR1A,RALB,RAP1B,RRAS,RRAS2,SOS1,SRC,VTI1B,WASL,YES1,YKT6
p70S6K Signaling	5.49	0.156	2.236	AKT1,BCAP31,EGFR,MAP2K1,PDIA3,PDPK1,PIK3C2A,PIK3R1,PLCB1,PLCD4,PLCG1,PPP2R2A,PPP2R5E,PRKCI,PTPA,RALB,RAP1B,RRAS,RRAS2,SOS1,SRC
Non-Small Cell Lung Cancer Signaling	5.46	0.181	2.496	AKT1,E2F4,EGFR,ERBB2,HDAC2,MAP2K1,PA2G4,PDPK1,PIK3C2A,PIK3R1,PLCG1,RALB,RAP1B,RRAS,RRAS2,RXRA,SOS1
FXR/RXR Activation	5.39	0.159	#NUM!	ABCB11,ABCC2,AKT1,APOA2,APOB,APOD,BAAT,CETP,CREBBP,FASN,MAPK9,MTTP,PCYOX1,PON3,RBP4,RXRA,SCARB1,SULT2A1,TTR,UGT2B4
Acute Phase Response Signaling	5.26	0.135	2.5	AKT1,APCS,APOA2,C4BPA,C4BPB,C5,CEBPB,HRG,ITIH2,MAP2K1,MAPK14,MAPK9,PDPK1,PIK3R1,RALB,RAP1B,RBP1,RBP4,RRAS,RRAS2,SERPIND1,SOD2,SOS1,STAT3,TTR
3-phosphoinositide Biosynthesis	5.26	0.129	3.411	ACP6,ALPL,ATP1A1,DUSP23,ENPP1,HACD2,NUDT16,NUDT9,PAWR,PI4K2A,PIK3C2A,PIK3R1,PIP4K2C,PPFIA1,PPP1CB,PPP1R10,PPP1R12C,PPP2R2A,PPP2R5E,PPP4R1,PTEN,PTPA,PTPRF,SACM1L,SIRPA,STYXL1,WBP11
Telomerase Signaling	5.22	0.167	1.807	AKT1,DKC1,EGFR,HDAC2,HSP90AB1,MAP2K1,PDPK1,PIK3C2A,PIK3R1,PPP2R2A,PPP2R5E,PTPA,RALB,RAP1B,RRAS,RRAS2,SOS1,TERF2IP
MicroRNA Biogenesis Signaling Pathway	5.18	0.134	3.8	ADAR,AGO2,AKT1,DNAJA2,EGFR,EXOSC4,HNRNPA1,HNRNPA2B1,HSP90AB1,ILF3,MAPK14,NUP43,PIK3C2A,PIK3R1,POLR2B,RAE1,RALB,RAN,RAP1B,RRAS,RRAS2,SF3A1,SF3A2,SRSF3,TPR
ERK/MAPK Signaling	5.03	0.126	3.53	CREBBP,HSPB1,ITGA5,ITGB1,MAP2K1,PIK3C2A,PIK3R1,PLA2G12B,PLCG1,PPP1CB,PPP1R10,PPP2R2A,PPP2R5E,PRKACA,PRKAR1A,PRKCI,PTK2B,PTPA,RAC2,RALB,RAP1B,RPS6KA1,RRAS,RRAS2,SOS1,SRC,STAT3
FLT3 Signaling in Hematopoietic Progenitor Cells	4.95	0.183	2.324	AKT1,CREBBP,MAP2K1,MAPK14,PDPK1,PIK3C2A,PIK3R1,RALB,RAP1B,RPS6KA1,RRAS,RRAS2,SOS1,STAT3,STAT6
ERBB Signaling	4.89	0.172	2.324	AKT1,EGFR,ERBB2,MAP2K1,MAPK14,MAPK9,PDPK1,PIK3C2A,PIK3R1,PLCG1,PRKCI,RALB,RAP1B,RRAS,RRAS2,SOS1
EGF Signaling	4.89	0.218	1.732	AKT1,CSNK2A2,CSNK2B,EGFR,MAP2K1,MAPK14,PIK3C2A,PIK3R1,PLCG1,SOS1,SRC,STAT3
3-phosphoinositide Degradation	4.86	0.128	3.578	ACP6,ALPL,ATP1A1,DUSP23,ENPP1,HACD2,INPP5K,NUDT16,NUDT9,PAWR,PPFIA1,PPP1CB,PPP1R10,PPP1R12C,PPP2R2A,PPP2R5E,PPP4R1,PTEN,PTPA,PTPMT1,PTPRF,SACM1L,SIRPA,STYXL1,WBP11
Virus Entry via Endocytic Pathways	4.85	0.163	#NUM!	AP1G1,AP1M1,AP2M1,AP3M1,CLTB,ITGA5,ITGB1,PIK3C2A,PIK3R1,PLCG1,PRKCI,RAC2,RALB,RAP1B,RRAS,RRAS2,SRC
IGF-1 Signaling	4.85	0.163	3	AKT1,CSNK2A2,CSNK2B,MAP2K1,NEDD4,PDPK1,PIK3C2A,PIK3R1,PRKACA,PRKAR1A,PRKCI,RALB,RAP1B,RRAS,RRAS2,SOS1,STAT3
PXR/RXR Activation	4.81	0.2	3.606	ABCB11,ABCC2,ABCC3,AKT1,ALDH3A2,CES2,HMGCS2,INSR,PRKACA,PRKAR1A,RXRA,SULT2A1,UGT1A1
ERB2-ERBB3 Signaling	4.81	0.2	1.941	AKT1,ERBB2,MAP2K1,PDPK1,PIK3C2A,PIK3R1,PTEN,RALB,RAP1B,RRAS,RRAS2,SOS1,STAT3
Semaphorin Neuronal Repulsive Signaling Pathway	4.76	0.14	0.655	AKT1,ARHGEF12,ERBB2,FARP1,FARP2,ITGA5,ITGB1,MAP2K1,MICAL1,MPRIP,MYL12A,PIK3C2A,PIK3R1,PLCG1,PLXNB1,PLXND1,PPP1CB,PRKACA,PRKAR1A,ROCK1,RRAS
Inhibition of ARE-Mediated mRNA Degradation Pathway	4.74	0.136	0	AGO2,AKT1,CNOT10,CNOT11,EDC4,EXOSC4,MAPK14,PPP2R2A,PPP2R5E,PRKACA,PRKAR1A,PSMA7,PSMB5,PSMB8,PSMD14,PSMD2,PSMD6,PSMD7,PSMD9,PSME1,PSME3,PTPA
Neuregulin Signaling	4.73	0.154	2.324	AKT1,EGFR,ERBB2,HSP90AB1,ITGA5,ITGB1,MAP2K1,PDPK1,PIK3R1,PLCG1,PRKCI,PTEN,RALB,RAP1B,RRAS,RRAS2,SOS1,SRC
Macropinocytosis Signaling	4.7	0.184	2.887	ARF6,CD14,ITGA5,ITGB1,MET,PIK3C2A,PIK3R1,PLCG1,PRKCI,RALB,RAP1B,RRAS,RRAS2,SRC
Insulin Receptor Signaling	4.69	0.143	0.688	AKT1,EPM2A,INPP5K,INSR,MAP2K1,PDPK1,PIK3C2A,PIK3R1,PPP1CB,PPP1R10,PRKACA,PRKAR1A,PRKCI,PTEN,PTPRF,RALB,RAP1B,RRAS,RRAS2,SOS1
ERBB4 Signaling	4.59	0.191	2.309	AKT1,MAP2K1,NCSTN,PDPK1,PIK3C2A,PIK3R1,PLCG1,PRKCI,RALB,RAP1B,RRAS,RRAS2,SOS1
Sertoli Cell-Sertoli Cell Junction Signaling	4.45	0.121	#NUM!	AKT1,CDH1,CGN,CLINT1,CTNNB1,F11R,ITGA5,ITGB1,MAP2K1,MAPK14,MAPK9,NECTIN3,OCLN,PRKACA,PRKAR1A,PTEN,RALB,RAP1B,RRAS,RRAS2,SPTAN1,SPTBN1,SRC,TJP2,VCL
IL-2 Signaling	4.41	0.197	1.897	AKT1,CSNK2A2,CSNK2B,MAP2K1,PIK3C2A,PIK3R1,PTK2B,RALB,RAP1B,RRAS,RRAS2,SOS1
PPARα/RXRα Activation	4.4	0.123	-0.229	ABCA1,APOA2,CD36,CREBBP,FASN,HSP90AB1,IL1R2,INSR,MAP2K1,MAPK14,MED23,PDIA3,PLCB1,PLCD4,PLCG1,PRKAB2,PRKACA,PRKAR1A,RALB,RAP1B,RRAS,RRAS2,RXRA,SOS1
D-myo-inositol (1,4,5,6)-Tetrakisphosphate Biosynthesis	4.38	0.126	3.3	ACP6,ALPL,ATP1A1,DUSP23,ENPP1,HACD2,NUDT16,NUDT9,PAWR,PPFIA1,PPP1CB,PPP1R10,PPP1R12C,PPP2R2A,PPP2R5E,PPP4R1,PTEN,PTPA,PTPRF,SACM1L,SIRPA,STYXL1,WBP11
D-myo-inositol (3,4,5,6)-tetrakisphosphate Biosynthesis	4.38	0.126	3.3	ACP6,ALPL,ATP1A1,DUSP23,ENPP1,HACD2,NUDT16,NUDT9,PAWR,PPFIA1,PPP1CB,PPP1R10,PPP1R12C,PPP2R2A,PPP2R5E,PPP4R1,PTEN,PTPA,PTPRF,SACM1L,SIRPA,STYXL1,WBP11
Prostate Cancer Signaling	4.32	0.149	#NUM!	AKT1,CREBBP,CTNNB1,E2F4,HDAC2,HSP90AB1,MAP2K1,PA2G4,PDPK1,PIK3C2A,PIK3R1,PTEN,RALB,RAP1B,RRAS,RRAS2,SOS1
Endocannabinoid Developing Neuron Pathway	4.24	0.142	2.84	AKT1,CREBBP,CTNNB1,GNG10,MAP2K1,MAPK14,MAPK9,PIK3C2A,PIK3R1,PRKACA,PRKAR1A,RAC2,RALB,RAP1B,RRAS,RRAS2,SRC,STAT3
Thrombin Signaling	4.24	0.116	2.683	AKT1,ARHGEF12,ARHGEF7,EGFR,GNG10,MAP2K1,MAPK14,MPRIP,MYL12A,PDIA3,PDPK1,PIK3C2A,PIK3R1,PLCB1,PLCD4,PLCG1,PPP1CB,PRKCI,RAC2,RALB,RAP1B,ROCK1,RRAS,RRAS2,SOS1,SRC
Fcγ Receptor-mediated Phagocytosis in Macrophages and Monocytes	4.23	0.16	3.357	AKT1,ARF6,ARPC1B,ARPC2,ARPC5L,HCK,MYO5A,PIK3R1,PLCG1,PRKCI,PTEN,PTK2B,RAC2,SRC,YES1
Role of Tissue Factor in Cancer	4.22	0.147	#NUM!	AKT1,EGFR,HCK,ITGB1,MAPK14,PIK3C2A,PIK3R1,PLCB1,PTEN,PTK2B,RALB,RAP1B,RPS6KA1,RRAS,RRAS2,SRC,YES1
IL-6 Signaling	4.19	0.141	1.698	AKT1,CD14,CEBPB,CSNK2A2,CSNK2B,HSPB1,IL1R2,MAP2K1,MAPK14,MAPK9,PIK3C2A,PIK3R1,RALB,RAP1B,RRAS,RRAS2,SOS1,STAT3
Fc Epsilon RI Signaling	4.13	0.144	2.183	AKT1,INPP5K,MAP2K1,MAPK14,MAPK9,PDPK1,PIK3C2A,PIK3R1,PLA2G12B,PLCG1,PRKCI,RAC2,RALB,RAP1B,RRAS,RRAS2,SOS1
Granzyme A Signaling	4.12	0.173	-3.606	APEX1,H1-0,H1-10,H1-2,H1-5,LMNB1,NDUFA11,NDUFA12,NDUFA4,NDUFA7,NDUFB11,NDUFB6,NDUFV3
Paxillin Signaling	4.12	0.15	2.5	ARF6,ARHGEF7,ITGA5,ITGB1,MAPK14,MAPK9,PIK3C2A,PIK3R1,PTK2B,RALB,RAP1B,RRAS,RRAS2,SOS1,SRC,VCL
Production of Nitric Oxide and Reactive Oxygen Species in Macrophages	4.09	0.12	2.065	AKT1,APOA2,APOB,APOD,CREBBP,MAP2K1,MAPK14,MAPK9,MPO,PCYOX1,PIK3C2A,PIK3R1,PLCG1,PPP1CB,PPP1R10,PPP2R2A,PPP2R5E,PRKCI,PTPA,RAC2,RAP1B,RBP4,SIRPA
PDGF Signaling	4.08	0.163	2.673	CSNK2A2,CSNK2B,INPP5K,MAP2K1,PIK3C2A,PIK3R1,PLCG1,RALB,RAP1B,RRAS,RRAS2,SOS1,SRC,STAT3
FAT10 Signaling Pathway	4.08	0.196	#NUM!	PSMA7,PSMB5,PSMB8,PSMD14,PSMD2,PSMD6,PSMD7,PSMD9,PSME1,PSME3,UBE2Z
Actin Cytoskeleton Signaling	4.05	0.111	3.545	ARHGEF12,ARHGEF7,ARPC1B,ARPC2,ARPC5L,CD14,GIT1,ITGA5,ITGB1,MAP2K1,MPRIP,MYL12A,MYO18A,MYO5C,NCKAP1,PIK3C2A,PIK3R1,PPP1CB,RAC2,RALB,RAP1B,ROCK1,RRAS,RRAS2,SOS1,VCL,WASL
Xenobiotic Metabolism General Signaling Pathway	4.05	0.133	3.441	AKT1,CREBBP,GSTA4,MAP2K1,MAPK14,MAPK9,MGST3,NQO1,PIK3C2A,PIK3R1,PRKCI,RALB,RAP1B,RRAS,RRAS2,RXRA,UGT1A1,UGT2B4,UGT2B7
CLEAR Signaling Pathway	4.03	0.105	0.365	AKT1,ATP6V0A2,ATP6V1E1,CHP1,CREBBP,EGFR,GNS,HEXB,INSR,LAMP1,LAMTOR1,LAMTOR2,MAPK14,MAPK9,MCOLN1,MIOS,NRBF2,PLCG1,PPP2R2A,PPP2R5E,PRKAB2,PRKCI,PTPA,RAB7A,RALB,RAP1B,RRAS,RRAS2,RXRA,VPS33A
UVA-Induced MAPK Signaling	4.02	0.153	2.309	CYCS,EGFR,MAPK14,MAPK9,PDIA3,PIK3C2A,PIK3R1,PLCB1,PLCD4,PLCG1,RALB,RAP1B,RPS6KA1,RRAS,RRAS2
CNTF Signaling	4.01	0.193	2.111	AKT1,MAP2K1,PIK3C2A,PIK3R1,RALB,RAP1B,RPS6KA1,RRAS,RRAS2,SOS1,STAT3
Germ Cell-Sertoli Cell Junction Signaling	3.95	0.124	#NUM!	AKT1,CDH1,CDH2,CLINT1,CTNNB1,ITGB1,MAP2K1,MAPK14,MAPK9,NECTIN3,PDPK1,PIK3C2A,PIK3R1,RAC2,RALB,RAP1B,RRAS,RRAS2,SRC,VCL,WASL
Neurotrophin/TRK Signaling	3.94	0.167	2.496	AKT1,CREBBP,MAP2K1,PDPK1,PIK3C2A,PIK3R1,PLCG1,RALB,RAP1B,RPS6KA1,RRAS,RRAS2,SOS1
LXR/RXR Activation	3.9	0.138	2.324	ABCA1,ACACA,APOA2,APOB,APOD,CD14,CD36,CETP,FASN,IL1R2,IRF3,LDLR,PCYOX1,PON3,RBP4,RXRA,TTR
IL-3 Signaling	3.88	0.165	2.496	AKT1,CHP1,MAP2K1,PIK3C2A,PIK3R1,PRKCI,RALB,RAP1B,RRAS,RRAS2,SOS1,STAT3,STAT6
Renal Cell Carcinoma Signaling	3.88	0.165	1.897	AKT1,CREBBP,CUL2,ELOC,MAP2K1,MET,PIK3C2A,PIK3R1,RALB,RAP1B,RRAS,RRAS2,SOS1
Xenobiotic Metabolism Signaling	3.87	0.103	#NUM!	ABCC2,ABCC3,ALDH3A2,CES2,CHST13,CREBBP,FMO4,GSTA4,HSP90AB1,MAOA,MAP2K1,MAPK14,MAPK9,MGST3,NQO1,PIK3C2A,PIK3R1,PPP2R2A,PPP2R5E,PRKCI,PTPA,RALB,RAP1B,RRAS,RRAS2,RXRA,SULT2A1,UGT1A1,UGT2B4,UGT2B7
Agrin Interactions at Neuromuscular Junction	3.86	0.174	3.317	ARHGEF7,EGFR,ERBB2,ITGB1,MAPK9,RAC2,RALB,RAP1B,RRAS,RRAS2,SRC,UTRN
Glioma Signaling	3.86	0.137	1.941	AKT1,E2F4,EGFR,HDAC2,IDH3B,MAP2K1,PA2G4,PIK3C2A,PIK3R1,PLCG1,PRKCI,PTEN,RALB,RAP1B,RRAS,RRAS2,SOS1
Melanoma Signaling	3.83	0.2	2.121	AKT1,CDH1,MAP2K1,PIK3C2A,PIK3R1,PTEN,RALB,RAP1B,RRAS,RRAS2
Prolactin Signaling	3.81	0.154	2.309	CEBPB,CREBBP,MAP2K1,PDPK1,PIK3C2A,PIK3R1,PLCG1,PRKCI,RALB,RAP1B,RRAS,RRAS2,SOS1,STAT3
PTEN Signaling	3.77	0.127	-2.357	AKT1,BCL2L11,CSNK2A2,CSNK2B,EGFR,INPP5K,INSR,ITGA5,ITGB1,MAP2K1,PDPK1,PIK3R1,PTEN,RAC2,RALB,RAP1B,RRAS,RRAS2,SOS1
Estrogen-Dependent Breast Cancer Signaling	3.77	0.16	2.53	AKR1C4,AKT1,CREBBP,EGFR,HSD17B11,HSD17B7,PIK3C2A,PIK3R1,RALB,RAP1B,RRAS,RRAS2,SRC
UVC-Induced MAPK Signaling	3.75	0.196	2.53	EGFR,MAP2K1,MAPK14,MAPK9,PRKCI,RALB,RAP1B,RRAS,RRAS2,SRC
Cleavage and Polyadenylation of Pre-mRNA	3.75	0.417	#NUM!	CPSF6,CSTF1,CSTF2,CSTF3,NUDT21
Protein Kinase A Signaling	3.75	0.0927	1.976	ADD1,ADD3,AKAP12,AKAP8,ANAPC7,APEX1,CHP1,CREBBP,CTNNB1,ENPP1,EPM2A,GNG10,H1-0,H1-10,H1-2,H1-5,MAP2K1,MYL12A,PALM2AKAP2,PDE6D,PDIA3,PGP,PLCB1,PLCD4,PLCG1,PPP1CB,PPP1R10,PRKACA,PRKAR1A,PRKCI,PTEN,PTK2B,PTPN9,PTPRF,RAP1B,ROCK1,SIRPA,TNS2
Oxytocin Signaling Pathway	3.74	0.103	3.528	AKT1,ATP2B1,CAMKK2,CD36,CHP1,CREBBP,EGFR,GNG10,HSPB1,MAPK14,MAPK9,MPRIP,MYO18A,MYO5C,PIK3C2A,PIK3R1,PLA2G12B,PLCB1,PPP1CB,PRKAB2,PRKACA,PRKAR1A,PRKCI,RALB,RAP1B,ROCK1,RRAS,RRAS2,SOS1
Actin Nucleation by ARP-WASP Complex	3.71	0.151	2.496	ARPC1B,ARPC2,ARPC5L,ITGA5,ITGB1,PPP1R12C,RAC2,RALB,RAP1B,ROCK1,RRAS,RRAS2,SOS1,WASL
MSP-RON Signaling In Cancer Cells Pathway	3.69	0.129	3.638	AKT1,CREBBP,CTNNB1,EGFR,HGFAC,ITGB1,MAP2K1,MET,PIK3C2A,PIK3R1,PTK2B,RALB,RAP1B,RRAS,RRAS2,SOS1,SRC,STAT3
RAR Activation	3.66	0.113	#NUM!	ADH1C,AKR1C4,AKT1,CREBBP,CSNK2A2,CSNK2B,MAP2K1,MAPK14,MAPK9,PDPK1,PIK3R1,PRKACA,PRKAR1A,PRKCI,PTEN,RBP1,RBP4,RDH10,RDH14,RPL7A,RXRA,SORBS3,SRC
PAK Signaling	3.65	0.137	2.5	ARHGEF7,GIT1,ITGA5,ITGB1,MAP2K1,MAPK9,MYL12A,PIK3C2A,PIK3R1,PTK2B,RALB,RAP1B,RRAS,RRAS2,SOS1,WASL
Thrombopoietin Signaling	3.6	0.175	2.111	MAP2K1,PIK3C2A,PIK3R1,PLCG1,PRKCI,RALB,RAP1B,RRAS,RRAS2,SOS1,STAT3
Synaptic Long Term Potentiation	3.57	0.13	3.153	CHP1,CREBBP,MAP2K1,PDIA3,PLCB1,PLCD4,PLCG1,PPP1CB,PPP1R10,PRKACA,PRKAR1A,PRKCI,RALB,RAP1B,RPS6KA1,RRAS,RRAS2
Gα12/13 Signaling	3.49	0.128	2.183	AKT1,CDH1,CDH2,CDH5,CTNNB1,MAP2K1,MAPK9,MYL12A,PIK3C2A,PIK3R1,PTK2B,RALB,RAP1B,ROCK1,RRAS,RRAS2,SRC
P2Y Purigenic Receptor Signaling Pathway	3.49	0.128	3	AKT1,CREBBP,GNG10,MAP2K1,PDIA3,PIK3C2A,PIK3R1,PLCB1,PLCD4,PLCG1,PRKACA,PRKAR1A,PRKCI,RALB,RAP1B,RRAS,RRAS2
Renin-Angiotensin Signaling	3.48	0.132	2.324	MAP2K1,MAPK14,MAPK9,PIK3C2A,PIK3R1,PLCG1,PRKACA,PRKAR1A,PRKCI,PTK2B,RALB,RAP1B,RRAS,RRAS2,SOS1,STAT3
Melanocyte Development and Pigmentation Signaling	3.47	0.143	2.673	CREBBP,MAP2K1,PIK3C2A,PIK3R1,PLCG1,PRKACA,PRKAR1A,RALB,RAP1B,RPS6KA1,RRAS,RRAS2,SOS1,SRC
Hypoxia Signaling in the Cardiovascular System	3.46	0.158	1	AKT1,CREBBP,HSP90AB1,NQO1,PTEN,UBE2A,UBE2H,UBE2K,UBE2L3,UBE2N,UBE2O,UBE2Z
VEGF Signaling	3.42	0.141	2.138	AKT1,MAP2K1,PIK3C2A,PIK3R1,PLCG1,PTK2B,RALB,RAP1B,ROCK1,RRAS,RRAS2,SOS1,SRC,VCL
Signaling by Rho Family GTPases	3.41	0.101	3.545	ARHGEF12,ARHGEF7,ARPC1B,ARPC2,ARPC5L,CDH1,CDH2,CDH5,CLIP1,GNG10,ITGA5,ITGB1,MAP2K1,MAPK9,MYL12A,NEDD4,PIK3C2A,PIK3R1,PIP4K2C,PPP1R12C,PRKCI,PTK2B,RAC2,ROCK1,SEPTIN7,WASF3,WASL
ID1 Signaling Pathway	3.35	0.109	2.985	AKT1,APP,CREBBP,CTNNB1,EGFR,GSPT1,HCK,MAPK14,PARK7,PIK3C2A,PIK3R1,PLXNB1,PLXNB2,PTEN,RALB,RAP1B,RRAS,RRAS2,S100A9,SRC,STAT3,YES1
AMPK Signaling	3.34	0.103	1.342	ACACA,ACACB,AK3,AKT1,CAMKK2,CREBBP,EPM2A,FASN,GNG10,INSR,MAPK14,ORAI1,PFKL,PIK3C2A,PIK3R1,PPP2R2A,PPP2R5E,PRKAB2,PRKACA,PRKAR1A,PTPA,RAB2A,RAB6A,RAB7A,RAB8A
RAC Signaling	3.33	0.124	3.357	ARPC1B,ARPC2,ARPC5L,ITGA5,ITGB1,MAP2K1,NCKAP1,PIK3C2A,PIK3R1,PIP4K2C,PRKCI,PTK2B,RAC2,RALB,RAP1B,RRAS,RRAS2
Unfolded protein response	3.31	0.144	#NUM!	CEBPB,DNAJA1,DNAJA2,DNAJA3,DNAJB12,DNAJB2,DNAJC1,DNAJC11,DNAJC16,DNAJC19,DNAJC3,DNAJC5,HSPA4
Remodeling of Epithelial Adherens Junctions	3.31	0.162	2.333	ARF6,ARPC1B,ARPC2,ARPC5L,CDH1,CLIP1,CTNNB1,MET,RAB7A,SRC,VCL
Thyroid Cancer Signaling	3.3	0.152	1.732	AKT1,CDH1,CTNNB1,INSR,MAP2K1,PIK3C2A,PIK3R1,PTEN,RALB,RAP1B,RRAS,RRAS2
Axonal Guidance Signaling	3.28	0.0845	#NUM!	AKT1,ARHGEF12,ARHGEF7,ARPC1B,ARPC2,ARPC5L,CHP1,EIF3H,EPHA2,ERBB2,FARP2,GIT1,GNG10,ITGA5,ITGB1,KALRN,MAP2K1,MET,MICAL1,MYL12A,PDIA3,PIK3C2A,PIK3R1,PLCB1,PLCD4,PLCG1,PLXNB1,PLXNB2,PLXND1,PRKACA,PRKAR1A,PRKCI,PSMD14,RAC2,RALB,RAP1B,ROCK1,RRAS,RRAS2,RTN4,SHANK2,SOS1,WASL
Polyamine Regulation in Colon Cancer	3.28	0.172	1.897	AKT1,BCL2L11,CSNK2A2,CSNK2B,CTNNB1,DHPS,EIF5A,MAP2K1,SLC3A2,SMS
Cancer Drug Resistance By Drug Efflux	3.28	0.172	#NUM!	ABCC2,AKT1,MAP2K1,PIK3R1,PTEN,RALB,RAP1B,RRAS,RRAS2,YBX1
Xenobiotic Metabolism CAR Signaling Pathway	3.25	0.11	2.4	ABCC2,ABCC3,ALDH3A2,CHST13,CREBBP,EGFR,FMO4,GSTA4,HSP90AB1,MAP2K1,MGST3,PPP2R2A,PPP2R5E,PRKCI,PTPA,RXRA,SRC,SULT2A1,UGT1A1,UGT2B4,UGT2B7
Chemokine Signaling	3.25	0.15	2.309	MAP2K1,MAPK14,MPRIP,PLCB1,PLCG1,PPP1CB,PTK2B,RALB,RAP1B,RRAS,RRAS2,SRC
14-3-3-mediated Signaling	3.25	0.126	2.84	AKT1,MAP2K1,MAPK9,PDIA3,PIK3C2A,PIK3R1,PLCB1,PLCD4,PLCG1,PRKCI,RALB,RAP1B,RPS6KA1,RRAS,RRAS2,SRC
CDK5 Signaling	3.24	0.13	2.496	ITGB1,MAP2K1,MAPK14,MAPK9,PPP1CB,PPP1R10,PPP2R2A,PPP2R5E,PRKACA,PRKAR1A,PTPA,RALB,RAP1B,RRAS,RRAS2
Cardiac Hypertrophy Signaling	3.21	0.0996	3.128	ADSS2,AKT1,CHP1,CREBBP,GNG10,HSPB1,MAP2K1,MAPK14,MAPK9,MYL12A,PDIA3,PIK3C2A,PIK3R1,PLCB1,PLCD4,PLCG1,PRKACA,PRKAR1A,RAC2,RALB,RAP1B,ROCK1,RPS6KA1,RRAS,RRAS2,SOS1
GM-CSF Signaling	3.2	0.157	2.111	AKT1,HCK,MAP2K1,PIK3C2A,PIK3R1,RALB,RAP1B,RRAS,RRAS2,SOS1,STAT3
RHOGDI Signaling	3.19	0.105	-2.982	ARHGAP12,ARHGDIA,ARHGEF12,ARHGEF7,ARPC1B,ARPC2,ARPC5L,CDH1,CDH2,CDH5,CREBBP,GNG10,ITGA5,ITGB1,MYL12A,MYO18A,MYO5C,PIP4K2C,PPP1R12C,RAC2,ROCK1,SRC,WASL
JAK/STAT Signaling	3.15	0.146	2.309	AKT1,CEBPB,MAP2K1,PIK3C2A,PIK3R1,RALB,RAP1B,RRAS,RRAS2,SOS1,STAT3,STAT6
Cholecystokinin/Gastrin-mediated Signaling	3.08	0.126	2.673	EGFR,MAP2K1,MAPK14,MAPK9,PLCB1,PRKCI,PTK2B,RAC2,RALB,RAP1B,ROCK1,RRAS,RRAS2,SOS1,SRC
HGF Signaling	3.06	0.121	3	AKT1,ITGA5,ITGB1,MAP2K1,MAPK9,MET,PIK3C2A,PIK3R1,PLCG1,PRKCI,RALB,RAP1B,RRAS,RRAS2,SOS1,STAT3
Glioblastoma Multiforme Signaling	3.05	0.111	2.5	AKT1,CTNNB1,E2F4,EGFR,MAP2K1,PDIA3,PIK3C2A,PIK3R1,PLCB1,PLCD4,PLCG1,PTEN,RAC2,RALB,RAP1B,RRAS,RRAS2,SOS1,SRC
VEGF Family Ligand-Receptor Interactions	3.05	0.143	2.309	AKT1,MAP2K1,PIK3C2A,PIK3R1,PLA2G12B,PLCG1,PRKCI,RALB,RAP1B,RRAS,RRAS2,SOS1
BAG2 Signaling Pathway	3.05	0.143	-1	HSPA4,MAPK14,PSMA7,PSMB5,PSMB8,PSMD14,PSMD2,PSMD6,PSMD7,PSMD9,PSME1,PSME3
Gap Junction Signaling	3.05	0.106	#NUM!	AKT1,CTNNB1,EGFR,GJB1,MAP2K1,PDIA3,PIK3C2A,PIK3R1,PLCB1,PLCD4,PLCG1,PRKACA,PRKAR1A,PRKCI,RALB,RAP1B,RRAS,RRAS2,SOS1,SRC,TJP2
NGF Signaling	3.04	0.125	2.673	AKT1,CREBBP,MAP2K1,MAPK9,PDPK1,PIK3C2A,PIK3R1,PLCG1,RALB,RAP1B,ROCK1,RPS6KA1,RRAS,RRAS2,SOS1
PI3K/AKT Signaling	2.99	0.105	1.414	AKT1,CTNNB1,EPM2A,HSP90AB1,IL1R2,INPP5K,ITGA5,ITGB1,MAP2K1,PDPK1,PIK3R1,PPP2R2A,PPP2R5E,PTEN,PTPA,RALB,RAP1B,RRAS,RRAS2,SOS1,THEM4
Ephrin Receptor Signaling	2.94	0.104	4.025	AKT1,ARPC1B,ARPC2,ARPC5L,CREBBP,EPHA2,GNG10,ITGA5,ITGB1,KALRN,MAP2K1,RAC2,RALB,RAP1B,ROCK1,RRAS,RRAS2,SOS1,SRC,STAT3,WASL
IL-12 Signaling and Production in Macrophages	2.92	0.118	#NUM!	AKT1,APOA2,APOB,APOD,CEBPB,MAP2K1,MAPK14,MAPK9,PCYOX1,PIK3C2A,PIK3R1,PRKCI,RAB7A,RBP4,RXRA,STAT6
Leptin Signaling in Obesity	2.89	0.145	1.342	AKT1,MAP2K1,PDIA3,PIK3C2A,PIK3R1,PLCB1,PLCD4,PLCG1,PRKACA,PRKAR1A,STAT3
Xenobiotic Metabolism PXR Signaling Pathway	2.83	0.104	3.13	ABCC2,ABCC3,ALDH3A2,CES2,CHST13,CREBBP,GSTA4,HSP90AB1,MAOA,MGST3,PPP1CB,PPP1R10,PRKACA,PRKAR1A,PRKCI,RXRA,SULT2A1,UGT1A1,UGT2B4,UGT2B7
Leukocyte Extravasation Signaling	2.81	0.104	2.065	ARHGAP12,CDH5,CTNNB1,F11R,ITGB1,MAPK14,MAPK9,PECAM1,PIK3C2A,PIK3R1,PLCG1,PRKCI,PTK2B,RAC2,RAP1B,ROCK1,SIPA1,SRC,VCL,WASL
Stearate Biosynthesis I (Animals)	2.78	0.149	3	ACOT7,ACOT8,ACSL1,ACSL3,ACSL4,DHCR24,FASN,MBOAT7,TECR,THEM4
Role of NFAT in Cardiac Hypertrophy	2.78	0.0991	2.982	AKT1,CHP1,GNG10,HDAC2,MAP2K1,MAPK14,MAPK9,PDIA3,PIK3C2A,PIK3R1,PLCB1,PLCD4,PLCG1,PRKACA,PRKAR1A,PRKCI,RALB,RAP1B,RRAS,RRAS2,SOS1,SRC
Ceramide Signaling	2.74	0.132	2.111	AKT1,CYCS,MAP2K1,PIK3C2A,PIK3R1,PPP2R2A,PPP2R5E,PTPA,RALB,RAP1B,RRAS,RRAS2
Mouse Embryonic Stem Cell Pluripotency	2.71	0.125	1.941	AKT1,CREBBP,CTNNB1,MAP2K1,MAPK14,PIK3C2A,PIK3R1,RALB,RAP1B,RRAS,RRAS2,SOS1,STAT3
Apoptosis Signaling	2.71	0.125	-0.277	ACIN1,BCL2L11,BID,CYCS,MAP2K1,PLCG1,RALB,RAP1B,ROCK1,RPS6KA1,RRAS,RRAS2,SPTAN1
SPINK1 General Cancer Pathway	2.68	0.145	2.53	AKT1,EGFR,MAP2K1,PIK3C2A,PIK3R1,RALB,RAP1B,RRAS,RRAS2,STAT3
fMLP Signaling in Neutrophils	2.66	0.115	3.051	ARPC1B,ARPC2,ARPC5L,CHP1,GNG10,MAP2K1,PIK3C2A,PIK3R1,PLCB1,PRKCI,RAC2,RALB,RAP1B,RRAS,RRAS2
Adrenomedullin signaling pathway	2.65	0.101	2.683	AKT1,CEBPB,MAP2K1,MAPK14,MAPK9,PDIA3,PIK3C2A,PIK3R1,PLCB1,PLCD4,PLCG1,PRKACA,PRKAR1A,PTK2B,RALB,RAP1B,RRAS,RRAS2,RXRA,SOS1
Ovarian Cancer Signaling	2.64	0.108	2.887	AKT1,CTNNB1,E2F4,EGFR,HDAC2,MAP2K1,PA2G4,PIK3C2A,PIK3R1,PRKACA,PRKAR1A,PTEN,RALB,RAP1B,RRAS,RRAS2,SRC
Phagosome Maturation	2.64	0.108	#NUM!	ATP6V0A2,ATP6V1E1,CTSG,CTSL,DCTN4,DYNC1I2,DYNLL1,EEA1,GOSR2,LAMP1,MPO,RAB7A,RAC2,VPS33A,VPS37A,VTI1B,YKT6
PI3K Signaling in B Lymphocytes	2.63	0.11	2	AKT1,CHP1,FCGR2B,MAP2K1,PDIA3,PDPK1,PIK3R1,PLCB1,PLCD4,PLCG1,PRKCI,PTEN,RALB,RAP1B,RRAS,RRAS2
Docosahexaenoic Acid (DHA) Signaling	2.62	0.184	#NUM!	AKT1,APP,BID,CYCS,PDPK1,PIK3C2A,PIK3R1
BEX2 Signaling Pathway	2.62	0.134	1.265	AKT1,CDH2,CTNNB1,ERBB2,MAPK9,PPP2R2A,PPP2R5E,PTEN,PTPA,STAT3,SWAP70
CCR3 Signaling in Eosinophils	2.56	0.112	2.111	GNG10,MAP2K1,MAPK14,MPRIP,PIK3C2A,PIK3R1,PLA2G12B,PLCB1,PPP1CB,PRKCI,RALB,RAP1B,ROCK1,RRAS,RRAS2
TR/RXR Activation	2.54	0.131	#NUM!	ACACA,AKT1,DIO1,FASN,LDLR,PIK3C2A,PIK3R1,RXRA,SCARB1,SLC16A2,TBL1XR1
LPS-stimulated MAPK Signaling	2.49	0.129	2.111	CD14,MAP2K1,MAPK14,MAPK9,PIK3C2A,PIK3R1,PRKCI,RALB,RAP1B,RRAS,RRAS2
Amyloid Processing	2.46	0.157	#NUM!	AKT1,APP,CSNK2A2,CSNK2B,MAPK14,NCSTN,PRKACA,PRKAR1A
NAD Signaling Pathway	2.45	0.106	2.138	AKT1,CD38,CEBPB,H1-0,H1-10,H1-2,H1-5,H2BC17,HMGCS2,NMNAT1,PIK3C2A,PIK3R1,POLR2B,POLRMT,PRKAB2,SOD2
ERK5 Signaling	2.45	0.135	3.162	AKT1,CREBBP,EGFR,RALB,RAP1B,RPS6KA1,RRAS,RRAS2,SRC,WNK1
HIF1α Signaling	2.43	0.0962	2.357	AKT1,APEX1,CHP1,CREBBP,CUL2,ELOC,HSPA4,MAP2K1,MET,PIK3C2A,PIK3R1,PLCG1,PRKCI,RAC2,RALB,RAN,RAP1B,RRAS,RRAS2,STAT3
Mechanisms of Viral Exit from Host Cells	2.42	0.171	#NUM!	CHMP4A,CHMP6,LMNB1,NEDD4,PRKCI,SH3GLB1,SH3GLB2
FcγRIIB Signaling in B Lymphocytes	2.42	0.126	1.897	AKT1,FCGR2B,MAPK9,PDPK1,PIK3C2A,PIK3R1,RALB,RAP1B,RRAS,RRAS2,SOS1
BMP signaling pathway	2.42	0.126	2.111	CREBBP,MAP2K1,MAPK14,MAPK9,PRKACA,PRKAR1A,RALB,RAP1B,RRAS,RRAS2,SOS1
Caveolar-mediated Endocytosis Signaling	2.41	0.133	#NUM!	ARCN1,COPB2,COPZ1,EGFR,FLOT1,FLOT2,INSR,ITGA5,ITGB1,SRC
UVB-Induced MAPK Signaling	2.41	0.154	1.414	AKT1,EGFR,MAP2K1,MAPK14,MAPK9,PIK3C2A,PIK3R1,PRKCI
IL-8 Signaling	2.38	0.0952	3.771	AKT1,AZU1,CDH1,CSTB,EGFR,GNG10,MAP2K1,MAPK9,MPO,PIK3C2A,PIK3R1,PRKCI,PTK2B,RAC2,RALB,RAP1B,ROCK1,RRAS,RRAS2,SRC
LPS/IL-1 Mediated Inhibition of RXR Function	2.38	0.0906	-0.905	ABCA1,ABCB11,ABCC2,ABCC3,ACOX3,ACSL1,ACSL3,ACSL4,ALDH3A2,CD14,CES2,CETP,CHST13,FMO4,GSTA4,HMGCS2,IL1R2,MAOA,MAPK9,MGST3,RXRA,SCARB1,SULT2A1
Senescence Pathway	2.38	0.087	1	AKT1,ANAPC7,CEBPB,CHP1,CREBBP,DHCR24,E2F4,IRF3,MAP2K1,MAPK14,MCU,PDK2,PDK4,PIK3C2A,PIK3R1,PPP2R2A,PPP2R5E,PTEN,PTPA,RALB,RAP1B,RING1,RRAS,RRAS2,SOD2,TBK1
GDNF Family Ligand-Receptor Interactions	2.37	0.132	1.897	MAP2K1,MAPK9,PIK3C2A,PIK3R1,PLCG1,RALB,RAP1B,RRAS,RRAS2,SOS1
Regulation of Actin-based Motility by Rho	2.33	0.113	3.051	ARHGDIA,ARPC1B,ARPC2,ARPC5L,ITGA5,ITGB1,MPRIP,MYL12A,PIP4K2C,PPP1CB,RAC2,ROCK1,WASL
Vitamin-C Transport	2.32	0.217	#NUM!	AKR1C4,GLRX,LRRC8A,LRRC8E,TXNRD1
Oncostatin M Signaling	2.31	0.163	1.89	MAP2K1,RALB,RAP1B,RRAS,RRAS2,SOS1,STAT3
G Beta Gamma Signaling	2.31	0.109	3.207	AKT1,EGFR,GNG10,PDPK1,PLCG1,PRKACA,PRKAR1A,PRKCI,RALB,RAP1B,RRAS,RRAS2,SOS1,SRC
IL-13 Signaling Pathway	2.3	0.112	2.496	AKT1,CD36,CTNNB1,HCK,MAOA,MAPK14,PIK3C2A,PIK3R1,ROCK1,SRC,STAT3,STAT6,YES1
Molecular Mechanisms of Cancer	2.27	0.0785	#NUM!	AKT1,ARHGEF12,ARHGEF7,BCL2L11,BID,CDH1,CREBBP,CTNNB1,CYCS,DAXX,E2F4,GNG10,HDAC2,ITGA5,ITGB1,MAP2K1,MAPK14,MAPK9,NCSTN,PA2G4,PIK3C2A,PIK3R1,PLCB1,PRKACA,PRKAR1A,PRKCI,RABIF,RAC2,RALB,RALBP1,RAP1B,RRAS,RRAS2,SOS1,SRC
Acute Myeloid Leukemia Signaling	2.27	0.121	1.897	AKT1,IDH3B,MAP2K1,PIK3C2A,PIK3R1,RALB,RAP1B,RRAS,RRAS2,SOS1,STAT3
Superoxide Radicals Degradation	2.25	0.375	#NUM!	CYGB,NQO1,SOD2
Chronic Myeloid Leukemia Signaling	2.16	0.112	#NUM!	AKT1,E2F4,HDAC2,MAP2K1,PA2G4,PIK3C2A,PIK3R1,RALB,RAP1B,RRAS,RRAS2,SOS1
Role of JAK1 and JAK3 in γc Cytokine Signaling	2.16	0.13	#NUM!	PIK3C2A,PIK3R1,PTK2B,RALB,RAP1B,RRAS,RRAS2,STAT3,STAT6
Hypusine Biosynthesis	2.15	0.667	#NUM!	DHPS,EIF5A
Biotin-carboxyl Carrier Protein Assembly	2.15	0.667	#NUM!	ACACA,ACACB
Role of MAPK Signaling in the Pathogenesis of Influenza	2.13	0.122	#NUM!	AKT1,MAP2K1,MAPK14,MAPK9,PLA2G12B,RABGEF1,RALB,RAP1B,RRAS,RRAS2
Regulation Of The Epithelial Mesenchymal Transition By Growth Factors Pathway	2.13	0.0938	1.886	AKT1,CDH1,CDH2,EGFR,ERBB2,MAP2K1,MAPK14,MAPK9,MET,OCLN,PIK3C2A,PIK3R1,RALB,RAP1B,RRAS,RRAS2,SOS1,STAT3
D-myo-inositol (1,4,5)-Trisphosphate Biosynthesis	2.08	0.192	1.342	PI4K2A,PIP4K2C,PLCB1,PLCD4,PLCG1
PEDF Signaling	2.06	0.119	0.632	AKT1,MAPK14,PIK3C2A,PIK3R1,RALB,RAP1B,ROCK1,RRAS,RRAS2,SOD2
RHOA Signaling	2.06	0.105	1.941	ARHGAP12,ARHGEF12,ARPC1B,ARPC2,ARPC5L,MPRIP,MYL12A,NEDD4,PIP4K2C,PPP1CB,PTK2B,ROCK1,SEPTIN7
CXCR4 Signaling	2.01	0.0952	3.207	AKT1,GNG10,MAP2K1,MAPK9,MYL12A,PIK3C2A,PIK3R1,PLCB1,PRKCI,RAC2,RALB,RAP1B,ROCK1,RRAS,RRAS2,SRC
Natural Killer Cell Signaling	2	0.0909	2.357	AKT1,COL3A1,HSPA4,ITGB1,MAP2K1,MAPK14,PIK3C2A,PIK3R1,PLCG1,PTK2B,RAC2,RALB,RAP1B,ROCK1,RRAS,RRAS2,SOS1,WASL
Apelin Cardiomyocyte Signaling Pathway	2	0.111	1.508	AKT1,MAPK14,MAPK9,MYL12A,PDIA3,PIK3C2A,PIK3R1,PLCB1,PLCD4,PLCG1,PRKCI
Spliceosomal Cycle	1.99	0.143	2.646	BCAS2,EIF4A3,LOC102724594/U2AF1,SF1,SF3A1,SF3A2,SF3A3
FGF Signaling	1.99	0.116	1.265	AKT1,CREBBP,MAP2K1,MAPK14,MET,PIK3C2A,PIK3R1,PLCG1,SOS1,STAT3
Glucocorticoid Receptor Signaling	1.97	0.072	#NUM!	AKT1,ATP5F1C,ATP5PB,BCL2L11,CHP1,CREBBP,EGFR,HSP90AB1,HSPA4,IL1R2,IRF3,KRT7,MAP2K1,MAPK14,MAPK9,NDUFA11,NDUFA12,NDUFA4,NDUFA7,NDUFB11,NDUFB6,NDUFV3,PDK4,PIK3C2A,PIK3R1,PLA2G12B,POLR2B,PRKAB2,PRKACA,RALB,RAP1B,RRAS,RRAS2,RXRA,SDHC,SLC37A4,SOS1,SRC,STAT3,TAF10,TAF15,TFAM
ATM Signaling	1.97	0.11	-0.378	BID,BRAT1,CBX5,CREBBP,H2AX,HP1BP3,MAPK14,MAPK9,PPP2R2A,PPP2R5E,PTPA
ILK Signaling	1.93	0.0896	1.069	AKT1,CDH1,CREBBP,CTNNB1,FERMT2,ITGB1,MAPK9,MYO18A,MYO5C,PDPK1,PIK3C2A,PIK3R1,PPP2R2A,PPP2R5E,PTEN,PTPA,RAC2,VCL
Pulmonary Fibrosis Idiopathic Signaling Pathway	1.91	0.0798	2.353	AKT1,CDH1,CDH2,COL3A1,CREBBP,CTNNB1,EGFR,EIF4EBP2,ITGB1,MAP2K1,MAPK14,MAPK9,PEX13,PIK3C2A,PIK3R1,PTEN,PTK2B,RALB,RAP1B,ROCK1,RPS6KA1,RRAS,RRAS2,SOS1,STAT3,STAT6
Opioid Signaling Pathway	1.9	0.0824	3.411	AKT1,AP2M1,CLTB,CREBBP,CTNNB1,GNG10,HCK,MAP2K1,PLCB1,PRKACA,PRKAR1A,PRKCI,RAC2,RALB,RAP1B,RGS14,RPS6KA1,RRAS,RRAS2,SIGMAR1,SOS1,SRC,YES1
Regulation of Cellular Mechanics by Calpain Protease	1.89	0.112	2.333	CAST,EGFR,ITGA5,ITGB1,RALB,RAP1B,RRAS,RRAS2,SRC,VCL
Angiopoietin Signaling	1.89	0.118	1.633	AKT1,GRB14,PIK3C2A,PIK3R1,RALB,RAP1B,RRAS,RRAS2,SOS1
γ-linolenate Biosynthesis II (Animals)	1.89	0.211	2	ACSL1,ACSL3,ACSL4,CYB5R3
Superpathway of Cholesterol Biosynthesis	1.88	0.172	1.342	DHCR24,HMGCS2,HSD17B7,MSMO1,MVK
Sumoylation Pathway	1.87	0.107	0.378	ARHGDIA,CDH1,CREBBP,DAXX,HDAC2,MAPK9,RAC2,RAN,RPA1,SUMO3,UBA2
Antiproliferative Role of Somatostatin Receptor 2	1.85	0.117	2.121	GNG10,MAP2K1,PIK3C2A,PIK3R1,RALB,RAP1B,RRAS,RRAS2,SRC
GNRH Signaling	1.83	0.089	3	CREBBP,EGFR,GNG10,MAP2K1,MAPK14,MAPK9,PLCB1,PRKACA,PRKAR1A,PRKCI,PTK2B,RALB,RAP1B,RRAS,RRAS2,SOS1,SRC
Activation of IRF by Cytosolic Pattern Recognition Receptors	1.83	0.123	1.414	ADAR,CREBBP,DDX58,IFIH1,IRF3,MAPK9,PPIB,TBK1
Endocannabinoid Cancer Inhibition Pathway	1.83	0.0952	-1.069	AKT1,CAMKK2,CDH1,CREBBP,CTNNB1,MAP2K1,MAPK14,PIK3C2A,PIK3R1,PRKAB2,PRKACA,PRKAR1A,ROCK1,SRC
Dolichyl-diphosphooligosaccharide Biosynthesis	1.82	0.273	#NUM!	ALG6,ALG8,DPM1
NF-κB Activation by Viruses	1.82	0.115	2.333	AKT1,ITGB1,PIK3C2A,PIK3R1,PRKCI,RALB,RAP1B,RRAS,RRAS2
Erythropoietin Signaling Pathway	1.81	0.0904	3	AKT1,CTNNB1,HBB,MAP2K1,PDPK1,PIK3C2A,PIK3R1,PLCG1,PRKCI,RAC2,RALB,RAP1B,RRAS,RRAS2,SOS1,SRC
HOTAIR Regulatory Pathway	1.79	0.092	1.604	AGO2,AKT1,BRD4,CDH1,COL3A1,CREBBP,CTNNB1,ERBB2,HDAC2,MET,PIK3C2A,PIK3R1,PTEN,ROCK1,STAT3
IL-4 Signaling	1.77	0.108	#NUM!	AKT1,INPP5K,PIK3C2A,PIK3R1,RALB,RAP1B,RRAS,RRAS2,SOS1,STAT6
PPAR Signaling	1.76	0.103	-1.508	CREBBP,HSP90AB1,IL1R2,INSR,MAP2K1,RALB,RAP1B,RRAS,RRAS2,RXRA,SOS1
Dopamine Receptor Signaling	1.75	0.113	#NUM!	MAOA,PCBD1,PPP1CB,PPP1R10,PPP2R2A,PPP2R5E,PRKACA,PRKAR1A,PTPA
IL-17A Signaling in Airway Cells	1.75	0.119	0.707	AKT1,MAP2K1,MAPK14,MAPK9,PIK3C2A,PIK3R1,PTEN,STAT3
SNARE Signaling Pathway	1.74	0.0956	3.606	DNAJC5,GOSR2,MYO18A,MYO5C,PRKACA,PRKAR1A,RAB2A,RAB6A,RAB7A,RAB8A,SNAP23,VTI1B,YKT6
α-Adrenergic Signaling	1.73	0.102	2.646	EPM2A,GNG10,MAP2K1,PLCG1,PRKACA,PRKAR1A,PRKCI,RALB,RAP1B,RRAS,RRAS2
IL-15 Production	1.71	0.0976	2.887	EGFR,EPHA2,ERBB2,HCK,INSR,IRF3,MAP2K1,MET,PRKCI,PTK2B,SRC,YES1
Hepatic Fibrosis Signaling Pathway	1.69	0.0733	2.191	AKT1,BRD4,CEBPB,COL3A1,CREBBP,CTNNB1,IL1R2,ITGA5,ITGB1,MAP2K1,MAPK14,MAPK9,MYL12A,PDCD4,PIK3C2A,PIK3R1,PLCG1,PRKACA,PRKAR1A,PRKCI,PTEN,RAC2,RALB,RAP1B,ROCK1,RRAS,RRAS2,SDHC,SOD2,SOS1,STAT3
Small Cell Lung Cancer Signaling	1.68	0.104	-0.447	AKT1,BID,CYCS,E2F4,HDAC2,PA2G4,PIK3C2A,PIK3R1,PTEN,RXRA
Pulmonary Healing Signaling Pathway	1.67	0.0854	2.183	CDH1,CTNNB1,EGFR,HCK,MAPK14,MAPK9,PECAM1,PRKAB2,PRKCI,RALB,RAP1B,RRAS,RRAS2,SOS1,SRC,STAT3,YES1
Superpathway of Serine and Glycine Biosynthesis I	1.65	0.4	#NUM!	PSAT1,SHMT1
CMP-N-acetylneuraminate Biosynthesis I (Eukaryotes)	1.65	0.4	#NUM!	GNE,NANP
Glutathione Redox Reactions II	1.65	0.4	#NUM!	GLRX,PDIA3
Acetate Conversion to Acetyl-CoA	1.65	0.4	#NUM!	ACSL1,ACSS2
Dopamine-DARPP32 Feedback in cAMP Signaling	1.65	0.0865	2.673	CAMKK2,CHP1,CREBBP,PAWR,PDIA3,PLCB1,PLCD4,PLCG1,PPP1CB,PPP1R10,PPP2R2A,PPP2R5E,PRKACA,PRKAR1A,PRKCI,PTPA
Ribonucleotide Reductase Signaling Pathway	1.65	0.0882	2.324	AKT1,CDH1,CREBBP,CTNNB1,E2F4,EGFR,ERBB2,MAPK14,MAPK9,MET,PIK3C2A,PIK3R1,SRC,STAT3,YBX1
Pancreatic Adenocarcinoma Signaling	1.64	0.0952	2.333	AKT1,E2F4,EGFR,ERBB2,HDAC2,MAP2K1,MAPK9,PA2G4,PIK3C2A,PIK3R1,RALBP1,STAT3
Apelin Endothelial Signaling Pathway	1.63	0.0922	2.887	AKT1,GNG10,MAP2K1,MAPK9,PIK3C2A,PIK3R1,PLCB1,PRKAB2,PRKCI,RALB,RAP1B,RRAS,RRAS2
Role of MAPK Signaling in Promoting the Pathogenesis of Influenza	1.63	0.0982	2.714	ATP6V0A2,ATP6V1E1,MAP2K1,MAPK14,MAPK9,PLA2G12B,RABGEF1,RALB,RAP1B,RRAS,RRAS2
Cholesterol Biosynthesis I	1.62	0.231	#NUM!	DHCR24,HSD17B7,MSMO1
Cholesterol Biosynthesis II (via 24,25-dihydrolanosterol)	1.62	0.231	#NUM!	DHCR24,HSD17B7,MSMO1
Cholesterol Biosynthesis III (via Desmosterol)	1.62	0.231	#NUM!	DHCR24,HSD17B7,MSMO1
Hereditary Breast Cancer Signaling	1.61	0.0915	#NUM!	AKT1,CREBBP,H2AX,HDAC2,PIK3C2A,PIK3R1,POLR2B,PTEN,RALB,RAP1B,RPA1,RRAS,RRAS2
TCA Cycle II (Eukaryotic)	1.6	0.174	1	CS,IDH3A,IDH3B,SDHC
Role of RIG1-like Receptors in Antiviral Innate Immunity	1.59	0.13	1.342	CREBBP,DDX58,IFIH1,IRF3,TBK1,TRIM25
Apelin Pancreas Signaling Pathway	1.59	0.13	-0.816	MAPK9,PIK3C2A,PIK3R1,PRKAB2,PRKACA,PRKAR1A
Melatonin Signaling	1.58	0.111	2.121	MAP2K1,PDIA3,PLCB1,PLCD4,PLCG1,PRKACA,PRKAR1A,PRKCI
Neuropathic Pain Signaling In Dorsal Horn Neurons	1.54	0.099	1.897	PDIA3,PIK3C2A,PIK3R1,PLCB1,PLCD4,PLCG1,PRKACA,PRKAR1A,PRKCI,SRC
IL-22 Signaling	1.53	0.167	1	AKT1,MAPK14,MAPK9,STAT3
Bladder Cancer Signaling	1.53	0.0948	2.236	CDH1,E2F4,EGFR,ERBB2,HDAC2,MAP2K1,PA2G4,RALB,RAP1B,RRAS,RRAS2
Acyl-CoA Hydrolysis	1.53	0.214	#NUM!	ACOT7,ACOT8,THEM4
Colanic Acid Building Blocks Biosynthesis	1.53	0.214	#NUM!	GALE,GMPPB,PMM1
Colorectal Cancer Metastasis Signaling	1.52	0.0775	2.065	AKT1,APPL1,CDH1,CTNNB1,E2F4,EGFR,GNG10,MAP2K1,MAPK9,PIK3C2A,PIK3R1,PRKACA,PRKAR1A,RAC2,RALB,RAP1B,RRAS,RRAS2,SOS1,SRC,STAT3
Endothelin-1 Signaling	1.52	0.0833	2	MAPK14,MAPK9,PDIA3,PIK3C2A,PIK3R1,PLA2G12B,PLCB1,PLCD4,PLCG1,PRKCI,RALB,RAP1B,RRAS,RRAS2,SOS1,SRC
Zymosterol Biosynthesis	1.49	0.333	#NUM!	HSD17B7,MSMO1
GDP-mannose Biosynthesis	1.49	0.333	#NUM!	GMPPB,PMM1
Ethanol Degradation IV	1.48	0.16	2	ACSL1,ACSS2,ALDH3A2,CYGB
Regulation of the Epithelial-Mesenchymal Transition Pathway	1.46	0.0821	#NUM!	AKT1,CDH1,CDH2,CTNNB1,EGFR,MAP2K1,MET,NCSTN,PIK3C2A,PIK3R1,RALB,RAP1B,RRAS,RRAS2,SOS1,STAT3
Role Of Osteoclasts In Rheumatoid Arthritis Signaling Pathway	1.46	0.0747	3.128	AKT1,CDH1,CHP1,COL3A1,CREBBP,CTNNB1,FCGR2B,IL1R2,ITGA5,MAP2K1,MAPK14,MAPK9,PIK3C2A,PIK3R1,PLCG1,PTK2B,RAC2,RALB,RAP1B,RRAS,RRAS2,SOS1,SRC
Complement System	1.46	0.135	0	C4BPA,C4BPB,C5,C8G,MASP1
Telomere Extension by Telomerase	1.45	0.2	#NUM!	HNRNPA1,HNRNPA2B1,TERF2IP
Fatty Acid Activation	1.45	0.2	#NUM!	ACSL1,ACSL3,ACSL4
Role of NANOG in Mammalian Embryonic Stem Cell Pluripotency	1.44	0.0917	2.111	AKT1,CTNNB1,MAP2K1,PIK3C2A,PIK3R1,RALB,RAP1B,RRAS,RRAS2,SOS1,STAT3
MYC Mediated Apoptosis Signaling	1.44	0.12	2.449	BCL2L11,BID,CREBBP,CYCS,PRKACA,PRKAR1A
STAT3 Pathway	1.43	0.0889	2.714	EGFR,IL1R2,INSR,MAP2K1,MAPK14,MAPK9,RALB,RAP1B,RRAS,RRAS2,SRC,STAT3
RANK Signaling in Osteoclasts	1.43	0.0989	1.667	AKT1,CHP1,MAP2K1,MAPK14,MAPK9,PIK3C2A,PIK3R1,PTK2B,SRC
Type II Diabetes Mellitus Signaling	1.38	0.085	1	ACSL1,ACSL3,ACSL4,AKT1,CD36,CEBPB,INSR,MAPK9,PDPK1,PIK3C2A,PIK3R1,PRKAB2,PRKCI
Maturity Onset Diabetes of Young (MODY) Signaling	1.37	0.101	#NUM!	APOA2,APOB,APOD,APOL2,APOO,APPL1,CREBBP,INSR
Granzyme B Signaling	1.37	0.188	#NUM!	BID,CYCS,LMNB1
Extrinsic Prothrombin Activation Pathway	1.37	0.188	#NUM!	F5,PROC,SERPINC1
Chondroitin Sulfate Degradation (Metazoa)	1.37	0.188	#NUM!	CEMIP2,HEXB,OGA
Parkinson's Signaling	1.37	0.188	#NUM!	CYCS,MAPK14,PARK7
Phosphatidylglycerol Biosynthesis II (Non-plastidic)	1.37	0.148	2	GPAT4,LPCAT3,MBOAT7,PTPMT1
Role of Macrophages, Fibroblasts and Endothelial Cells in Rheumatoid Arthritis	1.36	0.0723	#NUM!	AKT1,C5,CEBPB,CHP1,CREBBP,CTNNB1,IL1R2,MAP2K1,MAPK14,MAPK9,PDIA3,PIK3C2A,PIK3R1,PLCB1,PLCD4,PLCG1,PRKCI,RALB,RAP1B,ROCK1,RRAS,RRAS2,SRC,STAT3
Glycogen Biosynthesis II (from UDP-D-Glucose)	1.36	0.286	#NUM!	EPM2A,GBE1
Circadian Rhythm Signaling	1.33	0.0746	#NUM!	CREBBP,CSNK2A2,EIF4EBP2,GNG10,HCK,MAP2K1,PDIA3,PLCB1,PLCD4,PLCG1,PRKAB2,PRKACA,PRKAR1A,PRKCI,RALB,RAP1B,RRAS,RRAS2,SRC,YES1
TGF-β Signaling	1.31	0.0938	1.667	CREBBP,MAP2K1,MAPK14,MAPK9,RALB,RAP1B,RRAS,RRAS2,SOS1
Dermatan Sulfate Degradation (Metazoa)	1.31	0.176	#NUM!	CEMIP2,HEXB,OGA
Methylthiopropionate Biosynthesis	1.3	1	#NUM!	ADI1
Melatonin Degradation III	1.3	1	#NUM!	MPO
Adenine and Adenosine Salvage VI	1.3	1	#NUM!	ADK
UDP-N-acetyl-D-galactosamine Biosynthesis I	1.3	1	#NUM!	GALE
Sperm Motility	1.28	0.0745	2.333	EGFR,EPHA2,ERBB2,GNG10,HCK,INSR,MAP2K1,MET,PDIA3,PLA2G12B,PLCB1,PLCD4,PLCG1,PRKACA,PRKAR1A,PRKCI,PTK2B,SRC,YES1
Lymphotoxin β Receptor Signaling	1.26	0.109	1.342	AKT1,CREBBP,CYCS,PDPK1,PIK3C2A,PIK3R1
Retinoate Biosynthesis I	1.25	0.119	2.236	ADH1C,AKR1C4,RBP1,RDH10,RDH14
Bile Acid Biosynthesis, Neutral Pathway	1.24	0.167	#NUM!	AKR1C4,BAAT,HSD3B7
CSDE1 Signaling Pathway	1.23	0.107	1.633	AGO2,AKT1,CTNNB1,EDC4,PTEN,RPL9
Role of p14/p19ARF in Tumor Suppression	1.22	0.133	#NUM!	PIK3C2A,PIK3R1,SF3A1,SF3A2
Growth Hormone Signaling	1.21	0.0986	1.89	PDPK1,PIK3C2A,PIK3R1,PLCG1,PRKCI,RPS6KA1,STAT3
Role of IL-17A in Arthritis	1.2	0.105	#NUM!	MAP2K1,MAPK14,MAPK9,PIK3C2A,PIK3R1,RPS6KA1
HIPPO signaling	1.19	0.093	-1.342	ITCH,PATJ,PPP1CB,PPP1R10,PPP2R2A,PPP2R5E,PTPA,TJP2
Synaptic Long Term Depression	1.19	0.0765	2.138	GRID2,MAP2K1,PDIA3,PLA2G12B,PLCB1,PLCD4,PLCG1,PPP2R2A,PPP2R5E,PRKCI,PTPA,RALB,RAP1B,RRAS,RRAS2
Cardiac β-adrenergic Signaling	1.18	0.0778	0.707	AKAP12,AKAP8,APEX1,ENPP1,GNG10,PALM2AKAP2,PDE6D,PPP1CB,PPP1R10,PPP2R2A,PPP2R5E,PRKACA,PRKAR1A,PTPA
Glutaryl-CoA Degradation	1.18	0.158	#NUM!	EHHADH,HACD2,PARK7
Mitochondrial L-carnitine Shuttle Pathway	1.18	0.158	#NUM!	ACSL1,ACSL3,ACSL4
BER (Base Excision Repair) Pathway	1.18	0.114	1.342	APEX1,HUWE1,MAP2K1,NEIL2,RPA1
Glioma Invasiveness Signaling	1.15	0.0959	1.633	PIK3C2A,PIK3R1,RAC2,RALB,RAP1B,RRAS,RRAS2
Phosphatidylethanolamine Biosynthesis II	1.15	0.222	#NUM!	CEPT1,SELENOI
Folate Transformations I	1.15	0.222	#NUM!	MTHFS,SHMT1
Coronavirus Replication Pathway	1.15	0.111	1.342	ARCN1,COPB2,COPZ1,CTSL,HNRNPA1
Role of PKR in Interferon Induction and Antiviral Response	1.12	0.0809	0.302	BID,CYCS,DDX58,DNAJC3,HSP90AB1,HSPA4,IFIH1,IRF3,MAPK14,MAPK9,STAT3
Semaphorin Signaling in Neurons	1.09	0.0984	#NUM!	ARHGEF12,ITGB1,MET,PLXNB1,RAC2,ROCK1
Gαq Signaling	1.09	0.0765	2.53	AKT1,CHP1,EPM2A,GNG10,MAP2K1,PIK3C2A,PIK3R1,PLCB1,PLCG1,PRKCI,PTK2B,RAC2,ROCK1
Retinol Biosynthesis	1.08	0.106	2.236	AADAC,CES2,RBP1,RDH10,RDH14
Iron homeostasis signaling pathway	1.08	0.0797	#NUM!	ATP6V0A2,ATP6V1E1,EGFR,HBB,HSCB,LYRM4,MCOLN1,SLC39A14,SLC46A1,STAT3,STEAP3
Androgen Biosynthesis	1.08	0.143	#NUM!	AKR1C4,CYP17A1,HSD3B7
Glycine Betaine Degradation	1.07	0.2	#NUM!	BHMT2,SHMT1
Inhibition of Angiogenesis by TSP1	1.06	0.118	1	AKT1,CD36,MAPK14,MAPK9
TREM1 Signaling	1.06	0.0909	2.646	AKT1,FCGR2B,ITGA5,ITGB1,MPO,PLCG1,STAT3
Necroptosis Signaling Pathway	1.05	0.0769	2.309	CHP1,IRF3,PLA2G12B,PPIF,RNF31,SLC25A10,TIMM22,TIMM8A,TIMM8B,TOMM22,TOMM40,VDAC3
Gαi Signaling	1.05	0.0786	0.632	GNG10,PRKACA,PRKAR1A,RALB,RAP1B,RGS14,RRAS,RRAS2,SOS1,SRC,STAT3
IL-7 Signaling Pathway	1.03	0.0897	0.378	AKT1,MAPK14,MET,PDPK1,PIK3C2A,PIK3R1,SOS1
Superpathway of D-myo-inositol (1,4,5)-trisphosphate Metabolism	1.03	0.136	#NUM!	BPNT1,INPP5K,PTEN
WNT/β-catenin Signaling	1.03	0.0747	1	AKT1,APPL1,CDH1,CDH2,CDH5,CREBBP,CSNK2A2,CSNK2B,CTNNB1,PPP2R2A,PPP2R5E,PTPA,SRC
Coagulation System	1.03	0.114	-1	F5,PROC,SERPINC1,SERPIND1
Ethanol Degradation II	1.03	0.114	2	ACSL1,ACSS2,ADH1C,ALDH3A2
Fatty Acid β-oxidation I	1.03	0.114	2	ACSL1,ACSL3,ACSL4,EHHADH
Nucleotide Excision Repair Pathway	1.03	0.114	#NUM!	POLR2B,RAD23B,RPA1,RPA2
Hepatic Cholestasis	1.02	0.0733	#NUM!	ABCB11,ABCC2,ABCC3,CD14,CETP,HSD3B7,IL1R2,INSR,MAPK9,PRKACA,PRKAR1A,PRKCI,RXRA,TJP2
Spermine Biosynthesis	1.01	0.5	#NUM!	SMS
All-trans-decaprenyl Diphosphate Biosynthesis	1.01	0.5	#NUM!	PDSS2
4-hydroxyproline Degradation I	1.01	0.5	#NUM!	HOGA1
Fatty Acid Biosynthesis Initiation II	1.01	0.5	#NUM!	FASN
Cardiolipin Biosynthesis II	1.01	0.5	#NUM!	PTPMT1
Glycine Biosynthesis I	1.01	0.5	#NUM!	SHMT1
Glutamine Degradation I	1.01	0.5	#NUM!	GLS
Ketogenesis	0.996	0.182	#NUM!	BDH1,HMGCS2
The Visual Cycle	0.983	0.13	#NUM!	RBP1,RDH10,RDH14
Antioxidant Action of Vitamin C	0.979	0.0804	-1.134	GLRX,MAPK14,MAPK9,PDIA3,PLA2G12B,PLCB1,PLCD4,PLCG1,TXNRD1
Death Receptor Signaling	0.979	0.0833	2.121	ACIN1,BID,CYCS,DAXX,HSPB1,ROCK1,SPTAN1,TBK1
Role of PI3K/AKT Signaling in the Pathogenesis of Influenza	0.963	0.0909	0.447	AKT1,IRF3,KPNA3,MAP2K1,PIK3C2A,PIK3R1
WNT/Ca+ pathway	0.963	0.0909	1.633	CREBBP,PDE6D,PDIA3,PLCB1,PLCD4,PLCG1
Oxytocin In Brain Signaling Pathway	0.943	0.0711	3.207	AKT1,CAMKK2,CREBBP,EGFR,GNG10,MAP2K1,PIK3C2A,PIK3R1,PLA2G12B,PRKCI,RALB,RAP1B,RRAS,RRAS2
CD40 Signaling	0.939	0.0896	0.816	MAP2K1,MAPK14,MAPK9,PIK3C2A,PIK3R1,STAT3
Mitotic Roles of Polo-Like Kinase	0.939	0.0896	#NUM!	ANAPC7,HSP90AB1,PPP2R2A,PPP2R5E,PTPA,STAG2
Phospholipases	0.939	0.0896	1.342	PDIA3,PLA2G12B,PLA2G15,PLCB1,PLCD4,PLCG1
Cell Cycle Regulation by BTG Family Proteins	0.928	0.105	#NUM!	E2F4,PPP2R2A,PPP2R5E,PTPA
Endocannabinoid Neuronal Synapse Pathway	0.907	0.0738	0.333	ABHD6,CHP1,GNG10,MAPK14,MAPK9,PDIA3,PLCB1,PLCD4,PLCG1,PRKACA,PRKAR1A
Role of JAK family kinases in IL-6-type Cytokine Signaling	0.903	0.12	#NUM!	MAPK14,MAPK9,STAT3
CDP-diacylglycerol Biosynthesis I	0.903	0.12	#NUM!	GPAT4,LPCAT3,MBOAT7
Methionine Degradation I (to Homocysteine)	0.903	0.12	#NUM!	AHCYL1,EHMT1,THUMPD3
Cellular Effects of Sildenafil (Viagra)	0.893	0.0733	#NUM!	MPRIP,MYL12A,MYO18A,MYO5C,PDIA3,PLCB1,PLCD4,PLCG1,PPP1CB,PRKACA,PRKAR1A
NAD Phosphorylation and Dephosphorylation	0.873	0.154	#NUM!	ACP2,ACP6
Glycogen Degradation II	0.873	0.154	#NUM!	MTAP,PGM2
UDP-N-acetyl-D-galactosamine Biosynthesis II	0.873	0.154	#NUM!	GALE,UAP1
Thyroid Hormone Metabolism II (via Conjugation and/or Degradation)	0.866	0.1	2	DIO1,UGT1A1,UGT2B4,UGT2B7
Superpathway of Methionine Degradation	0.866	0.1	#NUM!	AHCYL1,BHMT2,EHMT1,THUMPD3
IL-17A Signaling in Gastric Cells	0.863	0.115	#NUM!	EGFR,MAPK14,MAPK9
Tryptophan Degradation III (Eukaryotic)	0.863	0.115	#NUM!	EHHADH,HACD2,PARK7
MSP-RON Signaling In Macrophages Pathway	0.86	0.0756	2.121	CREBBP,PIK3C2A,PIK3R1,RALB,RAP1B,RRAS,RRAS2,SOS1,STAT3
Serotonin Degradation	0.851	0.0845	2.449	ADH1C,ALDH3A2,MAOA,UGT1A1,UGT2B4,UGT2B7
NADH Repair	0.848	0.333	#NUM!	NAXD
Serine Biosynthesis	0.848	0.333	#NUM!	PSAT1
Coenzyme A Biosynthesis	0.848	0.333	#NUM!	PPCS
S-methyl-5'-thioadenosine Degradation II	0.848	0.333	#NUM!	MTAP
Thyronamine and Iodothyronamine Metabolism	0.848	0.333	#NUM!	DIO1
Palmitate Biosynthesis I (Animals)	0.848	0.333	#NUM!	FASN
Ascorbate Recycling (Cytosolic)	0.848	0.333	#NUM!	GLRX
Methionine Salvage II (Mammalian)	0.848	0.333	#NUM!	BHMT2
Uridine-5'-phosphate Biosynthesis	0.848	0.333	#NUM!	DHODH
Thyroid Hormone Metabolism I (via Deiodination)	0.848	0.333	#NUM!	DIO1
Tyrosine Biosynthesis IV	0.848	0.333	#NUM!	PCBD1
Xenobiotic Metabolism AHR Signaling Pathway	0.848	0.0805	1.89	ALDH3A2,CREBBP,GSTA4,HSP90AB1,MGST3,NQO1,UGT1A1
Sphingosine-1-phosphate Signaling	0.845	0.075	1.414	AKT1,PDIA3,PIK3C2A,PIK3R1,PLCB1,PLCD4,PLCG1,PTK2B,RAC2
NER (Nucleotide Excision Repair, Enhanced Pathway)	0.836	0.0769	1.89	COPS3,DDB1,POLR2B,RAD23B,RPA1,RPA2,TCEA1,UBE2N
IL-10 Signaling	0.83	0.0833	#NUM!	BLVRA,CD14,FCGR2B,IL1R2,MAPK14,STAT3
NAD Salvage Pathway II	0.827	0.111	#NUM!	ACP2,ACP6,NMNAT1
Tryptophan Degradation X (Mammalian, via Tryptamine)	0.827	0.111	#NUM!	ALDH3A2,MAOA,RDH14
Cysteine Biosynthesis III (mammalia)	0.827	0.111	#NUM!	AHCYL1,EHMT1,THUMPD3
Relaxin Signaling	0.824	0.071	1.89	AKT1,APEX1,ENPP1,GNG10,MAP2K1,PDE6D,PIK3C2A,PIK3R1,PRKACA,PRKAR1A,RAP1B
Assembly of RNA Polymerase III Complex	0.818	0.143	#NUM!	SF3A1,SF3A2
Mevalonate Pathway I	0.818	0.143	#NUM!	HMGCS2,MVK
Phenylalanine Degradation IV (Mammalian, via Side Chain)	0.818	0.143	#NUM!	ALDH3A2,MAOA
Glucocorticoid Biosynthesis	0.818	0.143	#NUM!	CYP17A1,HSD3B7
Intrinsic Prothrombin Activation Pathway	0.812	0.0952	#NUM!	COL3A1,F5,PROC,SERPINC1
eNOS Signaling	0.812	0.0705	1.667	AKT1,HSP90AB1,HSPA4,PDPK1,PIK3C2A,PIK3R1,PLCG1,PRKAB2,PRKACA,PRKAR1A,PRKCI
PD-1, PD-L1 cancer immunotherapy pathway	0.804	0.0755	-0.707	AKT1,CSNK2A2,CSNK2B,PDCD4,PIK3C2A,PIK3R1,PLCG1,PTEN
Immunogenic Cell Death Signaling Pathway	0.796	0.0778	1.89	ATG16L1,BCAP31,HSP90AB1,HSPA4,IRF3,PDIA3,ROCK1
Role of CHK Proteins in Cell Cycle Checkpoint Control	0.793	0.0862	#NUM!	E2F4,PPP2R2A,PPP2R5E,PTPA,RPA1
Role Of Chondrocytes In Rheumatoid Arthritis Signaling Pathway	0.783	0.0709	2.53	CAMKK2,CEBPB,CHP1,IL1R2,ITGA5,ITGB1,MAPK14,MAPK9,PRKAB2,STAT3
Apelin Adipocyte Signaling Pathway	0.777	0.0769	0	MAPK14,MAPK9,MGST3,PRKAB2,PRKACA,PRKAR1A,RAC2
Leukotriene Biosynthesis	0.772	0.133	#NUM!	GGT1,MGST3
Glycogen Degradation III	0.772	0.133	#NUM!	MTAP,PGM2
GPCR-Mediated Integration of Enteroendocrine Signaling Exemplified by an L Cell	0.772	0.08	0	PDIA3,PLCB1,PLCD4,PLCG1,PRKACA,PRKAR1A
Gαs Signaling	0.77	0.072	1.414	ADD1,ADD3,CREBBP,GNG10,HCK,MAP2K1,PRKACA,PRKAR1A,SRC
G Protein Signaling Mediated by Tubby	0.759	0.0909	#NUM!	GNG10,INSR,PLCB1,PLCG1
Retinoate Biosynthesis II	0.733	0.25	#NUM!	RBP1
Heme Degradation	0.733	0.25	#NUM!	BLVRA
Phenylethylamine Degradation I	0.733	0.25	#NUM!	ALDH3A2
Melatonin Degradation II	0.733	0.25	#NUM!	MAOA
Phenylalanine Degradation I (Aerobic)	0.733	0.25	#NUM!	PCBD1
Fatty Acid β-oxidation III (Unsaturated, Odd Number)	0.733	0.25	#NUM!	EHHADH
D-myo-inositol (1,4,5)-trisphosphate Degradation	0.728	0.125	#NUM!	BPNT1,INPP5K
Kinetochore Metaphase Signaling Pathway	0.728	0.0721	1.414	ANAPC7,BUB3,H2AX,PPP1CB,PPP1R10,PPP2R5E,STAG2,ZW10
IL-23 Signaling Pathway	0.712	0.087	1	AKT1,PIK3C2A,PIK3R1,STAT3
Ephrin A Signaling	0.69	0.0851	#NUM!	EPHA2,PIK3C2A,PIK3R1,ROCK1
RAN Signaling	0.686	0.118	#NUM!	KPNA3,RAN
D-myo-inositol (1,3,4)-trisphosphate Biosynthesis	0.686	0.118	#NUM!	INPP5K,PTEN
HMGB1 Signaling	0.678	0.0659	1.897	AKT1,MAP2K1,MAPK14,MAPK9,PIK3C2A,PIK3R1,RAC2,RALB,RAP1B,RRAS,RRAS2
Apelin Muscle Signaling Pathway	0.668	0.0833	#NUM!	AKT1,GNG10,PRKAB2,TFAM
PFKFB4 Signaling Pathway	0.668	0.0833	2	CREBBP,MAP2K1,PRKACA,PRKAR1A
IL-17 Signaling	0.656	0.0642	2.309	AKT1,CEBPB,HSP90AB1,LCN2,MAPK14,MAPK9,PIK3C2A,PIK3R1,RALB,RAP1B,RRAS,RRAS2
Induction of Apoptosis by HIV1	0.656	0.0769	2.236	BID,CYCS,DAXX,MAPK9,SLC25A10
Superpathway of Geranylgeranyldiphosphate Biosynthesis I (via Mevalonate)	0.65	0.111	#NUM!	HMGCS2,MVK
Factors Promoting Cardiogenesis in Vertebrates	0.648	0.0658	1.897	CREBBP,CTNNB1,MAPK14,MAPK9,PDIA3,PLCB1,PLCD4,PLCG1,PRKCI,ROCK1
Myo-inositol Biosynthesis	0.648	0.2	#NUM!	ISYNA1
Galactose Degradation I (Leloir Pathway)	0.648	0.2	#NUM!	GALE
dTMP De Novo Biosynthesis	0.648	0.2	#NUM!	SHMT1
Folate Polyglutamylation	0.648	0.2	#NUM!	SHMT1
Glutamate Receptor Signaling	0.638	0.0758	#NUM!	GLS,GNG10,GRID2,HOMER1,SLC17A2
GPCR-Mediated Nutrient Sensing in Enteroendocrine Cells	0.633	0.0678	2.121	GNG10,PDIA3,PLCB1,PLCD4,PLCG1,PRKACA,PRKAR1A,PRKCI
Cardiac Hypertrophy Signaling (Enhanced)	0.631	0.0572	3.9	AKT1,APEX1,CHP1,CTNNB1,ENPP1,GNG10,HDAC2,HSPB1,IL1R2,ITGA5,ITGB1,MAP2K1,MAPK14,MAPK9,PDE6D,PDIA3,PIK3C2A,PIK3R1,PLCB1,PLCD4,PLCG1,PRKACA,PRKAR1A,PRKCI,PTEN,RALB,RAP1B,ROCK1,RRAS,RRAS2,STAT3
4-1BB Signaling in T Lymphocytes	0.623	0.0882	#NUM!	MAP2K1,MAPK14,MAPK9
Superpathway of Melatonin Degradation	0.62	0.0746	2.236	MAOA,MPO,UGT1A1,UGT2B4,UGT2B7
Cyclins and Cell Cycle Regulation	0.607	0.0706	#NUM!	E2F4,HDAC2,PA2G4,PPP2R2A,PPP2R5E,PTPA
Nitric Oxide Signaling in the Cardiovascular System	0.607	0.0667	2.121	AKT1,HSP90AB1,MAP2K1,PIK3C2A,PIK3R1,PRKACA,PRKAR1A,PRKCI
Role of Pattern Recognition Receptors in Recognition of Bacteria and Viruses	0.604	0.0641	1.414	C5,DDX58,IFIH1,IRF3,MAPK9,OAS3,PIK3C2A,PIK3R1,PRKCI,PTX3
IL-9 Signaling	0.6	0.0857	#NUM!	PIK3C2A,PIK3R1,STAT3
Neuroprotective Role of THOP1 in Alzheimer's Disease	0.595	0.0661	0.378	APP,CTSG,HGFAC,MASP1,MME,PRKACA,PRKAR1A,PRSS55
Triacylglycerol Biosynthesis	0.588	0.0769	2	GPAT4,LPCAT3,MBOAT7,PLPP5
Selenocysteine Biosynthesis II (Archaea and Eukaryotes)	0.578	0.167	#NUM!	SARS2
UDP-N-acetyl-D-glucosamine Biosynthesis II	0.578	0.167	#NUM!	UAP1
NAD Biosynthesis III	0.578	0.167	#NUM!	NMNAT1
Tumor Microenvironment Pathway	0.556	0.0615	2.53	AKT1,COL3A1,ITGA5,MAP2K1,PIK3C2A,PIK3R1,RALB,RAP1B,RRAS,RRAS2,STAT3
Glutathione-mediated Detoxification	0.554	0.0811	#NUM!	GSTA4,LANCL1,MGST3
Noradrenaline and Adrenaline Degradation	0.554	0.0811	#NUM!	ADH1C,ALDH3A2,MAOA
Valine Degradation I	0.551	0.0952	#NUM!	EHHADH,HIBADH
Histamine Degradation	0.551	0.0952	#NUM!	ALDH3A2,AOC1
Endoplasmic Reticulum Stress Pathway	0.551	0.0952	#NUM!	DNAJC3,TAOK3
cAMP-mediated signaling	0.551	0.0596	1.897	AKAP12,AKAP8,APEX1,CREBBP,ENPP1,MAP2K1,PALM2AKAP2,PDE6D,PRKACA,PRKAR1A,RGS14,RPS6KA1,SRC,STAT3
Ephrin B Signaling	0.542	0.0694	2	CTNNB1,GNG10,KALRN,RAC2,ROCK1
Netrin Signaling	0.542	0.0694	2.236	CHP1,ENAH,PRKACA,PRKAR1A,RAC2
IL-17A Signaling in Fibroblasts	0.535	0.0789	#NUM!	CEBPB,LCN2,MAPK14
GP6 Signaling Pathway	0.527	0.063	1.89	AKT1,COL3A1,PDPK1,PIK3C2A,PIK3R1,PLCG1,PRKCI,RAP1B
Putrescine Degradation III	0.524	0.0909	#NUM!	ALDH3A2,MAOA
NAD Biosynthesis from 2-amino-3-carboxymuconate Semialdehyde	0.523	0.143	#NUM!	NMNAT1
Thioredoxin Pathway	0.523	0.143	#NUM!	TXNRD1
Phosphatidylcholine Biosynthesis I	0.523	0.143	#NUM!	CEPT1
NAD Salvage Pathway III	0.523	0.143	#NUM!	NMNAT1
tRNA Charging	0.514	0.0769	#NUM!	SARS2,VARS1,WARS1
Antigen Presentation Pathway	0.514	0.0769	#NUM!	PDIA3,PSMB5,PSMB8
CD27 Signaling in Lymphocytes	0.503	0.0702	0	BID,CYCS,MAP2K1,MAPK9
Neuroinflammation Signaling Pathway	0.503	0.0568	1.5	AKT1,APP,CHP1,CREBBP,CTNNB1,GJB1,GLS,IRF3,MAPK14,MAPK9,NCSTN,PIK3C2A,PIK3R1,PLA2G12B,PLCG1,RAC2,SOD2,TBK1
Apelin Cardiac Fibroblast Signaling Pathway	0.498	0.087	#NUM!	AKT1,PRKAB2
Atherosclerosis Signaling	0.485	0.0611	#NUM!	APOA2,APOB,APOD,CD36,COL3A1,PCYOX1,PLA2G12B,RBP4
Androgen Signaling	0.479	0.0592	2.236	CREBBP,GNG10,HSPA4,POLR2B,PRKACA,PRKAR1A,PRKCI,SRC,TAF10,TAF15
Histidine Degradation III	0.475	0.125	#NUM!	UROC1
Tumoricidal Function of Hepatic Natural Killer Cells	0.472	0.0833	#NUM!	BID,CYCS
VDR/RXR Activation	0.461	0.0641	0	CD14,CEBPB,PRKCI,RXRA,SULT2A1
Amyotrophic Lateral Sclerosis Signaling	0.45	0.0603	1.134	ALS2,BID,CYCS,GRID2,PIK3C2A,PIK3R1,SSR4
p53 Signaling	0.442	0.0612	-0.447	AKT1,CTNNB1,MAPK14,PIK3C2A,PIK3R1,PTEN
Citrulline Biosynthesis	0.434	0.111	#NUM!	GLS
Purine Ribonucleosides Degradation to Ribose-1-phosphate	0.434	0.111	#NUM!	PGM2
MIF Regulation of Innate Immunity	0.426	0.0682	#NUM!	CD14,MAPK9,PLA2G12B
White Adipose Tissue Browning Pathway	0.42	0.058	2.121	CAMKK2,CEBPB,CREBBP,MAPK14,PRKAB2,PRKACA,PRKAR1A,RXRA
p38 MAPK Signaling	0.411	0.0583	1.342	CREBBP,DAXX,HSPB1,IL1R2,MAPK14,PLA2G12B,RPS6KA1
Estrogen Biosynthesis	0.41	0.0667	#NUM!	AKR1C4,HSD17B11,HSD17B7
Apelin Liver Signaling Pathway	0.408	0.0741	#NUM!	COL3A1,MAPK9
Aryl Hydrocarbon Receptor Signaling	0.405	0.0566	0	ALDH3A2,GSTA4,HSP90AB1,HSPB1,MGST3,NFIA,NQO1,RXRA,SRC
Prostanoid Biosynthesis	0.399	0.1	#NUM!	PTGIS
Calcium Transport I	0.399	0.1	#NUM!	ATP2B1
α-tocopherol Degradation	0.399	0.1	#NUM!	CYP4F12
Ketolysis	0.399	0.1	#NUM!	BDH1
tRNA Splicing	0.396	0.0652	#NUM!	APEX1,ENPP1,PDE6D
Calcium Signaling	0.39	0.0548	1.89	ATP2B1,CAMKK2,CHP1,CREBBP,HDAC2,MCU,MYO18A,MYO5C,PRKACA,PRKAR1A,RAP1B,TPM3
Histidine Degradation VI	0.388	0.0714	#NUM!	MICAL1,UROC1
Role of IL-17F in Allergic Inflammatory Airway Diseases	0.381	0.0638	#NUM!	CREBBP,MAP2K1,RPS6KA1
iNOS Signaling	0.381	0.0638	#NUM!	CD14,CREBBP,MAPK14
Phagosome Formation	0.381	0.0519	5.333	ADGRF5,AKT1,AP1G1,AP1M1,ARF6,ARPC1B,ARPC2,ARPC5L,CD14,CD36,CLIP1,FCGR2B,HCK,ITGA5,ITGB1,MAP2K1,MYL12A,MYO18A,MYO5C,PIK3C2A,PIK3R1,PIP4K2C,PLA2G12B,PLCG1,PRKCI,PTK2B,RAC2,RALB,RAP1B,ROCK1,RRAS,RRAS2,SOS1,SRC,WASL,YES1
Nicotine Degradation II	0.38	0.0606	2	FMO4,UGT1A1,UGT2B4,UGT2B7
CDX Gastrointestinal Cancer Signaling Pathway	0.375	0.0545	0.302	AKT1,CTNNB1,EGFR,MAP2K1,MAPK14,PIK3C2A,PIK3R1,PNN,PTEN,RAC2,STAT3
Sonic Hedgehog Signaling	0.371	0.069	#NUM!	PRKACA,PRKAR1A
Purine Nucleotides De Novo Biosynthesis II	0.368	0.0909	#NUM!	ADSS2
Role of Osteoblasts, Osteoclasts and Chondrocytes in Rheumatoid Arthritis	0.36	0.0536	#NUM!	AKT1,ALPL,CHP1,CTNNB1,IL1R2,ITGA5,MAPK14,MAPK9,PIK3C2A,PIK3R1,PTK2B,SRC
Cell Cycle: G1/S Checkpoint Regulation	0.357	0.0588	#NUM!	E2F4,HDAC2,PA2G4,RPL5
Assembly of RNA Polymerase II Complex	0.341	0.06	#NUM!	POLR2B,TAF10,TAF15
FAT10 Cancer Signaling Pathway	0.341	0.06	#NUM!	AKT1,CTNNB1,STAT3
Assembly of RNA Polymerase I Complex	0.339	0.0833	#NUM!	POLR1A
GDP-glucose Biosynthesis	0.339	0.0833	#NUM!	PGM2
Dilated Cardiomyopathy Signaling Pathway	0.327	0.0533	-0.378	AKT1,DSG2,MAPK14,MYO18A,MYO5C,PRKACA,PRKAR1A,UTRN
Dopamine Degradation	0.321	0.0625	#NUM!	ALDH3A2,MAOA
Corticotropin Releasing Hormone Signaling	0.321	0.053	2.121	CREBBP,MAP2K1,MAPK14,PLCG1,PRKACA,PRKAR1A,PRKCI,RAP1B
DNA Methylation and Transcriptional Repression Signaling	0.314	0.0536	2	CEBPB,CHD4,E2F4,HDAC2,MECP2,TFAM
Glucose and Glucose-1-phosphate Degradation	0.314	0.0769	#NUM!	PGM2
NAD biosynthesis II (from tryptophan)	0.314	0.0769	#NUM!	NMNAT1
γ-glutamyl Cycle	0.314	0.0769	#NUM!	GGT1
Mineralocorticoid Biosynthesis	0.314	0.0769	#NUM!	HSD3B7
Wound Healing Signaling Pathway	0.313	0.0516	3.051	CEBPB,COL3A1,EGFR,IL1R2,ITGB1,MAP2K1,MAPK9,PF4,RALB,RAP1B,RRAS,RRAS2,SOS1
Phototransduction Pathway	0.295	0.0556	#NUM!	PDE6D,PRKACA,PRKAR1A
Role of JAK2 in Hormone-like Cytokine Signaling	0.293	0.0588	#NUM!	SIRPA,STAT3
Adipogenesis pathway	0.293	0.0519	#NUM!	AKT1,CEBPB,CTNNB1,HDAC2,RBP1,RPS6KA1,TBL1XR1
DNA Double-Strand Break Repair by Homologous Recombination	0.292	0.0714	#NUM!	RPA1
Role of IL-17A in Psoriasis	0.292	0.0714	#NUM!	S100A9
Osteoarthritis Pathway	0.292	0.0508	1.897	ALPL,CEBPB,CREBBP,CTNNB1,IL1R2,ITGA5,ITGB1,PRKAB2,RARRES2,RBP4,S100A9,SLC39A8
IL-1 Signaling	0.282	0.0521	1	GNG10,MAPK14,MAPK9,PRKACA,PRKAR1A
Superpathway of Citrulline Metabolism	0.272	0.0667	#NUM!	GLS
Choline Biosynthesis III	0.272	0.0667	#NUM!	CEPT1
Airway Pathology in Chronic Obstructive Pulmonary Disease	0.271	0.0508	#NUM!	APOD,C8G,CTSG,LCN2,MPO,RBP4
Role of MAPK Signaling in Inhibiting the Pathogenesis of Influenza	0.27	0.0519	1	MAP2K1,MAPK14,MAPK9,PLA2G12B
MIF-mediated Glucocorticoid Regulation	0.268	0.0556	#NUM!	CD14,PLA2G12B
Interferon Signaling	0.268	0.0556	#NUM!	MX1,PSMB8
Oxidative Ethanol Degradation III	0.264	0.0526	#NUM!	ACSL1,ACSS2,ALDH3A2
TWEAK Signaling	0.256	0.0541	#NUM!	BID,CYCS
Nicotine Degradation III	0.255	0.0517	#NUM!	UGT1A1,UGT2B4,UGT2B7
Triacylglycerol Degradation	0.246	0.0508	#NUM!	AADAC,ABHD6,CES2
Retinoic acid Mediated Apoptosis Signaling	0.237	0.05	#NUM!	BID,CYCS,RXRA
GADD45 Signaling	0.237	0.05	#NUM!	MAPK14,MAPK9,POU2F1
1D-myo-inositol Hexakisphosphate Biosynthesis II (Mammalian)	0.237	0.0588	#NUM!	INPP5K
Mismatch Repair in Eukaryotes	0.221	0.0556	#NUM!	RPA1
Isoleucine Degradation I	0.221	0.0556	#NUM!	EHHADH
DNA damage-induced 14-3-3σ Signaling	0.207	0.0526	#NUM!	AKT1
Neurovascular Coupling Signaling Pathway	0	0.0354	1.414	APP,MPRIP,PLA2G12B,PLCB1,PPP1CB,PRKACA,PRKAR1A,ROCK1
Pyroptosis Signaling Pathway	0	0.0323	#NUM!	MAPK14,PRKACA,PRKAR1A
Oxytocin In Spinal Neurons Signaling Pathway	0	0.0286	#NUM!	CAMKK2
Macrophage Classical Activation Signaling Pathway	0	0.0317	-1.633	BPI,CD14,IRF3,SDHC,STAT3,STAT6
Multiple Sclerosis Signaling Pathway	0	0.036	1.414	BID,C5,C8G,MAPK14,MASP1,MGAT1,MPO,SLC4A1
Pathogen Induced Cytokine Storm Signaling Pathway	0	0.0323	1.265	C5,CDH1,COL3A1,DDX58,IFIH1,IL1R2,IRF3,MAPK14,MAPK9,PF4,STAT3,TBK1
Role Of Osteoblasts In Rheumatoid Arthritis Signaling Pathway	0	0.0417	0	AKT1,ALPL,CTNNB1,CTSG,CTSL,PIK3C2A,PIK3R1,SRC,STAT3,STAT6
Hepatic Fibrosis / Hepatic Stellate Cell Activation	0	0.0361	#NUM!	CD14,COL3A1,EGFR,IL1R2,MET,MYO18A,MYO5C
Role of BRCA1 in DNA Damage Response	0	0.0375	#NUM!	E2F4,POU2F1,RPA1
Role of NFAT in Regulation of the Immune Response	0	0.0271	2.496	AKT1,CHP1,FCGR2B,GNG10,KPNA3,MAP2K1,ORAI1,PIK3C2A,PIK3R1,PLCB1,PLCG1,RALB,RAP1B,RRAS,RRAS2,SOS1
CCR5 Signaling in Macrophages	0	0.012	1.342	GNG10,MAPK14,MAPK9,PLCG1,PRKCI,PTK2B
Calcium-induced T Lymphocyte Apoptosis	0	0.0109	#NUM!	CHP1,HDAC2,ORAI1,PLCG1,PRKCI
Cytotoxic T Lymphocyte-mediated Apoptosis of Target Cells	0	0.00471	#NUM!	BID,CYCS
CTLA4 Signaling in Cytotoxic T Lymphocytes	0	0.0362	-0.426	AKT1,AP1G1,AP1M1,AP2M1,CLTB,HCK,ITGB1,MAPK14,MAPK9,PIK3C2A,PIK3R1,PLCG1,PPP2R2A,PPP2R5E,PTPA,RAC2,RALB,RAP1B,RRAS,RRAS2,SRC,YES1
B Cell Activating Factor Signaling	0	0.0465	#NUM!	MAPK14,MAPK9
T Helper Cell Differentiation	0	0.00425	#NUM!	STAT3,STAT6
CD28 Signaling in T Helper Cells	0	0.0213	2.714	AKT1,ARPC1B,ARPC2,ARPC5L,CHP1,MAP2K1,MAPK9,PDPK1,PIK3C2A,PIK3R1,PLCG1
IL-15 Signaling	0	0.0208	2.111	AKT1,MAP2K1,MAPK14,PIK3C2A,PIK3R1,RALB,RAP1B,RRAS,RRAS2,STAT3,STAT6
Dendritic Cell Maturation	0	0.0235	1.604	AKT1,CD1D,CD58,COL3A1,CREBBP,FCGR2B,MAPK14,MAPK9,PDIA3,PIK3C2A,PIK3R1,PLCB1,PLCD4,PLCG1
ICOS-ICOSL Signaling in T Helper Cells	0	0.0138	1.134	AKT1,CHP1,PDPK1,PIK3C2A,PIK3R1,PLCG1,PTEN
Lipid Antigen Presentation by CD1	0	0.00964	#NUM!	AP2M1,ARF6,CD1D,PDIA3
Human Embryonic Stem Cell Pluripotency	0	0.0361	#NUM!	AKT1,CTNNB1,GNG10,PDPK1,PIK3C2A,PIK3R1
Role of OCT4 in Mammalian Embryonic Stem Cell Pluripotency	0	0.0435	#NUM!	SH3GLB1,TDRD7
CREB Signaling in Neurons	0	0.0396	3.71	ADGRF5,AKT1,CREBBP,EGFR,GNG10,GRID2,INSR,MAP2K1,PDIA3,PIK3C2A,PIK3R1,PLCB1,PLCD4,PLCG1,POLR2B,PRKACA,PRKAR1A,PRKCI,RALB,RAP1B,RPS6KA1,RRAS,RRAS2,SOS1
Type I Diabetes Mellitus Signaling	0	0.00786	1	BID,CYCS,MAPK14,MAPK9
Basal Cell Carcinoma Signaling	0	0.0139	#NUM!	CTNNB1
Systemic Lupus Erythematosus Signaling	0	0.0365	#NUM!	AKT1,C5,C8G,CD2BP2,FCGR2B,HNRNPA2B1,LSM12,PIK3C2A,PIK3R1,PLCG1,PRPF40A,PRPF4B,RALB,RAP1B,RRAS,RRAS2,SNRNP70,SNRPA,SNRPB,SNRPD1,SNRPD2,SNRPD3,SOS1
CDC42 Signaling	0	0.0277	2.673	ARPC1B,ARPC2,ARPC5L,CLIP1,EXOC7,FNBP1L,ITGA5,ITGB1,MAPK14,MAPK9,MPRIP,MYL12A,PPP1CB,PRKCI,SRC,WASL
FAK Signaling	0	0.0317	4.004	ADGRF5,AGO2,AKT1,ARHGEF7,ARPC1B,ARPC2,ARPC5L,CDH1,CDH5,COL3A1,CTNNB1,EGFR,ERBB2,GIT1,IL1R2,ITGA5,ITGB1,MAP2K1,MAPK14,MAPK9,MET,PDPK1,PIK3C2A,PIK3R1,PLCG1,PTEN,RALB,RAP1B,RRAS,RRAS2,SOS1,SRC,WASL
April Mediated Signaling	0	0.0476	#NUM!	MAPK14,MAPK9
Phospholipase C Signaling	0	0.0381	3.962	ARHGEF12,ARHGEF7,CHP1,CREBBP,FCGR2B,GNG10,HDAC2,ITGA5,ITGB1,MAP2K1,MPRIP,MYL12A,PEBP1,PLA2G12B,PLCB1,PLCD4,PLCG1,PPP1CB,PRKCI,RAC2,RALB,RAP1B,RRAS,RRAS2,SOS1,SRC
Breast Cancer Regulation by Stathmin1	0	0.0421	1.633	ADGRF5,ARHGEF12,ARHGEF7,CREBBP,E2F4,GNG10,MAP2K1,PIK3C2A,PIK3R1,PLCB1,PPP1CB,PPP1R10,PPP2R2A,PPP2R5E,PRKACA,PRKAR1A,PRKCI,PTPA,RAC2,RALB,RAP1B,RRAS,RRAS2,SOS1,STAT3
Regulation of IL-2 Expression in Activated and Anergic T Lymphocytes	0	0.0195	2.333	CHP1,MAP2K1,MAPK9,PLCG1,RALB,RAP1B,RRAS,RRAS2,SOS1
Role of WNT/GSK-3β Signaling in the Pathogenesis of Influenza	0	0.0128	#NUM!	CTNNB1
NUR77 Signaling in T Lymphocytes	0	0.0136	1.134	CHP1,CYCS,ESRRA,HDAC2,MAP2K1,PRKCI,RXRA
PKCθ Signaling in T Lymphocytes	0	0.0197	1.897	CHP1,PIK3C2A,PIK3R1,PLCG1,POU2F1,RAC2,RALB,RAP1B,RRAS,RRAS2,SOS1
TNFR1 Signaling	0	0.0392	#NUM!	BID,CYCS
TNFR2 Signaling	0	0.0312	#NUM!	TBK1
Role of Hypercytokinemia/hyperchemokinemia in the Pathogenesis of Influenza	0	0.0465	1	DDX58,IRF3,MX1,OAS3
Antiproliferative Role of TOB in T Cell Signaling	0	0.00235	#NUM!	RPS6KA1
MSP-RON Signaling Pathway	0	0.0345	#NUM!	PIK3C2A,PIK3R1
OX40 Signaling Pathway	0	0.00209	#NUM!	MAPK9
Cell Cycle Control of Chromosomal Replication	0	0.0357	#NUM!	RPA1,RPA2
Differential Regulation of Cytokine Production in Intestinal Epithelial Cells by IL-17A and IL-17F	0	0.0435	#NUM!	LCN2
Role of JAK1, JAK2 and TYK2 in Interferon Signaling	0	0.0385	#NUM!	STAT3
Transcriptional Regulatory Network in Embryonic Stem Cells	0	0.0185	#NUM!	STAT3
nNOS Signaling in Neurons	0	0.0426	#NUM!	CHP1,PRKCI
Estrogen-mediated S-phase Entry	0	0.0385	#NUM!	E2F4
Heparan Sulfate Biosynthesis	0	0.0455	2	AADAC,CES2,CHST13,SULT2A1
Heparan Sulfate Biosynthesis (Late Stages)	0	0.0494	2	AADAC,CES2,CHST13,SULT2A1
Pyrimidine Ribonucleotides De Novo Biosynthesis	0	0.025	#NUM!	DHODH
Glutathione Redox Reactions I	0	0.0357	#NUM!	MGST3
Ubiquinol-10 Biosynthesis (Eukaryotic)	0	0.0323	#NUM!	MICAL1
Melatonin Degradation I	0	0.0484	#NUM!	UGT1A1,UGT2B4,UGT2B7
Pyridoxal 5'-phosphate Salvage Pathway	0	0.0462	#NUM!	MAP2K1,MAPK9,PRPF4B
Pyrimidine Deoxyribonucleotides De Novo Biosynthesis I	0	0.0435	#NUM!	DTYMK
Chondroitin Sulfate Biosynthesis	0	0.0345	#NUM!	CHST13,SULT2A1
Dermatan Sulfate Biosynthesis	0	0.0333	#NUM!	CHST13,SULT2A1
Dermatan Sulfate Biosynthesis (Late Stages)	0	0.0426	#NUM!	CHST13,SULT2A1
Salvage Pathways of Pyrimidine Ribonucleotides	0	0.0309	#NUM!	MAP2K1,MAPK9,PRPF4B
Glycolysis I	0	0.037	#NUM!	PFKL
Methylglyoxal Degradation III	0	0.0312	#NUM!	AKR1C4
Chondroitin Sulfate Biosynthesis (Late Stages)	0	0.04	#NUM!	CHST13,SULT2A1
Pregnenolone Biosynthesis	0	0.037	#NUM!	MICAL1
Fatty Acid α-oxidation	0	0.0476	#NUM!	ALDH3A2
Agranulocyte Adhesion and Diapedesis	0	0.0429	#NUM!	C5,CDH5,ICAM2,ITGA5,ITGB1,MYO18A,MYO5C,PECAM1,PF4
Granulocyte Adhesion and Diapedesis	0	0.037	#NUM!	C5,CDH5,ICAM2,IL1R2,ITGB1,PECAM1,PF4
TEC Kinase Signaling	0	0.026	3.051	GNG10,HCK,ITGA5,ITGB1,MAPK9,PIK3C2A,PIK3R1,PLCG1,PRKCI,PTK2B,RAC2,SRC,STAT3,STAT6,YES1
PCP (Planar Cell Polarity) Pathway	0	0.0333	#NUM!	MAPK9,ROCK1
Toll-like Receptor Signaling	0	0.0256	#NUM!	CD14,MAPK14
SAPK/JNK Signaling	0	0.0219	1.897	DAXX,GNG10,MAPK9,PIK3C2A,PIK3R1,RAC2,RALB,RAP1B,RRAS,RRAS2,SOS1
Cell Cycle: G2/M DNA Damage Checkpoint Regulation	0	0.04	#NUM!	PTPMT1,RPS6KA1
GABA Receptor Signaling	0	0.0152	#NUM!	AP2M1,GNG10
B Cell Receptor Signaling	0	0.0283	1.698	AKT1,CREBBP,FCGR2B,INPP5K,MAP2K1,MAPK14,MAPK9,PDPK1,PIK3C2A,PIK3R1,PTEN,PTK2B,RAC2,RALB,RAP1B,RRAS,RRAS2,SOS1
Serotonin Receptor Signaling	0	0.0444	#NUM!	MAOA,PCBD1
Notch Signaling	0	0.0263	#NUM!	NCSTN
NF-κB Signaling	0	0.0298	3.153	AKT1,CREBBP,CSNK2A2,CSNK2B,EGFR,HDAC2,IL1R2,INSR,PIK3C2A,PIK3R1,PRKACA,RALB,RAP1B,RRAS,RRAS2,TBK1,UBE2N
T Cell Receptor Signaling	0	0.0244	2.324	AKT1,CHP1,CTNNB1,ITGB1,MAP2K1,MAPK14,PIK3C2A,PIK3R1,PLCG1,PTK2B,RALB,RAP1B,RRAS,RRAS2,SOS1
G-Protein Coupled Receptor Signaling	0	0.0456	3.772	ADGRF5,AKT1,APEX1,CHP1,CREBBP,CTNNB1,ENPP1,GNG10,MAP2K1,MAPK14,MAPK9,MYL12A,PDE6D,PDPK1,PIK3C2A,PIK3R1,PLCB1,PLCG1,PRKACA,PRKAR1A,PTK2B,RAC2,RALB,RAP1B,RGS14,ROCK1,RPS6KA1,RRAS,RRAS2,SOS1,SRC,STAT3
Gustation Pathway	0	0.0296	1.633	CD36,LRRC8A,LRRC8E,ORAI1,PRKACA,PRKAR1A
Th1 and Th2 Activation Pathway	0	0.0349	#NUM!	CHD4,NCSTN,PIK3C2A,PIK3R1,STAT3,STAT6
Th1 Pathway	0	0.0328	1	NCSTN,PIK3C2A,PIK3R1,STAT3
Th2 Pathway	0	0.0365	1	CHD4,NCSTN,PIK3C2A,PIK3R1,STAT6
Th17 Activation Pathway	0	0.00413	#NUM!	HSP90AB1,STAT3
T Cell Exhaustion Signaling Pathway	0	0.0229	0.378	AKT1,MAPK9,PIK3C2A,PIK3R1,PLCG1,PPP2R2A,PPP2R5E,PTPA,RALB,RAP1B,RRAS,RRAS2,STAT3
Systemic Lupus Erythematosus In T Cell Signaling Pathway	0	0.0311	0.688	AKT1,CHP1,CREBBP,MAP2K1,ORAI1,PIK3C2A,PIK3R1,PLCG1,PPP2R2A,PPP2R5E,PTPA,RAC2,RALB,RAP1B,ROCK1,RRAS,RRAS2,SOS1,STAT3,YES1
Systemic Lupus Erythematosus In B Cell Signaling Pathway	0	0.0331	2.449	AKT1,BCL2L11,CHP1,CTNNB1,FCGR2B,HCK,IFIH1,INPP5K,IRF3,MAP2K1,PDPK1,PIK3C2A,PIK3R1,PRKCI,RAC2,RALB,RAP1B,RRAS,RRAS2,SOS1,SRC,STAT3,TBK1,YES1
Regulation Of The Epithelial Mesenchymal Transition In Development Pathway	0	0.0345	#NUM!	CDH1,CTNNB1,NCSTN
Eicosanoid Signaling	0	0.0441	#NUM!	GGT1,PLA2G12B,PTGIS

## Sheet: DV-HC-pho
enriched pathways of up-regulated proteins when comparing DV with HC group					enriched pathways of down-regulated proteins when comparing DV with HC group
Ingenuity Canonical Pathways	-log(p-value)	Ratio	Molecules		Ingenuity Canonical Pathways	-log(p-value)	Ratio	Molecules
Protein Kinase A Signaling	11.2	0.163	ADCY5,ADCY6,ADD1,ADD2,ADD3,AKAP1,AKAP11,AKAP12,AKAP13,AKAP9,BRAF,CAMK2D,CAMK2G,CDC26,CREB1,CTNNB1,FLNA,FLNB,GNG10,GNG5,GSK3B,GYS2,H1-0,H1-2,H1-3,H1-4,H1-5,HNF1A,ITPR2,MAP2K2,MAPK1,MTMR3,MYH10,NFATC2,NFKB1,NOS3,PALM2AKAP2,PDE1C,PDE3B,PDE8B,PDIA3,PHKA2,PHKB,PLCD1,PLCG1,PLCL2,PPP1R10,PPP1R11,PRKACA,PRKACB,PRKAG2,PRKAR2A,PRKCA,PRKCB,PRKCH,PRKD3,PTCH1,PTPN1,PTPN11,PTPN21,PTPN23,PTPRF,PYGL,RAP1A,TNS2,T…		Protein Kinase A Signaling	10.4	0.182	ADD2,ADD3,AKAP1,AKAP11,AKAP12,AKAP13,AKAP17A,AKAP8,ATF2,BRAF,CAMK2D,CHP1,CREM,CTNNB1,FLNA,FLNB,FLNC,GNAS,GNG10,GNG5,GUCY1A1,GYS2,H1-10,H1-2,ITPR1,MAP2K2,MTMR3,MYH10,MYH2,MYLK,MYLK2,NFATC1,NFATC3,NFKB1,NGFR,NOS3,PALM2AKAP2,PDE4A,PDE4D,PDE8B,PDIA3,PHKA2,PHKB,PLCB2,PLCB3,PLCD1,PLCG1,PLCL1,PPP1CB,PPP1R10,PPP1R12A,PPP1R3D,PPP1R7,PPP3CB,PRKAR1A,PRKAR2A,PRKAR2B,PRKCB,PRKCD,PRKD1,PTEN,PTK2B,PTPN12,PTPN21…
Reelin Signaling in Neurons	10.8	0.246	AFDN,APP,ARHGEF1,ARHGEF10L,ARHGEF11,ARHGEF12,ARHGEF15,ARHGEF17,ARHGEF26,ARHGEF28,ARHGEF40,ARHGEF5,ARHGEF6,ARHGEF7,CAMK2D,CAMK2G,CFL1,CRK,GSK3B,ITGA5,ITGB1,LYN,MAP1B,MAP2K2,MAPK1,MAPK8IP1,MAPK8IP3,MAPT,PAFAH1B2,PIK3R1,PIK3R2,RAC1,RAP1A,YES1		Tight Junction Signaling	10	0.24	AFDN,ARHGEF2,CASK,CGN,CLDN23,CLDN3,CSTF2,CSTF3,CTNNA1,CTNNB1,EPB41,F11R,HSF1,JUN,MARK2,MPDZ,MYH10,MYH11,MYH14,MYH2,MYH9,MYLK,MYO18A,NFKB1,NGFR,OCLN,PATJ,PPM1J,PPP2R5A,PPP2R5E,PRKAR1A,PRKAR2A,PRKAR2B,PTEN,SAFB,SPTAN1,SYMPK,TJP1,TJP2,TJP3,VASP,VCL,YBX3
NRF2-mediated Oxidative Stress Response	10.5	0.194	ABCC1,ABCC2,ABCC4,ACTA1,AOX1,CAT,CBR1,CLPP,CYP2B6,CYP2C18,CYP2D6,CYP2J2,DNAJA2,DNAJA3,DNAJB6,DNAJC11,DNAJC5,EIF2AK3,EP300,EPHX1,GSK3B,GSR,GSTA3,GSTM5,GSTO1,HACD3,HSP90AB1,HSP90B1,JUND,MAP2K2,MAPK1,PIK3R1,PIK3R2,PRKCA,PRKCB,PRKCH,PRKD3,RAP1A,RRAS,RRAS2,SCARB1,SOD1,SOD2,SQSTM1,USP14,VCP		Sertoli Cell-Sertoli Cell Junction Signaling	8.49	0.214	ACTN2,ACTN4,AFDN,ATF2,BCAR1,CGN,CLDN23,CLDN3,CLINT1,CTNNA1,CTNNA2,CTNNB1,DLG1,EPB41,EPN1,EPN2,EPN3,F11R,GUCY1A1,JUN,MAP2K2,MAP2K4,MAP2K7,MAP3K11,MAP3K20,NOS3,OCLN,PRKAR1A,PRKAR2A,PRKAR2B,PTEN,RAF1,SORBS1,SPTA1,SPTAN1,SPTBN1,SPTBN2,SYMPK,TJAP1,TJP1,TJP2,TJP3,VCL,YBX3
Sertoli Cell-Sertoli Cell Junction Signaling	10.3	0.204	ACTA1,ACTN3,ACTN4,AFDN,AXIN1,CDH1,CGN,CLDN5,CLINT1,CTNNA1,CTNNB1,DLG1,EPB41,EPN1,GSK3B,ITGA5,ITGA6,ITGB1,JUP,MAP2K2,MAP3K2,MAP3K8,MAPK1,NECTIN2,NOS3,PRKACA,PRKACB,PRKAG2,PRKAR2A,RAC1,RAP1A,RRAS,RRAS2,SORBS1,SPTA1,SPTAN1,SPTBN1,SPTBN2,TJP1,TJP2,TJP3,TUBA1B		Insulin Receptor Signaling	8.19	0.243	CBL,CRK,EIF2B5,EIF4EBP1,FOXO1,FYN,GAB1,GYS2,INPP5D,INPP5F,IRS1,IRS2,MAP2K2,MTOR,NCK1,PIK3R1,PPP1CB,PPP1R10,PPP1R12A,PPP1R3D,PPP1R7,PRKAR1A,PRKAR2A,PRKAR2B,PTEN,RAF1,RAPGEF1,RPTOR,SOS1,SYNJ1,SYNJ2,TRIP10,TSC1,TSC2
PPARα/RXRα Activation	9.39	0.2	ABCA1,ACAA1,ACOX1,ADCY5,ADCY6,CPT1B,CYP2C18,EP300,FASN,GK,GOT2,HELZ2,HSP90AB1,HSP90B1,IL1RAP,IRS1,MAP2K2,MAPK1,NCOA3,NCOR1,NCOR2,NFKB1,NR2C2,PDIA3,PLCD1,PLCG1,PLCL2,PRKAB1,PRKAB2,PRKACA,PRKACB,PRKAG2,PRKAR2A,PRKCA,PRKCB,RAP1A,RRAS,RRAS2,SMAD2		Actin Cytoskeleton Signaling	7.97	0.197	ACTN2,ACTN4,APC,ARHGAP35,ARHGEF1,ARHGEF12,ARHGEF6,ARHGEF7,ARPC1B,BAIAP2,BCAR1,CFL1,CFL2,CRK,DOCK1,FLNA,FN1,GIT1,IQGAP2,MAP2K2,MPRIP,MSN,MYH10,MYH11,MYH14,MYH2,MYH9,MYLK,MYLK2,MYO18A,PAK2,PAK4,PIK3R1,PPP1CB,PPP1R12A,PXN,RAF1,SLC9A1,SOS1,SSH1,SSH2,TIAM2,TLN1,TLN2,TRIO,TTN,VCL,WASF2
Molecular Mechanisms of Cancer	8.28	0.142	ADCY5,ADCY6,APC,ARHGEF1,ARHGEF11,ARHGEF12,ARHGEF15,ARHGEF17,ARHGEF5,ARHGEF6,ARHGEF7,ATM,AXIN1,BRAF,CAMK2D,CAMK2G,CCND3,CDH1,CDK10,CDK11B,CDK12,CDK13,CDK18,CRK,CTNNA1,CTNNB1,CTNND1,CYCS,EP300,FNBP1,GNG10,GNG5,GSK3B,HDAC4,HDAC7,HIPK2,IRS1,ITGA5,ITGA6,ITGB1,MAP2K2,MAPK1,MAX,NFKB1,PIK3R1,PIK3R2,PRKACA,PRKACB,PRKAG2,PRKAR2A,PRKCA,PRKCB,PRKCH,PRKD3,PTCH1,PTPN11,RAC1,RALBP1,RAP1A,RB1,RRAS,RRAS2,SIN3A,SM…		Autophagy	7.84	0.204	AKT1S1,ATF2,ATG16L1,ATG4B,ATG9A,BECN1,BNIP3,CHP1,DAPK2,EPG5,FOXO1,GORASP2,IRS1,IRS2,JUN,MAP2K2,MAP2K4,MAP2K7,MTOR,NFKB1,NGFR,NRBF2,PI4K2A,PIK3R1,PPM1J,PPP2R5A,PPP2R5E,PPP3CB,PRKAA1,PRKAR1A,PRKAR2A,PRKAR2B,PTEN,RAB7A,RAF1,RB1CC1,RPTOR,SIRT1,SNAP29,SQSTM1,TFEB,TSC1,TSC2,ULK1
Sirtuin Signaling Pathway	7.86	0.16	ABCA1,APP,ATG2A,ATG2B,ATG9A,ATP5F1A,ATP5F1B,ATP5F1C,BPGM,CDH1,CPS1,CPT1B,CRTC2,GLUD1,GOT2,GSK3B,GTF3C2,H1-0,H1-2,H1-3,H1-4,H1-5,HMGCS2,HSF1,MAPK1,NDUFA4,NDUFB10,NDUFB4,NDUFV3,NFKB1,NOS3,OTC,PGAM1,POLR1A,SIRT1,SLC25A4,SMARCA5,SOD1,SOD2,TIMM8A,TP53BP1,TRIM28,TUBA1B,VDAC1,VDAC2,XPC,XRCC5		AMPK Signaling	7.64	0.194	ACACA,ACACB,AK1,AK2,AK4,AKT1S1,ARID1A,ATF2,CRTC2,EEF2,EEF2K,EIF4EBP1,FOXO1,GNAS,GNG10,GNG5,GYS2,HNF4A,IRS1,IRS2,KAT2B,MTOR,NOS3,PBRM1,PCK2,PFKP,PHF10,PIK3R1,PPM1J,PPP2R5A,PPP2R5E,PRKAA1,PRKAR1A,PRKAR2A,PRKAR2B,RAB22A,RAB7A,RPTOR,SIRT1,SMARCA2,SMARCC1,SMARCC2,STIM1,TBC1D1,TSC1,TSC2,ULK1
Thrombin Signaling	7.56	0.173	ADCY5,ADCY6,ARHGEF1,ARHGEF10L,ARHGEF11,ARHGEF12,ARHGEF15,ARHGEF17,ARHGEF26,ARHGEF28,ARHGEF40,ARHGEF5,ARHGEF6,ARHGEF7,CAMK2D,CAMK2G,CREB1,FNBP1,GNG10,GNG5,ITPR2,MAP2K2,MAPK1,MPRIP,NFKB1,PDIA3,PIK3R1,PIK3R2,PLCD1,PLCG1,PLCL2,PRKCA,PRKCB,PRKCH,PRKD3,RAC1,RAP1A,RRAS,RRAS2		ERK/MAPK Signaling	6.97	0.195	ATF2,BCAR1,BRAF,CRK,DOCK1,EIF4EBP1,ELF1,ELF2,ETS1,ETS2,FYN,HSPB1,MAP2K2,NFATC1,PAK2,PAK4,PIK3R1,PLA2G4A,PLCG1,PPM1J,PPP1CB,PPP1R10,PPP1R12A,PPP1R3D,PPP1R7,PPP2R5A,PPP2R5E,PRKAR1A,PRKAR2A,PRKAR2B,PRKCB,PRKCD,PTK2B,PXN,RAF1,RAPGEF1,RPS6KA1,RPS6KA4,SOS1,TLN1,TLN2,YWHAZ
Tight Junction Signaling	7.15	0.184	ACTA1,AFDN,CGN,CLDN5,CPSF3,CTNNA1,CTNNB1,EPB41,HSF1,MARK2,MYH10,MYH14,MYH9,MYO18A,NAPA,NAPG,NECTIN2,NFKB1,PATJ,PPM1J,PRKACA,PRKACB,PRKAG2,PRKAR2A,RAC1,SAFB,SPTAN1,STX1B,STX4,TJP1,TJP2,TJP3,VAPA		ILK Signaling	6.9	0.199	ACTN2,ACTN4,ARHGEF6,ATF2,CFL1,CFL2,CTNNB1,DOCK1,DSP,FLNA,FLNB,FLNC,FN1,FNBP1,IRS1,IRS2,JUN,KRT18,MAP2K4,MTOR,MYH10,MYH11,MYH14,MYH2,MYH9,MYO18A,NACA,NFKB1,PARVA,PIK3R1,PPM1J,PPP1R12A,PPP2R5A,PPP2R5E,PTEN,PXN,RICTOR,RPS6KA4,VCL,VIM
Insulin Receptor Signaling	6.94	0.2	CRK,EIF2B3,GRB10,GSK3B,GYS2,INPP5D,IRS1,MAP2K2,MAPK1,NCK1,PDE3B,PIK3R1,PIK3R2,PPP1R10,PPP1R11,PRKACA,PRKACB,PRKAG2,PRKAR2A,PTPN1,PTPN11,PTPRF,RAP1A,RRAS,RRAS2,SLC2A4,STX4,TSC2		Epithelial Adherens Junction Signaling	6.87	0.217	AFDN,ARHGAP35,ARHGEF17,ARPC1B,BAIAP2,BMPR2,CFL1,CFL2,CRK,CTNNA1,CTNNA2,CTNNB1,CTNND1,EGFR,FYN,LATS1,MAGI1,MYH10,MYH2,NF2,PAK2,PAK4,PPM1J,PPP2R5A,PPP2R5E,PRKAA1,PTEN,RAPGEF1,STK3,TCF7L2,TNS1,VCL,YAP1,YWHAZ
Synaptogenesis Signaling Pathway	6.88	0.149	ADCY5,ADCY6,AFDN,ARHGEF7,BRAF,CAMK2D,CAMK2G,CDH1,CDH6,CFL1,CREB1,CRK,CTNNB1,CTNND1,DNAJC5,EIF4EBP2,EPHA1,EPHB4,GSK3B,HSPA8,ITSN1,KALRN,LYN,MAP1B,MAPK1,MAPT,MARCKS,NAP1L1,NAP1L4,NAPA,NAPG,PIK3R1,PIK3R2,PLCG1,PRKACA,PRKACB,PRKAG2,PRKAR2A,RAC1,RAP1A,RASGRP2,RRAS,RRAS2,STX1B,STXBP5,TLN1,YES1		Molecular Mechanisms of Cancer	6.82	0.156	ABL1,APC,ARHGEF1,ARHGEF11,ARHGEF12,ARHGEF15,ARHGEF16,ARHGEF17,ARHGEF18,ARHGEF2,ARHGEF5,ARHGEF6,ARHGEF7,BCL2L11,BMPR2,BRAF,CAMK2D,CASP6,CASP7,CBL,CDK11B,CDK12,CDK13,CDK16,CDK17,CDK18,CRK,CTNNA1,CTNNA2,CTNNB1,CTNND1,DAXX,FNBP1,FOXO1,FYN,GAB1,GNAS,GNG10,GNG5,GUCY1A1,HDAC3,HDAC4,HDAC7,IRS1,JUN,MAP2K2,MAP2K4,NF1,NFKB1,PAK2,PAK4,PIK3R1,PLCB2,PLCB3,PRKAR1A,PRKAR2A,PRKAR2B,PRKCB,PRKCD,PRKD1,PSEN1,RAF1,RA…
RAR Activation	6.69	0.171	ADCY5,ADCY6,ADH1C,ALDH1A1,ARID1A,EP300,HSD17B6,IGFBP3,MAPK1,NCOR1,NCOR2,NFKB1,NR2F6,PBRM1,PIK3R1,PIK3R2,PML,PRKACA,PRKACB,PRKAG2,PRKAR2A,PRKCA,PRKCB,PRKCH,PRKD3,RAC1,RBP5,RDH16,SMAD2,SMARCA4,SMARCC1,SMARCC2,SNW1,SORBS3,ZBTB16		Reelin Signaling in Neurons	6.7	0.225	AFDN,ARHGEF1,ARHGEF11,ARHGEF12,ARHGEF15,ARHGEF16,ARHGEF17,ARHGEF18,ARHGEF2,ARHGEF28,ARHGEF40,ARHGEF5,ARHGEF6,ARHGEF7,ARPC1B,CAMK2D,CFL1,CRK,FYN,MAP1B,MAP2K2,MAP2K4,MAP2K7,MAP3K11,MAP4K1,MAPK8IP3,MAPT,MTOR,PAFAH1B2,PIK3R1,RAPGEF1
Germ Cell-Sertoli Cell Junction Signaling	6.65	0.182	ACTA1,ACTN3,ACTN4,AFDN,AXIN1,CDH1,CFL1,CLINT1,CTNNA1,CTNNB1,CTNND1,EPN1,FNBP1,IQGAP1,ITGA6,ITGB1,JUP,MAP2K2,MAP3K2,MAP3K8,MAPK1,NECTIN2,PIK3R1,PIK3R2,RAC1,RAP1A,RRAS,RRAS2,SORBS1,TJP1,TUBA1B		Integrin Signaling	6.7	0.193	ABL1,ACTN2,ACTN4,ARHGAP26,ARHGEF7,ARPC1B,ASAP1,BCAR1,BCAR3,BRAF,CRK,CTTN,DOCK1,FNBP1,FYN,GIT1,MAP2K2,MAP2K4,MAP3K11,MPRIP,MYLK,MYLK2,NCK1,PAK2,PAK4,PARVA,PIK3R1,PLCG1,PPP1CB,PPP1R12A,PTEN,PXN,RAF1,RAPGEF1,SOS1,TLN1,TLN2,TTN,VASP,VCL,ZYX
HER-2 Signaling in Breast Cancer	6.51	0.163	AAAS,AHCTF1,ARF3,BRAF,CYB5A,ELF1,ERBB2,ERBB3,GSK3B,ITGB1,LYN,MAP2K2,MAPK1,MS4A2,MTCL1,NFKB1,NUP153,NUP160,NUP214,NUP35,NUP50,NUP98,PARD3,PIK3R1,PIK3R2,PLCG1,PRKCA,PRKCB,PRKCH,PRKD3,RAP1A,RB1,RPS6,RRAS,RRAS2,TSC2,YES1		RHOA Signaling	6.17	0.226	ABL2,ARHGAP1,ARHGAP12,ARHGAP35,ARHGEF1,ARHGEF11,ARHGEF12,ARPC1B,BAIAP2,CDC42EP1,CDC42EP4,CFL1,CFL2,DLC1,KTN1,MPRIP,MSN,MYLK,MYLK2,PI4KA,PPP1CB,PPP1R12A,PTK2B,RAPGEF2,RHPN2,SEPTIN2,SEPTIN8,TTN
Glycolysis I	6.31	0.407	ALDOB,ALDOC,BPGM,ENO1,ENO3,FBP1,GAPDH,GPI,PFKL,PGAM1,TPI1		HIPPO signaling	5.94	0.256	AMOT,DLG1,DLG5,LATS1,NF2,PARD3,PATJ,PPM1J,PPP1CB,PPP1R10,PPP1R12A,PPP1R3D,PPP1R7,PPP2R5A,PPP2R5E,SKP2,STK3,TJP2,TP53BP2,WWTR1,YAP1,YWHAZ
P2Y Purigenic Receptor Signaling Pathway	6.29	0.195	ADCY5,ADCY6,CREB1,GNG10,GNG5,MAP2K2,MAPK1,NFKB1,P2RY2,PDIA3,PIK3R1,PIK3R2,PLCD1,PLCG1,PLCL2,PRKACA,PRKACB,PRKAG2,PRKAR2A,PRKCA,PRKCB,PRKCH,PRKD3,RAP1A,RRAS,RRAS2		Signaling by Rho Family GTPases	5.54	0.169	ARHGEF1,ARHGEF11,ARHGEF12,ARHGEF15,ARHGEF16,ARHGEF17,ARHGEF18,ARHGEF2,ARHGEF5,ARHGEF6,ARHGEF7,ARPC1B,BAIAP2,CDC42EP1,CDC42EP4,CFL1,CFL2,CLIP1,FNBP1,GNAS,GNG10,GNG5,JUN,MAP2K2,MAP2K4,MAP2K7,MAP3K11,MAP3K20,MAP3K21,MSN,MYLK,NCF1,NFKB1,PAK2,PAK4,PARD3,PI4KA,PIK3R1,PPP1R12A,PTK2B,RAF1,SEPTIN2,SEPTIN8,SLC9A1,VIM
α-Adrenergic Signaling	6.25	0.211	ADCY5,ADCY6,GNG10,GNG5,GYS2,ITPR2,MAP2K2,MAPK1,PHKA2,PHKB,PLCG1,PRKACA,PRKACB,PRKAG2,PRKAR2A,PRKCA,PRKCB,PRKCH,PRKD3,PYGL,RAP1A,RRAS,RRAS2		HER-2 Signaling in Breast Cancer	5.48	0.176	AHCTF1,AKT1S1,BCL2L11,BRAF,CASP6,CASP7,COX4I1,COX6A1,EGFR,ELF1,ELF2,ETS1,ETS2,FOXO1,FYN,IKBKG,JUN,MAP2K2,MTOR,NFKB1,NUP107,NUP153,NUP214,NUP85,NUP88,NUP98,PARD3,PIK3R1,PLCG1,PRKCB,PRKCD,PRKD1,PTEN,RAF1,RBL2,RPTOR,SOS1,TPR,TSC1,TSC2
AMPK Signaling	6.24	0.157	ACACB,ADRB2,AK3,ARID1A,CAMKK2,CPT1B,CREB1,CRTC2,EEF2K,EP300,FASN,GNG10,GNG5,GYS2,IRS1,MAPK1,NOS3,ORAI1,PBRM1,PFKL,PIK3R1,PIK3R2,PPM1J,PRKAB1,PRKAB2,PRKACA,PRKACB,PRKAG2,PRKAR2A,RAB1A,RAB6A,SIRT1,SLC2A4,SMARCA4,SMARCC1,SMARCC2,STIM1,TSC2		Spliceosomal Cycle	5.28	0.306	BUD13,CASC3,CDC5L,CTNNBL1,CWC25,DDX23,HSPA8,PRPF40B,RBM8A,SF3A1,SF3A3,SF3B1,SNIP1,U2AF2,ZNF830
MicroRNA Biogenesis Signaling Pathway	6.2	0.171	AAAS,AHCTF1,ATM,DBR1,DNAJA2,DROSHA,EXOSC10,HSP90AB1,HSP90B1,HSPA8,ILF3,MAPK1,MTCL1,NUP153,NUP160,NUP214,NUP35,NUP50,NUP98,PIK3R1,PIK3R2,POLR2A,PRKRA,PTGES3,RAP1A,RRAS,RRAS2,SMAD2,SRSF1,SRSF3,ST13,YAP1		Thrombin Signaling	5.19	0.173	ARHGEF1,ARHGEF11,ARHGEF12,ARHGEF15,ARHGEF16,ARHGEF17,ARHGEF18,ARHGEF2,ARHGEF28,ARHGEF40,ARHGEF5,ARHGEF6,ARHGEF7,CAMK2D,EGFR,FNBP1,GNAS,GNG10,GNG5,GUCY1A1,ITPR1,MAP2K2,MPRIP,MYLK,NFKB1,PDIA3,PIK3R1,PLCB2,PLCB3,PLCD1,PLCG1,PLCL1,PPP1CB,PPP1R12A,PRKCB,PRKCD,PRKD1,RAF1,SOS1
Melatonin Signaling	6.16	0.25	BRAF,CAMK2D,CAMK2G,MAP2K2,MAPK1,PDIA3,PLCD1,PLCG1,PLCL2,PRKACA,PRKACB,PRKAG2,PRKAR2A,PRKCA,PRKCB,PRKCH,PRKD3,SLC2A4		14-3-3-mediated Signaling	4.95	0.205	AKT1S1,CBL,FOXO1,JUN,MAP2K2,MAP2K4,MAPT,PDCD6IP,PDIA3,PIK3R1,PLCB2,PLCB3,PLCD1,PLCG1,PLCL1,PRKCB,PRKCD,PRKD1,RAF1,RPS6KA1,SRPK2,TSC1,TSC2,VIM,YAP1,YWHAZ
Estrogen Receptor Signaling	6.04	0.132	ADCY5,ADCY6,ATP5F1A,ATP5F1B,ATP5F1C,CFL1,CREB1,EIF2B3,EP300,GNG10,GNG5,GSK3B,HSP90AB1,HSP90B1,IGF2R,MAP2K2,MAPK1,MED13L,MMP15,MPRIP,NCOA2,NCOA3,NCOR1,NCOR2,NDUFA4,NDUFB10,NDUFB4,NDUFV3,NFKB1,NOS3,PDIA3,PIK3R1,PIK3R2,PLCD1,PLCG1,PLCL2,PRKAB1,PRKAB2,PRKACA,PRKACB,PRKAG2,PRKAR2A,PRKCA,PRKCB,PRKCH,PRKD3,RAP1A,RRAS,RRAS2,SETD7,SOD2,TFAM,THRAP3,TRRAP		Polyamine Regulation in Colon Cancer	4.84	0.271	AKT1S1,APC,ARG1,BCL2L11,BRAF,CTNNB1,EIF5A2,JUN,MAP2K2,MAP2K4,MAP2K7,MTOR,RAF1,RPTOR,STIM1,TCF7L2
Unfolded protein response	5.89	0.222	AMFR,DNAJA2,DNAJA3,DNAJB6,DNAJC11,DNAJC5,EIF2A,EIF2AK3,HSP90B1,HSPA1A/HSPA1B,HSPA4,HSPA5,HSPA8,P4HB,PDIA6,SCAP,TRAF2,UBXN4,VCP,XBP1		Melatonin Signaling	4.83	0.25	BRAF,CAMK2D,MAP2K2,MAP2K4,MAP2K7,PDIA3,PLCB2,PLCB3,PLCD1,PLCG1,PLCL1,PRKAR1A,PRKAR2A,PRKAR2B,PRKCB,PRKCD,PRKD1,RAF1
Dilated Cardiomyopathy Signaling Pathway	5.77	0.18	ACTA1,ADCY5,ADCY6,CAMK2D,CAMK2G,DES,DMD,DSG2,GSK3B,ITPR2,KDM1A,KDM5A,LMNA,MAPK1,MYH10,MYH14,MYH9,MYO18A,PRKACA,PRKACB,PRKAG2,PRKAR2A,PTPN11,SGCD,TPM1,TTN,UTRN		Leukocyte Extravasation Signaling	4.76	0.176	ABL1,ACTN2,ACTN4,AFDN,ARHGAP1,ARHGAP12,ARHGAP35,BCAR1,CLDN23,CLDN3,CRK,CTNNA1,CTNNA2,CTNNA3,CTNNB1,CTNND1,CTTN,DLC1,F11R,MAP2K2,MAP2K4,MSN,NCF1,PIK3R1,PLCG1,PRKCB,PRKCD,PRKD1,PTK2B,PXN,RAP1GAP,SIPA1,VASP,VCL
Neuregulin Signaling	5.68	0.197	CRK,ERBB2,ERBB3,ERBIN,HSP90AB1,HSP90B1,ITGA5,ITGA6,ITGB1,MAP2K2,MAPK1,PIK3R1,PIK3R2,PLCG1,PRKCA,PRKCB,PRKCH,PRKD3,PTPN11,RAP1A,RPS6,RRAS,RRAS2		Synaptic Long Term Potentiation	4.64	0.197	ATF2,CAMK2D,CHP1,ITPR1,MAP2K2,PDIA3,PLCB2,PLCB3,PLCD1,PLCG1,PLCL1,PPP1CB,PPP1R10,PPP1R12A,PPP1R1A,PPP1R3D,PPP1R7,PPP3CB,PRKAR1A,PRKAR2A,PRKAR2B,PRKCB,PRKCD,PRKD1,RAF1,RPS6KA1
Insulin Secretion Signaling Pathway	5.39	0.143	ADCY5,ADCY6,CAMK2D,CAMK2G,CREB1,CRTC2,EIF2A,EIF2AK3,EIF2B3,EIF4EBP2,HNF1A,ITPR2,LYN,MAPK1,NAPA,NAPG,PC,PDHX,PDIA3,PIK3R1,PIK3R2,PLCD1,PLCG1,PLCL2,PRKACA,PRKACB,PRKAG2,PRKAR2A,PRKCA,PRKCB,PRKCH,PRKD3,RAP1A,SEC61B,SLC2A4,SPCS1,SSR3,STX1B,YES1		mTOR Signaling	4.55	0.168	AKT1S1,EIF3A,EIF3C,EIF3F,EIF3G,EIF3J,EIF4B,EIF4EBP1,EIF4EBP2,EIF4G1,EIF4G2,EIF4G3,FNBP1,IRS1,MAPKAP1,MTOR,PIK3R1,PPM1J,PPP2R5A,PPP2R5E,PRKAA1,PRKCB,PRKCD,PRKD1,PRR5,RICTOR,RPS2,RPS3,RPS6KA1,RPS6KA3,RPS6KA4,RPS8,RPTOR,TSC1,TSC2,ULK1
Epithelial Adherens Junction Signaling	5.37	0.172	AFDN,ARHGEF17,CDH1,CFL1,CRK,CTNNA1,CTNNB1,CTNND1,HNF1A,IQGAP1,LATS1,MAGI1,MET,MYH10,NECTIN2,PPM1J,PRKAB1,PRKAB2,PRKAG2,RAC1,RAP1A,RRAS,RRAS2,STK4,TNS1,YAP1,YWHAE		Glycolysis I	4.51	0.37	ALDOB,ENO1,FBP1,GAPDH,GPI,PFKP,PGAM1,PKLR,PKM,TPI1
Gluconeogenesis I	5.34	0.37	ALDOB,ALDOC,BPGM,ENO1,ENO3,FBP1,GAPDH,GPI,MDH1,PGAM1		Dilated Cardiomyopathy Signaling Pathway	4.49	0.187	BAG3,CACNA1H,CAMK2D,DAG1,DMD,DSC2,DSG2,GAB1,GNAS,GUCY1A1,ITPR1,KDM1A,KDM5A,LMNA,MTOR,MYH10,MYH11,MYH14,MYH2,MYH9,MYO18A,PRKAR1A,PRKAR2A,PRKAR2B,RBM20,TPM1,TTN,UTRN
Actin Cytoskeleton Signaling	5.31	0.148	ACTA1,ACTN3,ACTN4,APC,ARHGEF1,ARHGEF12,ARHGEF6,ARHGEF7,CD14,CFL1,CRK,DIAPH3,FLNA,IQGAP1,IQGAP2,ITGA5,ITGA6,ITGB1,MAP2K2,MAPK1,MPRIP,MYH10,MYH14,MYH9,MYO18A,PIK3R1,PIK3R2,RAC1,RAP1A,RRAS,RRAS2,SLC9A1,SSH1,SSH2,TLN1,TTN		Circadian Rhythm Signaling	4.43	0.157	AKT1S1,ATF2,BRAF,CACNA1H,CAMK2D,DBP,EIF4EBP1,EIF4EBP2,FYN,GNAS,GNG10,GNG5,GUCY1A1,HSF1,ITPR1,MAP2K2,MAP2K4,MAP2K7,MTOR,NFIL3,NGFR,NR3C1,PDIA3,PER1,PLCB2,PLCB3,PLCD1,PLCG1,PLCL1,PRKAA1,PRKAR1A,PRKAR2A,PRKAR2B,PRKCB,PRKCD,PRKD1,RAF1,RPTOR,RYR1,SIRT1,SMARCC2,VIPR2
Synaptic Long Term Potentiation	5.28	0.182	CAMK2D,CAMK2G,CREB1,EP300,ITPR2,MAP2K2,MAPK1,PDIA3,PLCD1,PLCG1,PLCL2,PPP1R10,PPP1R11,PRKACA,PRKACB,PRKAG2,PRKAR2A,PRKCA,PRKCB,PRKCH,PRKD3,RAP1A,RRAS,RRAS2		ATM Signaling	4.29	0.21	ABL1,ATF2,CBX1,CBX3,HERC2,HP1BP3,JUN,MAP2K4,MDC1,PPM1J,PPP2R5A,PPP2R5E,RBBP8,RNF168,SMC2,SMC3,TLK1,TP53BP1,TRIM28,TRRAP,USP7
Ferroptosis Signaling Pathway	5.28	0.182	ABCA1,ARF3,BAP1,BRAF,CARS1,CBS/LOC102724560,EIF2A,EIF2AK3,G3BP1,MACROH2A1,MAP2K2,MAPK1,PEBP1,PRKAB1,PRKAB2,PRKAG2,RAP1A,RB1,RRAS,RRAS2,SLC39A14,SQSTM1,VDAC2,YAP1		Superpathway of Inositol Phosphate Compounds	4.06	0.158	ALPL,ATP1A1,DOT1L,INPP5D,INPP5F,ITPKB,MTMR4,PI4K2A,PI4K2B,PI4KA,PI4KB,PIK3R1,PLCB2,PLCB3,PLCD1,PLCG1,PLPP6,PPFIA1,PPFIBP2,PPM1J,PPP1CB,PPP1R10,PPP1R12A,PPP1R1A,PPP1R3D,PPP1R7,PPP2R5A,PPP2R5E,PPP3CB,PTEN,PTPN12,SET,SSH1,SSH2,SYNJ1,SYNJ2,TNS3
Circadian Rhythm Signaling	5.15	0.142	ADCY5,ADCY6,BRAF,CAMK2D,CAMK2G,CREB1,DBP,EIF4EBP2,GNG10,GNG5,GSK3B,HSF1,ITPR2,LYN,MAP2K2,MAPK1,MKNK1,NFIL3,PDIA3,PLCD1,PLCG1,PLCL2,PRKAB1,PRKAB2,PRKACA,PRKACB,PRKAG2,PRKAR2A,PRKCA,PRKCB,PRKCH,PRKD3,RAP1A,RRAS,RRAS2,SIRT1,SMARCC2,YES1		RHOGDI Signaling	3.94	0.159	ARHGAP1,ARHGAP12,ARHGAP35,ARHGDIB,ARHGEF1,ARHGEF11,ARHGEF12,ARHGEF15,ARHGEF16,ARHGEF17,ARHGEF18,ARHGEF2,ARHGEF5,ARHGEF6,ARHGEF7,ARPC1B,CFL1,CFL2,DLC1,FNBP1,GNAS,GNG10,GNG5,MSN,MYH10,MYH11,MYH14,MYH2,MYH9,MYO18A,PAK2,PAK4,PI4KA,PPP1R12A,WASF2
Macropinocytosis Signaling	5.14	0.224	ACTN4,CD14,CSF1R,ITGA5,ITGB1,MET,PIK3R1,PIK3R2,PLCG1,PRKCA,PRKCB,PRKCH,PRKD3,RAC1,RAP1A,RRAS,RRAS2		PPARα/RXRα Activation	3.91	0.164	ACAA1,BMPR2,CKAP5,GNAS,GUCY1A1,HSP90AA1,HSP90AB1,IKBKG,IRS1,JUN,MAP2K2,MAP2K4,MAP2K7,MED12,NCOR1,NCOR2,NFKB1,NR2C2,PDIA3,PLCB2,PLCB3,PLCD1,PLCG1,PLCL1,PRKAA1,PRKAR1A,PRKAR2A,PRKAR2B,PRKCB,RAF1,SOS1,STAT5B
14-3-3-mediated Signaling	5.05	0.181	GSK3B,MAP2K2,MAPK1,MAPT,PDIA3,PIK3R1,PIK3R2,PLCD1,PLCG1,PLCL2,PRKCA,PRKCB,PRKCH,PRKD3,RAP1A,RRAS,RRAS2,TRAF2,TSC2,TUBA1B,VIM,YAP1,YWHAE		CSDE1 Signaling Pathway	3.89	0.25	CDK11B,CNOT6,CTNNB1,CTTN,DCP1A,EDC4,FN1,HNRNPD,LSM14A,PTEN,PUM1,TNC,TRIO,VIM
Xenobiotic Metabolism PXR Signaling Pathway	5.03	0.156	ABCC2,ALDH1A1,ALDH1L1,CAMK2D,CAMK2G,CAT,CYP2B6,EP300,GSTA3,GSTM5,GSTO1,HSP90AB1,HSP90B1,MAOA,MAOB,NCOR1,NCOR2,NDST1,PPP1R10,PPP1R11,PRKACA,PRKACB,PRKAG2,PRKAR2A,PRKCA,PRKCB,PRKCH,PRKD3,SNW1,SULT1C4		RAR Activation	3.84	0.161	ADH4,ALDH1A1,ARID1A,CRABP2,GUCY1A1,IGFBP3,JUN,KAT2B,MAP2K4,NCOR1,NCOR2,NFKB1,NRIP1,NSD1,PARP1,PBRM1,PHF10,PIK3R1,PML,PRKAR1A,PRKAR2A,PRKAR2B,PRKCB,PRKCD,PRKD1,PTEN,SMARCA2,SMARCC1,SMARCC2,SORBS3,STAT5B,TNIP1,TRIM24
Role of NFAT in Cardiac Hypertrophy	4.91	0.147	ADCY5,ADCY6,CAMK2D,CAMK2G,EP300,GNG10,GNG5,GSK3B,HDAC4,HDAC7,IL6ST,ITPR2,MAP2K2,MAPK1,MEF2A,PDIA3,PIK3R1,PIK3R2,PLCD1,PLCG1,PLCL2,PRKACA,PRKACB,PRKAG2,PRKAR2A,PRKCA,PRKCB,PRKCH,PRKD3,RAP1A,RCAN1,RRAS,RRAS2		Paxillin Signaling	3.84	0.196	ACTN2,ACTN4,ARHGEF6,ARHGEF7,BCAR1,CRK,DOCK1,GIT2,MAP2K4,NCK1,PAK2,PAK4,PARVA,PIK3R1,PTK2B,PTPN12,PXN,SOS1,TLN1,TLN2,VCL
Renin-Angiotensin Signaling	4.89	0.182	ACE,ADCY5,ADCY6,ITPR2,MAP2K2,MAPK1,NFKB1,PIK3R1,PIK3R2,PLCG1,PRKACA,PRKACB,PRKAG2,PRKAR2A,PRKCA,PRKCB,PRKCH,PRKD3,RAC1,RAP1A,RRAS,RRAS2		Fcγ Receptor-mediated Phagocytosis in Macrophages and Monocytes	3.71	0.202	ARPC1B,CBL,CRK,DOCK1,FYN,INPP5D,NCF1,NCK1,PIK3R1,PLCG1,PRKCB,PRKCD,PRKD1,PTEN,PTK2B,PXN,TLN1,TLN2,VASP
Autophagy	4.83	0.148	ATG2A,ATG2B,ATG9A,ATM,BIRC6,CAMKK2,CREB1,DAPK2,EIF2A,EIF2AK3,FUNDC1,GSK3B,IRS1,MAP2K2,MAPK1,NFKB1,OPTN,PIK3R1,PIK3R2,PPM1J,PRKAB1,PRKAB2,PRKACA,PRKACB,PRKAG2,PRKAR2A,RB1CC1,SIRT1,SQSTM1,TFEB,TSC2,VAMP8		Semaphorin Neuronal Repulsive Signaling Pathway	3.67	0.173	ARHGEF12,CFL1,CFL2,DPYSL3,FARP1,FYN,GUCY1A1,MAP2K2,MAP2K4,MAP2K7,MAPT,MPRIP,NRP1,PAK2,PAK4,PDE4A,PDE4D,PIK3R1,PLCG1,PPP1CB,PPP1R12A,PRKAR1A,PRKAR2A,PRKAR2B,SEMA6B,SMC3
EIF2 Signaling	4.79	0.145	ACTA1,EIF2A,EIF2AK3,EIF2B3,EIF3A,EIF3C,EIF3G,EIF5B,GSK3B,HSPA5,MAP2K2,MAPK1,PIK3R1,PIK3R2,RAP1A,RPL13,RPL17,RPL18A,RPL22L1,RPL26,RPL27,RPL28,RPL30,RPL4,RPL5,RPLP1,RPLP2,RPS2,RPS6,RPS8,RPSA,RRAS,RRAS2		Sumoylation Pathway	3.62	0.194	AR,ARHGDIB,CBX4,DAXX,ETS1,FNBP1,JUN,KDM1A,MAP2K4,NFKB1,NR3C1,PML,RANBP2,RCC1,RNF4,RPA1,SERBP1,SIRT1,STUB1,SUMO3
Melanocyte Development and Pigmentation Signaling	4.72	0.194	ADCY5,ADCY6,CREB1,CRK,EP300,MAP2K2,MAPK1,PIK3R1,PIK3R2,PLCG1,PRKACA,PRKACB,PRKAG2,PRKAR2A,PTPN11,RAP1A,RPS6KA3,RRAS,RRAS2		Huntington's Disease Signaling	3.58	0.145	ATF2,CASP2,CASP6,CASP7,CLTA,CLTC,DNAJC5,DNM1,DYNC1I2,EGFR,GNG10,GNG5,HDAC3,HDAC4,HDAC7,HSPA8,HTT,ITPR1,JUN,MAP2K4,MAP2K7,MTOR,NCOR1,NCOR2,PIK3R1,PLCB2,PLCB3,PRKCB,PRKCD,PRKD1,PSMA2,PSMA7,PSMD1,PSMD11,PSMD4,PSMD5,PSME1,PSME2,SIN3A,SOS1,TGM2
Virus Entry via Endocytic Pathways	4.55	0.178	ACTA1,AP3B1,AP3D1,AP5Z1,CLTC,FLNA,FLNB,ITGA5,ITGB1,ITSN1,PIK3R1,PIK3R2,PLCG1,PRKCA,PRKCB,PRKCH,PRKD3,RAC1,RAP1A,RRAS,RRAS2		Protein Ubiquitination Pathway	3.58	0.146	BAG1,BAP1,CBL,DNAJA1,DNAJC17,DNAJC2,DNAJC5,HSP90AA1,HSP90AB1,HSPA12B,HSPA8,HSPB1,HSPD1,NEDD4L,PSMA2,PSMA7,PSMD1,PSMD11,PSMD4,PSMD5,PSME1,PSME2,SKP2,STUB1,THOP1,UBA1,UBE2O,UBE2Z,USO1,USP10,USP15,USP20,USP24,USP33,USP34,USP42,USP47,USP7,USP8,USP9X
Leptin Signaling in Obesity	4.53	0.211	ADCY5,ADCY6,MAP2K2,MAPK1,PDE3B,PDIA3,PIK3R1,PIK3R2,PLCD1,PLCG1,PLCL2,PRKACA,PRKACB,PRKAG2,PRKAR2A,PTPN11		DNA Methylation and Transcriptional Repression Signaling	3.55	0.188	CDK11B,CDK12,CDK13,CDK16,CDK17,CDK18,CEBPB,CHD4,DNMT1,FOXA1,GATAD2A,GATAD2B,HNF4A,MECP2,MTA2,MTA3,RBL2,SAP130,SIN3A,TCF25,TFE3
Neuropathic Pain Signaling In Dorsal Horn Neurons	4.52	0.188	CAMK2D,CAMK2G,CREB1,ITPR2,MAPK1,PDIA3,PIK3R1,PIK3R2,PLCD1,PLCG1,PLCL2,PRKACA,PRKACB,PRKAG2,PRKAR2A,PRKCA,PRKCB,PRKCH,PRKD3		Estrogen Receptor Signaling	3.45	0.132	ATF2,CFL1,CFL2,EGFR,EIF2B5,EIF4EBP1,FOXA1,FOXO1,GNAS,GNG10,GNG5,GUCY1A1,HDAC3,HNRNPD,HSP90AA1,HSP90AB1,IGF2R,JUN,MAP2K2,MED12,MED13,MED13L,MED30,MPRIP,MTOR,NCOA2,NCOR1,NCOR2,NFKB1,NOS3,NR3C1,NRIP1,PDIA3,PIK3R1,PLCB2,PLCB3,PLCD1,PLCG1,PLCL1,PPP1CB,PPP1R12A,PRKAA1,PRKAR1A,PRKAR2A,PRKAR2B,PRKCB,PRKCD,PRKD1,PTEN,RAF1,SHE,SOS1,THRAP3,TRRAP
Axonal Guidance Signaling	4.45	0.114	ABLIM1,ABLIM3,ACE,ARHGEF11,ARHGEF12,ARHGEF15,ARHGEF6,ARHGEF7,CFL1,COPS5,CRK,EPHA1,EPHB4,ERBB2,GNG10,GNG5,GSK3B,ITGA5,ITGA6,ITGB1,ITSN1,KALRN,KIF7,MAP2K2,MAPK1,MET,MICAL1,MKNK1,MMP15,NCK1,NFATC2,NGEF,PDIA3,PIK3R1,PIK3R2,PLCD1,PLCG1,PLCL2,PLXNB1,PRKACA,PRKACB,PRKAG2,PRKAR2A,PRKCA,PRKCB,PRKCH,PRKD3,PTCH1,PTPN11,RAC1,RAP1A,RGS3,ROBO1,RRAS,RRAS2,SDC2,SHANK2,TUBA1B		PFKFB4 Signaling Pathway	3.41	0.25	ATF2,FBP1,GCK,GNAS,GPI,MAP2K2,MAP2K4,MAP2K7,PRKAR1A,PRKAR2A,PRKAR2B,TKT
Signaling by Rho Family GTPases	4.44	0.135	ACTA1,ARHGEF1,ARHGEF11,ARHGEF12,ARHGEF15,ARHGEF17,ARHGEF5,ARHGEF6,ARHGEF7,CDH1,CDH6,CFL1,CLIP1,DES,DIAPH3,FNBP1,GNG10,GNG5,IQGAP1,ITGA5,ITGA6,ITGB1,MAP2K2,MAPK1,NFKB1,PARD3,PIK3R1,PIK3R2,PPP1R12C,RAC1,SEPTIN10,SEPTIN4,SEPTIN5,SLC9A1,STMN1,VIM		Telomerase Signaling	3.34	0.185	ABL1,EGFR,ELF1,ELF2,ETS1,ETS2,HDAC3,HDAC4,HDAC7,HSP90AA1,HSP90AB1,MAP2K2,PIK3R1,PPM1J,PPP2R5A,PPP2R5E,PTGES3,RAF1,SOS1,TERF2
Fcγ Receptor-mediated Phagocytosis in Macrophages and Monocytes	4.42	0.191	ACTA1,CRK,INPP5D,LCP2,LYN,MAPK1,NCK1,PIK3R1,PIK3R2,PLCG1,PLD5,PRKCA,PRKCB,PRKCH,PRKD3,RAC1,TLN1,YES1		Cellular Effects of Sildenafil (Viagra)	3.29	0.167	GNAS,GUCY1A1,ITPR1,MPRIP,MYH10,MYH11,MYH14,MYH2,MYH9,MYLK,MYO18A,NOS3,PDE4A,PDE4D,PDIA3,PLCB2,PLCB3,PLCD1,PLCG1,PLCL1,PPP1CB,PPP1R12A,PRKAR1A,PRKAR2A,PRKAR2B
Non-Small Cell Lung Cancer Signaling	4.42	0.191	CCND3,ERBB2,FHIT,HDAC4,HDAC7,ITPR2,MAP2K2,MAPK1,PIK3R1,PIK3R2,PLCG1,PRKCA,RAP1A,RB1,RRAS,RRAS2,SIN3A,STK4		Sirtuin Signaling Pathway	3.27	0.14	ATG16L1,ATG4B,ATG9A,BCL2L11,BECN1,CPS1,CRTC2,DOT1L,EPAS1,FOXO1,GLUD1,GTF3C2,H1-10,H1-2,HSF1,JUN,MTOR,NDRG1,NFKB1,NOS3,NR1H3,OTC,PARP1,PCK1,PCK2,PDHA1,PGAM1,POLR1D,PRKAA1,RBBP8,RPTOR,SF3A1,SIRT1,SIRT2,SIRT6,SOD1,TP53BP1,TRIM28,VDAC1,XRCC5,XRCC6
Opioid Signaling Pathway	4.35	0.132	ADCY5,ADCY6,BRAF,CAMK2D,CAMK2G,CLTC,CREB1,CTNNB1,EP300,GNG10,GNG5,GSK3B,HNF1A,ITPR2,LYN,MAP2K2,MAPK1,NFKB1,NOS3,OGFR,PDE1C,PRKACA,PRKACB,PRKAG2,PRKAR2A,PRKCA,PRKCB,PRKCH,PRKD3,RAC1,RAP1A,RGS3,RPS6KA3,RRAS,RRAS2,SRF,YES1		Aryl Hydrocarbon Receptor Signaling	3.27	0.164	ALDH1A1,ALDH1L1,ALDH3A2,ALDH4A1,GSTA3,GSTM5,GSTO1,GSTZ1,HSP90AA1,HSP90AB1,HSPB1,JUN,NCOA2,NCOA7,NCOR2,NFIA,NFIB,NFIC,NFIX,NFKB1,NRIP1,POLA1,PTGES3,RBL2,TGM2,TRIP11
HIF1α Signaling	4.35	0.144	BRAF,CAMK2D,CAMK2G,COPS5,EP300,GPI,HSPA1A/HSPA1B,HSPA4,HSPA5,HSPA8,KDM1A,MAP2K2,MAPK1,MET,MKNK1,MMP15,PIK3R1,PIK3R2,PLCG1,PRKCA,PRKCB,PRKCH,PRKD3,RAC1,RAP1A,RPS6,RRAS,RRAS2,SLC2A4,VIM		Urea Cycle	3.23	0.667	ARG1,ASS1,CPS1,OTC
Gap Junction Signaling	4.35	0.146	ACTA1,ADCY5,ADCY6,CTNNB1,ITPR2,MAP2K2,MAP3K2,MAPK1,PDIA3,PIK3R1,PIK3R2,PLCD1,PLCG1,PLCL2,PRKACA,PRKACB,PRKAG2,PRKAR2A,PRKCA,PRKCB,PRKCH,PRKD3,RAP1A,RRAS,RRAS2,SMARCC2,TJP1,TJP2,TUBA1B		Pentose Phosphate Pathway (Non-oxidative Branch)	3.23	0.667	RPIA,TALDO1,TKT,TKTL2
Huntington's Disease Signaling	4.25	0.131	ATP5F1A,ATP5F1B,ATP5F1C,CLTC,CREB1,CYCS,DNAJC5,DYNC1I2,EP300,GNG10,GNG5,HDAC4,HDAC7,HSPA1A/HSPA1B,HSPA4,HSPA5,HSPA8,HTT,MAPK1,NAPA,NAPG,NCOR1,NCOR2,PIK3R1,PIK3R2,POLR2A,PRKCA,PRKCB,PRKCH,PRKD3,PSMD2,PSMD4,PSMF1,RCOR3,SIN3A,STX1B,UBC		D-myo-inositol-5-phosphate Metabolism	3.21	0.154	ALPL,ATP1A1,DOT1L,INPP5D,INPP5F,MTMR4,PLCB2,PLCB3,PLCD1,PLCG1,PLPP6,PPFIA1,PPFIBP2,PPM1J,PPP1CB,PPP1R10,PPP1R12A,PPP1R1A,PPP1R3D,PPP1R7,PPP2R5A,PPP2R5E,PPP3CB,PTEN,PTPN12,SET,SSH1,SSH2,SYNJ1,TNS3
Endocannabinoid Developing Neuron Pathway	4.07	0.165	ADCY5,ADCY6,BRAF,CREB1,CTNNB1,GNG10,GNG5,GSK3B,MAP2K2,MAPK1,PIK3R1,PIK3R2,PRKACA,PRKACB,PRKAG2,PRKAR2A,RAC1,RAP1A,RRAS,RRAS2,STMN2		3-phosphoinositide Biosynthesis	3.17	0.151	ALPL,ATP1A1,DOT1L,INPP5D,INPP5F,MTMR4,PI4K2A,PI4K2B,PI4KA,PI4KB,PIK3R1,PLPP6,PPFIA1,PPFIBP2,PPM1J,PPP1CB,PPP1R10,PPP1R12A,PPP1R1A,PPP1R3D,PPP1R7,PPP2R5A,PPP2R5E,PPP3CB,PTEN,PTPN12,SET,SSH1,SSH2,SYNJ1,TNS3
Sperm Motility	4.06	0.132	CLK1,CLK3,CLK4,CSF1R,DYRK1A,EPHA1,EPHB4,ERBB2,ERBB3,GNG10,GNG5,ITPR2,LYN,MET,PDE1C,PDIA3,PLA2G4A,PLAAT3,PLCD1,PLCG1,PLCL2,PNPLA2,PRDX6,PRKACA,PRKACB,PRKAG2,PRKAR2A,PRKCA,PRKCB,PRKCH,PRKD3,SLC16A10,TNK1,YES1		Germ Cell-Sertoli Cell Junction Signaling	3.17	0.159	ACTN2,ACTN4,AFDN,BCAR1,CFL1,CFL2,CLINT1,CTNNA1,CTNNA2,CTNNB1,CTNND1,EPN1,EPN2,EPN3,FNBP1,MAP2K2,MAP2K4,MAP2K7,MAP3K11,PAK2,PAK4,PIK3R1,PXN,SORBS1,TJP1,VCL,ZYX
Caveolar-mediated Endocytosis Signaling	4.01	0.2	ACTA1,ARCN1,CAVIN1,COPA,COPZ1,FLNA,FLNB,FLOT1,ITGA5,ITGA6,ITGB1,ITSN1,MAP3K2,PRKCA,PTPN1		Renin-Angiotensin Signaling	3.09	0.174	ATF2,GUCY1A1,ITPR1,JUN,MAP2K2,MAP2K4,NFKB1,PAK2,PAK4,PIK3R1,PLCG1,PRKAR1A,PRKAR2A,PRKAR2B,PRKCB,PRKCD,PRKD1,PTK2B,RAF1,SHE,SOS1
Xenobiotic Metabolism Signaling	4	0.127	ABCC2,ALDH1A1,ALDH1L1,CAMK2D,CAMK2G,CAT,CYP2B6,EIF2AK3,EP300,GSTA3,GSTM5,GSTO1,HDAC4,HSP90AB1,HSP90B1,MAOA,MAOB,MAP2K2,MAP3K2,MAP3K8,MAPK1,NCOR2,NDST1,NFKB1,PIK3R1,PIK3R2,PPM1J,PRKCA,PRKCB,PRKCH,PRKD3,PTGES3,RAP1A,RRAS,RRAS2,SNW1,SULT1C4		Senescence Pathway	3.09	0.137	ASXL2,BMPR2,BRAF,CAT,CBX8,CEBPB,CHP1,EIF4EBP1,ELF1,ELF2,EP400,ETS1,ETS2,HBP1,IKBKG,JUN,KAT2B,MAP2K2,MAP2K4,MAP2K7,MTOR,NF1,NFATC1,NFATC3,NFKB1,PARP1,PDHA1,PIK3R1,PML,PPM1J,PPP2R5A,PPP2R5E,PPP3CB,PTEN,RAF1,RBL2,RING1,RPS6KA4,SIRT1,SQSTM1,ZFP36L1
Endometrial Cancer Signaling	3.92	0.217	AXIN1,CDH1,CTNNA1,CTNNB1,ERBB2,GSK3B,MAP2K2,MAPK1,PIK3R1,PIK3R2,RAP1A,RRAS,RRAS2		Aldosterone Signaling in Epithelial Cells	3.09	0.157	AHCY,DNAJA1,DNAJC17,DNAJC2,DNAJC5,HSP90AA1,HSP90AB1,HSPA12B,HSPA8,HSPB1,HSPD1,ITPR1,MAP2K2,PDIA3,PI4KA,PIK3R1,PLCB2,PLCB3,PLCD1,PLCG1,PLCL1,PRKCB,PRKCD,PRKD1,RAF1,SLC9A1,SOS1
LPS-stimulated MAPK Signaling	3.91	0.188	CD14,CREB1,MAP2K2,MAPK1,NFKB1,PIK3R1,PIK3R2,PRKCA,PRKCB,PRKCH,PRKD3,RAC1,RAP1A,RRAS,RRAS2,SRF		D-myo-inositol (1,4,5)-Trisphosphate Biosynthesis	3.08	0.308	PI4K2A,PI4K2B,PI4KA,PI4KB,PLCB2,PLCB3,PLCD1,PLCG1
MSP-RON Signaling In Cancer Cells Pathway	3.89	0.157	BRAF,CREB1,CTNNB1,ELF1,FLNA,GSK3B,HNF1A,ITGA6,ITGB1,MAP2K2,MAPK1,MET,NFKB1,PIK3R1,PIK3R2,RAP1A,RPS6KA3,RRAS,RRAS2,SMAD2,VIM,YWHAE		Oxytocin Signaling Pathway	3.04	0.138	ATF2,ATP2B2,CHP1,EEF2,EGFR,GNG10,GNG5,GUCY1A1,HSPB1,ITPR1,MAP2K4,MPRIP,MYH10,MYH11,MYH14,MYH2,MYH9,MYLK,MYO18A,NFATC1,NFKB1,NOS3,PIK3R1,PLA2G4A,PLCB2,PLCB3,PPP1CB,PPP1R12A,PPP3CB,PRKAA1,PRKAR1A,PRKAR2A,PRKAR2B,PRKCB,PRKCD,PRKD1,RAF1,SMARCC2,SOS1
Apelin Endothelial Signaling Pathway	3.85	0.156	ADCY5,ADCY6,GNG10,GNG5,HDAC4,MAP2K2,MAPK1,MEF2A,NFKB1,NOS3,PIK3R1,PIK3R2,PRKAB1,PRKAB2,PRKAG2,PRKCA,PRKCB,PRKCH,PRKD3,RAP1A,RRAS,RRAS2		GNRH Signaling	3.03	0.152	ATF2,CACNA1H,CAMK2D,EGFR,GNAS,GNG10,GNG5,GUCY1A1,ITPR1,JUN,MAP2K2,MAP2K4,MAP2K7,MAP3K11,NFKB1,PAK2,PAK4,PLCB2,PLCB3,PRKAR1A,PRKAR2A,PRKAR2B,PRKCB,PRKCD,PRKD1,PTK2B,PXN,RAF1,SOS1
ILK Signaling	3.84	0.139	ACTA1,ACTN3,ACTN4,ARHGEF6,CDH1,CFL1,CREB1,CTNNB1,DSP,FLNA,FLNB,FNBP1,GSK3B,IRS1,ITGB1,KRT18,MAPK1,MYH10,MYH14,MYH9,MYO18A,NACA,NFKB1,PIK3R1,PIK3R2,PPM1J,RAC1,VIM		3-phosphoinositide Degradation	3.03	0.152	ALPL,ATP1A1,DOT1L,INPP5D,INPP5F,MTMR1,MTMR3,MTMR4,PLPP6,PPFIA1,PPFIBP2,PPM1J,PPP1CB,PPP1R10,PPP1R12A,PPP1R1A,PPP1R3D,PPP1R7,PPP2R5A,PPP2R5E,PPP3CB,PTEN,PTPN12,SET,SSH1,SSH2,SYNJ1,SYNJ2,TNS3
HGF Signaling	3.82	0.159	ELF1,ITGA5,ITGA6,ITGB1,MAP2K2,MAP3K2,MAP3K8,MAPK1,MET,PIK3R1,PIK3R2,PLCG1,PRKCA,PRKCB,PRKCH,PRKD3,PTPN11,RAC1,RAP1A,RRAS,RRAS2		Xenobiotic Metabolism PXR Signaling Pathway	3	0.151	ABCC2,ALDH1A1,ALDH1L1,ALDH3A2,ALDH4A1,CAMK2D,CAT,GSTA3,GSTM5,GSTO1,GSTZ1,HSP90AA1,HSP90AB1,NCOR1,NCOR2,NDST1,NRIP1,PPP1CB,PPP1R10,PPP1R12A,PPP1R3D,PPP1R7,PRKAR1A,PRKAR2A,PRKAR2B,PRKCB,PRKCD,PRKD1,SULT2A1
Colanic Acid Building Blocks Biosynthesis	3.81	0.429	GALK1,GMDS,GPI,MPI,UGDH,UGP2		MSP-RON Signaling In Cancer Cells Pathway	2.99	0.164	ATF2,BRAF,CTNNB1,EGFR,ELF1,ELF2,ETS1,ETS2,FLNA,JUN,MAP2K2,MST1R,MTOR,NFKB1,PIK3R1,PTK2B,RAF1,RPS6KA3,SOS1,TCF7L2,TRIM24,VIM,YWHAZ
Apelin Pancreas Signaling Pathway	3.81	0.239	EIF2AK3,NFKB1,PDE3B,PIK3R1,PIK3R2,PRKAB1,PRKAB2,PRKACA,PRKACB,PRKAG2,PRKAR2A		Gluconeogenesis I	2.96	0.296	ALDOB,ENO1,FBP1,GAPDH,GPI,MDH1,MDH2,PGAM1
Aldosterone Signaling in Epithelial Cells	3.78	0.145	CRYAB,DNAJB6,DNAJC11,DNAJC5,HSP90AB1,HSP90B1,HSPA1A/HSPA1B,HSPA4,HSPA5,HSPA8,HSPD1,ITPR2,MAP2K2,MAPK1,PDIA3,PIK3R1,PIK3R2,PLCD1,PLCG1,PLCL2,PRKCA,PRKCB,PRKCH,PRKD3,SLC9A1		Pentose Phosphate Pathway	2.95	0.455	PGLS,RPIA,TALDO1,TKT,TKTL2
IGF-1 Signaling	3.77	0.171	GRB10,IGFBP3,IGFBP5,IRS1,MAP2K2,MAPK1,PIK3R1,PIK3R2,PRKACA,PRKACB,PRKAG2,PRKAR2A,PTPN11,RAP1A,RRAS,RRAS2,SRF,YWHAE		Androgen Signaling	2.86	0.154	AR,CACNA1H,CALR,GNAS,GNG10,GNG5,GTF2F2,HSP90AA1,ITPR1,JUN,KAT2B,KAT7,NCOA2,NFKB1,PRKAR1A,PRKAR2A,PRKAR2B,PRKCB,PRKCD,PRKD1,TAF11,TAF12,TAF15,TAF3,TAF6,TAF7
mTOR Signaling	3.74	0.136	EIF3A,EIF3C,EIF3G,EIF4B,EIF4EBP2,FNBP1,IRS1,MAPK1,PIK3R1,PIK3R2,PLD5,PPM1J,PRKAB1,PRKAB2,PRKAG2,PRKCA,PRKCB,PRKCH,PRKD3,RAC1,RAP1A,RPS2,RPS6,RPS6KA3,RPS8,RPSA,RRAS,RRAS2,TSC2		MicroRNA Biogenesis Signaling Pathway	2.85	0.15	ABL1,ADAR,AHCTF1,DDX17,DGCR8,EGFR,HNRNPA1,HNRNPA2B1,HNRNPD,HSP90AA1,HSP90AB1,HSPA8,KHSRP,MTOR,NUP107,NUP153,NUP214,NUP85,NUP88,NUP98,PIK3R1,PRKRA,PTGES3,QKI,SF3A1,TPR,TUT4,YAP1
Glioma Signaling	3.7	0.16	CAMK2D,CAMK2G,CCND3,HDAC4,HDAC7,IGF2R,MAP2K2,MAPK1,PIK3R1,PIK3R2,PLCG1,PRKCA,PRKCB,PRKCH,PRKD3,RAP1A,RB1,RRAS,RRAS2,SIN3A		Mechanisms of Viral Exit from Host Cells	2.84	0.244	LMNB1,LMNB2,PDCD6IP,PRKCB,PRKCD,PRKD1,SH3GL1,VPS37C,VPS4A,XPO1
ERK/MAPK Signaling	3.7	0.135	BRAF,CREB1,CRK,ELF1,ITGA5,ITGA6,ITGB1,MAP2K2,MAPK1,MKNK1,PIK3R1,PIK3R2,PLA2G4A,PLCG1,PPM1J,PPP1R10,PPP1R11,PRKACA,PRKACB,PRKAG2,PRKAR2A,PRKCA,PRKCB,RAC1,RAP1A,RRAS,RRAS2,SRF,TLN1		Role of NFAT in Cardiac Hypertrophy	2.83	0.143	CABIN1,CACNA1H,CAMK2D,CHP1,GNAS,GNG10,GNG5,GUCY1A1,HDAC3,HDAC4,HDAC7,ITPR1,MAP2K2,MAP2K4,MAP2K7,MEF2D,PDIA3,PIK3R1,PLCB2,PLCB3,PLCD1,PLCG1,PLCL1,PPP3CB,PRKAR1A,PRKAR2A,PRKAR2B,PRKCB,PRKCD,PRKD1,RAF1,SOS1
Thrombopoietin Signaling	3.7	0.206	MAP2K2,MAPK1,PIK3R1,PIK3R2,PLCG1,PRKCA,PRKCB,PRKCH,PRKD3,PTPN11,RAP1A,RRAS,RRAS2		Cholecystokinin/Gastrin-mediated Signaling	2.8	0.168	ATF2,BCAR1,CREM,EGFR,FNBP1,IL33,ITPR1,JUN,MAP2K2,MAP2K4,MEF2D,PLCB2,PLCB3,PRKCB,PRKCD,PRKD1,PTK2B,PXN,RAF1,SOS1
Paxillin Signaling	3.67	0.168	ACTA1,ACTN3,ACTN4,ARHGEF6,ARHGEF7,CRK,ITGA5,ITGA6,ITGB1,MAPK1,NCK1,PIK3R1,PIK3R2,RAC1,RAP1A,RRAS,RRAS2,TLN1		Cardiac β-adrenergic Signaling	2.79	0.15	AKAP1,AKAP11,AKAP12,AKAP13,AKAP17A,AKAP8,GNAS,GNG10,GNG5,GRK2,GUCY1A1,PALM2AKAP2,PDE4A,PDE4D,PDE8B,PPM1J,PPP1CB,PPP1R10,PPP1R12A,PPP1R1A,PPP1R3D,PPP1R7,PPP2R5A,PPP2R5E,PRKAR1A,PRKAR2A,PRKAR2B
SNARE Signaling Pathway	3.64	0.154	ADCY5,ADCY6,CAMK2D,CAMK2G,DNAJC5,HSPA8,MYH10,MYH14,MYH9,MYO18A,NAPA,NAPG,PRKACA,PRKACB,PRKAG2,PRKAR2A,RAB1A,RAB6A,SNAP23,STX1B,STXBP5		Cell Cycle Control of Chromosomal Replication	2.78	0.214	CDK11B,CDK12,CDK13,CDK16,CDK17,CDK18,MCM2,MCM3,POLA1,POLA2,RPA1,TOP2B
PFKFB4 Signaling Pathway	3.63	0.229	CREB1,FBP1,GPI,MAP2K2,MAPK1,NCOA3,PRKACA,PRKACB,PRKAG2,PRKAR2A,TKT		FAT10 Signaling Pathway	2.78	0.214	HTT,PSMA2,PSMA7,PSMD1,PSMD11,PSMD4,PSMD5,PSME1,PSME2,SQSTM1,UBA1,UBE2Z
eNOS Signaling	3.62	0.147	ADCY5,ADCY6,HSP90AB1,HSP90B1,HSPA1A/HSPA1B,HSPA4,HSPA5,HSPA8,ITPR2,NOS3,PIK3R1,PIK3R2,PLCG1,PRKAB1,PRKAB2,PRKACA,PRKACB,PRKAG2,PRKAR2A,PRKCA,PRKCB,PRKCH,PRKD3		D-myo-inositol (1,3,4)-trisphosphate Biosynthesis	2.77	0.353	INPP5D,INPP5F,ITPKB,PTEN,SYNJ1,SYNJ2
Telomerase Signaling	3.62	0.167	DKC1,ELF1,HDAC4,HDAC7,HSP90AB1,HSP90B1,MAP2K2,MAPK1,PIK3R1,PIK3R2,PPM1J,PTGES3,RAP1A,RB1,RRAS,RRAS2,TEP1,TERF2IP		Adrenomedullin signaling pathway	2.75	0.146	BRAF,CEBPB,GNAS,GUCY1A1,IL33,ITPR1,MAP2K2,MAP2K4,MAP2K7,MYLK,MYLK2,NFKB1,NOS3,PDIA3,PIK3R1,PLCB2,PLCB3,PLCD1,PLCG1,PLCL1,PRKAR1A,PRKAR2A,PRKAR2B,PTK2B,RAF1,SHE,SMARCC2,SOS1,TTN
VEGF Signaling	3.61	0.172	ACTA1,ACTN3,ACTN4,EIF2B3,MAP2K2,MAPK1,NOS3,PIK3R1,PIK3R2,PLCG1,PRKCA,PRKCB,PTPN11,RAP1A,RRAS,RRAS2,YWHAE		Glycogen Degradation II	2.75	0.417	PGM1,PGM2L1,PGM5,PYGL,TYMP
Urea Cycle	3.59	0.667	ARG1,ASS1,CPS1,OTC		Apoptosis Signaling	2.72	0.173	ACIN1,AIFM1,BCL2L11,CASP2,CASP6,CASP7,DFFA,IKBKG,LMNA,MAP2K2,MAP2K4,MAP2K7,NFKB1,PARP1,PLCG1,RAF1,RPS6KA1,SPTAN1
Fc Epsilon RI Signaling	3.59	0.161	INPP5D,LCP2,LYN,MAP2K2,MAPK1,MS4A2,PIK3R1,PIK3R2,PLA2G4A,PLCG1,PRKCA,PRKCB,PRKCH,PRKD3,PTPN11,RAC1,RAP1A,RRAS,RRAS2		Death Receptor Signaling	2.71	0.177	ACIN1,ARHGDIB,CASP2,CASP6,CASP7,DAXX,DFFA,HSPB1,IKBKG,LMNA,MAP2K4,MAP2K7,NFKB1,PARP1,PARP10,PARP4,SPTAN1
Endocannabinoid Cancer Inhibition Pathway	3.58	0.15	ADCY5,ADCY6,CAMKK2,CCND3,CDH1,CREB1,CTNNB1,EIF2A,GSK3B,HNF1A,MAP2K2,MAPK1,NOS3,PIK3R1,PIK3R2,PRKAB1,PRKAB2,PRKACA,PRKACB,PRKAG2,PRKAR2A,VIM		Dopamine Receptor Signaling	2.71	0.188	DDC,GUCY1A1,PCBD1,PPM1J,PPP1CB,PPP1R10,PPP1R12A,PPP1R3D,PPP1R7,PPP2R5A,PPP2R5E,PRKAR1A,PRKAR2A,PRKAR2B,TH
Natural Killer Cell Signaling	3.57	0.136	CFL1,COL1A1,COL1A2,HCST,HSPA1A/HSPA1B,HSPA4,HSPA5,HSPA8,ITGB1,LCP2,LILRB1,MAP2K2,MAP3K2,MAP3K8,MAPK1,NCK1,NECTIN2,NFATC2,NFKB1,PIK3R1,PIK3R2,PLCG1,PTPN11,RAC1,RAP1A,RRAS,RRAS2		CLEAR Signaling Pathway	2.69	0.133	AKT1S1,ATF2,BECN1,BMPR2,BNIP3,CHP1,CLCN7,CRTC2,EGFR,FLCN,FNIP1,GALNS,IGF2R,ITPR1,LAMTOR1,MCOLN1,MTOR,NGFR,NRBF2,PLCG1,PML,PPM1J,PPP2R5A,PPP2R5E,PPP3CB,PRKAA1,PRKCB,PRKCD,PRKD1,RAB7A,RPTOR,RRAGC,STUB1,TFE3,TFEB,TSC1,TSC2,YWHAZ
Aryl Hydrocarbon Receptor Signaling	3.5	0.145	ALDH1A1,ALDH1L1,ATM,CCND3,CYP2C18,EP300,GSTA3,GSTM5,GSTO1,HSP90AB1,HSP90B1,MAPK1,NCOA2,NCOA3,NCOA7,NCOR2,NFIA,NFIB,NFIC,NFKB1,PTGES3,RB1,SMARCA4		PXR/RXR Activation	2.67	0.2	ABCC2,ALDH1A1,ALDH3A2,FOXO1,HNF4A,IGFBP1,NR3C1,PAPSS2,PCK2,PRKAR1A,PRKAR2A,PRKAR2B,SULT2A1
Fatty Acid β-oxidation I	3.47	0.257	ACAA1,ACSL1,ECI2,EHHADH,HADHA,SCP2,SDS,SLC27A2,SLC27A5		Prostate Cancer Signaling	2.64	0.167	ABL1,AR,ATF2,CTNNB1,FOXO1,HDAC3,HDAC4,HDAC7,HSP90AA1,HSP90AB1,MAP2K2,MTOR,NFKB1,PIK3R1,PTEN,RAF1,RBL2,SIN3A,SOS1
GNRH Signaling	3.45	0.136	ADCY5,ADCY6,CAMK2D,CAMK2G,CREB1,GNG10,GNG5,ITPR2,LHB,MAP2K2,MAP3K2,MAP3K8,MAPK1,NFKB1,PRKACA,PRKACB,PRKAG2,PRKAR2A,PRKCA,PRKCB,PRKCH,PRKD3,RAC1,RAP1A,RRAS,RRAS2		UVA-Induced MAPK Signaling	2.61	0.173	EGFR,JUN,MAP2K4,MTOR,PARP1,PARP10,PARP4,PDIA3,PIK3R1,PLCB2,PLCB3,PLCD1,PLCG1,PLCL1,RPS6KA1,RPS6KA3,RPS6KA4
TR/RXR Activation	3.44	0.179	CYP7A1,ENO1,EP300,FASN,FGA,KLF9,NCOA2,NCOA3,NCOR1,NCOR2,PDE3B,PIK3R1,PIK3R2,SCARB1,SLC16A2		HGF Signaling	2.6	0.159	ATF2,DOCK1,ELF1,ELF2,ETS1,ETS2,GAB1,JUN,MAP2K2,MAP2K4,MAP2K7,MAP3K11,PIK3R1,PLCG1,PRKCB,PRKCD,PRKD1,PXN,RAF1,RAPGEF1,SOS1
ERBB Signaling	3.44	0.172	ERBB2,ERBB3,GSK3B,MAP2K2,MAPK1,NCK1,PIK3R1,PIK3R2,PLCG1,PRKCA,PRKCB,PRKCH,PRKD3,RAP1A,RRAS,RRAS2		Dopamine-DARPP32 Feedback in cAMP Signaling	2.58	0.145	ATF2,CHP1,CREM,GNAS,GUCY1A1,ITPR1,PDIA3,PLCB2,PLCB3,PLCD1,PLCG1,PLCL1,PPM1J,PPP1CB,PPP1R10,PPP1R12A,PPP1R3D,PPP1R7,PPP2R5A,PPP2R5E,PPP3CB,PRKAR1A,PRKAR2A,PRKAR2B,PRKCB,PRKCD,PRKD1
NAD Signaling Pathway	3.41	0.146	AIFM1,EIF2AK3,ETFA,GSK3B,H1-0,H1-2,H1-3,H1-4,H1-5,HMGCS2,HSPD1,NFKB1,PARP12,PARP4,PIK3R1,PIK3R2,POLR2A,PRKAB1,PRKAB2,PRKAG2,SIRT1,SOD2		P2Y Purigenic Receptor Signaling Pathway	2.56	0.158	ATF2,GNG10,GNG5,GUCY1A1,JUN,MAP2K2,NFKB1,PDIA3,PIK3R1,PLCB2,PLCB3,PLCD1,PLCG1,PLCL1,PRKAR1A,PRKAR2A,PRKAR2B,PRKCB,PRKCD,PRKD1,RAF1
GDNF Family Ligand-Receptor Interactions	3.39	0.184	CREB1,DOK3,IRS1,ITPR2,MAP2K2,MAPK1,NCK1,PIK3R1,PIK3R2,PLCG1,RAC1,RAP1A,RRAS,RRAS2		PTEN Signaling	2.55	0.152	BCAR1,BCL2L11,BMPR2,CBL,EGFR,FOXO1,IGF2R,IKBKG,INPP5D,INPP5F,MAGI1,MAGIX,MAP2K2,MAST2,NFKB1,NGFR,PIK3R1,PTEN,RAF1,SIRT6,SOS1,SYNJ1,SYNJ2
Leukocyte Extravasation Signaling	3.37	0.135	ACTA1,ACTN3,ACTN4,AFDN,ARHGAP12,CLDN5,CRK,CTNNA1,CTNNB1,CTNND1,CTTN,ITGB1,MAP2K2,MAPK1,MMP15,PIK3R1,PIK3R2,PLCG1,PRKCA,PRKCB,PRKCH,PRKD3,PTPN11,RAC1,RAP1A,SIPA1		Glioma Signaling	2.53	0.16	ABL1,CAMK2D,EGFR,HDAC3,HDAC4,HDAC7,IDH1,IGF2R,MAP2K2,MTOR,PIK3R1,PLCG1,PRKCB,PRKCD,PRKD1,PTEN,RAF1,RBL2,SIN3A,SOS1
Corticotropin Releasing Hormone Signaling	3.37	0.145	ADCY5,ADCY6,BRAF,CREB1,ITPR2,JUND,MAP2K2,MAPK1,MEF2A,NOS3,PLCG1,PRKACA,PRKACB,PRKAG2,PRKAR2A,PRKCA,PRKCB,PRKCH,PRKD3,PTCH1,RAP1A,SMARCC2		Insulin Secretion Signaling Pathway	2.52	0.132	ATF2,CACNA1H,CAMK2D,CRTC2,EIF2B5,EIF4EBP1,EIF4EBP2,EIF4G1,EIF4G2,EIF4G3,FYN,GCK,GNAS,GUCY1A1,ITPR1,MTOR,PC,PDHA1,PDIA3,PIK3R1,PLCB2,PLCB3,PLCD1,PLCG1,PLCL1,PRKAR1A,PRKAR2A,PRKAR2B,PRKCB,PRKCD,PRKD1,RYR1,SEC61B,SRP72,SSR1,STAT5B
ERBB4 Signaling	3.35	0.191	MAP2K2,MAPK1,PIK3R1,PIK3R2,PLCG1,PRKCA,PRKCB,PRKCH,PRKD3,RAP1A,RRAS,RRAS2,YAP1		CCR3 Signaling in Eosinophils	2.52	0.157	CFL1,CFL2,GNAS,GNG10,GNG5,ITPR1,MAP2K2,MPRIP,MYLK,PAK2,PAK4,PIK3R1,PLA2G4A,PLCB2,PLCB3,PPP1CB,PPP1R12A,PRKCB,PRKCD,PRKD1,RAF1
Remodeling of Epithelial Adherens Junctions	3.35	0.191	ACTA1,ACTN3,ACTN4,APC,CDH1,CLIP1,CTNNA1,CTNNB1,CTNND1,IQGAP1,MAPRE2,MET,TUBA1B		D-myo-inositol (1,4,5,6)-Tetrakisphosphate Biosynthesis	2.51	0.145	ALPL,ATP1A1,DOT1L,INPP5D,INPP5F,MTMR4,PLPP6,PPFIA1,PPFIBP2,PPM1J,PPP1CB,PPP1R10,PPP1R12A,PPP1R1A,PPP1R3D,PPP1R7,PPP2R5A,PPP2R5E,PPP3CB,PTEN,PTPN12,SET,SSH1,SSH2,SYNJ1,TNS3
Oxytocin Signaling Pathway	3.29	0.121	ATP2B2,CAMKK1,CAMKK2,CREB1,GNG10,GNG5,GSK3B,ITPR2,MAPK1,MPRIP,MYH10,MYH14,MYH9,MYO18A,NFKB1,NOS3,PIK3R1,PIK3R2,PLA2G4A,PNPLA2,PRKAB1,PRKAB2,PRKACA,PRKACB,PRKAG2,PRKAR2A,PRKCA,PRKCB,PRKCH,PRKD3,RAP1A,RRAS,RRAS2,SMARCC2		D-myo-inositol (3,4,5,6)-tetrakisphosphate Biosynthesis	2.51	0.145	ALPL,ATP1A1,DOT1L,INPP5D,INPP5F,MTMR4,PLPP6,PPFIA1,PPFIBP2,PPM1J,PPP1CB,PPP1R10,PPP1R12A,PPP1R1A,PPP1R3D,PPP1R7,PPP2R5A,PPP2R5E,PPP3CB,PTEN,PTPN12,SET,SSH1,SSH2,SYNJ1,TNS3
Agrin Interactions at Neuromuscular Junction	3.29	0.188	ACTA1,ARHGEF6,ARHGEF7,CTTN,ERBB2,ERBB3,ITGB1,MAPK1,RAC1,RAP1A,RRAS,RRAS2,UTRN		Remodeling of Epithelial Adherens Junctions	2.49	0.191	ACTN2,ACTN4,APC,ARPC1B,CLIP1,CTNNA1,CTNNA2,CTNNB1,CTNND1,DNM1,RAB7A,VCL,ZYX
Vitamin-C Transport	3.29	0.304	GSTO1,LRRC8A,LRRC8E,SLC23A1,SLC23A2,SLC2A4,TXNRD3		α-Adrenergic Signaling	2.49	0.165	GNAS,GNG10,GNG5,GUCY1A1,GYS2,ITPR1,MAP2K2,PHKA2,PHKB,PLCG1,PRKAR1A,PRKAR2A,PRKAR2B,PRKCB,PRKCD,PRKD1,PYGL,RAF1
NF-κB Activation by Viruses	3.27	0.179	ITGA6,ITGB1,MAPK1,NFKB1,PIK3R1,PIK3R2,PRKCA,PRKCB,PRKCH,PRKD3,RAP1A,RRAS,RRAS2,TRAF2		ERBB Signaling	2.45	0.172	EGFR,FOXO1,JUN,MAP2K2,MAP2K4,MTOR,NCK1,PAK2,PAK4,PIK3R1,PLCG1,PRKCB,PRKCD,PRKD1,RAF1,SOS1
Role of Tissue Factor in Cancer	3.23	0.155	CFL1,FGA,ITGA6,ITGB1,LYN,MAPK1,P4HB,PDIA6,PIK3R1,PIK3R2,PRKCA,PTPN11,RAC1,RAP1A,RPS6KA3,RRAS,RRAS2,YES1		Sperm Motility	2.41	0.132	ABL1,ABL2,CACNA1H,DYRK1A,EGFR,FYN,GNAS,GNG10,GNG5,GUCY1A1,ITPR1,LMTK2,MAP2K4,MAP2K7,MAP3K11,MST1R,PDE4A,PDE4D,PDIA3,PEAK1,PLA2G4A,PLCB2,PLCB3,PLCD1,PLCG1,PLCL1,PRKAR1A,PRKAR2A,PRKAR2B,PRKCB,PRKCD,PRKD1,PTK2B,TNK1
GM-CSF Signaling	3.23	0.186	CAMK2D,CAMK2G,LYN,MAP2K2,MAPK1,PIK3R1,PIK3R2,PRKCB,PTPN11,RAP1A,RRAS,RRAS2,RUNX1		Glycogen Degradation III	2.4	0.357	PGM1,PGM2L1,PGM5,PYGL,TYMP
UVA-Induced MAPK Signaling	3.18	0.163	ATM,CYCS,MAPK1,PARP12,PARP4,PDIA3,PIK3R1,PIK3R2,PLCD1,PLCG1,PLCL2,PRKCA,RAP1A,RPS6KA3,RRAS,RRAS2		PDGF Signaling	2.34	0.172	ABL1,ABL2,CRK,INPP5D,INPP5F,JUN,MAP2K2,MAP2K4,PIK3R1,PLCG1,PRKCB,RAF1,SOS1,SYNJ1,SYNJ2
Growth Hormone Signaling	3.16	0.183	IGFBP3,IRS1,MAPK1,PIK3R1,PIK3R2,PLCG1,PRKCA,PRKCB,PRKCH,PRKD3,RPS6KA3,SLC2A4,SRF		Xenobiotic Metabolism AHR Signaling Pathway	2.34	0.172	ALDH1A1,ALDH1L1,ALDH3A2,ALDH4A1,GSTA3,GSTM5,GSTO1,GSTZ1,HDAC4,HSP90AA1,HSP90AB1,NCOA2,NFKB1,NRIP1,PTGES3
LPS/IL-1 Mediated Inhibition of RXR Function	3.15	0.122	ABCA1,ABCC2,ABCC4,ABCG8,ACOX1,ACOX2,ACSL1,ALDH1A1,ALDH1L1,CAT,CD14,CPT1B,CYP2B6,CYP2C18,CYP2D6,CYP2J2,CYP7A1,GSTA3,GSTM5,GSTO1,HMGCS2,IL1RAP,MAOA,MAOB,NDST1,SCARB1,SLC27A2,SLC27A5,SLCO1A2,SULT1C4,TRAF2		Adipogenesis pathway	2.33	0.151	BMPR2,CEBPB,CEBPD,CTNNB1,FOXO1,HDAC3,HDAC4,HDAC7,KAT2B,KAT7,KDM1A,KLF3,KMT2B,LPIN1,PLIN1,RPS6KA1,SAP130,SIN3A,SIRT1,SIRT2,STAT5B
Ovarian Cancer Signaling	3.14	0.139	APC,AXIN1,BRAF,CTNNB1,GSK3B,HDAC4,HDAC7,HNF1A,LHB,MAP2K2,MAPK1,PIK3R1,PIK3R2,PRKACA,PRKACB,PRKAG2,PRKAR2A,RAP1A,RB1,RRAS,RRAS2,SIN3A		IL-3 Signaling	2.33	0.177	CHP1,FOXO1,INPP5D,JUN,MAP2K2,PIK3R1,PPP3CB,PRKCB,PRKCD,PRKD1,RAF1,RAPGEF1,SOS1,STAT5B
Ephrin Receptor Signaling	3.07	0.129	ARHGEF15,AXIN1,CFL1,CREB1,CRK,EPHA1,EPHB4,GNG10,GNG5,ITGA5,ITGA6,ITGB1,ITSN1,KALRN,MAP2K2,MAPK1,NCK1,NGEF,PTPN11,RAC1,RAP1A,RGS3,RRAS,RRAS2,SDC2,SORBS1		Ephrin B Signaling	2.27	0.181	ABI1,CAP1,CBL,CFL1,CFL2,CTNNB1,GNAS,GNG10,GNG5,HNRNPK,ITSN1,KALRN,PXN
Semaphorin Neuronal Repulsive Signaling Pathway	3.06	0.14	ARHGEF12,CFL1,ERBB2,GSK3B,ITGA5,ITGA6,ITGB1,MAP2K2,MAPT,MICAL1,MPRIP,PIK3R1,PIK3R2,PLCG1,PLXNB1,PRKACA,PRKACB,PRKAG2,PRKAR2A,RAC1,RRAS		Netrin Signaling	2.27	0.181	ABLIM1,ABLIM3,CACNA1H,CHP1,ITPR1,NCK1,NFATC1,NFATC3,PPP3CB,PRKAR1A,PRKAR2A,PRKAR2B,RYR1
Nitric Oxide Signaling in the Cardiovascular System	3.05	0.15	HSP90AB1,HSP90B1,ITPR2,MAP2K2,MAPK1,NOS3,PDE1C,PDE3B,PIK3R1,PIK3R2,PRKACA,PRKACB,PRKAG2,PRKAR2A,PRKCA,PRKCB,PRKCH,PRKD3		Telomere Extension by Telomerase	2.26	0.333	HNRNPA1,HNRNPA2B1,TERF2,XRCC5,XRCC6
Cardiac Hypertrophy Signaling	2.95	0.119	ADCY5,ADCY6,ADRB2,CREB1,EIF2B3,EP300,FNBP1,GNG10,GNG5,GSK3B,IRS1,MAP2K2,MAP3K2,MAP3K8,MAPK1,MEF2A,PDIA3,PIK3R1,PIK3R2,PLCD1,PLCG1,PLCL2,PRKACA,PRKACB,PRKAG2,PRKAR2A,RAC1,RAP1A,RRAS,RRAS2,SRF		Superpathway of Citrulline Metabolism	2.26	0.333	ARG1,ASS1,CPS1,NOS3,OTC
VEGF Family Ligand-Receptor Interactions	2.94	0.167	MAP2K2,MAPK1,NOS3,PIK3R1,PIK3R2,PLA2G4A,PLCG1,PRKCA,PRKCB,PRKCH,PRKD3,RAP1A,RRAS,RRAS2		CDK5 Signaling	2.24	0.157	ABL1,GNAS,GUCY1A1,MAP2K2,MAPT,NGFR,PPM1J,PPP1CB,PPP1R10,PPP1R12A,PPP1R3D,PPP1R7,PPP2R5A,PPP2R5E,PRKAR1A,PRKAR2A,PRKAR2B,RAF1
Spliceosomal Cycle	2.93	0.204	CASC3,GPKOW,HSPA8,PRPF40B,RBMX2,RNF113A,SF3B1,SF3B2,SNIP1,YJU2		Ribonucleotide Reductase Signaling Pathway	2.2	0.141	AKT1S1,ARID1A,ATF2,BRAF,CTNNB1,EGFR,EIF4EBP1,JUN,MAP2K4,MTOR,NFKB1,PARP1,PARP10,PARP4,PBRM1,PHF10,PIK3R1,RPTOR,SETD2,SKP2,SMARCA2,SMARCC1,SMARCC2,YBX1
Cancer Drug Resistance By Drug Efflux	2.89	0.19	ABCC1,ABCC2,BRAF,MAP2K2,MAPK1,NFKB1,PIK3R1,PIK3R2,RAP1A,RRAS,RRAS2		Unfolded protein response	2.2	0.167	CALR,CEBPB,CEBPD,CEBPZ,DNAJA1,DNAJC17,DNAJC5,HSPA8,MAP2K7,PDIA6,SEL1L,SREBF2,SYVN1,UBXN4,VCP
Prostate Cancer Signaling	2.89	0.149	CREB1,CTNNB1,GSK3B,HDAC4,HDAC7,HSP90AB1,HSP90B1,MAP2K2,MAPK1,NFKB1,PIK3R1,PIK3R2,RAP1A,RB1,RRAS,RRAS2,SIN3A		BEX2 Signaling Pathway	2.18	0.171	CTNNB1,JUN,MAP2,MAP2K4,MTOR,NFKB1,NGFR,PPM1J,PPP2R5A,PPP2R5E,PTEN,TCF7L2,TSC1,TSC2
Hypoxia Signaling in the Cardiovascular System	2.88	0.171	ATM,BIRC6,COPS5,CREB1,EP300,HSP90AB1,HSP90B1,NOS3,P4HB,SLC2A4,UBE2E2,UBE2O,UBE2Z		Apelin Cardiomyocyte Signaling Pathway	2.18	0.162	CAT,ITPR1,MYLK,NOS3,PDIA3,PIK3R1,PLCB2,PLCB3,PLCD1,PLCG1,PLCL1,PRKCB,PRKCD,PRKD1,SLC9A1,SLC9A6
Prolactin Signaling	2.86	0.158	EP300,IRS1,MAP2K2,MAPK1,PIK3R1,PIK3R2,PLCG1,PRKCA,PRKCB,PRKCH,PRKD3,PTPN11,RAP1A,RRAS,RRAS2		L-cysteine Degradation III	2.17	1	GOT1,MPST
Melanoma Signaling	2.86	0.2	BRAF,CDH1,MAP2K2,MAPK1,PIK3R1,PIK3R2,RAP1A,RB1,RRAS,RRAS2		Glycine Degradation (Creatine Biosynthesis)	2.17	1	GAMT,GATM
RHOGDI Signaling	2.85	0.123	ACTA1,ARHGAP12,ARHGEF1,ARHGEF11,ARHGEF12,ARHGEF15,ARHGEF17,ARHGEF5,ARHGEF6,ARHGEF7,CDH1,CDH6,CFL1,EP300,FNBP1,GNG10,GNG5,ITGA5,ITGA6,ITGB1,MYH10,MYH14,MYH9,MYO18A,PPP1R12C,PRKCA,RAC1		Inhibition of ARE-Mediated mRNA Degradation Pathway	2.16	0.142	CNOT2,CNOT6,DCP1A,EDC4,NGFR,PAPOLA,PAPOLG,PPM1J,PPP2R5A,PPP2R5E,PRKAR1A,PRKAR2A,PRKAR2B,PSMA2,PSMA7,PSMD1,PSMD11,PSMD4,PSMD5,PSME1,PSME2,YWHAZ,ZFP36L1
CDK5 Signaling	2.84	0.148	ADCY5,ADCY6,ITGA6,ITGB1,MAP2K2,MAPK1,MAPT,PPM1J,PPP1R10,PPP1R11,PRKACA,PRKACB,PRKAG2,PRKAR2A,RAP1A,RRAS,RRAS2		Neuregulin Signaling	2.16	0.154	CRK,EGFR,ERBIN,ERRFI1,HSP90AA1,HSP90AB1,MAP2K2,MTOR,PIK3R1,PLCG1,PRKCB,PRKCD,PRKD1,PSEN1,PTEN,RAF1,SOS1,STAT5B
Oxytocin In Brain Signaling Pathway	2.83	0.126	CAMKK1,CAMKK2,CREB1,EIF2A,GNG10,GNG5,ITPR2,MAP2K2,MAPK1,MEF2A,NFKB1,PIK3R1,PIK3R2,PLA2G4A,PLAAT3,PNPLA2,PRDX6,PRKCA,PRKCB,PRKCH,PRKD3,PTPN1,RAP1A,RRAS,RRAS2		PI3K/AKT Signaling	2.15	0.135	CDC37,CTNNB1,EIF4EBP1,FOXO1,GAB1,GYS2,HSP90AA1,HSP90AB1,IKBKG,INPP5D,INPP5F,MAP2K2,MTOR,NFKB1,NOS3,PIK3R1,PPM1J,PPP2R5A,PPP2R5E,PTEN,RAF1,SOS1,SYNJ1,SYNJ2,TSC1,TSC2,YWHAZ
Adrenomedullin signaling pathway	2.83	0.126	ADCY5,ADCY6,BRAF,GSK3B,ITPR2,MAP2K2,MAPK1,MAX,NFKB1,NOS3,PDIA3,PIK3R1,PIK3R2,PLCD1,PLCG1,PLCL2,PRKACA,PRKACB,PRKAG2,PRKAR2A,RAP1A,RRAS,RRAS2,SMARCC2,TTN		Superpathway of D-myo-inositol (1,4,5)-trisphosphate Metabolism	2.14	0.273	INPP5D,INPP5F,ITPKB,PTEN,SYNJ1,SYNJ2
Phenylalanine Degradation IV (Mammalian, via Side Chain)	2.82	0.357	GOT2,HPD,MAOA,MAOB,SLC27A2		Granzyme B Signaling	2.12	0.312	DFFA,LMNB1,LMNB2,NUMA1,PARP1
UVC-Induced MAPK Signaling	2.79	0.196	BRAF,MAP2K2,MAPK1,PRKCA,PRKCB,PRKCH,PRKD3,RAP1A,RRAS,RRAS2		Calcium Signaling	2.12	0.132	ATF2,ATP2B2,CABIN1,CACNA1H,CALR,CAMK2D,CHP1,HDAC3,HDAC4,HDAC7,ITPR1,MEF2D,MYH10,MYH11,MYH14,MYH2,MYH9,MYO18A,NFATC1,NFATC3,PPP3CB,PRKAR1A,PRKAR2A,PRKAR2B,RYR1,TPM1,TPM2,TPM3,TPM4
Superpathway of Inositol Phosphate Compounds	2.77	0.12	ATP1A1,EPHX2,INPP5D,MTMR6,NUDT5,PGAM5,PI4KB,PIK3R1,PIK3R2,PLCD1,PLCG1,PLPP6,PLPP7,PPFIBP2,PPIP5K2,PPM1J,PPP1R10,PPP1R11,PPP1R12C,PTPN1,PTPN11,PTPN23,PTPRF,SET,SSH1,SSH2,STYX,WBP11		Fc Epsilon RI Signaling	2.12	0.153	FYN,GAB1,GRAP2,INPP5D,INPP5F,MAP2K2,MAP2K4,MAP2K7,PIK3R1,PLA2G4A,PLCG1,PRKCB,PRKCD,PRKD1,RAF1,SOS1,SYNJ1,SYNJ2
Cardiac Hypertrophy Signaling (Enhanced)	2.77	0.0996	ACE,ADCY5,ADCY6,ADRB2,AKAP13,CAMK2D,CAMK2G,CTNNB1,DIAPH3,DLG1,EIF2B3,EP300,GNG10,GNG5,GSK3B,HDAC4,HDAC7,IL6ST,ITGA5,ITGA6,ITGB1,ITPR2,MAP2K2,MAP3K2,MAP3K8,MAPK1,MEF2A,MKNK1,NFATC2,NFKB1,PDE1C,PDE3B,PDE8B,PDIA3,PIK3R1,PIK3R2,PLCD1,PLCG1,PLCL2,PRKACA,PRKACB,PRKAG2,PRKAR2A,PRKCA,PRKCB,PRKCH,PRKD3,RAP1A,RCAN1,RPS6,RRAS,RRAS2,SRF,TSC2		GPCR-Mediated Nutrient Sensing in Enteroendocrine Cells	2.12	0.153	CACNA1H,GNAS,GNG10,GNG5,GUCY1A1,ITPR1,PDIA3,PLCB2,PLCB3,PLCD1,PLCG1,PLCL1,PRKAR1A,PRKAR2A,PRKAR2B,PRKCB,PRKCD,PRKD1
Integrin Signaling	2.76	0.123	ACTA1,ACTN3,ACTN4,ARF3,ARHGEF7,BRAF,CRK,CTTN,FNBP1,GSK3B,ITGA5,ITGA6,ITGB1,MAP2K2,MAPK1,MPRIP,NCK1,PIK3R1,PIK3R2,PLCG1,RAC1,RAP1A,RRAS,RRAS2,TLN1,TTN		TNFR1 Signaling	2.11	0.196	CASP2,CASP6,CASP7,IKBKG,JUN,MAP2K4,NFKB1,PAK2,PAK4,TNFAIP3
GP6 Signaling Pathway	2.76	0.142	COL1A1,COL1A2,COL6A5,FGA,GSK3B,LCP2,LYN,NCK1,PIK3R1,PIK3R2,PLCG1,PRKCA,PRKCB,PRKCH,PRKD3,RAC1,RASGRP2,TLN1		TR/RXR Activation	2.09	0.167	ACACA,COL6A3,ENO1,FGA,HDAC3,MTOR,NCOA2,NCOR1,NCOR2,PCK1,PFKP,PIK3R1,SLC16A2,SREBF2
Hepatic Cholestasis	2.74	0.126	ABCB4,ABCC1,ABCC2,ABCG8,ADCY5,ADCY6,CD14,CYP7A1,HNF1A,IL1RAP,NFKB1,PRKACA,PRKACB,PRKAG2,PRKAR2A,PRKCA,PRKCB,PRKCH,PRKD3,SLC22A7,SLC4A2,SLCO1A2,TJP2,TRAF2		BAG2 Signaling Pathway	2.09	0.167	ANXA2,HSP90AA1,HSPA8,MAPT,NFKB1,PSMA2,PSMA7,PSMD1,PSMD11,PSMD4,PSMD5,PSME1,PSME2,STUB1
3-phosphoinositide Degradation	2.74	0.126	ATP1A1,EPHX2,INPP5D,MTMR14,MTMR3,MTMR6,NUDT5,PGAM5,PLPP6,PLPP7,PPFIBP2,PPM1J,PPP1R10,PPP1R11,PPP1R12C,PTPN1,PTPN11,PTPN23,PTPRF,SET,SSH1,SSH2,STYX,WBP11		Ephrin Receptor Signaling	2.09	0.134	ABI1,ABL1,ARHGEF15,ARPC1B,ATF2,BCAR1,CFL1,CFL2,CRK,DOK1,FYN,GNAS,GNG10,GNG5,ITSN1,KALRN,MAP2K2,NCK1,PAK2,PAK4,PXN,RAF1,RAPGEF1,SDC2,SDCBP,SORBS1,SOS1
IL-3 Signaling	2.72	0.165	INPP5D,MAP2K2,MAPK1,PIK3R1,PIK3R2,PRKCA,PRKCB,PRKCH,PRKD3,RAC1,RAP1A,RRAS,RRAS2		Opioid Signaling Pathway	2.08	0.125	ATF2,BRAF,CACNA1H,CAMK2D,CLTA,CLTC,CTNNB1,FYN,GNAS,GNG10,GNG5,GRK2,GUCY1A1,ITPR1,MAP2K2,MAP2K4,MAP2K7,NFKB1,NOS3,PPP3CB,PRKAR1A,PRKAR2A,PRKAR2B,PRKCB,PRKCD,PRKD1,RAF1,RGS14,RPS6KA1,RPS6KA3,RPS6KA4,RYR1,SOS1,TCF7L2,TH
Renal Cell Carcinoma Signaling	2.72	0.165	CRK,EP300,MAP2K2,MAPK1,MET,PIK3R1,PIK3R2,PTPN11,RAC1,RAP1A,RRAS,RRAS2,UBC		Leptin Signaling in Obesity	2.07	0.171	FOXO1,GUCY1A1,MAP2K2,PDIA3,PIK3R1,PLCB2,PLCB3,PLCD1,PLCG1,PLCL1,PRKAR1A,PRKAR2A,PRKAR2B
Thyroid Cancer Signaling	2.72	0.165	BRAF,CDH1,CTNNB1,GSK3B,HNF1A,IRS1,MAP2K2,MAPK1,PIK3R1,PIK3R2,RAP1A,RRAS,RRAS2		GDNF Family Ligand-Receptor Interactions	2.07	0.171	DOK1,GAB1,IRS1,IRS2,ITPR1,JUN,MAP2K2,MAP2K4,NCK1,PIK3R1,PLCG1,RAF1,SOS1
GPCR-Mediated Nutrient Sensing in Enteroendocrine Cells	2.72	0.144	ADCY5,ADCY6,GNG10,GNG5,ITPR2,PDIA3,PLCD1,PLCG1,PLCL2,PRKACA,PRKACB,PRKAG2,PRKAR2A,PRKCA,PRKCB,PRKCH,PRKD3		UVB-Induced MAPK Signaling	2.05	0.192	EGFR,EIF4EBP1,JUN,MAP2K4,MTOR,PIK3R1,PRKCB,PRKCD,PRKD1,RPS6KA3
Regulation of eIF4 and p70S6K Signaling	2.71	0.127	EIF2A,EIF2B3,EIF3A,EIF3C,EIF3G,EIF4EBP2,IRS1,ITGA5,ITGA6,ITGB1,MAP2K2,MAPK1,MKNK1,PIK3R1,PIK3R2,PPM1J,RAP1A,RPS2,RPS6,RPS8,RPSA,RRAS,RRAS2		Endocannabinoid Cancer Inhibition Pathway	2.05	0.143	AKT1S1,ATF2,CASP2,CASP6,CASP7,CTNNB1,GUCY1A1,MAP2K2,MAP2K4,MAP2K7,MTOR,NOS3,PIK3R1,PRKAA1,PRKAR1A,PRKAR2A,PRKAR2B,RAF1,RPTOR,TCF7L2,VIM
Mitochondrial Dysfunction	2.69	0.129	AIFM1,APP,ATP5F1A,ATP5F1B,ATP5F1C,CAT,CPT1B,CYB5A,CYB5B,CYB5R3,CYCS,GSR,MAOA,MAOB,NDUFA4,NDUFB10,NDUFB4,NDUFV3,PARK7,SOD2,VDAC1,VDAC2		NGF Signaling	2.04	0.15	ATF2,CRK,GAB1,IKBKG,MAP2K2,MAP2K4,MAP3K11,NFKB1,NGFR,PIK3R1,PLCG1,PRKCD,RAF1,RPS6KA1,RPS6KA3,RPS6KA4,SOS1,TRIO
Cellular Effects of Sildenafil (Viagra)	2.68	0.133	ACTA1,ADCY5,ADCY6,ITPR2,MPRIP,MYH10,MYH14,MYH9,MYO18A,NOS3,PDE1C,PDE3B,PDIA3,PLCD1,PLCG1,PLCL2,PRKACA,PRKACB,PRKAG2,PRKAR2A		Arginine Biosynthesis IV	2.04	0.5	ASS1,GLUD1,OTC
Superpathway of Citrulline Metabolism	2.67	0.333	ARG1,ASS1,CPS1,NOS3,OTC		Sucrose Degradation V (Mammalian)	2.03	0.364	ALDOB,KHK,TKFC,TPI1
Immunogenic Cell Death Signaling Pathway	2.65	0.156	DAPK2,EIF2A,EIF2AK3,HSP90AB1,HSP90B1,HSPA1A/HSPA1B,HSPA4,HSPA5,HSPA8,IFNAR2,NFKB1,P2RY2,PDIA3,PGAM5		Agrin Interactions at Neuromuscular Junction	2.01	0.174	ARHGEF6,ARHGEF7,CTTN,DAG1,EGFR,JUN,MAP2K4,PAK2,PAK4,PKLR,PXN,UTRN
Endothelin-1 Signaling	2.65	0.124	ADCY5,ADCY6,BRAF,ITPR2,MAPK1,NOS3,PDIA3,PIK3R1,PIK3R2,PLA2G4A,PLAAT3,PLCD1,PLCG1,PLCL2,PLD5,PNPLA2,PRDX6,PRKCA,PRKCB,PRKCH,PRKD3,RAP1A,RRAS,RRAS2		1D-myo-inositol Hexakisphosphate Biosynthesis II (Mammalian)	2	0.294	INPP5D,INPP5F,ITPKB,SYNJ1,SYNJ2
3-phosphoinositide Biosynthesis	2.65	0.122	ATP1A1,EPHX2,INPP5D,MTMR6,NUDT5,PGAM5,PI4KB,PIK3R1,PIK3R2,PLPP6,PLPP7,PPFIBP2,PPM1J,PPP1R10,PPP1R11,PPP1R12C,PTPN1,PTPN11,PTPN23,PTPRF,SET,SSH1,SSH2,STYX,WBP11		Axonal Guidance Signaling	1.99	0.112	ABL1,ABLIM1,ABLIM3,ARHGEF11,ARHGEF12,ARHGEF15,ARHGEF6,ARHGEF7,ARPC1B,BAIAP2,BCAR1,CFL1,CFL2,CHP1,CRK,DOCK1,EIF3F,FYN,GIT1,GNAS,GNG10,GNG5,HERC2,ITSN1,KALRN,KLC1,MAP2K2,NCK1,NFATC1,NFATC3,NGFR,NRP1,PAK2,PAK4,PDIA3,PIK3R1,PLCB2,PLCB3,PLCD1,PLCG1,PLCL1,PPP3CB,PRKAR1A,PRKAR2A,PRKAR2B,PRKCB,PRKCD,PRKD1,PXN,RAF1,SDC2,SDCBP,SEMA6B,SHANK2,SOS1,SUFU,VASP
NGF Signaling	2.64	0.142	CREB1,CRK,MAP2K2,MAP3K2,MAP3K8,MAPK1,NFKB1,PIK3R1,PIK3R2,PLCG1,PTPN11,RAC1,RAP1A,RPS6KA3,RRAS,RRAS2,TRAF4		CXCR4 Signaling	1.98	0.137	ARHGEF11,BCAR1,CRK,DOCK1,FNBP1,GNAS,GNG10,GNG5,GUCY1A1,ITPR1,JUN,MAP2K2,MAP2K4,PAK2,PAK4,PIK3R1,PLCB2,PLCB3,PRKCB,PRKCD,PRKD1,PXN,RAF1
D-myo-inositol-5-phosphate Metabolism	2.62	0.123	ATP1A1,EPHX2,INPP5D,MTMR6,NUDT5,PGAM5,PLCD1,PLCG1,PLPP6,PLPP7,PPFIBP2,PPM1J,PPP1R10,PPP1R11,PPP1R12C,PTPN1,PTPN11,PTPN23,PTPRF,SET,SSH1,SSH2,STYX,WBP11		fMLP Signaling in Neutrophils	1.97	0.145	ARPC1B,CHP1,GNAS,GNG10,GNG5,ITPR1,MAP2K2,NCF1,NFATC1,NFATC3,NFKB1,PIK3R1,PLCB2,PLCB3,PPP3CB,PRKCB,PRKCD,PRKD1,RAF1
Protein Ubiquitination Pathway	2.62	0.113	AMFR,BAG1,BAP1,BIRC6,CRYAB,DNAJB6,DNAJC11,DNAJC5,HSP90AB1,HSP90B1,HSPA1A/HSPA1B,HSPA4,HSPA5,HSPA8,HSPD1,PSMD2,PSMD4,SUGT1,UBC,UBE2E2,UBE2O,UBE2Z,USO1,USP14,USP19,USP20,USP24,USP32,USP34,USP42,USP47		Apelin Endothelial Signaling Pathway	1.95	0.142	GNAS,GNG10,GNG5,GUCY1A1,HDAC4,JUN,MAP2K2,MAP2K4,MEF2D,MTOR,NFKB1,NOS3,PIK3R1,PLCB2,PLCB3,PRKAA1,PRKCB,PRKCD,PRKD1,RAF1
Acute Myeloid Leukemia Signaling	2.6	0.154	BRAF,CSF1R,HNF1A,JUP,MAP2K2,MAPK1,NFKB1,PIK3R1,PIK3R2,PML,RAP1A,RRAS,RRAS2,RUNX1		IGF-1 Signaling	1.94	0.152	FOXO1,IGFBP1,IGFBP3,IGFBP5,IRS1,IRS2,JUN,MAP2K2,PIK3R1,PRKAR1A,PRKAR2A,PRKAR2B,PXN,RAF1,SOS1,YWHAZ
Hereditary Breast Cancer Signaling	2.59	0.134	ARID1A,ATM,CCND3,EP300,HDAC4,HDAC7,PBRM1,PIK3R1,PIK3R2,POLR2A,RAP1A,RB1,RRAS,RRAS2,SMARCA4,SMARCC1,SMARCC2,UBC,XPC		NRF2-mediated Oxidative Stress Response	1.93	0.127	ABCC2,AKR7A3,AOX1,CAT,CBR1,DNAJA1,DNAJC17,DNAJC5,GSTA3,GSTM5,GSTO1,GSTZ1,HSP90AA1,HSP90AB1,JUN,JUNB,JUND,MAP2K2,MAP2K4,MAP2K7,PIK3R1,PPIB,PRKCB,PRKCD,PRKD1,RAF1,SOD1,SQSTM1,STIP1,VCP
Glutathione Redox Reactions II	2.59	0.6	AIFM1,GSR,PDIA3		Clathrin-mediated Endocytosis Signaling	1.93	0.13	AAK1,ALB,AP1M2,AP3D1,AP4B1,ARPC1B,CBL,CD2AP,CHP1,CLTA,CLTC,CTTN,DAB2,DNM1,EPN1,EPS15,GAK,HSPA8,PICALM,PIK3R1,PPP3CB,RAB7A,SH3BP4,SH3GL1,SH3KBP1,SYNJ1,USP9X
Apelin Adipocyte Signaling Pathway	2.56	0.152	ADCY5,ADCY6,CAT,GPX1,MAPK1,PRDX6,PRKAB1,PRKAB2,PRKACA,PRKACB,PRKAG2,PRKAR2A,RAC1,SOD1		HIF1α Signaling	1.93	0.13	BRAF,CAMK2D,CHP1,EGLN1,EIF4EBP1,GCK,GPI,HSP90AA1,HSPA8,JUN,KDM1A,MAP2K2,MAP2K4,MAP2K7,MTOR,NAA10,NCF1,PIK3R1,PKM,PLCG1,PPP3CB,PRKCB,PRKCD,PRKD1,RAF1,STUB1,VIM
Xenobiotic Metabolism General Signaling Pathway	2.56	0.133	ABCA2,EIF2AK3,EP300,GSTA3,GSTM5,GSTO1,MAP2K2,MAP3K2,MAP3K8,MAPK1,PIK3R1,PIK3R2,PRKCA,PRKCB,PRKCH,PRKD3,RAP1A,RRAS,RRAS2		Gαq Signaling	1.92	0.135	CHP1,FNBP1,GNAS,GNG10,GNG5,GRK2,GYS2,IKBKG,ITPR1,MAP2K2,NFATC1,NFATC3,NFKB1,PIK3R1,PLCB2,PLCB3,PLCG1,PPP3CB,PRKCB,PRKCD,PRKD1,PTK2B,RAF1
DNA Methylation and Transcriptional Repression Signaling	2.55	0.143	CDK10,CDK11B,CDK12,CDK13,CDK18,CHD4,FOXA2,GATAD2A,MBD1,MECP2,MTA1,RB1,SIN3A,SUDS3,TFAM,TFE3		Salvage Pathways of Pyrimidine Ribonucleotides	1.91	0.155	AK1,AK4,BRAF,CDK18,DYRK1A,MAP2K2,MAP2K4,NME2,PAK2,PCK1,PRKAA1,PRKCD,PRPF4B,UCK1,UCKL1
Glucocorticoid Receptor Signaling	2.52	0.0962	ADRB2,ARID1A,ATP5F1A,ATP5F1B,ATP5F1C,BAG1,CREB1,DCAF6,EP300,FBP1,HSP90AB1,HSP90B1,HSPA1A/HSPA1B,HSPA4,HSPA5,HSPA8,IL6ST,KRT18,MAP2K2,MAPK1,NCOA2,NCOA3,NCOR1,NCOR2,NDUFA4,NDUFB10,NDUFB4,NDUFV3,NFATC2,NFKB1,NOS3,PBRM1,PC,PIK3R1,PIK3R2,PLA2G4A,POLR2A,PRKAB1,PRKAB2,PRKACA,PRKACB,PRKAG2,PTGES3,RAC1,RAP1A,RRAS,RRAS2,SMAD2,SMARCA4,SMARCC1,SMARCC2,TAF11,TAF6L,TAF9,TFAM,TRAF2		Thrombopoietin Signaling	1.89	0.175	IRS2,JUN,MAP2K2,PIK3R1,PLCG1,PRKCB,PRKCD,PRKD1,RAF1,SOS1,STAT5B
Relaxin Signaling	2.51	0.129	ADCY5,ADCY6,BRAF,CREB1,GNG10,GNG5,MAPK1,NFKB1,NOS3,PDE1C,PDE3B,PDE8B,PIK3R1,PIK3R2,PRKACA,PRKACB,PRKAG2,PRKAR2A,RAP1A,SMARCC2		Glioblastoma Multiforme Signaling	1.89	0.135	APC,CTNNB1,EGFR,FNBP1,FOXO1,ITPR1,MAP2K2,MTOR,NF1,NF2,PDIA3,PIK3R1,PLCB2,PLCB3,PLCD1,PLCG1,PLCL1,PRKCD,PTEN,RAF1,SOS1,TSC1,TSC2
CCR3 Signaling in Eosinophils	2.5	0.134	CFL1,GNG10,GNG5,ITPR2,MAP2K2,MAPK1,MPRIP,PIK3R1,PIK3R2,PLA2G4A,PRKCA,PRKCB,PRKCH,PRKD3,RAC1,RAP1A,RRAS,RRAS2		Role of BRCA1 in DNA Damage Response	1.89	0.163	ARID1A,BABAM1,MDC1,MLH1,PBRM1,PHF10,RBBP8,RBL2,RPA1,SMARCA2,SMARCC1,SMARCC2,UIMC1
PXR/RXR Activation	2.48	0.169	ABCC2,ALDH1A1,CYP2B6,CYP7A1,FOXA2,HMGCS2,PRKACA,PRKACB,PRKAG2,PRKAR2A,SCD		GDP-glucose Biosynthesis	1.88	0.333	GCK,PGM1,PGM2L1,PGM5
CSDE1 Signaling Pathway	2.48	0.179	CCND3,CDK11B,CTNNB1,CTTN,DCP1A,EDC4,HNRNPC,LSM14A,RAC1,VIM		Melanocyte Development and Pigmentation Signaling	1.87	0.153	ATF2,CRK,GNAS,GUCY1A1,MAP2K2,PIK3R1,PLCG1,PRKAR1A,PRKAR2A,PRKAR2B,RAF1,RPS6KA1,RPS6KA3,RPS6KA4,SOS1
Antioxidant Action of Vitamin C	2.48	0.14	GSTO1,MAPK1,NFKB1,PDIA3,PLA2G4A,PLAAT3,PLCD1,PLCG1,PLCL2,PLD5,PNPLA2,PRDX6,SLC23A1,SLC23A2,SLC2A4,TXNRD3		Production of Nitric Oxide and Reactive Oxygen Species in Macrophages	1.87	0.131	ALB,CAT,FNBP1,IKBKG,IRF8,JUN,MAP2K4,MAP2K7,MAP3K11,NCF1,NFKB1,NGFR,PIK3R1,PLCG1,PPM1J,PPP1CB,PPP1R10,PPP1R12A,PPP1R3D,PPP1R7,PPP2R5A,PPP2R5E,PRKCB,PRKCD,PRKD1
Role of MAPK Signaling in Promoting the Pathogenesis of Influenza	2.48	0.14	ATP6V0A2,BRAF,MAP2K2,MAPK1,NFKB1,NUP153,PLA2G4A,PLAAT3,PNPLA2,PRDX6,PRKCA,RABGEF1,RAP1A,RPS6KA3,RRAS,RRAS2		PPAR Signaling	1.86	0.15	HSP90AA1,HSP90AB1,IKBKG,IL33,JUN,MAP2K2,NCOR1,NCOR2,NFKB1,NGFR,NR1H3,NRIP1,RAF1,SOS1,STAT5B,TAB1
PI3K/AKT Signaling	2.47	0.12	CTNNB1,GSK3B,GYS2,HSP90AB1,HSP90B1,IL6ST,INPP5D,ITGA5,ITGA6,ITGB1,MAP2K2,MAP3K8,MAPK1,MAPK8IP1,NFKB1,NOS3,PIK3R1,PIK3R2,PPM1J,RAP1A,RRAS,RRAS2,TSC2,YWHAE		Chemokine Signaling	1.84	0.16	CAMK2D,CFL1,JUN,MAP2K2,MPRIP,PLCB2,PLCB3,PLCG1,PPP1CB,PPP1R12A,PRKCB,PTK2B,RAF1
Apoptosis Signaling	2.47	0.144	ACIN1,AIFM1,BIRC6,CYCS,GAS2,LMNA,MAP2K2,MAPK1,NFKB1,PLCG1,PRKCA,RAP1A,RRAS,RRAS2,SPTAN1		Cardiac Hypertrophy Signaling	1.84	0.123	ATF2,CHP1,EIF2B5,FNBP1,GNAS,GNG10,GNG5,GUCY1A1,HSPB1,IRS1,JUN,MAP2K2,MAP2K4,MAP2K7,MAP3K11,MEF2D,MTOR,PDIA3,PIK3R1,PLCB2,PLCB3,PLCD1,PLCG1,PLCL1,PPP3CB,PRKAR1A,PRKAR2A,PRKAR2B,RAF1,RPS6KA1,SOS1,TAB1
Sonic Hedgehog Signaling	2.46	0.226	DYRK1A,GSK3B,PRKACA,PRKACB,PRKAG2,PRKAR2A,PTCH1		EGF Signaling	1.83	0.179	EGFR,ITPR1,JUN,MAP2K4,MAP2K7,MTOR,PIK3R1,PLCG1,RAF1,SOS1
Gαs Signaling	2.45	0.136	ADCY5,ADCY6,ADD1,ADD2,ADD3,ADRB2,BRAF,CREB1,GNG10,GNG5,MAP2K2,MAPK1,PRKACA,PRKACB,PRKAG2,PRKAR2A,RAP1A		Aspartate Degradation II	1.82	0.429	GOT1,MDH1,MDH2
GPCR-Mediated Integration of Enteroendocrine Signaling Exemplified by an L Cell	2.45	0.16	ADCY5,ADCY6,ADRB2,ITPR2,PDIA3,PLCD1,PLCG1,PLCL2,PRKACA,PRKACB,PRKAG2,PRKAR2A		FLT3 Signaling in Hematopoietic Progenitor Cells	1.8	0.159	ATF2,CBL,EIF4EBP1,INPP5D,MAP2K2,MTOR,PIK3R1,RAF1,RPS6KA1,RPS6KA3,RPS6KA4,SOS1,STAT5B
CXCR4 Signaling	2.44	0.125	ADCY5,ADCY6,ARHGEF11,CRK,FNBP1,GNG10,GNG5,ITPR2,LYN,MAP2K2,MAPK1,PIK3R1,PIK3R2,PRKCA,PRKCB,PRKCH,PRKD3,RAC1,RAP1A,RRAS,RRAS2		GP6 Signaling Pathway	1.8	0.142	APBB1IP,CERT1,COL1A1,COL1A2,COL6A1,COL6A3,FGA,FYN,GRAP2,ITPR1,NCK1,PIK3R1,PLCG1,PRKCB,PRKCD,PRKD1,RASGRP2,TLN1
D-myo-inositol (1,4,5,6)-Tetrakisphosphate Biosynthesis	2.44	0.123	ATP1A1,EPHX2,INPP5D,MTMR6,NUDT5,PGAM5,PLPP6,PLPP7,PPFIBP2,PPM1J,PPP1R10,PPP1R11,PPP1R12C,PTPN1,PTPN11,PTPN23,PTPRF,SET,SSH1,SSH2,STYX,WBP11		Endocannabinoid Developing Neuron Pathway	1.8	0.142	AKT1S1,ATF2,BRAF,CTNNB1,GNG10,GNG5,GUCY1A1,MAP2K2,MAP2K4,MAP2K7,MTOR,PIK3R1,PRKAR1A,PRKAR2A,PRKAR2B,RAF1,RAP1GAP,RPTOR
D-myo-inositol (3,4,5,6)-tetrakisphosphate Biosynthesis	2.44	0.123	ATP1A1,EPHX2,INPP5D,MTMR6,NUDT5,PGAM5,PLPP6,PLPP7,PPFIBP2,PPM1J,PPP1R10,PPP1R11,PPP1R12C,PTPN1,PTPN11,PTPN23,PTPRF,SET,SSH1,SSH2,STYX,WBP11		Virus Entry via Endocytic Pathways	1.8	0.144	ABL1,AP1M2,AP3D1,AP4B1,CLTA,CLTC,DNM1,FLNA,FLNB,FLNC,FYN,ITSN1,PIK3R1,PLCG1,PRKCB,PRKCD,PRKD1
CNTF Signaling	2.42	0.175	IL6ST,MAP2K2,MAPK1,PIK3R1,PIK3R2,PTPN11,RAP1A,RPS6KA3,RRAS,RRAS2		Acute Myeloid Leukemia Signaling	1.79	0.154	BRAF,EIF4EBP1,IDH1,MAP2K2,MAP2K4,MAP2K7,MTOR,NFKB1,PIK3R1,PML,RAF1,SOS1,STAT5B,TCF7L2
FXR/RXR Activation	2.41	0.135	ABCB4,ABCC2,ABCG8,CYP7A1,FASN,FBP1,FGA,FOXA2,HNF1A,ITIH4,MLXIPL,SCARB1,SDC1,SLC22A7,SLC27A5,SLC4A2,VTN		RANK Signaling in Osteoclasts	1.79	0.154	CBL,CHP1,IKBKG,JUN,MAP2K2,MAP2K4,MAP2K7,MAP3K11,NFATC1,NFKB1,PIK3R1,PPP3CB,PTK2B,RAF1
HIPPO signaling	2.39	0.151	DLG1,LATS1,PARD3,PATJ,PPM1J,PPP1R10,PPP1R11,SMAD2,STK4,TJP2,TP53BP2,YAP1,YWHAE		RAC Signaling	1.78	0.139	ARPC1B,BAIAP2,CFL1,CFL2,IQGAP2,JUN,MAP2K2,MAP2K4,MAP2K7,MAP3K11,NCF1,NFKB1,PAK2,PAK4,PARD3,PI4KA,PIK3R1,PTK2B,RAF1
Sucrose Degradation V (Mammalian)	2.37	0.364	ALDOB,ALDOC,TKFC,TPI1		Acute Phase Response Signaling	1.77	0.13	AHSG,ALB,CEBPB,CRABP2,FGA,FN1,HNRNPK,HRG,IKBKG,IL33,JUN,MAP2K2,MAP2K4,MAP2K7,MTOR,NFKB1,NGFR,NOLC1,NR3C1,PIK3R1,RAF1,SOS1,TAB1,TTR
Glycine Degradation (Creatine Biosynthesis)	2.36	1	GAMT,GATM		Neuropathic Pain Signaling In Dorsal Horn Neurons	1.75	0.149	CAMK2D,ITPR1,PDIA3,PIK3R1,PLCB2,PLCB3,PLCD1,PLCG1,PLCL1,PRKAR1A,PRKAR2A,PRKAR2B,PRKCB,PRKCD,PRKD1
CLEAR Signaling Pathway	2.36	0.109	ATP6V0A2,CLN3,CREB1,CRTC2,DEPDC5,EIF2AK3,EP300,FNIP1,GSK3B,IGF2R,ITPR2,MAPK1,PLCG1,PML,PPM1J,PRKAB1,PRKAB2,PRKAG2,PRKCA,PRKCB,PRKCH,PRKD3,RAP1A,RRAGC,RRAS,RRAS2,STK4,TFE3,TFEB,TSC2,YWHAE		Glucose and Glucose-1-phosphate Degradation	1.75	0.308	GCK,PGM1,PGM2L1,PGM5
Antiproliferative Role of Somatostatin Receptor 2	2.35	0.156	BRAF,GNG10,GNG5,MAP2K2,MAPK1,PIK3R1,PIK3R2,PTPN11,RAP1A,RRAS,RRAS2,SMARCC2		WNT/Ca+ pathway	1.75	0.167	ATF2,DVL3,NFATC1,NFATC3,NFKB1,PDIA3,PLCB2,PLCB3,PLCD1,PLCG1,PLCL1
Chronic Myeloid Leukemia Signaling	2.35	0.14	CCND3,CRK,HDAC4,HDAC7,MAP2K2,MAPK1,NFKB1,PIK3R1,PIK3R2,PTPN11,RAP1A,RB1,RRAS,RRAS2,SIN3A		GPCR-Mediated Integration of Enteroendocrine Signaling Exemplified by an L Cell	1.73	0.16	GNAS,GUCY1A1,ITPR1,PDIA3,PLCB2,PLCB3,PLCD1,PLCG1,PLCL1,PRKAR1A,PRKAR2A,PRKAR2B
Glioblastoma Multiforme Signaling	2.35	0.123	APC,AXIN1,CCND3,CTNNB1,FNBP1,GSK3B,ITPR2,MAP2K2,MAPK1,PDIA3,PIK3R1,PIK3R2,PLCD1,PLCG1,PLCL2,RAC1,RAP1A,RB1,RRAS,RRAS2,TSC2		cAMP-mediated signaling	1.73	0.123	ADORA2A,AKAP1,AKAP11,AKAP12,AKAP13,AKAP17A,AKAP8,ATF2,BRAF,CAMK2D,CREM,GNAS,GRK2,GUCY1A1,MAP2K2,NPY1R,PALM2AKAP2,PDE4A,PDE4D,PDE8B,PPP3CB,PRKAR1A,PRKAR2A,PRKAR2B,RAF1,RAP1GAP,RGS14,RPS6KA1,VIPR2
PDGF Signaling	2.34	0.149	CRK,INPP5D,MAP2K2,MAPK1,PIK3R1,PIK3R2,PLCG1,PRKCA,PRKCB,RAP1A,RRAS,RRAS2,SRF		Biotin-carboxyl Carrier Protein Assembly	1.72	0.667	ACACA,ACACB
Mechanisms of Viral Exit from Host Cells	2.32	0.195	ACTA1,CHMP4A,LMNB2,PRKCA,PRKCB,PRKCH,PRKD3,VPS4A		Tyrosine Biosynthesis IV	1.72	0.667	PAH,PCBD1
G Beta Gamma Signaling	2.31	0.132	ARHGEF6,GNG10,GNG5,ITPR2,MAPK1,PLCG1,PRKACA,PRKACB,PRKAG2,PRKAR2A,PRKCA,PRKCB,PRKCH,PRKD3,RAP1A,RRAS,RRAS2		Angiopoietin Signaling	1.69	0.158	CRK,FOXO1,IKBKG,NCK1,NFKB1,NOS3,PAK2,PAK4,PIK3R1,SOS1,STAT5B,TNIP1
VDR/RXR Activation	2.31	0.154	CD14,EP300,IGFBP3,IGFBP5,NCOA2,NCOA3,NCOR1,NCOR2,PRKCA,PRKCB,PRKCH,PRKD3		Gap Junction Signaling	1.69	0.126	CTNNB1,EGFR,GNAS,GUCY1A1,ITPR1,MAP2K2,PDIA3,PIK3R1,PLCB2,PLCB3,PLCD1,PLCG1,PLCL1,PPP3CB,PRKAR1A,PRKAR2A,PRKAR2B,PRKCB,PRKCD,PRKD1,RAF1,SMARCC2,SOS1,TJP1,TJP2
Arginine Biosynthesis IV	2.31	0.5	ASS1,GLUD1,OTC		UVC-Induced MAPK Signaling	1.66	0.176	BRAF,EGFR,JUN,MAP2K2,MAP2K4,PRKCB,PRKCD,PRKD1,RAF1
MYC Mediated Apoptosis Signaling	2.3	0.18	ADRB2,CYCS,MAX,NFKB1,PRKACA,PRKACB,PRKAG2,PRKAR2A,TRAF2		Histidine Degradation III	1.65	0.375	AMDHD1,HAL,MTHFD1
Apelin Cardiomyocyte Signaling Pathway	2.26	0.141	CAT,MAPK1,NOS3,PDIA3,PIK3R1,PIK3R2,PLCD1,PLCG1,PLCL2,PRKCA,PRKCB,PRKCH,PRKD3,SLC9A1		Prolactin Signaling	1.64	0.147	CEBPB,FYN,IRS1,JUN,MAP2K2,NR3C1,PIK3R1,PLCG1,PRKCB,PRKCD,PRKD1,RAF1,SOS1,STAT5B
HOTAIR Regulatory Pathway	2.26	0.123	BRD4,CDH1,COL1A1,COL1A2,CTNNB1,EP300,ERBB2,HNF1A,HSF1,KDM1A,KMT2A,MET,MMP15,NFKB1,PIK3R1,PIK3R2,SNUPN,SRF,SUZ12,VIM		DNA Double-Strand Break Repair by Homologous Recombination	1.63	0.286	ABL1,ATRX,POLA1,RPA1
Regulation of Cellular Mechanics by Calpain Protease	2.26	0.146	ACTN3,ACTN4,CAST,CCND3,ITGA5,ITGA6,ITGB1,MAPK1,RAP1A,RB1,RRAS,RRAS2,TLN1		Colanic Acid Building Blocks Biosynthesis	1.63	0.286	GALK1,GPI,UGDH,UGP2
Calcium Signaling	2.24	0.114	ACTA1,ATP2B2,CAMK2D,CAMK2G,CAMKK1,CAMKK2,CREB1,EP300,HDAC4,HDAC7,ITPR2,MAPK1,MEF2A,MYH10,MYH14,MYH9,MYO18A,NFATC2,PRKACA,PRKACB,PRKAG2,PRKAR2A,RAP1A,RCAN1,TPM1		Regulation of eIF4 and p70S6K Signaling	1.62	0.127	EIF2B5,EIF3A,EIF3C,EIF3F,EIF3G,EIF3J,EIF4EBP1,EIF4EBP2,EIF4G1,EIF4G2,EIF4G3,IRS1,MAP2K2,MTOR,PIK3R1,PPM1J,PPP2R5A,PPP2R5E,RAF1,RPS2,RPS3,RPS8,SOS1
fMLP Signaling in Neutrophils	2.24	0.13	GNG10,GNG5,ITPR2,MAP2K2,MAPK1,NFATC2,NFKB1,PIK3R1,PIK3R2,PRKCA,PRKCB,PRKCH,PRKD3,RAC1,RAP1A,RRAS,RRAS2		Corticotropin Releasing Hormone Signaling	1.62	0.132	ATF2,BRAF,CACNA1H,GNAS,GUCY1A1,ITPR1,JUN,JUND,MAP2K2,MEF2D,NOS3,PLCG1,PRKAR1A,PRKAR2A,PRKAR2B,PRKCB,PRKCD,PRKD1,RAF1,SMARCC2
Dopamine Receptor Signaling	2.22	0.15	ADCY5,ADCY6,MAOA,MAOB,PCBD1,PPM1J,PPP1R10,PPP1R11,PRKACA,PRKACB,PRKAG2,PRKAR2A		Xenobiotic Metabolism CAR Signaling Pathway	1.62	0.126	ABCC2,ALDH1A1,ALDH1L1,ALDH3A2,ALDH4A1,EGFR,GSTA3,GSTM5,GSTO1,GSTZ1,HSP90AA1,HSP90AB1,MAP2K2,MAP2K4,MAP2K7,NDST1,NRIP1,PPM1J,PPP2R5A,PPP2R5E,PRKCB,PRKCD,PRKD1,SULT2A1
Pulmonary Healing Signaling Pathway	2.2	0.116	BRAF,CDH1,CFL1,CTNNB1,EP300,HNF1A,LYN,MAPK1,MMP15,NFKB1,PRKAB1,PRKAB2,PRKAG2,PRKCA,PRKCB,PRKCH,PRKD3,RAC1,RAP1A,RRAS,RRAS2,YAP1,YES1		VDR/RXR Activation	1.61	0.154	CEBPB,FOXO1,IGFBP1,IGFBP3,IGFBP5,NCOA2,NCOR1,NCOR2,PRKCB,PRKCD,PRKD1,SULT2A1
γ-linolenate Biosynthesis II (Animals)	2.18	0.263	ACSL1,CYB5A,CYB5R3,SLC27A2,SLC27A5		Neurotrophin/TRK Signaling	1.61	0.154	ATF2,GAB1,JUN,MAP2K2,MAP2K4,MAP2K7,NGFR,PIK3R1,PLCG1,RAF1,RPS6KA1,SOS1
Chemokine Signaling	2.17	0.148	CAMK2D,CAMK2G,CFL1,MAP2K2,MAPK1,MPRIP,PLCG1,PRKCA,PRKCB,RAP1A,RRAS,RRAS2		BER (Base Excision Repair) Pathway	1.6	0.182	HMGB1,HUWE1,MAP2K2,MAP2K4,MAP2K7,NF1,PARP1,RPA1
Ephrin B Signaling	2.13	0.153	AXIN1,CFL1,CTNNB1,EPHB4,GNG10,GNG5,ITSN1,KALRN,MAPK1,RAC1,RGS3		Regulation Of The Epithelial Mesenchymal Transition By Growth Factors Pathway	1.6	0.125	BRAF,CLDN3,EGFR,ETS1,FOXO1,GAB1,HSF1,IKBKG,JUN,LATS1,MAP2K2,MAP2K4,MAP2K7,MTOR,NFKB1,NGFR,OCLN,PIK3R1,RAF1,SOS1,TAB1,VIM,WWTR1,YAP1
RHOA Signaling	2.12	0.129	ACTA1,ARHGAP12,ARHGEF1,ARHGEF11,ARHGEF12,CFL1,EPHA1,KTN1,MPRIP,NGEF,RAPGEF6,RHPN2,SEPTIN10,SEPTIN4,SEPTIN5,TTN		Type II Diabetes Mellitus Signaling	1.59	0.131	ACSL5,CACNA1H,CEBPB,GCK,IKBKG,IRS1,IRS2,ITPR1,MAP2K4,MAP2K7,MTOR,NFKB1,NGFR,PIK3R1,PKLR,PKM,PRKAA1,PRKCB,PRKCD,PRKD1
Androgen Signaling	2.09	0.118	EP300,GNG10,GNG5,HSPA4,ITPR2,MAPK1,NCOA2,NFKB1,POLR2A,PRKACA,PRKACB,PRKAG2,PRKAR2A,PRKCA,PRKCB,PRKCH,PRKD3,TAF11,TAF6L,TAF9		Semaphorin Signaling in Neurons	1.59	0.164	ARHGAP1,ARHGEF12,CFL1,CFL2,DPYSL3,FNBP1,FYN,NRP1,PAK2,PAK4
Glycogen Biosynthesis II (from UDP-D-Glucose)	2.09	0.429	GYG2,GYS2,UGP2		Renal Cell Carcinoma Signaling	1.57	0.152	CRK,ETS1,FH,GAB1,JUN,MAP2K2,PAK2,PAK4,PIK3R1,RAF1,RAPGEF1,SOS1
Mouse Embryonic Stem Cell Pluripotency	2.08	0.135	APC,AXIN1,CTNNB1,GSK3B,HNF1A,IL6ST,MAP2K2,MAPK1,PIK3R1,PIK3R2,PTPN11,RAP1A,RRAS,RRAS2		Synaptogenesis Signaling Pathway	1.57	0.114	AFDN,ARHGEF7,ARPC1B,ATF2,BRAF,CAMK2D,CFL1,CRK,CTNNB1,CTNND1,DNAJC5,EIF4EBP1,EIF4EBP2,FARP1,FYN,GUCY1A1,HSPA8,ITPR1,ITSN1,KALRN,MAP1B,MAPT,MTOR,NAP1L4,PIK3R1,PLCG1,PRKAR1A,PRKAR2A,PRKAR2B,PRKCD,RAF1,RAPGEF1,RASGRP2,SHE,SOS1,TLN1
Ribonucleotide Reductase Signaling Pathway	2.06	0.118	ARID1A,ATM,BRAF,CDH1,CREB1,CTNNB1,ERBB2,MAPK1,MET,NFKB1,PARP12,PARP4,PBRM1,PIK3R1,PIK3R2,RB1,SETD2,SMARCA4,SMARCC1,SMARCC2		Endothelin-1 Signaling	1.55	0.124	BRAF,CASP2,CASP6,CASP7,GAB1,GNAS,GUCY1A1,ITPR1,JUN,NOS3,PDIA3,PIK3R1,PLA2G4A,PLCB2,PLCB3,PLCD1,PLCG1,PLCL1,PRKCB,PRKCD,PRKD1,RAF1,SHE,SOS1
Gαq Signaling	2.06	0.118	AVPR1A,FNBP1,GNG10,GNG5,GSK3B,GYS2,ITPR2,MAP2K2,MAPK1,NFATC2,NFKB1,PIK3R1,PIK3R2,PLCG1,PLD5,PRKCA,PRKCB,PRKCH,PRKD3,RAC1		FXR/RXR Activation	1.54	0.135	ABCC2,AHSG,ALB,FBP1,FGA,FOXA1,FOXO1,HNF4A,IL33,MAP2K4,MLXIPL,NR1H3,PCK2,PKLR,SLC4A2,SULT2A1,TTR
RAC Signaling	2.05	0.124	ANK1,CFL1,IQGAP1,IQGAP2,ITGA5,ITGA6,ITGB1,MAP2K2,MAPK1,NFKB1,PARD3,PIK3R1,PIK3R2,RAC1,RAP1A,RRAS,RRAS2		Growth Hormone Signaling	1.53	0.155	IGFBP3,IRS1,PIK3R1,PLCG1,PRKCB,PRKCD,PRKD1,RPS6KA1,RPS6KA3,RPS6KA4,STAT5B
PEDF Signaling	2.05	0.143	HNF1A,MAPK1,NFKB1,PIK3R1,PIK3R2,PNPLA2,RAC1,RAP1A,RRAS,RRAS2,SOD2,SRF		PAK Signaling	1.53	0.137	ARHGEF6,ARHGEF7,CFL1,CFL2,GIT1,MAP2K2,MAP2K4,MYLK,NCK1,PAK2,PAK4,PIK3R1,PTK2B,PXN,RAF1,SOS1
ERK5 Signaling	2.05	0.149	CREB1,IL6ST,MAP3K2,MAP3K8,MEF2A,PTPN11,RAP1A,RPS6KA3,RRAS,RRAS2,YWHAE		VEGF Signaling	1.51	0.141	ACTN2,ACTN4,EIF2B5,FOXO1,MAP2K2,NOS3,PIK3R1,PLCG1,PRKCB,PTK2B,PXN,RAF1,SOS1,VCL
ERB2-ERBB3 Signaling	2.01	0.154	ERBB2,ERBB3,GSK3B,MAP2K2,MAPK1,PIK3R1,PIK3R2,RAP1A,RRAS,RRAS2		Ovarian Cancer Signaling	1.46	0.127	ABL1,APC,BRAF,CTNNB1,EGFR,HDAC3,HDAC4,HDAC7,MAP2K2,MLH1,MTOR,PIK3R1,PRKAR1A,PRKAR2A,PRKAR2B,PTEN,RAF1,RBL2,SIN3A,TCF7L2
Granzyme A Signaling	2	0.147	H1-0,H1-2,H1-3,H1-4,H1-5,LMNB2,NDUFA4,NDUFB10,NDUFB4,NDUFV3,SET		Catecholamine Biosynthesis	1.44	0.5	DDC,TH
PAK Signaling	2	0.128	ARHGEF6,ARHGEF7,CFL1,ITGA5,ITGA6,ITGB1,MAP2K2,MAPK1,NCK1,PIK3R1,PIK3R2,RAC1,RAP1A,RRAS,RRAS2		Arginine Degradation I (Arginase Pathway)	1.44	0.5	ALDH4A1,ARG1
Small Cell Lung Cancer Signaling	1.98	0.135	CCND3,CYCS,FHIT,HDAC4,HDAC7,MAX,NFKB1,PIK3R1,PIK3R2,RB1,SIN3A,TRAF2,TRAF4		Phenylalanine Degradation I (Aerobic)	1.44	0.5	PAH,PCBD1
Endoplasmic Reticulum Stress Pathway	1.98	0.238	EIF2AK3,HSP90B1,HSPA5,TRAF2,XBP1		Fatty Acid β-oxidation III (Unsaturated, Odd Number)	1.44	0.5	ECI1,EHHADH
PPAR Signaling	1.97	0.131	EP300,HSP90AB1,HSP90B1,IL1RAP,MAP2K2,MAPK1,NCOR1,NCOR2,NFKB1,RAP1A,RRAS,RRAS2,SNW1,TRAF2		D-myo-inositol (1,4,5)-trisphosphate Degradation	1.43	0.25	INPP5D,INPP5F,SYNJ1,SYNJ2
PTEN Signaling	1.97	0.119	GSK3B,IGF2R,INPP5D,ITGA5,ITGA6,ITGB1,MAGI1,MAP2K2,MAPK1,MAST2,MCRS1,NFKB1,PIK3R1,PIK3R2,RAC1,RAP1A,RRAS,RRAS2		Sonic Hedgehog Signaling	1.42	0.194	DYRK1A,GRK2,PRKAR1A,PRKAR2A,PRKAR2B,SUFU
WNT/Ca+ pathway	1.96	0.152	AXIN1,CREB1,GSK3B,NFATC2,NFKB1,PDIA3,PLCD1,PLCG1,PLCL2,PRKCA		CNTF Signaling	1.38	0.158	LIFR,MAP2K2,MTOR,PIK3R1,RAF1,RPS6KA1,RPS6KA3,RPS6KA4,SOS1
Dopamine-DARPP32 Feedback in cAMP Signaling	1.94	0.113	ADCY5,ADCY6,CAMKK1,CAMKK2,CREB1,ITPR2,PDIA3,PLCD1,PLCG1,PLCL2,PPM1J,PPP1R10,PPP1R11,PRKACA,PRKACB,PRKAG2,PRKAR2A,PRKCA,PRKCB,PRKCH,PRKD3		Tumoricidal Function of Hepatic Natural Killer Cells	1.37	0.208	AIFM1,CASP6,CASP7,DFFA,LYVE1
Synaptic Long Term Depression	1.93	0.111	ITPR2,LYN,MAP2K2,MAPK1,NOS3,PDIA3,PLA2G4A,PLAAT3,PLCD1,PLCG1,PLCL2,PNPLA2,PPM1J,PRDX6,PRKCA,PRKCB,PRKCH,PRKD3,RAP1A,RRAS,RRAS2,SMARCC2		Non-Small Cell Lung Cancer Signaling	1.36	0.138	ABL1,EGFR,HDAC3,HDAC4,HDAC7,ITPR1,MAP2K2,PIK3R1,PLCG1,RAF1,RBL2,SIN3A,SOS1
Xenobiotic Metabolism AHR Signaling Pathway	1.93	0.138	ALDH1A1,ALDH1L1,EP300,GSTA3,GSTM5,GSTO1,HDAC4,HSP90AB1,HSP90B1,NCOA2,NFKB1,PTGES3		RAN Signaling	1.34	0.235	KPNA4,RANBP2,RCC1,XPO1
p53 Signaling	1.91	0.133	ATM,CTNNB1,EP300,GNL3,GSK3B,HIPK2,PIK3R1,PIK3R2,PML,RB1,SIRT1,ST13,TP53BP2		Cancer Drug Resistance By Drug Efflux	1.34	0.155	ABCC2,BRAF,FOXO1,MAP2K2,NFKB1,PIK3R1,PTEN,RAF1,YBX1
Type II Diabetes Mellitus Signaling	1.91	0.118	ACSL1,IRS1,ITPR2,MAPK1,NFKB1,PIK3R1,PIK3R2,PRKAB1,PRKAB2,PRKAG2,PRKCA,PRKCB,PRKCH,PRKD3,SLC27A2,SLC27A5,SLC2A4,TRAF2		MYC Mediated Apoptosis Signaling	1.31	0.16	BCL2L11,CASP2,IKBKG,NFKB1,NGFR,PRKAR1A,PRKAR2A,PRKAR2B
Role of p14/p19ARF in Tumor Suppression	1.91	0.2	PIK3R1,PIK3R2,RAC1,RB1,SENP3,UBTF		Ethanol Degradation IV	1.31	0.2	ALDH1A1,ALDH3A2,ALDH4A1,CAT,DIP2A
NADH Repair	1.9	0.667	GAPDH,NAXD		IL-1 Signaling	1.3	0.135	GNAS,GNG10,GNG5,GUCY1A1,IKBKG,JUN,MAP2K4,MAP2K7,NFKB1,PRKAR1A,PRKAR2A,PRKAR2B,TAB1
Superoxide Radicals Degradation	1.9	0.375	CAT,SOD1,SOD2		ERBB4 Signaling	1.3	0.147	MAP2K2,PIK3R1,PLCG1,PRKCB,PRKCD,PRKD1,PSEN1,RAF1,SOS1,YAP1
Tyrosine Biosynthesis IV	1.9	0.667	PAH,PCBD1		Gαs Signaling	1.3	0.128	ADD2,ADD3,ADORA2A,ATF2,BRAF,GNAS,GNG10,GNG5,GUCY1A1,MAP2K2,PRKAR1A,PRKAR2A,PRKAR2B,RAPGEF2,RYR1,VIPR2
Apelin Muscle Signaling Pathway	1.9	0.167	GNG10,GNG5,NOS3,PRKAB1,PRKAB2,PRKAG2,SLC2A4,TFAM		April Mediated Signaling	1.28	0.167	IKBKG,JUN,MAP2K4,MAP2K7,NFATC1,NFATC3,NFKB1
Colorectal Cancer Metastasis Signaling	1.9	0.103	ADCY5,ADCY6,APC,AXIN1,BRAF,CDH1,CTNNB1,FNBP1,GNG10,GNG5,GSK3B,HNF1A,IL6ST,MAP2K2,MAPK1,MMP15,NFKB1,PIK3R1,PIK3R2,PRKACA,PRKACB,PRKAG2,PRKAR2A,RAC1,RAP1A,RRAS,RRAS2,SMAD2		SNARE Signaling Pathway	1.27	0.125	CAMK2D,DNAJC5,GUCY1A1,HSPA8,MYH10,MYH11,MYH14,MYH2,MYH9,MYO18A,PRKAR1A,PRKAR2A,PRKAR2B,RAB22A,RAB7A,SNAP23,SNAP29
Cell Cycle: G1/S Checkpoint Regulation	1.87	0.147	ATM,CCND3,GNL3,GSK3B,HDAC4,HDAC7,MAX,RB1,RPL5,SIN3A		eNOS Signaling	1.27	0.122	AQP9,GNAS,GUCY1A1,HSP90AA1,HSP90AB1,HSPA8,ITPR1,NOS3,NOSTRIN,PIK3R1,PLCG1,PRKAA1,PRKAR1A,PRKAR2A,PRKAR2B,PRKCB,PRKCD,PRKD1,STUB1
Hepatic Fibrosis Signaling Pathway	1.84	0.0946	APC,AXIN1,BRAF,BRD4,COL1A1,COL1A2,CREB1,CTNNB1,FNBP1,GSK3B,HNF1A,IL1RAP,ITGA5,ITGA6,ITGB1,KLF9,MAP2K2,MAPK1,NFKB1,PDCD4,PIK3R1,PIK3R2,PLCG1,PRKACA,PRKACB,PRKAG2,PRKAR2A,PRKCA,PRKCB,PRKCH,PRKD3,PTCH1,RAC1,RAP1A,RRAS,RRAS2,SMAD2,SOD2,TTN,YAP1		Endometrial Cancer Signaling	1.26	0.15	CTNNA1,CTNNA2,CTNNB1,MAP2K2,MLH1,PIK3R1,PTEN,RAF1,SOS1
Polyamine Regulation in Colon Cancer	1.83	0.153	APC,ARG1,BRAF,CTNNB1,GSK3B,MAP2K2,MAPK1,MTA1,STIM1		Chronic Myeloid Leukemia Signaling	1.26	0.131	ABL1,CRK,HDAC3,HDAC4,HDAC7,IKBKG,MAP2K2,NFKB1,PIK3R1,RAF1,RBL2,SIN3A,SOS1,STAT5B
Xenobiotic Metabolism CAR Signaling Pathway	1.82	0.11	ABCC1,ABCC2,ALDH1A1,ALDH1L1,CYP2B6,EP300,GSTA3,GSTM5,GSTO1,HSP90AB1,HSP90B1,MAP2K2,MAPK1,NDST1,PPM1J,PRKCA,PRKCB,PRKCH,PRKD3,SNW1,SULT1C4		Xenobiotic Metabolism Signaling	1.26	0.11	ABCC2,ALDH1A1,ALDH1L1,ALDH3A2,ALDH4A1,CAMK2D,CAT,GSTA3,GSTM5,GSTO1,GSTZ1,HDAC4,HSP90AA1,HSP90AB1,MAP2K2,MAP2K4,MAP2K7,MAP3K11,NCOR2,NDST1,NFKB1,NRIP1,PIK3R1,PPM1J,PPP2R5A,PPP2R5E,PRKCB,PRKCD,PRKD1,PTGES3,RAF1,SULT2A1
Cardiac β-adrenergic Signaling	1.81	0.111	ADCY5,ADCY6,AKAP1,AKAP11,AKAP12,AKAP13,AKAP9,GNG10,GNG5,PALM2AKAP2,PDE1C,PDE3B,PDE8B,PPM1J,PPP1R10,PPP1R11,PRKACA,PRKACB,PRKAG2,PRKAR2A		4-1BB Signaling in T Lymphocytes	1.25	0.176	ATF2,IKBKG,JUN,MAP2K2,MAP2K4,NFKB1
Neutrophil Extracellular Trap Signaling Pathway	1.8	0.0944	ATP5F1A,ATP5F1B,ATP5F1C,CD14,COL1A1,COL1A2,COL6A5,ITGB1,ITPR2,LYN,MAP2K2,MAPK1,NDUFA4,NDUFB10,NDUFB4,NDUFV3,NFKB1,ORAI1,PDIA3,PIK3R1,PIK3R2,PLA2G4A,PLAAT3,PLCD1,PLCG1,PLCL2,PNPLA2,PRDX6,PRKCA,PRKCB,PRKCH,PRKD3,RAC1,SLC25A4,STIM1,TIMM8A,VDAC1,VDAC2,YES1		Inhibition of Angiogenesis by TSP1	1.25	0.176	FYN,GUCY1A1,JUN,MAP2K4,NOS3,SDC2
Amyloid Processing	1.75	0.157	APP,GSK3B,MAPK1,MAPT,PRKACA,PRKACB,PRKAG2,PRKAR2A		Arsenate Detoxification I (Glutaredoxin)	1.24	0.4	AS3MT,GSTO1
Parkinson's Signaling	1.74	0.25	CYCS,MAPK1,PARK7,SEPTIN5		Glutathione Redox Reactions II	1.24	0.4	AIFM1,PDIA3
FLT3 Signaling in Hematopoietic Progenitor Cells	1.73	0.134	CREB1,INPP5D,MAP2K2,MAPK1,PIK3R1,PIK3R2,PTPN11,RAP1A,RPS6KA3,RRAS,RRAS2		Citrulline-Nitric Oxide Cycle	1.24	0.4	ASS1,NOS3
Netrin Signaling	1.71	0.139	ABLIM1,ABLIM3,ITPR2,NCK1,NFATC2,PRKACA,PRKACB,PRKAG2,PRKAR2A,RAC1		Folate Polyglutamylation	1.24	0.4	MTHFD1,SHMT1
UVB-Induced MAPK Signaling	1.7	0.154	MAPK1,PIK3R1,PIK3R2,PRKCA,PRKCB,PRKCH,PRKD3,RPS6KA3		Thyroid Cancer Signaling	1.24	0.139	BRAF,CTNNB1,FOXO1,IRS1,IRS2,JUN,MAP2K2,MTOR,PIK3R1,PTEN,TCF7L2
Role of MAPK Signaling in the Pathogenesis of Influenza	1.66	0.131	MAP2K2,MAPK1,PLA2G4A,PLAAT3,PNPLA2,PRDX6,PRKCA,RABGEF1,RAP1A,RRAS,RRAS2		B Cell Activating Factor Signaling	1.23	0.163	IKBKG,JUN,MAP2K4,MAP2K7,NFATC1,NFATC3,NFKB1
BAG2 Signaling Pathway	1.66	0.131	ANXA2,HSPA1A/HSPA1B,HSPA4,HSPA5,HSPA8,MAPK1,MAPT,NFKB1,PSMD2,PSMD4,PSMF1		Cardiac Hypertrophy Signaling (Enhanced)	1.23	0.101	AKAP13,ATF2,BMPR2,CAMK2D,CHP1,CTNNB1,DLG1,DVL3,EIF2B5,EIF4EBP1,GNAS,GNG10,GNG5,GUCY1A1,HDAC3,HDAC4,HDAC7,HSPB1,IKBKG,IL33,INPP5F,ITPR1,JUN,MAP2K2,MAP2K4,MAP2K7,MAP3K11,MAP3K20,MEF2D,MTOR,NFATC1,NFATC3,NFKB1,NGFR,PDE4A,PDE4D,PDE8B,PDIA3,PIK3R1,PLCB2,PLCB3,PLCD1,PLCG1,PLCL1,PPP3CB,PRKAR1A,PRKAR2A,PRKAR2B,PRKCB,PRKCD,PRKD1,PTEN,RAF1,RYR1,TSC2
IL-6 Signaling	1.64	0.116	CD14,COL1A1,IL1RAP,IL6ST,MAP2K2,MAPK1,NFKB1,PIK3R1,PIK3R2,PTPN11,RAP1A,RRAS,RRAS2,SRF,TRAF2		Ethanol Degradation II	1.2	0.171	ADH4,ADH5,ALDH1A1,ALDH3A2,ALDH4A1,DIP2A
Melatonin Degradation II	1.62	0.5	MAOA,MAOB		G Beta Gamma Signaling	1.2	0.124	ARHGEF6,CACNA1H,EGFR,GNAS,GNG10,GNG5,ITPR1,PLCG1,PRKAR1A,PRKAR2A,PRKAR2B,PRKCB,PRKCD,PRKD1,RAF1,SOS1
Phenylalanine Degradation I (Aerobic)	1.62	0.5	PAH,PCBD1		Immunogenic Cell Death Signaling Pathway	1.2	0.133	ANXA1,ATG16L1,BECN1,CALR,DAPK2,HMGB1,HSP90AA1,HSP90AB1,HSPA8,NFKB1,NGFR,PDIA3
Fatty Acid β-oxidation III (Unsaturated, Odd Number)	1.62	0.5	ECI2,EHHADH		p38 MAPK Signaling	1.18	0.125	ATF2,DAXX,EEF2K,HMGN1,HSPB1,IL33,MAP2K4,MAP4K1,MAPT,MEF2D,PLA2G4A,RPS6KA1,RPS6KA3,RPS6KA4,TAB1
Glycine Betaine Degradation	1.61	0.3	BHMT2,PIPOX,SDS		BMP signaling pathway	1.17	0.132	ATF2,BMPR2,JUN,MAP2K2,MAP2K4,NFKB1,PRKAR1A,PRKAR2A,PRKAR2B,RAF1,SOS1,TAB1
Factors Promoting Cardiogenesis in Vertebrates	1.61	0.111	APC,AXIN1,CAMK2D,CAMK2G,CREB1,CTNNB1,GSK3B,HNF1A,PDIA3,PLCD1,PLCG1,PLCL2,PRKCA,PRKCB,PRKCH,PRKD3,SMAD2		Cleavage and Polyadenylation of Pre-mRNA	1.16	0.25	CSTF2,CSTF3,PAPOLA
Erythropoietin Signaling Pathway	1.6	0.107	CTNNB1,GSK3B,HBB,ITPR2,MAP2K2,MAPK1,NFKB1,NOS3,PIK3R1,PIK3R2,PLCG1,PRKCA,PRKCB,PRKCH,PRKD3,RAC1,RAP1A,RRAS,RRAS2		WNT/β-catenin Signaling	1.1	0.115	APC,APPL1,BCL9,BMPR2,CTNNB1,DVL3,JUN,MAP4K1,MARK2,PIN1,PPM1J,PPP2R5A,PPP2R5E,SOX13,SOX5,SOX6,TAB1,TCF7L2,TLE1,TLE4
Cholecystokinin/Gastrin-mediated Signaling	1.6	0.118	FNBP1,ITPR2,MAP2K2,MAPK1,MEF2A,PRKCA,PRKCB,PRKCH,PRKD3,RAC1,RAP1A,RRAS,RRAS2,SRF		Role of OCT4 in Mammalian Embryonic Stem Cell Pluripotency	1.1	0.152	CASP6,ETS2,FOXA1,PARP1,PHB1,PHC3,TASOR
Tryptophan Degradation III (Eukaryotic)	1.59	0.192	CDYL,EHHADH,HADHA,KMO,PARK7		Apelin Pancreas Signaling Pathway	1.1	0.152	MAP2K4,NFKB1,PIK3R1,PRKAA1,PRKAR1A,PRKAR2A,PRKAR2B
Coronavirus Replication Pathway	1.57	0.156	ACE,ARCN1,COPA,COPZ1,GSK3B,PI4KB,TUBA1B		VEGF Family Ligand-Receptor Interactions	1.09	0.131	MAP2K2,NOS3,NRP1,PIK3R1,PLA2G4A,PLCG1,PRKCB,PRKCD,PRKD1,RAF1,SOS1
Lymphotoxin β Receptor Signaling	1.57	0.145	CYCS,EP300,MAPK1,NFKB1,PIK3R1,PIK3R2,TRAF2,TRAF4		Glutamine Biosynthesis I	1.09	1	GLUL
Angiopoietin Signaling	1.56	0.132	CRK,NCK1,NFKB1,NOS3,PIK3R1,PIK3R2,PTPN11,RAP1A,RRAS,RRAS2		Sorbitol Degradation I	1.09	1	SORD
Bile Acid Biosynthesis, Neutral Pathway	1.56	0.222	AKR1D1,CYP7A1,SCP2,SLC27A5		Citrulline Degradation	1.09	1	OTC
Regulation Of The Epithelial Mesenchymal Transition By Growth Factors Pathway	1.54	0.104	BRAF,CDH1,ERBB2,GSK3B,HSF1,LATS1,MAP2K2,MAPK1,MET,NFKB1,PIK3R1,PIK3R2,PTPN11,RAC1,RAP1A,RRAS,RRAS2,SMAD2,VIM,YAP1		Pyridoxal 5'-phosphate Salvage Pathway	1.08	0.138	BRAF,CDK18,DYRK1A,MAP2K2,MAP2K4,PAK2,PRKAA1,PRKCD,PRPF4B
Role of OCT4 in Mammalian Embryonic Stem Cell Pluripotency	1.52	0.152	ASH2L,FOXA2,MEF2A,NR2F6,PHB1,PHC3,RB1		Granzyme A Signaling	1.07	0.133	ANP32A,FN1,H1-10,H1-2,LMNB1,LMNB2,PARP1,SET,TREX1,XRCC6
Pentose Phosphate Pathway	1.5	0.273	PGD,PGLS,TKT		Role of IL-17F in Allergic Inflammatory Airway Diseases	1.06	0.149	ATF2,MAP2K2,NFKB1,RAF1,RPS6KA1,RPS6KA3,RPS6KA4
ATM Signaling	1.5	0.12	ATM,CBX3,CBX5,CREB1,HP1BP3,MDC1,PPM1J,RAD17,SMC1A,TP53BP1,TRIM28,TRRAP		LPS-stimulated MAPK Signaling	1.06	0.129	ATF2,IKBKG,JUN,MAP2K2,MAP2K4,NFKB1,PIK3R1,PRKCB,PRKCD,PRKD1,RAF1
Neurotrophin/TRK Signaling	1.49	0.128	CREB1,MAP2K2,MAPK1,PIK3R1,PIK3R2,PLCG1,PTPN11,RAP1A,RRAS,RRAS2		Cyclins and Cell Cycle Regulation	1.06	0.129	ABL1,HDAC3,HDAC4,HDAC7,PPM1J,PPP2R5A,PPP2R5E,RAF1,RBL2,SIN3A,SKP2
LXR/RXR Activation	1.49	0.114	ABCA1,ABCG8,CD14,CYP7A1,FASN,FGA,IL1RAP,ITIH4,MLXIPL,NCOR1,NCOR2,NFKB1,SCD,VTN		Synaptic Long Term Depression	1.05	0.111	CACNA1H,GNAS,GUCY1A1,ITPR1,MAP2K2,NOS3,PDIA3,PLA2G4A,PLCB2,PLCB3,PLCD1,PLCG1,PLCL1,PPM1J,PPP2R5A,PPP2R5E,PRKCB,PRKCD,PRKD1,RAF1,RYR1,SMARCC2
IL-15 Production	1.49	0.114	CLK1,CLK3,CLK4,CSF1R,DYRK1A,EPHA1,EPHB4,ERBB2,ERBB3,LYN,MET,NFKB1,TNK1,YES1		Role of Tissue Factor in Cancer	1.03	0.121	CFL1,CFL2,EGFR,FGA,FYN,MTOR,PDIA6,PIK3R1,PTEN,PTK2B,RPS6KA1,RPS6KA3,RPS6KA4,STAT5B
Glutaryl-CoA Degradation	1.48	0.211	CDYL,EHHADH,HADHA,PARK7		IL-8 Signaling	1.02	0.11	BRAF,EGFR,EIF4EBP1,FNBP1,GNAS,GNG10,GNG5,IKBKG,JUN,MAP2K2,MAP2K4,MTOR,NCF1,NFKB1,PAK2,PIK3R1,PLCB2,PRKCB,PRKCD,PRKD1,PTK2B,RAF1,VASP
Mitochondrial L-carnitine Shuttle Pathway	1.48	0.211	ACSL1,CPT1B,SLC27A2,SLC27A5		DNA Double-Strand Break Repair by Non-Homologous End Joining	0.991	0.214	PARP1,XRCC5,XRCC6
Ephrin A Signaling	1.48	0.149	CFL1,EPHA1,NGEF,PIK3R1,PIK3R2,PTPN11,RAC1		Mevalonate Pathway I	0.991	0.214	ACAA2,ACAT2,MVD
Role Of Osteoclasts In Rheumatoid Arthritis Signaling Pathway	1.44	0.0939	BRAF,CDH1,COL1A1,COL1A2,COL6A5,CREB1,CSF1R,CTNNA1,CTNNB1,FNBP1,GSK3B,HCST,IL1RAP,ITGA5,LCP2,MAP2K2,MAPK1,MMP15,NFKB1,PIK3R1,PIK3R2,PLCG1,PTPN1,RAC1,RAP1A,RRAS,RRAS2,SRF,TRAF2		Phosphatidylcholine Biosynthesis I	0.971	0.286	PCYT1A,PHKA1
Docosahexaenoic Acid (DHA) Signaling	1.43	0.158	APP,CYCS,GSK3B,PIK3R1,PIK3R2,PNPLA2		Glycogen Biosynthesis II (from UDP-D-Glucose)	0.971	0.286	GYS2,UGP2
Acute Phase Response Signaling	1.43	0.103	FGA,HNF1A,IL1RAP,IL6ST,ITIH2,ITIH4,MAP2K2,MAPK1,NFKB1,NOLC1,PIK3R1,PIK3R2,PTPN11,RAP1A,RBP5,RRAS,RRAS2,SOD2,TRAF2		IL-6 Signaling	0.971	0.116	CEBPB,COL1A1,HSPB1,IKBKG,IL33,JUN,MAP2K2,MAP2K4,MAP2K7,NFKB1,NGFR,PIK3R1,RAF1,SOS1,TAB1
Phospholipases	1.43	0.13	PDIA3,PLA2G4A,PLAAT3,PLCD1,PLCG1,PLCL2,PLD5,PNPLA2,PRDX6		Role of MAPK Signaling in Inhibiting the Pathogenesis of Influenza	0.955	0.127	ATF2,BRAF,JUN,MAP2K2,MAP2K4,MAP2K7,NFKB1,PLA2G4A,RAF1,RPS6KA3
BMP signaling pathway	1.43	0.121	CREB1,MAP2K2,MAPK1,NFKB1,PRKACA,PRKACB,PRKAG2,PRKAR2A,RAP1A,RRAS,RRAS2		Cell Cycle: G2/M DNA Damage Checkpoint Regulation	0.951	0.14	ABL1,KAT2B,RPS6KA1,SKP2,TOP2B,TRIP12,YWHAZ
IL-8 Signaling	1.42	0.1	BRAF,CCND3,CDH1,FNBP1,GNG10,GNG5,IQGAP1,MAP2K2,MAPK1,NFKB1,PIK3R1,PIK3R2,PLD5,PRKCA,PRKCB,PRKCH,PRKD3,RAC1,RAP1A,RRAS,RRAS2		NAD Signaling Pathway	0.943	0.113	AIFM1,CEBPB,ETFA,H1-10,H1-2,HSPD1,NFKB1,PARP1,PARP10,PARP4,PIK3R1,PRKAA1,RYR1,SIRT1,SIRT2,SIRT6,TRPM2
Pentose Phosphate Pathway (Oxidative Branch)	1.42	0.4	PGD,PGLS		Pyrimidine Deoxyribonucleotides De Novo Biosynthesis I	0.939	0.174	AK1,AK4,NME2,PCK1
Citrulline-Nitric Oxide Cycle	1.42	0.4	ASS1,NOS3		TCA Cycle II (Eukaryotic)	0.939	0.174	DLST,FH,MDH1,MDH2
Tyrosine Degradation I	1.42	0.4	FAH,HPD		Nitric Oxide Signaling in the Cardiovascular System	0.939	0.117	GUCY1A1,HSP90AA1,HSP90AB1,ITPR1,MAP2K2,NOS3,PIK3R1,PRKAA1,PRKAR1A,PRKAR2A,PRKAR2B,PRKCB,PRKCD,PRKD1
Pancreatic Adenocarcinoma Signaling	1.41	0.111	ERBB2,HDAC4,HDAC7,MAP2K2,MAPK1,NFKB1,PIK3R1,PIK3R2,PLD5,RAC1,RALBP1,RB1,SIN3A,SMAD2		Pyrimidine Ribonucleotides De Novo Biosynthesis	0.936	0.146	AK1,AK4,CAD,DHX9,NME2,PCK1
White Adipose Tissue Browning Pathway	1.41	0.109	ADCY5,ADCY6,CAMKK2,CREB1,ITPR2,MAPK1,MS4A2,PRKAB1,PRKAB2,PRKACA,PRKACB,PRKAG2,PRKAR2A,SIRT1,SLC16A1		TNFR2 Signaling	0.932	0.156	IKBKG,JUN,MAP2K4,NFKB1,TNFAIP3
Estrogen-Dependent Breast Cancer Signaling	1.4	0.123	CREB1,HSD17B11,HSD17B6,MAPK1,NFKB1,PIK3R1,PIK3R2,RAP1A,RRAS,RRAS2		GM-CSF Signaling	0.928	0.129	CAMK2D,ETS1,MAP2K2,PIK3R1,PPP3CB,PRKCB,RAF1,SOS1,STAT5B
Pulmonary Fibrosis Idiopathic Signaling Pathway	1.38	0.092	ACTA1,BRAF,CDH1,COL1A1,COL1A2,COL6A5,CTNNB1,EIF4EBP2,EP300,EPHB4,GSK3B,HNF1A,IL6ST,ITGB1,LATS1,MAPK1,MMP15,NFKB1,PIK3R1,PIK3R2,POLR2A,RAP1A,RPS6KA3,RRAS,RRAS2,SMAD2,SRF,SUZ12,VIM,YAP1		Glucocorticoid Receptor Signaling	0.924	0.0962	ANXA1,AR,ARID1A,BAG1,BCL2L11,CD163,CHP1,EGFR,FBP1,FKBP4,GTF2F2,H2-T3,HMGB1,HSP90AA1,HSP90AB1,HSPA8,IKBKG,JUN,KAT2B,KRT18,MAP2K2,MAP2K4,MAP2K7,NCOA2,NCOR1,NCOR2,NFATC1,NFATC3,NFKB1,NOS3,NR3C1,NRIP1,PBRM1,PC,PCK1,PCK2,PHF10,PIK3R1,PLA2G4A,PPP3CB,PRKAA1,PTGES3,RAF1,SMARCA2,SMARCC1,SMARCC2,SOS1,STAT5B,TAB1,TAF11,TAF12,TAF15,TAF3,TAF6,TAF7,TSC22D3
JAK/STAT Signaling	1.36	0.122	MAP2K2,MAPK1,NFKB1,PIK3R1,PIK3R2,PTPN1,PTPN11,RAP1A,RRAS,RRAS2		Ferroptosis Signaling Pathway	0.907	0.114	ACACA,BAP1,BECN1,BRAF,HSPB1,MAP2K2,PEBP1,PRKAA1,RAF1,RBL2,SQSTM1,SREBF2,USP7,WWTR1,YAP1
Valine Degradation I	1.34	0.19	BCKDHA,EHHADH,HADHA,SDS		IL-15 Production	0.879	0.114	ABL1,ABL2,DYRK1A,EGFR,FYN,LMTK2,MAP2K4,MAP2K7,MAP3K11,MST1R,NFKB1,PEAK1,PTK2B,TNK1
Semaphorin Signaling in Neurons	1.33	0.131	ARHGEF12,CFL1,FNBP1,ITGB1,MAPK1,MET,PLXNB1,RAC1		Natural Killer Cell Signaling	0.87	0.106	CFL1,CFL2,COL1A1,COL1A2,FYN,HSPA8,MAP2K2,MAP3K11,MTOR,NCK1,NFATC1,NFATC3,NFKB1,PAK2,PAK4,PIK3R1,PLCG1,PTK2B,PXN,RAF1,SOS1
Glioma Invasiveness Signaling	1.3	0.123	FNBP1,MAPK1,PIK3R1,PIK3R2,RAC1,RAP1A,RRAS,RRAS2,VTN		Superoxide Radicals Degradation	0.87	0.25	CAT,SOD1
IL-2 Signaling	1.3	0.129	MAP2K2,MAPK1,PIK3R1,PIK3R2,PTPN11,RAP1A,RRAS,RRAS2		Pulmonary Healing Signaling Pathway	0.854	0.106	BMPR2,BRAF,CFL1,CFL2,CTNNB1,EGFR,FYN,MAP2K4,NFATC1,NFKB1,NGFR,PRKAA1,PRKCB,PRKCD,PRKD1,RAF1,SOS1,STAT5B,TCF7L2,WWTR1,YAP1
Ubiquinol-10 Biosynthesis (Eukaryotic)	1.3	0.161	BCKDHA,CYP2B6,CYP2D6,DDT,MICAL1		Role of Macrophages, Fibroblasts and Endothelial Cells in Rheumatoid Arthritis	0.839	0.0994	APC,ATF2,C5AR1,CAMK2D,CEBPB,CEBPD,CEBPZ,CHP1,CTNNB1,FN1,IKBKG,IL33,JUN,MAP2K2,MAP2K4,MAP2K7,NFATC1,NFATC3,NFKB1,NGFR,PDIA3,PIK3R1,PLCB2,PLCB3,PLCD1,PLCG1,PLCL1,PPP3CB,PRKCB,PRKCD,PRKD1,RAF1,TCF7L2
Role of Macrophages, Fibroblasts and Endothelial Cells in Rheumatoid Arthritis	1.3	0.0904	APC,AXIN1,CAMK2D,CAMK2G,CREB1,CTNNB1,GSK3B,HNF1A,IL1RAP,IL6ST,MAP2K2,MAPK1,NFATC2,NFKB1,PDIA3,PIK3R1,PIK3R2,PLCD1,PLCG1,PLCL2,PRKCA,PRKCB,PRKCH,PRKD3,RAC1,RAP1A,RRAS,RRAS2,TRAF2,TRAF4		Hepatic Fibrosis Signaling Pathway	0.824	0.0969	APC,ATF2,BMPR2,BRAF,CCDC88A,CEBPB,COL1A1,COL1A2,CTNNB1,DVL3,FNBP1,FOXO1,IKBKG,IL33,IRS2,JUN,MAP2K2,MAP2K4,MAP2K7,MTOR,MYLK,MYLK2,NCF1,NFKB1,NGFR,PDCD4,PIK3R1,PLCG1,PRKAR1A,PRKAR2A,PRKAR2B,PRKCB,PRKCD,PRKD1,PTEN,RAF1,SOS1,TCF7L2,TRPM7,TTN,YAP1
Superpathway of Methionine Degradation	1.29	0.146	AHCYL1,BHMT2,CBS/LOC102724560,GOT2,MAT2A,PCCA		ERK5 Signaling	0.821	0.122	ATF2,EGFR,GAB1,MEF2D,RPS6KA1,RPS6KA3,RPS6KA4,WNK1,YWHAZ
IL-1 Signaling	1.29	0.115	ADCY5,ADCY6,GNG10,GNG5,IL1RAP,MAPK1,NFKB1,PRKACA,PRKACB,PRKAG2,PRKAR2A		Macrophage Alternative Activation Signaling Pathway	0.807	0.104	ADORA2A,AKT1S1,ARG1,ATF2,CEBPB,EIF4EBP1,EPAS1,IL33,IRS1,IRS2,JUN,LAMTOR1,MTOR,NFKB1,NR1H3,NR3C1,PIK3R1,RPS6KA1,RPS6KA4,RPTOR,TSC22D3
UDP-N-acetyl-D-glucosamine Biosynthesis II	1.26	0.333	GFPT1,GFPT2		IL-9 Signaling	0.807	0.143	IRS1,IRS2,NFKB1,PIK3R1,STAT5B
Rapoport-Luebering Glycolytic Shunt	1.26	0.333	BPGM,PGAM1		Fatty Acid β-oxidation I	0.807	0.143	ACAA1,ACAA2,ACSL5,ECI1,EHHADH
GDP-mannose Biosynthesis	1.26	0.333	GPI,MPI		UDP-D-xylose and UDP-D-glucuronate Biosynthesis	0.804	0.5	UGDH
FGF Signaling	1.25	0.116	CREB1,CRK,MAPK1,MET,PIK3R1,PIK3R2,PLCG1,PRKCA,PTPN11,RAC1		4-hydroxyproline Degradation I	0.804	0.5	ALDH4A1
Dopamine Degradation	1.25	0.156	ALDH1A1,MAOA,MAOB,Sult1a1,SULT1C4		Sulfate Activation for Sulfonation	0.804	0.5	PAPSS2
Assembly of RNA Polymerase III Complex	1.22	0.214	GTF3C1,GTF3C2,GTF3C4		Formaldehyde Oxidation II (Glutathione-dependent)	0.804	0.5	ADH5
DNA Double-Strand Break Repair by Non-Homologous End Joining	1.22	0.214	ATM,LIG4,XRCC5		Glycine Biosynthesis I	0.804	0.5	SHMT1
Apelin Cardiac Fibroblast Signaling Pathway	1.21	0.174	NOS3,PRKAB1,PRKAB2,PRKAG2		Glutamate Biosynthesis II	0.804	0.5	GLUD1
Oncostatin M Signaling	1.21	0.14	IL6ST,MAP2K2,MAPK1,RAP1A,RRAS,RRAS2		Glutamate Degradation X	0.804	0.5	GLUD1
Acetone Degradation I (to Methylglyoxal)	1.21	0.14	CBR1,CYP2B6,CYP2C18,CYP2D6,CYP2J2,DHRS1		Caveolar-mediated Endocytosis Signaling	0.796	0.12	ABL1,ALB,CAVIN1,EGFR,FLNA,FLNB,FLNC,FYN,ITSN1
Pyridoxal 5'-phosphate Salvage Pathway	1.2	0.123	BRAF,CDK18,DYRK1A,MAP2K2,MAP3K8,MAPK1,PRKCH,PRPF4B		IL-17A Signaling in Gastric Cells	0.796	0.154	EGFR,JUN,MAP2K4,NFKB1
cAMP-mediated signaling	1.19	0.0932	ADCY5,ADCY6,ADRB2,AKAP1,AKAP11,AKAP12,AKAP13,AKAP9,BRAF,CAMK2D,CAMK2G,CREB1,MAP2K2,MAPK1,PALM2AKAP2,PDE1C,PDE3B,PDE8B,PRKACA,PRKACB,PRKAR2A,RAP1A		Activation of IRF by Cytosolic Pattern Recognition Receptors	0.79	0.123	ADAR,ATF2,IKBKG,JUN,MAP2K4,NFKB1,PIN1,PPIB
Thio-molybdenum Cofactor Biosynthesis	1.18	1	MOCOS		ERB2-ERBB3 Signaling	0.79	0.123	FOXO1,JUN,MAP2K2,PIK3R1,PTEN,RAF1,SOS1,STAT5B
Sorbitol Degradation I	1.18	1	SORD		Endocannabinoid Neuronal Synapse Pathway	0.79	0.107	CACNA1H,CHP1,GNG10,GNG5,GUCY1A1,ITPR1,PDIA3,PLCB2,PLCB3,PLCD1,PLCG1,PLCL1,PPP3CB,PRKAR1A,PRKAR2A,PRKAR2B
Citrulline Degradation	1.18	1	OTC		Small Cell Lung Cancer Signaling	0.788	0.115	ABL1,HDAC3,HDAC4,HDAC7,IKBKG,NFKB1,PIK3R1,PTEN,RBL2,SIN3A,SKP2
D-mannose Degradation	1.18	1	MPI		Citrulline Biosynthesis	0.783	0.222	ARG1,OTC
Endocannabinoid Neuronal Synapse Pathway	1.17	0.101	ADCY5,ADCY6,FAAH,GNG10,GNG5,ITPR2,MAPK1,PDIA3,PLCD1,PLCG1,PLCL2,PRKACA,PRKACB,PRKAG2,PRKAR2A		Folate Transformations I	0.783	0.222	MTHFD1,SHMT1
Role of PI3K/AKT Signaling in the Pathogenesis of Influenza	1.17	0.121	CRK,GSK3B,KPNA3,MAP2K2,MAPK1,NFKB1,PIK3R1,PIK3R2		Pulmonary Fibrosis Idiopathic Signaling Pathway	0.78	0.0982	ATF2,BMPR2,BRAF,CERT1,COL1A1,COL1A2,COL6A1,COL6A3,CTNNB1,EGFR,EIF4EBP1,EIF4EBP2,FN1,FOXO1,JUN,LATS1,MAP2K4,MRTFA,MTOR,NFKB1,PIK3R1,PTEN,PTK2B,RAF1,RPS6KA1,RPS6KA3,RPS6KA4,SOS1,TCF7L2,VIM,WWTR1,YAP1
Fatty Acid Activation	1.14	0.2	ACSL1,SLC27A2,SLC27A5		Tryptophan Degradation X (Mammalian, via Tryptamine)	0.752	0.148	ALDH1A1,ALDH3A2,ALDH4A1,DDC
Human Embryonic Stem Cell Pluripotency	1.14	0.0945	APC,AXIN1,BRAF,CTNNB1,GSK3B,HSP90AB1,HSP90B1,MAP2K2,MAPK1,PIK3R1,PIK3R2,PRKCA,PRKCB,PRKCH,PRKD3,RAP1A,RRAS,RRAS2,SMAD2		Apelin Liver Signaling Pathway	0.752	0.148	COL1A1,COL1A2,IRS1,MAP2K4
Superpathway of Melatonin Degradation	1.14	0.119	CYP2B6,CYP2C18,CYP2D6,CYP2J2,MAOA,MAOB,Sult1a1,SULT1C4		p53 Signaling	0.747	0.112	CASP6,CCNK,CTNNB1,JMY,JUN,KAT2B,PIK3R1,PML,PTEN,SIRT1,TP53BP2
Aspartate Degradation II	1.13	0.286	GOT2,MDH1		Isoleucine Degradation I	0.747	0.167	ACAA2,ACAT2,EHHADH
Estrogen Biosynthesis	1.13	0.133	CYP2B6,CYP2C18,CYP2D6,CYP2J2,HSD17B11,HSD17B6		Superpathway of Geranylgeranyldiphosphate Biosynthesis I (via Mevalonate)	0.747	0.167	ACAA2,ACAT2,MVD
EGF Signaling	1.13	0.125	ITPR2,MAPK1,PIK3R1,PIK3R2,PLCG1,PRKCA,SRF		Role Of Chondrocytes In Rheumatoid Arthritis Signaling Pathway	0.742	0.106	AKT1S1,CEBPB,CEBPD,CEBPZ,CHP1,FN1,IL33,JUN,MAP2K4,MTOR,NFKB1,NGFR,PPP3CB,PRKAA1,RPTOR
Role of MAPK Signaling in Inhibiting the Pathogenesis of Influenza	1.12	0.114	BRAF,MAP2K2,MAPK1,NFKB1,PLA2G4A,PLAAT3,PNPLA2,PRDX6,RPS6KA3		CD40 Signaling	0.74	0.119	IKBKG,JUN,MAP2K2,MAP2K4,MAP2K7,NFKB1,PIK3R1,TNFAIP3
Sumoylation Pathway	1.11	0.107	CDH1,EP300,FNBP1,KDM1A,NFKB1,PML,RAC1,RANBP2,SENP2,SENP3,SIRT1		TWEAK Signaling	0.738	0.135	BAG4,CASP6,CASP7,IKBKG,NFKB1
Bupropion Degradation	1.1	0.16	CYP2B6,CYP2C18,CYP2D6,CYP2J2		Noradrenaline and Adrenaline Degradation	0.738	0.135	ADH4,ADH5,ALDH1A1,ALDH3A2,ALDH4A1
Role of RIG1-like Receptors in Antiviral Innate Immunity	1.09	0.13	EP300,IFIH1,MAVS,NFKB1,TRAF2,TRIM25		CD27 Signaling in Lymphocytes	0.735	0.123	IKBKG,JUN,MAP2K2,MAP2K4,MAP2K7,MAP3K11,NFKB1
Bladder Cancer Signaling	1.09	0.103	CDH1,ERBB2,HDAC4,HDAC7,MAP2K2,MAPK1,MMP15,RAP1A,RB1,RRAS,RRAS2,SIN3A		Sphingosine-1-phosphate Signaling	0.733	0.108	CASP2,CASP6,CASP7,FNBP1,GUCY1A1,PDIA3,PIK3R1,PLCB2,PLCB3,PLCD1,PLCG1,PLCL1,PTK2B
Production of Nitric Oxide and Reactive Oxygen Species in Macrophages	1.09	0.0942	CAT,FNBP1,MAP3K2,MAP3K8,MAPK1,NFKB1,PIK3R1,PIK3R2,PLCG1,PPM1J,PPP1R10,PPP1R11,PRKCA,PRKCB,PRKCH,PRKD3,RAC1,RAP1A		Ephrin A Signaling	0.733	0.128	BCAR1,CFL1,CFL2,FYN,NGFR,PIK3R1
Coronavirus Pathogenesis Pathway	1.09	0.0931	ACE,EIF2A,EIF2AK3,EP300,HDAC4,HDAC7,IFNAR2,MAPK1,MAVS,NFKB1,NUP98,RB1,RPS2,RPS6,RPS8,RPSA,SIN3A,TNPO2,TRIM25		Factors Promoting Cardiogenesis in Vertebrates	0.724	0.105	APC,ATF2,BMPR2,CAMK2D,CTNNB1,MAP2K4,PDIA3,PLCB2,PLCB3,PLCD1,PLCG1,PLCL1,PRKCB,PRKCD,PRKD1,TCF7L2
Tumor Microenvironment Pathway	1.08	0.095	ARG1,BRAF,COL1A1,COL1A2,ITGA5,MAP2K2,MAPK1,MMP15,NFKB1,PIK3R1,PIK3R2,RAC1,RAP1A,RRAS,RRAS2,SLC16A1,SLC2A4		Cell Cycle: G1/S Checkpoint Regulation	0.717	0.118	ABL1,FOXO1,HDAC3,HDAC4,HDAC7,RBL2,SIN3A,SKP2
Role of JAK1 and JAK3 in γc Cytokine Signaling	1.08	0.116	IRS1,MAPK1,PIK3R1,PIK3R2,PTPN11,RAP1A,RRAS,RRAS2		Ketolysis	0.71	0.2	ACAA2,ACAT2
Actin Nucleation by ARP-WASP Complex	1.06	0.108	FNBP1,ITGA5,ITGA6,ITGB1,NCK1,PPP1R12C,RAC1,RAP1A,RRAS,RRAS2		Glycine Betaine Degradation	0.71	0.2	BHMT2,SHMT1
Stearate Biosynthesis I (Animals)	1.05	0.114	ACSL1,CBR1,DHRS1,FASN,SIRT1,SLC27A2,SLC27A5,TECR		IL-17A Signaling in Fibroblasts	0.703	0.132	CEBPB,CEBPD,IKBKG,JUN,NFKB1
Senescence Pathway	1.04	0.087	ATM,BRAF,CAT,CCND3,CDC26,ELF1,EP300,HIPK2,ITPR2,MAP2K2,MAPK1,NFATC2,NFKB1,PDHX,PIK3R1,PIK3R2,PML,PPM1J,RAP1A,RB1,RRAS,RRAS2,SIRT1,SMAD2,SOD2,SQSTM1		nNOS Signaling in Skeletal Muscle Cells	0.703	0.125	CACNA1H,DAG1,DMD,ITPR1,RYR1,SNTB2
Regulation of the Epithelial-Mesenchymal Transition Pathway	1.03	0.0923	APC,AXIN1,BRAF,CDH1,CTNNB1,GSK3B,HNF1A,MAP2K2,MAPK1,MET,NFKB1,PIK3R1,PIK3R2,PTPN11,RAP1A,RRAS,RRAS2,SMAD2		Pyrimidine Ribonucleotides Interconversion	0.703	0.132	AK1,AK4,DHX9,NME2,PCK1
RAN Signaling	1.01	0.176	CSE1L,KPNA3,RANBP2		Glutaryl-CoA Degradation	0.697	0.158	ACAA2,ACAT2,EHHADH
Pregnenolone Biosynthesis	1	0.148	CYP2B6,CYP2D6,FDX1,MICAL1		Erythropoietin Signaling Pathway	0.693	0.102	CTNNB1,HBB,IL33,IRS2,ITPR1,JUN,MAP2K2,MTOR,NFKB1,NOS3,PIK3R1,PLCG1,PRKCB,PRKCD,PRKD1,RAF1,SOS1,STAT5B
Apelin Liver Signaling Pathway	1	0.148	COL1A1,COL1A2,GSK3B,IRS1		Relaxin Signaling	0.693	0.103	BRAF,GNAS,GNG10,GNG5,GUCY1A1,JUN,NFKB1,NOS3,PDE4A,PDE4D,PDE8B,PIK3R1,PRKAR1A,PRKAR2A,PRKAR2B,SMARCC2
Gα12/13 Signaling	0.996	0.0977	ARHGEF1,CDH1,CDH6,CTNNB1,MAP2K2,MAPK1,MEF2A,NFKB1,PIK3R1,PIK3R2,RAP1A,RRAS,RRAS2		Superpathway of Cholesterol Biosynthesis	0.676	0.138	ACAA2,ACAT2,LBR,MVD
Death Receptor Signaling	0.996	0.104	ACIN1,ACTA1,CYCS,GAS2,LMNA,NFKB1,PARP12,PARP4,SPTAN1,TRAF2		Apelin Adipocyte Signaling Pathway	0.656	0.109	CAT,GSTZ1,GUCY1A1,NCF1,PLIN1,PRKAA1,PRKAR1A,PRKAR2A,PRKAR2B,SOD1
Cell Cycle: G2/M DNA Damage Checkpoint Regulation	0.959	0.12	ATM,EP300,HIPK2,TOP2B,TRIP12,YWHAE		Osteoarthritis Pathway	0.652	0.0975	ALPL,ANXA2,ATF2,BMPR2,CASP2,CASP6,CASP7,CEBPB,CTNNA1,CTNNA2,CTNNB1,EPAS1,FN1,HDAC3,HDAC4,HMGB1,MTOR,MYBBP1A,NFKB1,PRKAA1,SIK3,SIRT1,TCF7L2
Isoleucine Degradation I	0.951	0.167	EHHADH,HADHA,SDS		IL-12 Signaling and Production in Macrophages	0.648	0.103	ALB,CEBPB,IKBKG,IRF8,JUN,MAP2K2,MAP2K4,MST1R,NFKB1,PIK3R1,PRKCB,PRKCD,PRKD1,RAB7A
tRNA Charging	0.951	0.128	CARS1,EPRS1,HARS1,HARS2,NARS1		Assembly of RNA Polymerase II Complex	0.648	0.12	TAF11,TAF12,TAF15,TAF3,TAF6,TAF7
Role of PKR in Interferon Induction and Antiviral Response	0.939	0.0956	CYCS,HSP90AB1,HSP90B1,HSPA1A/HSPA1B,HSPA4,HSPA5,HSPA8,IFIH1,IFNAR2,MAPK1,MAVS,NFKB1,PRKRA		Antioxidant Action of Vitamin C	0.648	0.105	GSTO1,IKBKG,MAP2K4,NFKB1,PDIA3,PLA2G4A,PLCB2,PLCB3,PLCD1,PLCG1,PLCL1,STAT5B
Citrulline Biosynthesis	0.939	0.222	ARG1,OTC		FAT10 Cancer Signaling Pathway	0.648	0.12	BMPR2,CTNNB1,IKBKG,NFKB1,NGFR,TCF7L2
Heme Biosynthesis II	0.939	0.222	ALAD,CPOX		Role of MAPK Signaling in Promoting the Pathogenesis of Influenza	0.648	0.105	ATF2,BECN1,BRAF,JUN,MAP2K2,MAP2K4,MAP2K7,NFKB1,NUP153,PLA2G4A,RAF1,RPS6KA3
ID1 Signaling Pathway	0.936	0.0896	APP,BRAF,CTNNB1,EP300,GSK3B,LYN,MAPK1,NFKB1,PARK7,PIK3R1,PIK3R2,PLXNB1,RAP1A,RRAS,RRAS2,SMAD2,VIM,YES1		L-carnitine Biosynthesis	0.644	0.333	BBOX1
Inhibition of ARE-Mediated mRNA Degradation Pathway	0.936	0.0926	DCP1A,EDC4,EXOSC10,MAPK1,PAPOLA,PPM1J,PRKACA,PRKACB,PRKAG2,PRKAR2A,PSMD2,PSMD4,PSMF1,YWHAE,ZFP36L2		Uracil Degradation II (Reductive)	0.644	0.333	DPYD
Role of NANOG in Mammalian Embryonic Stem Cell Pluripotency	0.928	0.0968	APC,AXIN1,CTNNB1,GSK3B,IL6ST,MAP2K2,MAPK1,PIK3R1,PIK3R2,RAP1A,RRAS,RRAS2		Diphthamide Biosynthesis	0.644	0.333	EEF2
UDP-D-xylose and UDP-D-glucuronate Biosynthesis	0.893	0.5	UGDH		Ketogenesis	0.644	0.182	ACAA2,ACAT2
4-hydroxyproline Degradation I	0.893	0.5	HOGA1		NADH Repair	0.644	0.333	GAPDH
Fatty Acid Biosynthesis Initiation II	0.893	0.5	FASN		Proline Degradation	0.644	0.333	ALDH4A1
Cysteine Biosynthesis/Homocysteine Degradation	0.893	0.5	CBS/LOC102724560		Ascorbate Recycling (Cytosolic)	0.644	0.333	GSTO1
GDP-L-fucose Biosynthesis I (from GDP-D-mannose)	0.893	0.5	GMDS		Methionine Salvage II (Mammalian)	0.644	0.333	BHMT2
Glutamate Biosynthesis II	0.893	0.5	GLUD1		Uridine-5'-phosphate Biosynthesis	0.644	0.333	CAD
Glutamate Degradation X	0.893	0.5	GLUD1		Thymine Degradation	0.644	0.333	DPYD
Adipogenesis pathway	0.889	0.0935	CTNNB1,HDAC4,HDAC7,KAT6A,KDM1A,KLF3,KMT2B,RB1,SENP2,SIN3A,SIRT1,SLC2A4,XBP1		Thiosulfate Disproportionation III (Rhodanese)	0.644	0.333	MPST
Pyrimidine Ribonucleotides De Novo Biosynthesis	0.883	0.122	CAD,CTPS1,DHX29,NME2,NUDT5		Glutamate Degradation II	0.644	0.333	GOT1
Retinoate Biosynthesis I	0.851	0.119	ADH1C,ALDH1A1,HSD17B6,RBP5,RDH16		S-adenosyl-L-methionine Biosynthesis	0.644	0.333	MAT1A
Clathrin-mediated Endocytosis Signaling	0.836	0.0865	AAK1,ACTA1,AP3B1,AP3D1,AP5Z1,CLTC,CTTN,EPN1,HSPA8,ITGA5,ITGB1,MET,PIK3R1,PIK3R2,RAC1,SH3BP4,STON2,UBC		Aspartate Biosynthesis	0.644	0.333	GOT1
RANK Signaling in Osteoclasts	0.836	0.0989	MAP2K2,MAP3K2,MAP3K8,MAPK1,NFATC2,NFKB1,PIK3R1,PIK3R2,TRAF2		Role of p14/p19ARF in Tumor Suppression	0.64	0.133	NPM1,PIK3R1,SF3A1,UBTF
NER (Nucleotide Excision Repair, Enhanced Pathway)	0.827	0.0962	COPS5,EP300,ERCC6,GPS1,LIG4,POLD3,POLR2A,TOP2B,UVSSA,XPC		JAK/STAT Signaling	0.64	0.11	CEBPB,JUN,MAP2K2,MTOR,NFKB1,PIK3R1,RAF1,SOS1,STAT5B
Necroptosis Signaling Pathway	0.824	0.0897	CAMK2D,CAMK2G,GLUD1,PGAM5,PLA2G4A,PYGL,RB1,SLC25A13,SLC25A4,TIMM8A,TRAF2,UBC,VDAC1,VDAC2		Mouse Embryonic Stem Cell Pluripotency	0.633	0.106	APC,BMPR2,CTNNB1,DVL3,LIFR,MAP2K2,PIK3R1,RAF1,SOS1,TAB1,TCF7L2
Osteoarthritis Pathway	0.821	0.0847	ANXA2,CREB1,CTNNA1,CTNNB1,HDAC4,HNF1A,IL1RAP,ITGA5,ITGA6,ITGB1,MYBBP1A,NFKB1,PRKAB1,PRKAB2,PRKAG2,PTCH1,RAC1,SIK3,SIRT1,SMAD2		Pancreatic Adenocarcinoma Signaling	0.631	0.103	ABL1,EGFR,HDAC3,HDAC4,HDAC7,MAP2K2,MAP2K4,NFKB1,PIK3R1,RAF1,RALBP1,RBL2,SIN3A
Role of BRCA1 in DNA Damage Response	0.804	0.1	ARID1A,ATM,MDC1,PBRM1,RB1,SMARCA4,SMARCC1,SMARCC2		Superpathway of Methionine Degradation	0.613	0.122	AHCY,BHMT2,FTSJ1,GOT1,MAT1A
Ketogenesis	0.793	0.182	HADHA,HMGCS2		IL-2 Signaling	0.613	0.113	JUN,MAP2K2,PIK3R1,PTK2B,RAF1,SOS1,STAT5B
Cell Cycle Control of Chromosomal Replication	0.788	0.107	CDK10,CDK11B,CDK12,CDK13,CDK18,TOP2B		Histamine Degradation	0.611	0.143	ALDH1A1,ALDH3A2,ALDH4A1
FAT10 Signaling Pathway	0.788	0.107	HTT,PSMD2,PSMD4,PSMF1,SQSTM1,UBE2Z		Fatty Acid α-oxidation	0.611	0.143	ALDH1A1,ALDH3A2,ALDH4A1
Sphingosine-1-phosphate Signaling	0.772	0.0917	ADCY5,ADCY6,FNBP1,MAPK1,PDIA3,PIK3R1,PIK3R2,PLCD1,PLCG1,PLCL2,RAC1		Endoplasmic Reticulum Stress Pathway	0.611	0.143	CALR,CASP7,TAOK3
p38 MAPK Signaling	0.772	0.0917	CREB1,EEF2K,IL1RAP,MAPT,MAX,MEF2A,MKNK1,PLA2G4A,RPS6KA3,SRF,TRAF2		Role Of Osteoclasts In Rheumatoid Arthritis Signaling Pathway	0.6	0.0939	ATF2,BRAF,CBL,CERT1,CHP1,COL1A1,COL1A2,COL6A1,COL6A3,CTNNA1,CTNNA2,CTNNA3,CTNNB1,FNBP1,FOXO1,IKBKG,JUN,MAP2K2,MAP2K4,MAP2K7,NFATC1,NFKB1,NGFR,PIK3R1,PLCG1,PPP3CB,PTK2B,RAF1,SOS1
SPINK1 General Cancer Pathway	0.772	0.101	MAP2K2,MAPK1,PIK3R1,PIK3R2,RAP1A,RRAS,RRAS2		Assembly of RNA Polymerase I Complex	0.588	0.167	POLR1D,UBTF
CD27 Signaling in Lymphocytes	0.764	0.105	CYCS,MAP2K2,MAP3K2,MAP3K8,NFKB1,TRAF2		TGF-β Signaling	0.582	0.104	BMPR2,HNF4A,JUN,MAP2K2,MAP2K4,MAP4K1,RAF1,SOS1,TAB1,TFE3
Oxidative Ethanol Degradation III	0.764	0.105	ACSL1,ALDH1A1,CYP2B6,CYP2C18,CYP2D6,CYP2J2		Dopamine Degradation	0.575	0.125	ALDH1A1,ALDH3A2,ALDH4A1,Sult1a1
BEX2 Signaling Pathway	0.762	0.0976	CTNNB1,ERBB2,GSK3B,HNF1A,MAP2,NFKB1,PPM1J,TSC2		Putrescine Degradation III	0.572	0.136	ALDH1A1,ALDH3A2,ALDH4A1
Putrescine Degradation III	0.759	0.136	ALDH1A1,MAOA,MAOB		Oncostatin M Signaling	0.559	0.116	EPAS1,MAP2K2,RAF1,SOS1,STAT5B
Serotonin Receptor Signaling	0.759	0.111	ADCY5,ADCY6,MAOA,MAOB,PCBD1		Hereditary Breast Cancer Signaling	0.559	0.0986	ARID1A,HDAC3,HDAC4,HDAC7,MLH1,NPM1,PBRM1,PHF10,PIK3R1,PTEN,RPA1,SMARCA2,SMARCC1,SMARCC2
4-1BB Signaling in T Lymphocytes	0.735	0.118	MAP2K2,MAPK1,NFKB1,TRAF2		Induction of Apoptosis by HIV1	0.548	0.108	DAXX,DFFA,IKBKG,MAP2K4,MAP2K7,NFKB1,NGFR
Inhibition of Angiogenesis by TSP1	0.735	0.118	MAPK1,NOS3,SDC1,SDC2		Hypoxia Signaling in the Cardiovascular System	0.547	0.105	ATF2,HSP90AA1,HSP90AB1,JUN,NOS3,PTEN,UBE2O,UBE2Z
Glycine Biosynthesis III	0.733	0.333	AGXT2		Macropinocytosis Signaling	0.547	0.105	ABI1,ACTN4,PIK3R1,PLCG1,PRKCB,PRKCD,PRKD1,USP6NL
Palmitate Biosynthesis I (Animals)	0.733	0.333	FASN		Xenobiotic Metabolism General Signaling Pathway	0.547	0.0979	GSTA3,GSTM5,GSTO1,GSTZ1,MAP2K2,MAP2K4,MAP2K7,MAP3K11,NR1H3,PIK3R1,PRKCB,PRKCD,PRKD1,RAF1
Ascorbate Recycling (Cytosolic)	0.733	0.333	GSTO1		2-ketoglutarate Dehydrogenase Complex	0.538	0.25	DLST
Methionine Salvage II (Mammalian)	0.733	0.333	BHMT2		Phenylethylamine Degradation I	0.538	0.25	ALDH3A2
Inosine-5'-phosphate Biosynthesis II	0.733	0.333	ADSL		Eumelanin Biosynthesis	0.538	0.25	DDT
Uridine-5'-phosphate Biosynthesis	0.733	0.333	CAD		L-cysteine Degradation I	0.538	0.25	GOT1
Anandamide Degradation	0.733	0.333	FAAH		UDP-N-acetyl-D-galactosamine Biosynthesis II	0.538	0.154	GCK,GPI
Biotin-carboxyl Carrier Protein Assembly	0.733	0.333	ACACB		Molybdenum Cofactor Biosynthesis	0.538	0.25	GPHN
Glutamate Degradation II	0.733	0.333	GOT2		MIF Regulation of Innate Immunity	0.535	0.114	CD74,JUN,MAP2K4,NFKB1,PLA2G4A
S-adenosyl-L-methionine Biosynthesis	0.733	0.333	MAT2A		Triacylglycerol Biosynthesis	0.53	0.109	LPIN1,LPIN2,PLPP6,SIRT1,SIRT2,SIRT6
L-serine Degradation	0.733	0.333	SDS		Gα12/13 Signaling	0.529	0.0977	ARHGEF1,CTNNB1,IKBKG,JUN,MAP2K2,MAP2K4,MAP2K7,MEF2D,NFKB1,PIK3R1,PTK2B,PXN,RAF1
Aspartate Biosynthesis	0.733	0.333	GOT2		Hepatic Cholestasis	0.517	0.0942	ABCC2,GUCY1A1,HNF4A,IKBKG,IL33,JUN,MAP2K4,NFKB1,NGFR,NR1H3,PRKAR1A,PRKAR2A,PRKAR2B,PRKCB,PRKCD,PRKD1,SLC4A2,TJP2
Cleavage and Polyadenylation of Pre-mRNA	0.73	0.167	CPSF3,PAPOLA		LXR/RXR Activation	0.51	0.0976	ACACA,AHSG,ALB,FGA,IL33,MLXIPL,NCOR1,NCOR2,NFKB1,NGFR,NR1H3,TTR
Assembly of RNA Polymerase I Complex	0.73	0.167	POLR1A,UBTF		Mitotic Roles of Polo-Like Kinase	0.509	0.104	HSP90AA1,HSP90AB1,PPM1J,PPP2R5A,PPP2R5E,SLK,SMC3
Breast Cancer Regulation by Stathmin1	0.728	0.0758	ACKR4,ADGRG6,ADRB2,ARHGEF1,ARHGEF11,ARHGEF12,ARHGEF15,ARHGEF17,ARHGEF5,ARHGEF6,ARHGEF7,AVPR1A,CAMK2D,CAMK2G,CCND3,CMKLR1,CREB1,GHRHR,GNG10,GNG5,MAP2K2,MAPK1,NFKB1,P2RY2,PIK3R1,PIK3R2,PPM1J,PPP1R10,PPP1R11,PRKACA,PRKACB,PRKAG2,PRKAR2A,PRKCA,PRKCB,PRKCH,PRKD3,RAC1,RAP1A,RB1CC1,RPS6KA3,RRAS,RRAS2,STMN1,TUBA1B		EIF2 Signaling	0.502	0.0925	EIF2AK4,EIF2B5,EIF3A,EIF3C,EIF3F,EIF3G,EIF3J,EIF4G1,EIF4G2,EIF4G3,EIF5,EIF5B,HNRNPA1,MAP2K2,PIK3R1,PPP1CB,RAF1,RPS2,RPS3,RPS8,SOS1
Salvage Pathways of Pyrimidine Ribonucleotides	0.721	0.0928	BRAF,CDK18,DYRK1A,MAP2K2,MAP3K8,MAPK1,NME2,PRKCH,PRPF4B		Coronavirus Pathogenesis Pathway	0.5	0.0931	ABL1,AR,BCL2L11,HDAC3,HDAC4,HDAC7,JUN,MAP2K4,NFKB1,NPM1,NUP98,RAB7A,RBL2,RPS2,RPS3,RPS8,SIN3A,TRIM25,ZC3HAV1
Basal Cell Carcinoma Signaling	0.708	0.0972	APC,AXIN1,CTNNB1,GSK3B,HNF1A,KIF7,PTCH1		Maturity Onset Diabetes of Young (MODY) Signaling	0.493	0.101	ALDOB,APPL1,GAPDH,GCK,HNF1B,HNF4A,NFKB1,PKLR
Role of IL-17F in Allergic Inflammatory Airway Diseases	0.706	0.106	CREB1,MAP2K2,MAPK1,NFKB1,RPS6KA3		Assembly of RNA Polymerase III Complex	0.493	0.143	GTF3C2,SF3A1
Oxidative Phosphorylation	0.706	0.0901	ATP5F1A,ATP5F1B,ATP5F1C,CYB5A,CYB5B,CYCS,NDUFA4,NDUFB10,NDUFB4,NDUFV3		Acyl-CoA Hydrolysis	0.493	0.143	ACOT4,HNF4A
Oxytocin In Spinal Neurons Signaling Pathway	0.703	0.114	AVPR1A,CAMKK1,CAMKK2,SMARCC2		Phenylalanine Degradation IV (Mammalian, via Side Chain)	0.493	0.143	ALDH3A2,GOT1
IL-9 Signaling	0.703	0.114	IRS1,NFKB1,PIK3R1,PIK3R2		Role of Osteoblasts, Osteoclasts and Chondrocytes in Rheumatoid Arthritis	0.492	0.0921	ALPL,APC,BMPR2,CBL,CHP1,COL1A1,CTNNB1,FOXO1,IKBKG,IL33,JUN,MAP2K4,MAP2K7,NFATC1,NFATC3,NFKB1,NGFR,PIK3R1,PPP3CB,PTK2B,TCF7L2
Cyclins and Cell Cycle Regulation	0.703	0.0941	ATM,CCND3,GSK3B,HDAC4,HDAC7,PPM1J,RB1,SIN3A		Role of IL-17A in Arthritis	0.488	0.105	ATF2,MAP2K2,MAP2K4,NFKB1,PIK3R1,RPS6KA1
Oleate Biosynthesis II (Animals)	0.678	0.154	CYB5A,SCD		Ceramide Signaling	0.481	0.0989	JUN,MAP2K4,NFKB1,NGFR,PIK3R1,PPM1J,PPP2R5A,PPP2R5E,RAF1
MIF-mediated Glucocorticoid Regulation	0.674	0.111	CD14,MAPK1,NFKB1,PLA2G4A		Regulation of the Epithelial-Mesenchymal Transition Pathway	0.474	0.0923	APC,BCL9,BRAF,CLDN3,CTNNB1,DVL3,EGFR,ETS1,GAB1,MAP2K2,MAP2K4,MAP2K7,NFKB1,PIK3R1,PSEN1,RAF1,SOS1,TCF7L2
Gαi Signaling	0.67	0.0857	ADCY5,ADCY6,GNG10,GNG5,MAPK1,PRKACA,PRKACB,PRKAG2,PRKAR2A,RAP1A,RRAS,RRAS2		Phospholipases	0.472	0.101	PDIA3,PLA2G4A,PLCB2,PLCB3,PLCD1,PLCG1,PLCL1
Regulation Of The Epithelial Mesenchymal Transition In Development Pathway	0.668	0.092	APC,AXIN1,CDH1,CTNNB1,GSK3B,HNF1A,NFKB1,PTCH1		Role of CHK Proteins in Cell Cycle Checkpoint Control	0.469	0.103	MDC1,PPM1J,PPP2R5A,PPP2R5E,RPA1,TLK1
Role Of Chondrocytes In Rheumatoid Arthritis Signaling Pathway	0.656	0.0851	CAMKK2,IL1RAP,IL6ST,ITGA5,ITGB1,MAPK1,MMP15,NFKB1,PGAM5,PRKAB1,PRKAB2,PRKAG2		MIF-mediated Glucocorticoid Regulation	0.466	0.111	CD74,NFKB1,NR3C1,PLA2G4A
Role of JAK2 in Hormone-like Cytokine Signaling	0.65	0.0968	CCND3,CYP3A7-CYP3A51P,IRS1,PTPN1,PTPN11,SH2B3		iNOS Signaling	0.466	0.106	HMGA1,IKBKG,JUN,NFKB1,TAB1
Melatonin Degradation I	0.65	0.0968	CYP2B6,CYP2C18,CYP2D6,CYP2J2,Sult1a1,SULT1C4		nNOS Signaling in Neurons	0.466	0.106	CHP1,PPP3CB,PRKCB,PRKCD,PRKD1
Noradrenaline and Adrenaline Degradation	0.646	0.108	ADH1C,ALDH1A1,MAOA,MAOB		Regulation of Actin-based Motility by Rho	0.465	0.0957	ARPC1B,BAIAP2,CFL1,FNBP1,MPRIP,MYLK,PAK2,PAK4,PI4KA,PPP1CB,PPP1R12A
Ethanol Degradation IV	0.646	0.12	ACSL1,ALDH1A1,CAT		White Adipose Tissue Browning Pathway	0.465	0.0942	ATF2,CACNA1H,CEBPB,GNAS,GUCY1A1,ITPR1,PLIN1,PRKAA1,PRKAR1A,PRKAR2A,PRKAR2B,SIRT1,SLC16A1
DNA Double-Strand Break Repair by Homologous Recombination	0.629	0.143	ATM,ATRX		Proline Biosynthesis II (from Arginine)	0.458	0.2	OTC
Mevalonate Pathway I	0.629	0.143	HADHA,HMGCS2		Pentose Phosphate Pathway (Oxidative Branch)	0.458	0.2	PGLS
Retinoate Biosynthesis II	0.622	0.25	RBP5		Superpathway of Serine and Glycine Biosynthesis I	0.458	0.2	SHMT1
Heme Degradation	0.622	0.25	BLVRB		Tetrahydrofolate Salvage from 5,10-methenyltetrahydrofolate	0.458	0.2	MTHFD1
Branched-chain α-keto acid Dehydrogenase Complex	0.622	0.25	BCKDHA		CMP-N-acetylneuraminate Biosynthesis I (Eukaryotes)	0.458	0.2	NANS
Heme Biosynthesis from Uroporphyrinogen-III I	0.622	0.25	CPOX		Myo-inositol Biosynthesis	0.458	0.2	INPP5F
Eumelanin Biosynthesis	0.622	0.25	DDT		Galactose Degradation I (Leloir Pathway)	0.458	0.2	GALK1
Methylmalonyl Pathway	0.622	0.25	PCCA		dTMP De Novo Biosynthesis	0.458	0.2	SHMT1
Arginine Degradation I (Arginase Pathway)	0.622	0.25	ARG1		Tyrosine Degradation I	0.458	0.2	GSTZ1
L-cysteine Degradation I	0.622	0.25	GOT2		Acetate Conversion to Acetyl-CoA	0.458	0.2	DIP2A
N-acetylglucosamine Degradation II	0.622	0.25	NAGK		NER (Nucleotide Excision Repair, Enhanced Pathway)	0.458	0.0962	ERCC6,GPS1,HMGN1,POLA1,POLA2,RAD23B,RPA1,TCEA1,TOP2B,USP7
Molybdenum Cofactor Biosynthesis	0.622	0.25	GPHN		Stearate Biosynthesis I (Animals)	0.455	0.1	ACOT4,ACSL5,CBR1,HNF4A,SIRT1,SIRT2,SIRT6
Pyrimidine Ribonucleotides Interconversion	0.62	0.105	CTPS1,DHX29,NME2,NUDT5		Choline Biosynthesis III	0.453	0.133	PCYT1A,PHKA1
D-myo-inositol (1,4,5)-Trisphosphate Biosynthesis	0.613	0.115	PI4KB,PLCD1,PLCG1		Pyroptosis Signaling Pathway	0.451	0.0968	DHX9,HMGB1,MEFV,NFKB1,NGFR,NOL3,PRKAR1A,PRKAR2A,PRKAR2B
Ceramide Signaling	0.599	0.0879	CYCS,NFKB1,PIK3R1,PIK3R2,PPM1J,RAP1A,RRAS,RRAS2		Apelin Muscle Signaling Pathway	0.446	0.104	GNAS,GNG10,GNG5,NOS3,PRKAA1
Role of WNT/GSK-3β Signaling in the Pathogenesis of Influenza	0.593	0.0897	APC,AXIN1,CTNNB1,GSK3B,HNF1A,NCOA2,NCOA3		HOTAIR Regulatory Pathway	0.444	0.092	AR,ATXN1,COL1A1,COL1A2,CTNNB1,FOXA1,HSF1,KDM1A,KMT2A,MRTFA,NFKB1,PIK3R1,PTEN,TCF7L2,VIM
IL-7 Signaling Pathway	0.593	0.0897	CCND3,GSK3B,LYN,MAPK1,MET,PIK3R1,PIK3R2		Glutathione-mediated Detoxification	0.442	0.108	GSTA3,GSTM5,GSTO1,GSTZ1
Telomere Extension by Telomerase	0.585	0.133	TERF2IP,XRCC5		Tryptophan Degradation III (Eukaryotic)	0.442	0.115	ACAA2,ACAT2,EHHADH
Choline Biosynthesis III	0.585	0.133	PHKA1,PLD5		Methionine Degradation I (to Homocysteine)	0.442	0.115	AHCY,FTSJ1,MAT1A
Tryptophan Degradation X (Mammalian, via Tryptamine)	0.58	0.111	ALDH1A1,MAOA,MAOB		PCP (Planar Cell Polarity) Pathway	0.432	0.1	ATF2,DVL3,JUN,JUNB,JUND,MAP2K4
Maturity Onset Diabetes of Young (MODY) Signaling	0.575	0.0886	ALDOB,APOL2,EP300,FOXA2,GAPDH,HNF1A,NFKB1		Chondroitin Sulfate Degradation (Metazoa)	0.418	0.125	CEMIP2,GALNS
PD-1, PD-L1 cancer immunotherapy pathway	0.561	0.0841	GSK3B,LATS1,LCP2,PDCD4,PIK3R1,PIK3R2,PLCG1,PTPN11,YAP1		PEDF Signaling	0.416	0.0952	CASP7,HNF1B,IKBKG,NFKB1,PIK3R1,RAF1,TCF7L2,WASF2
CD40 Signaling	0.553	0.0896	MAP2K2,MAPK1,NFKB1,PIK3R1,PIK3R2,TRAF2		ID1 Signaling Pathway	0.415	0.0896	ABI1,BMPR2,BRAF,CTNNB1,EGFR,ETS1,FN1,FYN,LIFR,NFKB1,NGFR,PIK3R1,PTEN,RAF1,RAP1GAP,TGM2,VIM,ZNF148
Mitotic Roles of Polo-Like Kinase	0.553	0.0896	CDC26,HSP90AB1,HSP90B1,PPM1J,RAD21,SMC1A		Human Embryonic Stem Cell Pluripotency	0.415	0.0896	APC,BMPR2,BRAF,CTNNB1,FOXO1,HSP90AA1,HSP90AB1,LIFR,MAP2K2,MAP2K4,MAP2K7,PIK3R1,PRKCB,PRKCD,PRKD1,RAF1,SOS1,TBX3
IL-17A Signaling in Airway Cells	0.553	0.0896	GSK3B,MAP2K2,MAPK1,NFKB1,PIK3R1,PIK3R2		Melanoma Signaling	0.407	0.1	BRAF,MAP2K2,PIK3R1,PTEN,RAF1
Histidine Degradation VI	0.551	0.107	CYP2B6,CYP2D6,MICAL1		G-Protein Coupled Receptor Signaling	0.406	0.0853	ADORA2A,AMOT,ATF2,BRAF,C5AR1,CAMK2D,CHP1,CRK,CTNNB1,FOXO1,FYN,GNAS,GNG10,GNG5,GPR34,GPRC5B,GRK2,GUCY1A1,IKBKG,JUN,LATS1,MAP2K2,MAP2K4,MAP2K7,MAP3K11,MEF2D,MRTFA,MTOR,MYLK,MYLK2,NFATC1,NFATC3,NFKB1,NPY1R,PAK2,PAK4,PDE4A,PDE4D,PDE8B,PIK3R1,PLCB2,PLCB3,PLCG1,PPP3CB,PRKAR1A,PRKAR2A,PRKAR2B,PRKCB,PTK2B,PXN,RAF1,RAP1GAP,RAPGEF1,RGS14,RPS6KA1,SOS1,TTN,VIPR2,WWTR1,YAP1
Cysteine Biosynthesis III (mammalia)	0.551	0.107	AHCYL1,CBS/LOC102724560,MAT2A		Serotonin and Melatonin Biosynthesis	0.396	0.167	DDC
Granzyme B Signaling	0.544	0.125	CYCS,LMNB2		Arginine Degradation VI (Arginase 2 Pathway)	0.396	0.167	ARG1
Extrinsic Prothrombin Activation Pathway	0.544	0.125	FGA,SERPINC1		Glycine Cleavage Complex	0.396	0.167	GCSH
D-myo-inositol (1,4,5)-trisphosphate Degradation	0.544	0.125	BPNT2,INPP5D		Zymosterol Biosynthesis	0.396	0.167	LBR
IL-12 Signaling and Production in Macrophages	0.542	0.0809	EP300,MAP2K2,MAP3K8,MAPK1,NFKB1,PIK3R1,PIK3R2,PRKCA,PRKCB,PRKCH,PRKD3		Rapoport-Luebering Glycolytic Shunt	0.396	0.167	PGAM1
Arsenate Detoxification I (Glutaredoxin)	0.539	0.2	GSTO1		GDP-mannose Biosynthesis	0.396	0.167	GPI
Proline Biosynthesis II (from Arginine)	0.539	0.2	OTC		Necroptosis Signaling Pathway	0.394	0.0897	CAMK2D,CHP1,GLUD1,GLUL,IKBKG,NGFR,PLA2G4A,PPP3CB,PYGL,RBL2,TAB1,TNIP1,TRPM7,VDAC1
Tetrahydrofolate Salvage from 5,10-methenyltetrahydrofolate	0.539	0.2	MTHFD1		Histidine Degradation VI	0.39	0.107	AMDHD1,HAL,MICAL3
Tetrapyrrole Biosynthesis II	0.539	0.2	ALAD		Cysteine Biosynthesis III (mammalia)	0.39	0.107	AHCY,FTSJ1,MAT1A
CMP-N-acetylneuraminate Biosynthesis I (Eukaryotes)	0.539	0.2	NAGK		Amyloid Processing	0.388	0.098	MAPT,PRKAR1A,PRKAR2A,PRKAR2B,PSEN1
Myo-inositol Biosynthesis	0.539	0.2	BPNT2		FGF Signaling	0.387	0.093	ATF2,CRK,GAB1,ITPR1,PIK3R1,PLCG1,RAF1,SOS1
Lysine Degradation V	0.539	0.2	PIPOX		Regulation Of The Epithelial Mesenchymal Transition In Development Pathway	0.374	0.092	APC,BCL9,CTNNB1,DVL3,NFKB1,PSEN1,SUFU,TCF7L2
2-oxobutanoate Degradation I	0.539	0.2	PCCA		Hepatic Fibrosis / Hepatic Stellate Cell Activation	0.372	0.0876	CERT1,COL1A1,COL1A2,COL6A1,COL6A3,EGFR,FN1,IGFBP3,IGFBP5,MYH10,MYH11,MYH14,MYH2,MYH9,MYO18A,NFKB1,NGFR
Galactose Degradation I (Leloir Pathway)	0.539	0.2	GALK1		Kinetochore Metaphase Signaling Pathway	0.37	0.0901	ENSA,MAD1L1,PPP1CB,PPP1R10,PPP1R12A,PPP1R3D,PPP1R7,PPP2R5A,PPP2R5E,SMC3
Folate Polyglutamylation	0.539	0.2	MTHFD1		Role of PKR in Interferon Induction and Antiviral Response	0.357	0.0882	ATF2,HMGB1,HSP90AA1,HSP90AB1,HSPA8,IKBKG,JUN,MAP2K4,MAP2K7,NFKB1,NPM1,PRKRA
Acetate Conversion to Acetyl-CoA	0.539	0.2	ACSL1		Mismatch Repair in Eukaryotes	0.356	0.111	MLH1,RPA1
Glutathione Redox Reactions I	0.524	0.103	GPX1,GSR,PRDX6		Antiproliferative Role of Somatostatin Receptor 2	0.35	0.0909	BRAF,GNG10,GNG5,GUCY1A1,MAP2K2,PIK3R1,SMARCC2
Superpathway of Cholesterol Biosynthesis	0.524	0.103	HADHA,HMGCS2,LBR		Regulation of Cellular Mechanics by Calpain Protease	0.349	0.0899	ACTN2,ACTN4,CAST,EGFR,PXN,TLN1,TLN2,VCL
April Mediated Signaling	0.523	0.0952	MAPK1,NFATC2,NFKB1,TRAF2		Trehalose Degradation II (Trehalase)	0.346	0.143	GCK
Intrinsic Prothrombin Activation Pathway	0.523	0.0952	COL1A1,COL1A2,FGA,SERPINC1		Acetyl-CoA Biosynthesis I (Pyruvate Dehydrogenase Complex)	0.346	0.143	PDHA1
TGF-β Signaling	0.523	0.0833	EP300,MAP2K2,MAPK1,RAP1A,RRAS,RRAS2,SMAD2,TFE3		NF-κB Activation by Viruses	0.337	0.0897	IKBKG,NFKB1,PIK3R1,PRKCB,PRKCD,PRKD1,RAF1
Hepatic Fibrosis / Hepatic Stellate Cell Activation	0.521	0.0773	CD14,COL1A1,COL1A2,COL6A5,IFNAR2,IGFBP3,IGFBP5,IL1RAP,MET,MYH10,MYH14,MYH9,MYO18A,NFKB1,SMAD2		Toll-like Receptor Signaling	0.337	0.0897	IKBKG,IL33,JUN,MAP2K4,NFKB1,TAB1,TNFAIP3
B Cell Activating Factor Signaling	0.502	0.093	MAPK1,NFATC2,NFKB1,TRAF2		IL-7 Signaling Pathway	0.337	0.0897	FOXO1,FYN,JUN,NFATC1,PIK3R1,SOS1,STAT5B
IL-10 Signaling	0.496	0.0779	BLVRB,CREB1,GSK3B,IL1RAP,IL6ST,INPP5D,MAPK1,NFKB1,PRKAB1,PRKAB2,PRKAG2,SIRT1		Oxytocin In Brain Signaling Pathway	0.33	0.0854	ATF2,CACNA1H,EGFR,GNG10,GNG5,ITPR1,MAP2K2,MEF2D,MTOR,NFKB1,PIK3R1,PLA2G4A,PLCB3,PRKCB,PRKCD,PRKD1,RAF1
Role of IL-17A in Arthritis	0.491	0.0877	MAP2K2,MAPK1,NFKB1,PIK3R1,PIK3R2		Ubiquinol-10 Biosynthesis (Eukaryotic)	0.325	0.0968	DDT,MICAL3,URAD
Serotonin Degradation	0.485	0.0845	ADH1C,ALDH1A1,MAOA,MAOB,Sult1a1,SULT1C4		IL-17A Signaling in Airway Cells	0.324	0.0896	IKBKG,MAP2K2,MAP2K4,NFKB1,PIK3R1,PTEN
MIF Regulation of Innate Immunity	0.48	0.0909	CD14,MAPK1,NFKB1,PLA2G4A		Role of JAK family kinases in IL-6-type Cytokine Signaling	0.324	0.0886	CEBPD,HSP90AA1,HSP90AB1,JUNB,LIFR,MAP2K4,STAT5B
BER (Base Excision Repair) Pathway	0.48	0.0909	HUWE1,MAP2K2,MAPK1,MPG		Gαi Signaling	0.318	0.0857	GNAS,GNG10,GNG5,GUCY1A1,NPY1R,PRKAR1A,PRKAR2A,PRKAR2B,RAF1,RAP1GAP,RGS14,SOS1
Superpathway of Geranylgeranyldiphosphate Biosynthesis I (via Mevalonate)	0.475	0.111	HADHA,HMGCS2		IL-10 Signaling	0.301	0.0844	ATF2,IKBKG,IL33,INPP5D,JUN,MAP2K4,MTOR,NFKB1,PKM,PRKAA1,SIRT1,STAT5B,TAB1
Arginine Degradation VI (Arginase 2 Pathway)	0.474	0.167	ARG1		Neutrophil Extracellular Trap Signaling Pathway	0.286	0.0823	CASP2,CASP6,CASP7,CERT1,CHP1,COL1A1,COL1A2,COL6A1,COL6A3,DOCK1,FYN,HMGB1,ITPR1,MAP2K2,MAP2K4,MAP2K7,MTOR,NCF1,NFKB1,PDIA3,PIK3R1,PLA2G4A,PLCB2,PLCB3,PLCD1,PLCG1,PLCL1,PPP3CB,PRKCB,PRKCD,PRKD1,RAF1,STIM1,VDAC1
Pentose Phosphate Pathway (Non-oxidative Branch)	0.474	0.167	TKT		LPS/IL-1 Mediated Inhibition of RXR Function	0.285	0.0827	ABCC2,ACSL5,ALDH1A1,ALDH1L1,ALDH3A2,ALDH4A1,CAT,GSTA3,GSTM5,GSTO1,GSTZ1,IL33,JUN,MAP2K4,MAP2K7,NDST1,NGFR,NR1H3,PAPSS2,SULT2A1,XPO1
Glycerol Degradation I	0.474	0.167	GK		PD-1, PD-L1 cancer immunotherapy pathway	0.284	0.0841	LATS1,NGFR,PDCD4,PIK3R1,PLCG1,PTEN,SKP2,STAT5B,YAP1
Tryptophan Degradation to 2-amino-3-carboxymuconate Semialdehyde	0.474	0.167	KMO		Valine Degradation I	0.281	0.0952	EHHADH,HIBCH
Zymosterol Biosynthesis	0.474	0.167	LBR		Serotonin Degradation	0.274	0.0845	ADH4,ADH5,ALDH1A1,ALDH3A2,ALDH4A1,Sult1a1
Nicotine Degradation III	0.472	0.0862	AOX1,CYP2B6,CYP2C18,CYP2D6,CYP2J2		Purine Ribonucleosides Degradation to Ribose-1-phosphate	0.27	0.111	PGM2L1
Triacylglycerol Degradation	0.456	0.0847	ABHD2,FAAH,NDST1,PNPLA2,PRDX6		Salvage Pathways of Pyrimidine Deoxyribonucleotides	0.27	0.111	TYMP
IL-13 Signaling Pathway	0.446	0.0776	ARG1,CTNNB1,FOXA2,LYN,MAOA,MAPK1,PIK3R1,PIK3R2,YES1		Oxytocin In Spinal Neurons Signaling Pathway	0.255	0.0857	GUCY1A1,PLCB3,SMARCC2
Amyotrophic Lateral Sclerosis Signaling	0.446	0.0776	ALS2,CAT,CYCS,GPX1,NEFH,PIK3R1,PIK3R2,RAC1,SOD1		Nucleotide Excision Repair Pathway	0.255	0.0857	ERCC6,RAD23B,RPA1
IL-23 Signaling Pathway	0.442	0.087	NFKB1,PIK3R1,PIK3R2,RUNX1		Apelin Cardiac Fibroblast Signaling Pathway	0.241	0.087	NOS3,PRKAA1
GADD45 Signaling	0.44	0.0833	ATM,CCND3,MAPK1,NFKB1,SMAD2		Prostanoid Biosynthesis	0.24	0.1	PTGES3
Gustation Pathway	0.439	0.0739	ADCY5,ADCY6,ITPR2,LRRC8A,LRRC8E,ORAI1,P2RY2,PDE3B,PRKACA,PRKACB,PRKAG2,PRKAR2A,SLC2A4,STIM1,TRPM4		Calcium Transport I	0.24	0.1	ATP2B2
nNOS Signaling in Neurons	0.424	0.0851	PRKCA,PRKCB,PRKCH,PRKD3		IL-22 Signaling	0.224	0.0833	MAP2K4,STAT5B
Ceramide Biosynthesis	0.42	0.143	KDSR		Purine Nucleotides De Novo Biosynthesis II	0.215	0.0909	ADSS1
Thioredoxin Pathway	0.42	0.143	TXNRD3		Dolichyl-diphosphooligosaccharide Biosynthesis	0.215	0.0909	DPM1
Phosphatidylcholine Biosynthesis I	0.42	0.143	PHKA1		Neurovascular Coupling Signaling Pathway	0	0.0819	ADORA2A,CACNA1H,GUCY1A1,ITPR1,MAPT,MPRIP,NOS3,PLA2G4A,PLCB2,PLCB3,PPP1CB,PPP1R12A,PRKAR1A,PRKAR2A,PRKAR2B,RYR1,SLC16A1,SMARCC2,STIM1
MSP-RON Signaling In Macrophages Pathway	0.412	0.0756	ARG1,CREB1,MAPK1,NFKB1,PIK3R1,PIK3R2,RAP1A,RRAS,RRAS2		Wound Healing Signaling Pathway	0	0.0794	BMPR2,CEBPB,CERT1,COL1A1,COL1A2,COL6A1,COL6A3,EGFR,FN1,IL33,JUN,MAP2K2,MAP2K4,MAP2K7,MST1R,NFKB1,NGFR,RAF1,SOS1,VIM
Neuroprotective Role of THOP1 in Alzheimer's Disease	0.391	0.0744	ACE,APP,CREB1,MAPT,PRKACA,PRKACB,PRKAG2,PRKAR2A,YWHAE		IL-13 Signaling Pathway	0	0.069	ARG1,CTNNB1,FYN,IL33,JUN,MTOR,PIK3R1,PRKCD
Histamine Degradation	0.389	0.0952	ALDH1A1,AOC1		CDX Gastrointestinal Cancer Signaling Pathway	0	0.0693	BRAF,CTNNB1,EGFR,HNF4A,IKBKG,IL33,JUN,MAP2K2,NCF1,NFKB1,PIK3R1,PNN,PTEN,TCF7L2
Fatty Acid α-oxidation	0.389	0.0952	ALDH1A1,BCO2		Macrophage Classical Activation Signaling Pathway	0	0.0317	IKBKG,IL33,IRF8,NFKB1,PDHA1,PKM
Ethanol Degradation II	0.387	0.0857	ACSL1,ADH1C,ALDH1A1		Multiple Sclerosis Signaling Pathway	0	0.0405	AIFM1,BRAF,CTNNA3,IL33,NFKB1,NR1H3,PARP1,PARP10,PARP4
Nucleotide Excision Repair Pathway	0.387	0.0857	ERCC6,POLR2A,XPC		Pathogen Induced Cytokine Storm Signaling Pathway	0	0.0377	CASP7,CD163,CERT1,COL1A1,COL1A2,COL6A1,COL6A3,FGA,IL33,JUN,NFKB1,NGFR,RYR1,STAT5B
Histidine Degradation III	0.376	0.125	MTHFD1		Role Of Osteoblasts In Rheumatoid Arthritis Signaling Pathway	0	0.041	ALPL,APC,BMPR2,COL1A1,CTNNB1,IGF2R,IL33,PIK3R1,STAT5B,TCF7L2
Inositol Pyrophosphates Biosynthesis	0.376	0.125	PPIP5K2		S100 Family Signaling Pathway	0	0.0622	ADORA2A,AHNAK,ANXA1,ANXA2,ATF2,BRAF,C5AR1,CACNA1H,CAMK2D,CASP7,CTNNB1,DLC1,EGFR,GPR34,GPRC5B,ITPR1,JUN,MAP2K2,MAP2K4,MAP2K7,MYH9,NCF1,NFKB1,NPY1R,NR3C1,OCLN,PDIA3,PIK3R1,PLA2G4A,PLCB2,PLCB3,PLCD1,PLCG1,PLCL1,PRKAR1A,PRKAR2A,PRKAR2B,PRKCB,PRKCD,PRKD1,RAF1,S100A6,TCF7L2,TPM1,TPM2,TPM3,TPM4,VIPR2
Assembly of RNA Polymerase II Complex	0.375	0.08	POLR2A,TAF11,TAF6L,TAF9		Amyotrophic Lateral Sclerosis Signaling	0	0.0603	ALS2,CASP7,CAT,GLUL,NEFM,PIK3R1,SOD1
FAT10 Cancer Signaling Pathway	0.375	0.08	CTNNB1,GSK3B,NFKB1,SMAD2		Coagulation System	0	0.0286	FGA
Role of JAK family kinases in IL-6-type Cytokine Signaling	0.374	0.0759	HSP90AB1,HSP90B1,IL6ST,MAPK1,PTPN11,SERPINA10		Mitochondrial Dysfunction	0	0.0643	AIFM1,ATP5PD,CAT,COX4I1,COX6A1,LRRK2,MAP2K4,PDHA1,PSEN1,UQCRC1,VDAC1
Interferon Signaling	0.369	0.0833	IFI6,IFNAR2,MX1		Role of RIG1-like Receptors in Antiviral Innate Immunity	0	0.0652	IKBKG,NFKB1,TRIM25
Iron homeostasis signaling pathway	0.369	0.0725	ABCB10,ATP6V0A2,CYBRD1,HBB,ISCU,MAPK1,PCBP1,SLC39A14,SLC46A1,SMAD2		Role of Pattern Recognition Receptors in Recognition of Bacteria and Viruses	0	0.0513	C5AR1,IL33,MAP2K4,NFKB1,PIK3R1,PRKCB,PRKCD,PRKD1
Induction of Apoptosis by HIV1	0.367	0.0769	CYCS,NFKB1,SLC25A13,SLC25A4,TRAF2		TREM1 Signaling	0	0.039	NFKB1,PLCG1,STAT5B
Superpathway of D-myo-inositol (1,4,5)-trisphosphate Metabolism	0.366	0.0909	BPNT2,INPP5D		Role of NFAT in Regulation of the Immune Response	0	0.0231	ATF2,CABIN1,CHP1,FYN,GNAS,GNG10,GNG5,IKBKG,ITPR1,JUN,KPNA4,MAP2K2,MEF2D,NFATC1,NFATC3,NFKB1,PIK3R1,PLCB2,PLCB3,PLCG1,PPP3CB,RAF1,SOS1,XPO1
Nicotine Degradation II	0.354	0.0758	AOX1,CYP2B6,CYP2C18,CYP2D6,CYP2J2		FcγRIIB Signaling in B Lymphocytes	0	0.0131	CACNA1H,DOK1,INPP5D,ITPR1,MAP2K4,PIK3R1,SOS1
TWEAK Signaling	0.352	0.0811	CYCS,NFKB1,TRAF2		CCR5 Signaling in Macrophages	0	0.024	CACNA1H,GNAS,GNG10,GNG5,ITPR1,JUN,MAP2K4,PLCG1,PRKCB,PRKCD,PRKD1,PTK2B
Glutathione-mediated Detoxification	0.352	0.0811	GSTA3,GSTM5,GSTO1		Calcium-induced T Lymphocyte Apoptosis	0	0.0196	CABIN1,CHP1,ITPR1,MEF2D,PLCG1,PPP3CB,PRKCB,PRKCD,PRKD1
Kinetochore Metaphase Signaling Pathway	0.345	0.0721	BUB3,CDC26,CENPA,MACROH2A1,PPP1R10,PPP1R11,RAD21,SMC1A		Cytotoxic T Lymphocyte-mediated Apoptosis of Target Cells	0	0.00706	CASP6,CASP7,DFFA
Role of Pattern Recognition Receptors in Recognition of Bacteria and Viruses	0.341	0.0705	CREB1,IFIH1,MAPK1,MAVS,NFKB1,PIK3R1,PIK3R2,PRKCA,PRKCB,PRKCH,PRKD3		Lymphotoxin β Receptor Signaling	0	0.0545	IKBKG,NFKB1,PIK3R1
Phosphatidylethanolamine Biosynthesis II	0.338	0.111	PCYT2		IL-17 Signaling	0	0.0481	ATF2,CEBPB,HSP90AA1,HSP90AB1,IL33,JUN,MAP2K4,NFKB1,PIK3R1
Leucine Degradation I	0.338	0.111	MCCC1		Airway Pathology in Chronic Obstructive Pulmonary Disease	0	0.00847	IL33
Folate Transformations I	0.338	0.111	MTHFD1		CTLA4 Signaling in Cytotoxic T Lymphocytes	0	0.0296	AP1M2,BCL10,CLTA,CLTC,FYN,GRAP2,H2-T3,JUN,MAP2K4,NCK1,NFATC1,NFATC3,NFKB1,PIK3R1,PLCG1,PPM1J,PPP2R5A,PPP2R5E
S100 Family Signaling Pathway	0.336	0.0674	ABCC1,ACKR4,ADGRG6,ADRB2,AHNAK,ANXA2,APP,ATP5F1A,ATP5F1B,ATP5F1C,AVPR1A,BRAF,CAMK2D,CAMK2G,CDH1,CMKLR1,COPS5,CREB1,CTNNB1,ERBB2,GHRHR,GSK3B,HNF1A,IQGAP1,ITPR2,MAP2K2,MAP3K8,MAPK1,MMP15,MYH9,NCL,NFKB1,P2RY2,PDIA3,PIK3R1,PIK3R2,PLA2G4A,PLCD1,PLCG1,PLCL2,PRKACA,PRKACB,PRKAG2,PRKAR2A,PRKCA,PRKCB,PRKCH,PRKD3,RAC1,SMAD2,TPM1,TRAF2		Airway Inflammation in Asthma	0	0.0303	IL33
IL-17A Signaling in Fibroblasts	0.334	0.0789	GSK3B,MAPK1,NFKB1		T Helper Cell Differentiation	0	0.00212	NGFR
Neurovascular Coupling Signaling Pathway	0.332	0.069	APP,ITPR2,MAPT,MPRIP,NOS3,PLA2G4A,PLAAT3,PNPLA2,PRDX6,PRKACA,PRKACB,PRKAG2,PRKAR2A,SLC16A1,SMARCC2,STIM1		CD28 Signaling in T Helper Cells	0	0.0309	ARPC1B,BCL10,CHP1,FYN,GRAP2,IKBKG,ITPR1,JUN,MAP2K2,MAP2K4,NFATC1,NFATC3,NFKB1,PIK3R1,PLCG1,PPP3CB
Tumoricidal Function of Hepatic Natural Killer Cells	0.321	0.0833	AIFM1,CYCS		IL-15 Signaling	0	0.0151	AKT1S1,MAP2K2,MTOR,NFKB1,PIK3R1,RAF1,RPTOR,STAT5B
Inhibition of Matrix Metalloproteases	0.319	0.0769	MMP15,SDC1,SDC2		Role of Cytokines in Mediating Communication between Immune Cells	0	0.0185	IL33
Phototransduction Pathway	0.317	0.0741	PRKACA,PRKACB,PRKAG2,PRKAR2A		Dendritic Cell Maturation	0	0.0302	ATF2,COL1A1,COL1A2,FSCN1,IKBKG,IL33,IRF8,MAP2K4,NFKB1,NGFR,PDIA3,PIK3R1,PLCB2,PLCB3,PLCD1,PLCG1,PLCL1,TAB1
Regulation of Actin-based Motility by Rho	0.308	0.0696	ACTA1,CFL1,FNBP1,ITGA5,ITGA6,ITGB1,MPRIP,RAC1		Cardiomyocyte Differentiation via BMP Receptors	0	0.0741	ATF2,BMPR2
Prostanoid Biosynthesis	0.305	0.1	PTGES3		Docosahexaenoic Acid (DHA) Signaling	0	0.0526	FOXO1,PIK3R1
Calcium Transport I	0.305	0.1	ATP2B2		ICOS-ICOSL Signaling in T Helper Cells	0	0.0256	CAMK2D,CHP1,GRAP2,IKBKG,INPP5D,ITPR1,NFATC1,NFATC3,NFKB1,PIK3R1,PLCG1,PPP3CB,PTEN
Ketolysis	0.305	0.1	HADHA		Lipid Antigen Presentation by CD1	0	0.00482	CALR,PDIA3
Triacylglycerol Biosynthesis	0.305	0.0727	DGAT1,LPIN2,PLPP6,SIRT1		Cell Cycle Regulation by BTG Family Proteins	0	0.0789	PPM1J,PPP2R5A,PPP2R5E
IL-17A Signaling in Gastric Cells	0.284	0.0769	MAPK1,NFKB1		HMGB1 Signaling	0	0.0719	FNBP1,HMGB1,IL33,JUN,KAT2B,KAT7,MAP2K2,MAP2K4,MAP2K7,NFKB1,NGFR,PIK3R1
Role of JAK1, JAK2 and TYK2 in Interferon Signaling	0.284	0.0769	IFNAR2,NFKB1		Role of NANOG in Mammalian Embryonic Stem Cell Pluripotency	0	0.0726	APC,BMPR2,CTNNB1,GAB1,LIFR,MAP2K2,PIK3R1,RAF1,SOS1
Methionine Degradation I (to Homocysteine)	0.284	0.0769	AHCYL1,MAT2A		CREB Signaling in Neurons	0	0.0577	ADORA2A,ATF2,BMPR2,C5AR1,CACNA1H,CAMK2D,EGFR,GNAS,GNG10,GNG5,GPR34,GPRC5B,GUCY1A1,IGF2R,ITPR1,MAP2K2,NGFR,NPY1R,PDIA3,PIK3R1,PLCB2,PLCB3,PLCD1,PLCG1,PLCL1,PRKAR1A,PRKAR2A,PRKAR2B,PRKCB,PRKCD,PRKD1,RAF1,RPS6KA1,SOS1,VIPR2
Purine Nucleotides De Novo Biosynthesis II	0.277	0.0909	ADSL		Type I Diabetes Mellitus Signaling	0	0.0118	HSPD1,IKBKG,MAP2K4,MAP2K7,NFKB1,NGFR
Dolichyl-diphosphooligosaccharide Biosynthesis	0.277	0.0909	ALG3		Basal Cell Carcinoma Signaling	0	0.0694	APC,CTNNB1,DVL3,SUFU,TCF7L2
Role of CHK Proteins in Cell Cycle Checkpoint Control	0.269	0.069	ATM,MDC1,PPM1J,RAD17		Primary Immunodeficiency Signaling	0	0.0169	IKBKG
Glycogen Degradation II	0.253	0.0833	PYGL		Allograft Rejection Signaling	0	0.00205	H2-T3
NAD biosynthesis II (from tryptophan)	0.23	0.0769	KMO		Bladder Cancer Signaling	0	0.0776	ABL1,EGFR,HDAC3,HDAC4,HDAC7,MAP2K2,RAF1,RBL2,SIN3A
Cholesterol Biosynthesis I	0.23	0.0769	LBR		Graft-versus-Host Disease Signaling	0	0.00224	IL33
NAD Phosphorylation and Dephosphorylation	0.23	0.0769	NADK2		p70S6K Signaling	0	0.0396	EEF2,EEF2K,EGFR,IRS1,MAP2K2,MAPT,MTOR,PDIA3,PIK3R1,PLCB2,PLCB3,PLCD1,PLCG1,PLCL1,PPM1J,PPP2R5A,PPP2R5E,PRKCB,PRKCD,PRKD1,RAF1,SOS1,YWHAZ
Cholesterol Biosynthesis II (via 24,25-dihydrolanosterol)	0.23	0.0769	LBR		Colorectal Cancer Metastasis Signaling	0	0.0812	APC,APPL1,BRAF,CTNNB1,EGFR,FNBP1,GNAS,GNG10,GNG5,GRK2,GUCY1A1,JUN,MAP2K2,MAP2K4,MLH1,NFKB1,PIK3R1,PRKAR1A,PRKAR2A,PRKAR2B,SOS1,TCF7L2
Cholesterol Biosynthesis III (via Desmosterol)	0.23	0.0769	LBR		G Protein Signaling Mediated by Tubby	0	0.0214	ABL1,GNAS,GNG10,GNG5,GRAP2,IFT43,NCK1,PLCB2,PLCB3,PLCG1
UDP-N-acetyl-D-galactosamine Biosynthesis II	0.23	0.0769	GPI		Communication between Innate and Adaptive Immune Cells	0	0.00107	IL33
Glycogen Degradation III	0.21	0.0714	PYGL		Crosstalk between Dendritic Cells and Natural Killer Cells	0	0.0549	CAMK2D,FSCN1,NFKB1,TLN1,TLN2
Pyroptosis Signaling Pathway	0	0.0645	MAPK1,NFKB1,PRKACA,PRKACB,PRKAG2,PRKAR2A		Systemic Lupus Erythematosus Signaling	0	0.0187	CBL,CD2BP2,CREM,HNRNPA2B1,IL33,INPP5D,JUN,LSM14A,LSM7,MTOR,NFATC1,NFATC3,PIK3R1,PLCG1,PRPF38A,PRPF40B,PRPF4B,RNPC3,SNRPA1,SOS1
Wound Healing Signaling Pathway	0	0.0635	COL1A1,COL1A2,COL6A5,IL1RAP,ITGA6,ITGB1,MAP2K2,MAPK1,NFKB1,PRKCA,RAC1,RAP1A,RRAS,RRAS2,TRAF2,VIM		CDC42 Signaling	0	0.0434	APC,ARHGEF6,ARPC1B,ATF2,BAIAP2,CDC42BPA,CFL1,CFL2,CLIP1,EXOC1,EXOC3,FNBP1L,H2-T3,IQGAP2,JUN,MAP2K4,MAP3K11,MPRIP,MYLK,PAK2,PAK4,PARD3,PPP1CB,PPP1R12A,RAF1
CDX Gastrointestinal Cancer Signaling Pathway	0	0.0545	BRAF,CTNNB1,GSK3B,HNF1A,MAP2K2,MAPK1,NFKB1,PIK3R1,PIK3R2,PNN,RAC1		FAK Signaling	0	0.048	ADORA2A,APC,ARHGAP35,ARHGEF6,ARHGEF7,ARPC1B,ASAP1,BCAR1,BCAR3,BMPR2,C5AR1,COL1A1,COL1A2,CRK,CTNNB1,DOCK1,EGFR,ELF1,ELF2,ETS1,ETS2,FYN,GIT1,GIT2,GPR34,GPRC5B,IL33,JUN,MAP2K2,MAP2K4,MTOR,NCK1,NFKB1,NPY1R,PAK2,PAK4,PCDH12,PIK3R1,PLCG1,PTEN,PTPN12,PTPRA,PXN,RAF1,RB1CC1,SDCBP,SH3GL1,SOS1,TCF7L2,VIPR2
Macrophage Classical Activation Signaling Pathway	0	0.0265	CD14,IFNAR2,NFKB1,PDHX,SUZ12		Retinoic acid Mediated Apoptosis Signaling	0	0.0667	CRABP2,PARP1,PARP10,PARP4
Multiple Sclerosis Signaling Pathway	0	0.045	AIFM1,BRAF,MAPK1,NCOA3,NFATC2,NFKB1,PARP12,PARP4,SLC4A1,SUZ12		Phospholipase C Signaling	0	0.0419	AHNAK,ARHGEF1,ARHGEF11,ARHGEF12,ARHGEF15,ARHGEF16,ARHGEF17,ARHGEF18,ARHGEF2,ARHGEF5,ARHGEF6,ARHGEF7,ATF2,CHP1,FNBP1,FYN,GNAS,GNG10,GNG5,GRAP2,GUCY1A1,HDAC3,HDAC4,HDAC7,ITPR1,MAP2K2,MEF2D,MPRIP,NFATC1,NFATC3,NFKB1,PEBP1,PLA2G4A,PLCB2,PLCB3,PLCD1,PLCG1,PPP1CB,PPP1R12A,PPP3CB,PRKCB,PRKCD,PRKD1,RAF1,RPS6KA3,SOS1,TGM2
Pathogen Induced Cytokine Storm Signaling Pathway	0	0.0377	AP3B1,CDH1,COL1A1,COL1A2,COL6A5,FGA,IFIH1,IFNAR2,IL1RAP,IL6ST,LYST,MAPK1,NFKB1,SLC2A4		Altered T Cell and B Cell Signaling in Rheumatoid Arthritis	0	0.00213	IL33,NFKB1
Role Of Osteoblasts In Rheumatoid Arthritis Signaling Pathway	0	0.0492	APC,AXIN1,COL1A1,CTNNB1,GSK3B,HNF1A,IGF2R,IL6ST,MAPK1,MMP15,PIK3R1,PIK3R2		Atherosclerosis Signaling	0	0.0526	ALB,COL1A1,COL1A2,GLG1,IL33,NFKB1,PLA2G4A
Macrophage Alternative Activation Signaling Pathway	0	0.0495	ABCA1,ARG1,CREB1,CSF1R,IRS1,MAPK1,NFKB1,PIK3R1,PIK3R2,SCARB1		Estrogen-Dependent Breast Cancer Signaling	0	0.0741	ATF2,EGFR,JUN,NFKB1,PIK3R1,STAT5B
Coagulation System	0	0.0571	FGA,SERPINC1		Glioma Invasiveness Signaling	0	0.0274	FNBP1,PIK3R1
Activation of IRF by Cytosolic Pattern Recognition Receptors	0	0.0462	IFIH1,MAVS,NFKB1		Breast Cancer Regulation by Stathmin1	0	0.0791	ADORA2A,ARHGEF1,ARHGEF11,ARHGEF12,ARHGEF15,ARHGEF16,ARHGEF17,ARHGEF18,ARHGEF2,ARHGEF5,ARHGEF6,ARHGEF7,ATF2,C5AR1,CAMK2D,GNG10,GNG5,GPR34,GPRC5B,JUN,MAP2K2,MTOR,NFKB1,NPY1R,PIK3R1,PLCB2,PLCB3,PPM1J,PPP1CB,PPP1R10,PPP1R12A,PPP1R3D,PPP1R7,PPP2R5A,PPP2R5E,PRKAR1A,PRKAR2A,PRKAR2B,PRKCB,PRKCD,PRKD1,RAF1,RB1CC1,RLIM,RPS6KA3,SOS1,VIPR2
TREM1 Signaling	0	0.0649	ITGA5,ITGB1,MAPK1,NFKB1,PLCG1		Neuroprotective Role of THOP1 in Alzheimer's Disease	0	0.0579	MAPT,MME,PRKAR1A,PRKAR2A,PRKAR2B,PRSS22,THOP1
Role of NFAT in Regulation of the Immune Response	0	0.0203	GNG10,GNG5,GSK3B,ITPR2,KPNA3,LCP2,LYN,MAP2K2,MAPK1,MEF2A,MS4A2,NFATC2,NFKB1,ORAI1,PIK3R1,PIK3R2,PLCG1,RAP1A,RCAN1,RRAS,RRAS2		Regulation of IL-2 Expression in Activated and Anergic T Lymphocytes	0	0.0325	BCL10,CHP1,FYN,IKBKG,JUN,MAP2K2,MAP2K4,MAP2K7,NFATC1,NFATC3,NFKB1,PLCG1,PPP3CB,RAF1,SOS1
FcγRIIB Signaling in B Lymphocytes	0	0.015	INPP5D,ITPR2,LYN,PIK3R1,PIK3R2,RAP1A,RRAS,RRAS2		Role of WNT/GSK-3β Signaling in the Pathogenesis of Influenza	0	0.0641	APC,CTNNB1,DVL3,NCOA2,TCF7L2
CCR5 Signaling in Macrophages	0	0.018	GNG10,GNG5,ITPR2,MAPK1,PLCG1,PRKCA,PRKCB,PRKCH,PRKD3		NUR77 Signaling in T Lymphocytes	0	0.0253	CABIN1,CHP1,H2-T3,HDAC7,MAP2K2,MEF2D,NFATC1,PPP3CB,PRKCB,PRKCD,PRKD1,RPS6KA3,SIN3A
IL-22 Signaling	0	0.0417	MAPK1		PKCθ Signaling in T Lymphocytes	0	0.0323	BCL10,CACNA1H,CAMK2D,CHP1,FYN,GRAP2,IKBKG,ITPR1,JUN,MAP2K4,MAP3K11,NFATC1,NFATC3,NFKB1,PIK3R1,PLCG1,PPP3CB,SOS1
Calcium-induced T Lymphocyte Apoptosis	0	0.0196	EP300,ITPR2,NFATC2,ORAI1,PLCG1,PRKCA,PRKCB,PRKCH,PRKD3		Role of MAPK Signaling in the Pathogenesis of Influenza	0	0.0714	ATF2,MAP2K2,MAP2K4,MAP2K7,PLA2G4A,RAF1
Cytotoxic T Lymphocyte-mediated Apoptosis of Target Cells	0	0.00235	CYCS		Role of PI3K/AKT Signaling in the Pathogenesis of Influenza	0	0.0758	CRK,MAP2K2,MLH1,NFKB1,PIK3R1
IL-17 Signaling	0	0.0642	GSK3B,HSP90AB1,HSP90B1,MAPK1,NFKB1,PIK3R1,PIK3R2,RAP1A,RRAS,RRAS2,SRSF1,TRAF2		Role of Hypercytokinemia/hyperchemokinemia in the Pathogenesis of Influenza	0	0.0233	IL33,NFKB1
CTLA4 Signaling in Cytotoxic T Lymphocytes	0	0.0329	CLTC,GSK3B,ITGB1,LCP2,LYN,MAPK1,NCK1,NFATC2,NFKB1,PIK3R1,PIK3R2,PLCG1,PLD5,PPM1J,PTPN11,RAC1,RAP1A,RRAS,RRAS2,YES1		Antiproliferative Role of TOB in T Cell Signaling	0	0.00469	RPS6KA1,SKP2
T Helper Cell Differentiation	0	0.00212	IL6ST		MSP-RON Signaling Pathway	0	0.0345	MST1R,PIK3R1
CD28 Signaling in T Helper Cells	0	0.0193	ITPR2,LCP2,MAP2K2,NFATC2,NFKB1,PIK3R1,PIK3R2,PLCG1,PTPN11,RAC1		OX40 Signaling Pathway	0	0.00837	H2-T3,JUN,MAP2K4,NFKB1
IL-15 Signaling	0	0.0151	MAP2K2,MAPK1,NFKB1,PIK3R1,PIK3R2,RAP1A,RRAS,RRAS2		PI3K Signaling in B Lymphocytes	0	0.0508	ABL1,ATF2,ATF7,BCL10,CAMK2D,CBL,CHP1,FYN,IKBKG,INPP5D,IRS1,IRS2,ITPR1,JUN,MAP2K2,NFATC1,NFATC3,NFKB1,PDIA3,PIK3AP1,PIK3R1,PLCB2,PLCB3,PLCD1,PLCG1,PLCL1,PPP3CB,PRKCB,PTEN,RAF1
Dendritic Cell Maturation	0	0.0185	COL1A1,COL1A2,CREB1,MAPK1,NFKB1,PDIA3,PIK3R1,PIK3R2,PLCD1,PLCG1,PLCL2		Extrinsic Prothrombin Activation Pathway	0	0.0625	FGA
ICOS-ICOSL Signaling in T Helper Cells	0	0.0237	CAMK2D,CAMK2G,INPP5D,ITPR2,LCP2,NFATC2,NFKB1,PIK3R1,PIK3R2,PLCG1,RAC1,TRAT1		Intrinsic Prothrombin Activation Pathway	0	0.0714	COL1A1,COL1A2,FGA
Lipid Antigen Presentation by CD1	0	0.00241	PDIA3		Role of JAK1, JAK2 and TYK2 in Interferon Signaling	0	0.0769	NFKB1,RAF1
Cell Cycle Regulation by BTG Family Proteins	0	0.0526	PPM1J,RB1		Role of JAK2 in Hormone-like Cytokine Signaling	0	0.0645	IRS1,IRS2,SH2B3,STAT5B
HMGB1 Signaling	0	0.0659	FNBP1,KAT6A,MAP2K2,MAPK1,NFKB1,PIK3R1,PIK3R2,RAC1,RAP1A,RRAS,RRAS2		Role of JAK1 and JAK3 in γc Cytokine Signaling	0	0.0725	IRS1,IRS2,PIK3R1,PTK2B,STAT5B
CREB Signaling in Neurons	0	0.061	ACKR4,ADCY5,ADCY6,ADGRG6,ADRB2,AVPR1A,CAMK2D,CAMK2G,CMKLR1,CREB1,EP300,GHRHR,GNG10,GNG5,IGF2R,ITPR2,MAP2K2,MAPK1,P2RY2,PDIA3,PIK3R1,PIK3R2,PLCD1,PLCG1,PLCL2,POLR2A,PRKACA,PRKACB,PRKAG2,PRKAR2A,PRKCA,PRKCB,PRKCH,PRKD3,RAP1A,RRAS,RRAS2		Actin Nucleation by ARP-WASP Complex	0	0.0753	ARPC1B,BAIAP2,FNBP1,NCK1,PPP1R12A,SOS1,VASP
Type I Diabetes Mellitus Signaling	0	0.0118	CYCS,HSPD1,IL1RAP,MAPK1,NFKB1,TRAF2		Transcriptional Regulatory Network in Embryonic Stem Cells	0	0.0741	HNF4A,SET,SMARCAD1,TRIM24
Primary Immunodeficiency Signaling	0	0.0169	RFX5		Estrogen-mediated S-phase Entry	0	0.0385	SKP2
p70S6K Signaling	0	0.0379	EEF2K,IRS1,LYN,MAP2K2,MAPK1,MAPT,PDIA3,PIK3R1,PIK3R2,PLCD1,PLCG1,PLCL2,PPM1J,PRKCA,PRKCB,PRKCH,PRKD3,RAP1A,RPS6,RRAS,RRAS2,YWHAE		GADD45 Signaling	0	0.05	MAP2K4,MAP2K7,NFKB1
G Protein Signaling Mediated by Tubby	0	0.0107	GNG10,GNG5,LCP2,NCK1,PLCG1		Heparan Sulfate Biosynthesis	0	0.0227	NDST1,SULT2A1
Crosstalk between Dendritic Cells and Natural Killer Cells	0	0.0659	ACTA1,CAMK2D,CAMK2G,NECTIN2,NFKB1,TLN1		Fatty Acid Activation	0	0.0667	ACSL5
Systemic Lupus Erythematosus Signaling	0	0.0178	HNRNPC,INPP5D,LSM12,LSM14A,LYN,MAPK1,NFATC2,PIK3R1,PIK3R2,PLCG1,PRPF40A,PRPF40B,PRPF4B,RAP1A,RNPC3,RRAS,RRAS2,SART1,SNRNP70		Retinoate Biosynthesis I	0	0.0476	ADH4,ALDH1A1
CDC42 Signaling	0	0.026	APC,ARHGEF6,CFL1,CLIP1,DIAPH3,FNBP1L,GSK3B,IQGAP1,IQGAP2,ITGA5,ITGA6,ITGB1,MAPK1,MPRIP,PARD3		Thyroid Hormone Metabolism II (via Conjugation and/or Degradation)	0	0.025	Sult1a1
FAK Signaling	0	0.0365	ACKR4,ADGRG6,ADRB2,APC,ARHGEF6,ARHGEF7,AVPR1A,CDH1,CMKLR1,COL1A1,COL1A2,CRK,CTNNB1,ELF1,ERBB2,GHRHR,GSK3B,HNF1A,IL6ST,ITGA5,ITGA6,ITGB1,MAP2K2,MAPK1,MET,NCK1,NCOA3,NFKB1,P2RY2,PIK3R1,PIK3R2,PLCG1,RAC1,RAP1A,RB1CC1,RRAS,RRAS2,SPARCL1		Nicotine Degradation III	0	0.0172	AOX1
Retinoic acid Mediated Apoptosis Signaling	0	0.05	CYCS,PARP12,PARP4		Heparan Sulfate Biosynthesis (Late Stages)	0	0.0247	NDST1,SULT2A1
Role of Osteoblasts, Osteoclasts and Chondrocytes in Rheumatoid Arthritis	0	0.0658	APC,AXIN1,COL1A1,CSF1R,CTNNB1,GSK3B,HNF1A,IL1RAP,ITGA5,MAPK1,NFATC2,NFKB1,PIK3R1,PIK3R2,TRAF2		Glutathione Redox Reactions I	0	0.0345	GSTZ1
Phospholipase C Signaling	0	0.0401	ADCY5,ADCY6,AHNAK,ARHGEF1,ARHGEF11,ARHGEF12,ARHGEF15,ARHGEF17,ARHGEF5,ARHGEF6,ARHGEF7,CREB1,EP300,FNBP1,GNG10,GNG5,HDAC4,HDAC7,ITGA5,ITGA6,ITGB1,ITPR2,LCP2,LYN,MAP2K2,MAPK1,MARCKS,MEF2A,MPRIP,NFATC2,NFKB1,PEBP1,PLA2G4A,PLCD1,PLCG1,PLD5,PRKCA,PRKCB,PRKCH,PRKD3,RAC1,RAP1A,RPS6KA3,RRAS,RRAS2		tRNA Splicing	0	0.0652	PDE4A,PDE4D,PDE8B
Altered T Cell and B Cell Signaling in Rheumatoid Arthritis	0	0.00106	NFKB1		Melatonin Degradation I	0	0.0161	Sult1a1
Atherosclerosis Signaling	0	0.0526	COL1A1,COL1A2,NFKB1,PLA2G4A,PLAAT3,PNPLA2,PRDX6		γ-linolenate Biosynthesis II (Animals)	0	0.0526	ACSL5
Regulation of IL-2 Expression in Activated and Anergic T Lymphocytes	0	0.0216	MAP2K2,MAPK1,NFATC2,NFKB1,PLCG1,RAC1,RAP1A,RRAS,RRAS2,SMAD2		Triacylglycerol Degradation	0	0.0169	NDST1
NUR77 Signaling in T Lymphocytes	0	0.0234	CYCS,EP300,HDAC7,MAP2K2,MAP3K2,MAPK1,PRKCA,PRKCB,PRKCH,PRKD3,RPS6KA3,SIN3A		Chondroitin Sulfate Biosynthesis	0	0.0345	NDST1,SULT2A1
PKCθ Signaling in T Lymphocytes	0	0.0287	CAMK2D,CAMK2G,ITPR2,LCP2,MAP3K2,MAP3K8,MAPK1,NFATC2,NFKB1,PIK3R1,PIK3R2,PLCG1,RAC1,RAP1A,RRAS,RRAS2		Dermatan Sulfate Biosynthesis	0	0.0333	NDST1,SULT2A1
TNFR1 Signaling	0	0.0588	CYCS,NFKB1,TRAF2		Cholesterol Biosynthesis I	0	0.0769	LBR
TNFR2 Signaling	0	0.0625	NFKB1,TRAF2		tRNA Charging	0	0.0256	EPRS1
Role of Hypercytokinemia/hyperchemokinemia in the Pathogenesis of Influenza	0	0.0349	IFNAR2,MX1,NFKB1		Dermatan Sulfate Biosynthesis (Late Stages)	0	0.0426	NDST1,SULT2A1
Antiproliferative Role of TOB in T Cell Signaling	0	0.00704	MAPK1,RB1,SMAD2		Dermatan Sulfate Degradation (Metazoa)	0	0.0588	CEMIP2
MSP-RON Signaling Pathway	0	0.0517	ACTA1,PIK3R1,PIK3R2		Nicotine Degradation II	0	0.0303	AOX1,INMT
OX40 Signaling Pathway	0	0.00418	NFKB1,TRAF2		Mitochondrial L-carnitine Shuttle Pathway	0	0.0526	ACSL5
PI3K Signaling in B Lymphocytes	0	0.0372	CAMK2D,CAMK2G,CREB1,INPP5D,IRS1,ITPR2,LYN,MAP2K2,MAPK1,NFATC2,NFKB1,PDIA3,PIK3R1,PIK3R2,PLCD1,PLCG1,PLCL2,PRKCB,RAC1,RAP1A,RRAS,RRAS2		Cholesterol Biosynthesis II (via 24,25-dihydrolanosterol)	0	0.0769	LBR
Transcriptional Regulatory Network in Embryonic Stem Cells	0	0.0556	CDYL,KAT6A,SET		Methylglyoxal Degradation III	0	0.0625	ADH4,CBR1
iNOS Signaling	0	0.0638	CD14,MAPK1,NFKB1		Chondroitin Sulfate Biosynthesis (Late Stages)	0	0.04	NDST1,SULT2A1
nNOS Signaling in Skeletal Muscle Cells	0	0.0417	DMD,ITPR2		Cholesterol Biosynthesis III (via Desmosterol)	0	0.0769	LBR
Estrogen-mediated S-phase Entry	0	0.0385	RB1		Superpathway of Melatonin Degradation	0	0.0149	Sult1a1
Heparan Sulfate Biosynthesis	0	0.0455	GLCE,NDST1,PRDX6,SULT1C4		Pregnenolone Biosynthesis	0	0.0741	FDX1,MICAL3
Thyroid Hormone Metabolism II (via Conjugation and/or Degradation)	0	0.05	Sult1a1,SULT1C4		Acetone Degradation I (to Methylglyoxal)	0	0.0233	CBR1
Heparan Sulfate Biosynthesis (Late Stages)	0	0.0494	GLCE,NDST1,PRDX6,SULT1C4		Oxidative Ethanol Degradation III	0	0.0702	ALDH1A1,ALDH3A2,ALDH4A1,DIP2A
Androgen Biosynthesis	0	0.0476	HSD17B6		DNA damage-induced 14-3-3σ Signaling	0	0.0652	CASP2,CASP6,CASP7
CDP-diacylglycerol Biosynthesis I	0	0.04	CDS2		Inhibition of Matrix Metalloproteases	0	0.0513	RECK,SDC2
tRNA Splicing	0	0.0652	PDE1C,PDE3B,PDE8B		Agranulocyte Adhesion and Diapedesis	0	0.0619	C5AR1,CLDN23,CLDN3,FN1,GLG1,IL33,MSN,MYH10,MYH11,MYH14,MYH2,MYH9,MYO18A
The Visual Cycle	0	0.0435	RBP5		Granulocyte Adhesion and Diapedesis	0	0.0423	C5AR1,CLDN23,CLDN3,GLG1,IL33,MSN,NGFR,SDC2
Pyrimidine Deoxyribonucleotides De Novo Biosynthesis I	0	0.0435	NME2		TEC Kinase Signaling	0	0.0294	FNBP1,FYN,GNAS,GNG10,GNG5,GTF2I,MAP2K4,NFKB1,PAK2,PAK4,PIK3R1,PLCG1,PRKCB,PRKCD,PRKD1,PTK2B,STAT5B
Chondroitin Sulfate Biosynthesis	0	0.0345	NDST1,SULT1C4		Vitamin-C Transport	0	0.0435	GSTO1
Dermatan Sulfate Biosynthesis	0	0.0333	NDST1,SULT1C4		STAT3 Pathway	0	0.0741	BMPR2,EGFR,IGF2R,MAP2K2,MAP2K4,MAP3K11,MAP3K20,MAP3K21,NGFR,RAF1
1D-myo-inositol Hexakisphosphate Biosynthesis II (Mammalian)	0	0.0588	INPP5D		Oxidative Phosphorylation	0	0.036	ATP5PD,COX4I1,COX6A1,UQCRC1
Dermatan Sulfate Biosynthesis (Late Stages)	0	0.0426	NDST1,SULT1C4		SAPK/JNK Signaling	0	0.0398	ATF2,CRK,DAXX,GAB1,GNG10,GNG5,HNRNPK,IRS1,JUN,MAP2K4,MAP2K7,MAP3K11,MAP3K20,MAP4K1,MAPK8IP3,NFATC1,NFATC3,PIK3R1,SOS1,TAB1
Phosphatidylglycerol Biosynthesis II (Non-plastidic)	0	0.037	CDS2		GABA Receptor Signaling	0	0.0606	CACNA1H,DNM1,GNAS,GNG10,GNG5,GPHN,GUCY1A1,ITPR1
D-myo-inositol (1,3,4)-trisphosphate Biosynthesis	0	0.0588	INPP5D		IL-4 Signaling	0	0.0416	AKT1S1,ARG1,ATF2,CERT1,COL1A1,COL1A2,COL6A1,COL6A3,EIF4EBP1,GAB1,IRS1,IRS2,MAPKAP1,MTOR,NFIL3,NFKB1,NR3C1,PIK3R1,PRR5,RICTOR,RPS6KA1,RPTOR,SOS1,TGM2
TCA Cycle II (Eukaryotic)	0	0.0435	MDH1		Antigen Presentation Pathway	0	0.0769	CALR,CD74,PDIA3
Retinol Biosynthesis	0	0.0426	PNPLA2,RBP5		B Cell Receptor Signaling	0	0.0504	ABL1,APBB1IP,ATF2,BCL10,CAMK2D,CFL1,CFL2,ETS1,FOXO1,GAB1,IKBKG,INPP5D,INPP5F,JUN,MAP2K2,MAP2K4,MAP2K7,MAP3K11,MTOR,NFATC1,NFATC3,NFKB1,PIK3AP1,PIK3R1,PPP3CB,PRKCB,PTEN,PTK2B,RAF1,SOS1,SYNJ1,SYNJ2
Methylglyoxal Degradation III	0	0.0625	CBR1,DHRS1		Serotonin Receptor Signaling	0	0.0667	DDC,GUCY1A1,PCBD1
Chondroitin Sulfate Biosynthesis (Late Stages)	0	0.04	NDST1,SULT1C4		Phototransduction Pathway	0	0.0741	GUCY1A1,PRKAR1A,PRKAR2A,PRKAR2B
DNA damage-induced 14-3-3σ Signaling	0	0.0435	ATM,RAD17		Glutamate Receptor Signaling	0	0.0606	GLUL,GNG10,GNG5,SLC17A1
Agranulocyte Adhesion and Diapedesis	0	0.0476	ACKR4,ACTA1,CLDN5,ITGA5,ITGB1,MMP15,MYH10,MYH14,MYH9,MYO18A		Notch Signaling	0	0.0526	NUMBL,PSEN1
Granulocyte Adhesion and Diapedesis	0	0.0423	ACKR4,CLDN5,IL1RAP,ITGB1,MMP15,SDC1,SDC2,SDC3		NF-κB Signaling	0	0.028	BCL10,BMPR2,BRAF,EGFR,IGF2R,IKBKG,IL33,MAP2K7,NFKB1,NGFR,PIK3R1,PRKCB,RAF1,TAB1,TNFAIP3,TNIP1
TEC Kinase Signaling	0	0.0346	ACTA1,FNBP1,GNG10,GNG5,GTF2I,ITGA5,ITGA6,ITGB1,LYN,MS4A2,NFKB1,PIK3R1,PIK3R2,PLCG1,PRKCA,PRKCB,PRKCH,PRKD3,RAC1,YES1		T Cell Receptor Signaling	0	0.0438	AKT1S1,ATF2,BCL10,CBL,CHP1,CTNNB1,FYN,GRAP2,H2-T3,IKBKG,JUN,MAP2K2,MAP2K4,MAP2K7,MTOR,NCK1,NFATC1,NFATC3,NFKB1,PIK3R1,PLCG1,PPP3CB,PTK2B,RAF1,RPTOR,SOS1,TCF7L2
STAT3 Pathway	0	0.0593	IGF2R,IL6ST,MAP2K2,MAPK1,RAC1,RAP1A,RRAS,RRAS2		Gustation Pathway	0	0.0394	CACNA1H,GUCY1A1,ITPR1,PLCB2,PRKAR1A,PRKAR2A,PRKAR2B,STIM1
PCP (Planar Cell Polarity) Pathway	0	0.05	JUND,RAC1,VANGL1		Phagosome Formation	0	0.0705	ADORA2A,AP1M2,APBB1IP,ARPC1B,BCAR1,BCL10,C5AR1,CFL1,CFL2,CLIP1,DOCK1,FN1,FYN,GPR34,GPRC5B,ITPR1,MAP2K2,MAP2K4,MAP2K7,MRC2,MTOR,MYH10,MYH11,MYH14,MYH2,MYH9,MYLK,MYLK2,MYO18A,NPY1R,PAK2,PAK4,PI4KA,PIK3R1,PLA2G4A,PLCG1,PRKCB,PRKCD,PRKD1,PTK2B,RAF1,RAPGEF1,SAP130,SOS1,TLN1,TLN2,TTN,VIPR2,WASF2
Toll-like Receptor Signaling	0	0.0641	CD14,MAPK1,NFKB1,TRAF4,UBC		Phagosome Maturation	0	0.0443	CALR,DYNC1I2,DYNC1LI2,EEA1,NCF1,RAB7A,VPS37C
SAPK/JNK Signaling	0	0.0279	CRK,GNG10,GNG5,IRS1,MAP3K2,MAPK8IP1,MAPK8IP3,PIK3R1,PIK3R2,RAC1,RAP1A,RRAS,RRAS2,TRAF2		Inflammasome pathway	0	0.05	NFKB1
GABA Receptor Signaling	0	0.0606	ADCY5,ADCY6,GNG10,GNG5,GPHN,ITPR2,SLC6A13,UBC		Th1 and Th2 Activation Pathway	0	0.064	BMPR2,CHD4,IL33,JUN,NFATC1,NFATC3,NFIL3,NFKB1,PIK3R1,PSEN1,STAT5B
IL-4 Signaling	0	0.0277	ARG1,COL1A1,COL1A2,COL6A5,CREB1,IRS1,MAOA,MAPK1,NFATC2,NFIL3,NFKB1,PIK3R1,PIK3R2,RAP1A,RRAS,RRAS2		Th1 Pathway	0	0.0492	NFATC1,NFATC3,NFIL3,NFKB1,PIK3R1,PSEN1
Antigen Presentation Pathway	0	0.0256	PDIA3		Th2 Pathway	0	0.0584	BMPR2,CHD4,IL33,JUN,NFKB1,PIK3R1,PSEN1,STAT5B
B Cell Receptor Signaling	0	0.0331	CAMK2D,CAMK2G,CFL1,CREB1,GSK3B,INPP5D,LYN,MAP2K2,MAP3K2,MAP3K8,MAPK1,NFATC2,NFKB1,PIK3R1,PIK3R2,PRKCB,PTPN11,RAC1,RAP1A,RRAS,RRAS2		Neuroinflammation Signaling Pathway	0	0.0599	ATF2,BMPR2,CHP1,CTNNB1,GLUL,HMGB1,IKBKG,JUN,MAP2K4,MAPT,NCF1,NFATC1,NFATC3,NFKB1,PIK3R1,PLA2G4A,PLCG1,PPP3CB,PSEN1
WNT/β-catenin Signaling	0	0.0632	APC,AXIN1,CDH1,CTNNB1,EP300,GSK3B,HNF1A,MARK2,PPM1J,TLE1,UBC		Iron homeostasis signaling pathway	0	0.0725	BMPR2,CD163,EGFR,EPAS1,HBB,ISCU,MCOLN1,SKP2,STAT5B,TFR2
Glutamate Receptor Signaling	0	0.0455	GNG10,GNG5,SLC17A1		Th17 Activation Pathway	0	0.0124	HSP90AA1,HSP90AB1,MTOR,NFATC1,NFATC3,NFKB1
NF-κB Signaling	0	0.0263	BRAF,EP300,GSK3B,IGF2R,MAP3K8,NFKB1,PIK3R1,PIK3R2,PRKACA,PRKACB,PRKCB,RAP1A,RRAS,RRAS2,TRAF2		SPINK1 General Cancer Pathway	0	0.058	EGFR,MAP2K2,PIK3R1,RAF1
T Cell Receptor Signaling	0	0.0292	CTNNB1,GSK3B,HNF1A,ITGB1,LCP2,MAP2K2,MAPK1,NCK1,NFATC2,NFKB1,PIK3R1,PIK3R2,PLCG1,PTPN11,RAC1,RAP1A,RRAS,RRAS2		T Cell Exhaustion Signaling Pathway	0	0.0212	BMPR2,FOXO1,JUN,MAP2K4,MTOR,NFATC1,NFATC3,PIK3R1,PLCG1,PPM1J,PPP2R5A,PPP2R5E
G-Protein Coupled Receptor Signaling	0	0.0654	ACKR4,ADCY5,ADCY6,ADGRG6,ADRB2,AVPR1A,BRAF,CAMK2D,CAMK2G,CMKLR1,CREB1,CRK,CTNNB1,GHRHR,GNG10,GNG5,GSK3B,LATS1,MAP2K2,MAP3K2,MAP3K8,MAPK1,MEF2A,MKNK1,NFATC2,NFKB1,P2RY2,PDE1C,PDE3B,PDE8B,PIK3R1,PIK3R2,PLCG1,PRKACA,PRKACB,PRKAG2,PRKAR2A,PRKCA,PRKCB,RAC1,RAP1A,RRAS,RRAS2,SRF,TTN,YAP1		IL-23 Signaling Pathway	0	0.0435	NFKB1,PIK3R1
Phagosome Formation	0	0.0604	ACKR4,ADGRG6,ADRB2,AVPR1A,CD14,CFL1,CLIP1,CMKLR1,GHRHR,ITGA5,ITGA6,ITGB1,ITPR2,LYN,MAP2K2,MAPK1,MARCKS,MYH10,MYH14,MYH9,MYO18A,P2RY2,PIK3R1,PIK3R2,PLA2G4A,PLAAT3,PLCG1,PLD5,PNPLA2,PRDX6,PRKCA,PRKCB,PRKCH,PRKD3,RAC1,RAP1A,RRAS,RRAS2,TLN1,TTN,VTN,YES1		Systemic Lupus Erythematosus In T Cell Signaling Pathway	0	0.0451	AKT1S1,ATF2,CASP2,CASP6,CASP7,CBL,CHP1,CREM,DNMT1,ELF1,FNBP1,H2-T3,ITPR1,JUN,MAP2K2,MAP2K4,MAP2K7,MSN,MTOR,NOS3,PIK3R1,PLCG1,PPM1J,PPP2R5A,PPP2R5E,PPP3CB,RPTOR,SOS1,STIM1
Phagosome Maturation	0	0.0506	ATP6V0A2,DYNC1I2,NAPA,NAPG,PRDX6,RAC1,STX1B,TUBA1B		Systemic Lupus Erythematosus In B Cell Signaling Pathway	0	0.0399	BCL10,BCL2L11,CBL,CHP1,CTNNB1,FOXO1,FYN,GAB1,IL33,INPP5D,INPP5F,JUN,MAP2K2,MTOR,NFATC1,NFATC3,NFKB1,PIK3AP1,PIK3R1,PPP3CB,PRKCB,PRKCD,PRKD1,RAF1,RASGRP2,SHE,SOS1,SYNJ1,SYNJ2
Inflammasome pathway	0	0.05	NFKB1		Coronavirus Replication Pathway	0	0.0667	BAG3,HNRNPA1,PI4KB
Th1 and Th2 Activation Pathway	0	0.0349	CHD4,NFATC2,NFIL3,NFKB1,PIK3R1,PIK3R2		Tumor Microenvironment Pathway	0	0.0726	ARG1,BRAF,COL1A1,COL1A2,FN1,FOXO1,JUN,MAP2K2,NFKB1,PIK3R1,RAF1,SLC16A1,TNC
Th1 Pathway	0	0.041	NFATC2,NFIL3,NFKB1,PIK3R1,PIK3R2		MSP-RON Signaling In Macrophages Pathway	0	0.0756	ARG1,ATF2,ETV3,IKBKG,JUN,MST1R,NFKB1,PIK3R1,SOS1
Th2 Pathway	0	0.0365	CHD4,NFATC2,NFKB1,PIK3R1,PIK3R2		Complement System	0	0.027	C5AR1
Neuroinflammation Signaling Pathway	0	0.0536	APP,BIRC6,CREB1,CSF1R,CTNNB1,GSK3B,MAPK1,MAPT,NFATC2,NFKB1,PIK3R1,PIK3R2,PLA2G4A,PLCG1,RAC1,SLC6A13,SOD2		Eicosanoid Signaling	0	0.0143	PLA2G4A
Th17 Activation Pathway	0	0.0103	HSP90AB1,HSP90B1,NFATC2,NFKB1,RUNX1
SPINK1 Pancreatic Cancer Pathway	0	0.0333	CPD,SMAD2
T Cell Exhaustion Signaling Pathway	0	0.0229	FOXP1,IFNAR2,MAPK1,NFATC2,PIK3R1,PIK3R2,PLCG1,PPM1J,PTPN11,RAP1A,RRAS,RRAS2,SMAD2
Systemic Lupus Erythematosus In T Cell Signaling Pathway	0	0.028	CREB1,ELF1,FNBP1,MAP2K2,MAPK1,NFATC2,NOS3,ORAI1,PIK3R1,PIK3R2,PLCG1,PPM1J,RAC1,RAP1A,RRAS,RRAS2,STIM1,YES1
Systemic Lupus Erythematosus In B Cell Signaling Pathway	0	0.0386	CCND3,CTNNB1,GSK3B,IFIH1,IFNAR2,IL6ST,INPP5D,LYN,MAP2K2,MAPK1,MAVS,NFATC2,NFKB1,PIK3R1,PIK3R2,PRKCA,PRKCB,PRKCH,PRKD3,PTPN11,RAC1,RAP1A,RASGRP2,RRAS,RRAS2,TRAF2,TRAF4,YES1
Eicosanoid Signaling	0	0.0571	PLA2G4A,PLAAT3,PNPLA2,PRDX6

## Sheet: DV-OV-pho
Ingenuity Canonical Pathways	BgRatio	pvalue	Molecules
Longevity regulating pathway - multiple species	63/6504	1.38e-06	A0A1D5QB09/A0A1D5QWE9/A0A5F8A2S3/F6PLF0/F6RLH5/F7D2T8/F7EP57/F7H3G0/H9Z897/Q8HXQ0/F7FDD1/H9EPL6/F6XQD8
Spliceosome	149/6504	1.16e-05	A0A1D5QUA9/A0A5F8A2S3/F6R8Y2/F6RLH5/G7N8K3/F7AJ92/H9G1L4/G7NA92/H9ELV2/H9FTS3/H9ZCA8/Q5TM65/F6ZI22/H9FPH8/H9G185/F7HE23/H9FYE8/H9H310/I0FLE0
Legionellosis	46/6504	0.000537955	G7N138/A0A5F8A2S3/B3Y6B8/F6RLH5/F6S0D1/H9FTU5/F7DJM1/H9EPW4
Insulin resistance	112/6504	0.000719597	A0A1D5QB09/A0A1D5QWE9/F6S0D1/F6WEB2/F7AMV1/F7B6C1/F7EP57/F7FTD2/G7MML9/F7GN87/H9Z053/H9EPL6/F6XQD8
Antigen processing and presentation	62/6504	0.000965253	A0A1D5QUV8/A0A5F8A2S3/F7GST0/F6RLH5/F6W4X0/F7C3R1/A0A5F8ARZ4/F7FF43/H9FY30
Protein processing in endoplasmic reticulum	168/6504	0.0016187	I0FG44/A0A5F7ZE51/A0A5F8A2S3/F7GST0/F6RLH5/F6V7D5/F6W4X0/F7B5P3/F7C3R1/F7H3G0/G7NP88/I0FUR4/A0A5F8ARZ4/F7GZD6/H9EPW4/H9YX93
SNARE interactions in vesicular transport	45/6504	0.00234987	F6UL51/G7MFC1/G7NQX9/H9EME4/F6ZVQ1/F7DJM1/F7ATP9
Proximal tubule bicarbonate reclamation	26/6504	0.0038733	F7HE86/F6R9U7/F7GY84/H9Z7V8/F6TQ14
Lipid and atherosclerosis	207/6504	0.00556113	Q6GUQ8/A0A1D5QUV8/F7GH95/A0A5F8A2S3/F7GST0/B3Y6B8/F6RLH5/F6S0D1/F6WEB2/F7BV42/F7C3R1/F7EP57/H9FTU5/I0FUR4/A0A1D5QBW1/A0A5F8ARZ4/F6XQD8
Thyroid hormone signaling pathway	116/6504	0.00868917	F7HE86/F7FBA0/F6ZIH3/F7EP57/F7GY84/G7MJ18/H9FYP5/H9Z897/F7GNE4/A0A1D5QBW1/F6XQD8
Arginine and proline metabolism	46/6504	0.0114168	F6TQJ2/H9EWR2/F6WEB2/F7GG87/F6TU01/H9H2W0
Bile secretion	60/6504	0.0117789	F7HE86/F6U6W6/F7GY84/H9FYP5/F6TQ14/A0A5F8A314/F6SYV4
Prostate cancer	109/6504	0.0150338	F7GST0/F6S0D1/F7EP57/G7MML9/I0FUR4/I2CVJ1/F7GNE4/A0A1D5QBW1/A0A5F8ARZ4/F6XQD8
Renal cell carcinoma	79/6504	0.0165068	A0A1D5QF51/F7GH95/F7EP57/H9FQ57/H9Z053/A0A1D5QBW1/H9ERY6/F6XQD8
Circadian rhythm	37/6504	0.0176965	A0A1D5QPA1/A0A1D5QWE9/F7DIW5/G7NDI0/H9EPL6
Arginine biosynthesis	15/6504	0.0224369	F6WEB2/H9Z7V8/H9ESN2
Protein export	27/6504	0.0242952	F7B5P3/F7C3R1/F7H6U6/F7DHR2
Neurotrophin signaling pathway	119/6504	0.0261609	A0A1D5QB09/F7GH95/F6S0D1/F6W719/F7EP57/H9FQ57/H9Z053/A0A1D5QBW1/F7GQ23/F6XQD8
Insulin signaling pathway	137/6504	0.0272694	A0A1D5QB09/A0A1D5QWE9/I0FI56/F7B6C1/F7EP57/F7FTD2/H9FQ57/A0A1D5QBW1/H9ETG8/H9EPL6/F6XQD8
Biosynthesis of nucleotide sugars	42/6504	0.0292113	H9Z0R8/A0A1D5Q620/F7GN87/F6WHT9/H9EV43
Pentose and glucuronate interconversions	17/6504	0.0315433	H9Z0R8/F6XVN0/A0A1D5Q620
Chronic myeloid leukemia	90/6504	0.033253	F6S0D1/F7EP57/H9FQ57/H9Z897/I2CVJ1/H9Z053/A0A1D5QBW1/F6XQD8
Glucagon signaling pathway	108/6504	0.0355581	A0A1D5QWE9/I0FI56/F7AMV1/F7FTD2/G7MML9/H9ETG8/H9EPL6/F7HBM4/F6XQD8
Aldosterone-regulated sodium reabsorption	31/6504	0.0382898	A0A1D5QB09/F7HE86/F7EP57/F7GY84
Estrogen signaling pathway	127/6504	0.0385851	A0A5F8A2S3/F7GST0/F6RLH5/F6VBK4/F6WEB2/F7EP57/G7MML9/I0FUR4/A0A5F8ARZ4/F6XQD8
Longevity regulating pathway	93/6504	0.039315	A0A1D5QB09/A0A1D5QWE9/F6PLF0/F6S0D1/F7EP57/G7MML9/H9EPL6/F6XQD8
Adipocytokine signaling pathway	77/6504	0.0405402	A0A1D5QB09/A0A1D5QWE9/F6S0D1/H9Z053/F7GUH7/H9EPL6/F6XQD8
Pentose phosphate pathway	32/6504	0.0423776	F7HRC7/F7GIV7/H9FSJ0/H9EV43
Tight junction	150/6504	0.0479542	A0A1D5QUV8/A0A1D5QWE9/F7GH95/A0A1D5QZ63/A0A1D5R5P8/F7BAD3/A0A1D5Q7U6/H9EPL6/F6RQF6/F6WTL5/F6ZBM4
Glycolysis / Gluconeogenesis	64/6504	0.0493475	A0A5F8A477/I2CWU4/F7HRC7/I0FUG9/H9EV43/F7HBM4
Ferroptosis	49/6504	0.0518898	A0A1D5Q778/F7F2L7/G7NA92/F7GUH7/A0A1D5R0G5
Apelin signaling pathway	134/6504	0.0523828	A0A1D5QWE9/A0A1D5RGW5/F6VW34/F6WEB2/F6XHP0/F7FXP0/H9FYP5/H9EPG6/H9EPL6/F6XQD8
Glycine, serine and threonine metabolism	36/6504	0.0610875	F6Z3Z0/H9EWR2/I0FUG9/F7CZP8
Carbon metabolism	120/6504	0.0621509	F6Z3Z0/A0A5F8A477/F6PLF0/H9Z7V8/I2CWU4/F7HRC7/F7GIV7/H9FSJ0/F7HBM4
Sulfur metabolism	10/6504	0.0624131	F7ENR1/I2CVY8
Fc gamma R-mediated phagocytosis	85/6504	0.0631333	F6RIS3/F7BV42/F7EP57/H9FQ57/F7BAD3/G7MXF7/F6XQD8
VEGF signaling pathway	52/6504	0.0640534	F6WEB2/F7EP57/A0A1D5QBW1/F6XTF7/F6XQD8
Bacterial invasion of epithelial cells	70/6504	0.0704538	F7EP57/H9FQ57/F7BAD3/F7GNE4/A0A1D5Q7U6/F6ZBM4
Amino sugar and nucleotide sugar metabolism	55/6504	0.0776834	H9Z0R8/A0A1D5Q620/F7GN87/F6WHT9/H9EV43
Transcriptional misregulation in cancer	183/6504	0.0793736	A0A1D5QF51/B3Y6B8/F6S0D1/F7E8X0/F7FLX7/F7FVQ8/H9FUL1/H9Z897/I0FH47/I2CUK0/F7GQ23/Q15JD4
Mineral absorption	56/6504	0.082548	F7HE86/F7F2L7/F7F7X7/F7GY84/H9Z3B8
Peroxisome	73/6504	0.0826902	F6Z2T2/F6PLF0/Q8HXQ0/A0A5F8A314/F7GUH7/F7FS99
Acute myeloid leukemia	73/6504	0.0826902	B3Y6B8/F6S0D1/F7EP57/A0A1D5QBW1/Q15JD4/F6XQD8
cGMP-PKG signaling pathway	146/6504	0.0829664	A0A1D5QB09/F7HE86/F6WEB2/F6ZIH3/F7GY84/G7MML9/A0A1D5QBW1/H9Z018/H9YW01/F6XQD8
Carbohydrate digestion and absorption	40/6504	0.0834779	F7HE86/F7EP57/F7GY84/F6XQD8
Ribosome biogenesis in eukaryotes	74/6504	0.0870161	A0A1D5QIB8/F6ZQ04/F7HU85/G7MV90/F6R553/F6XGL8
HIF-1 signaling pathway	110/6504	0.0873885	A0A5F8A477/F6S0D1/F6WEB2/F7EP57/I2CWU4/F7HRC7/F7HBM4/F6XQD8
AMPK signaling pathway	131/6504	0.0954633	A0A1D5QB09/A0A1D5QWE9/F7AMV1/F7EP57/F7FTD2/G7MML9/F7G3Z8/H9EPL6/F6XQD8
Thyroid hormone synthesis	59/6504	0.0980825	F7HE86/F7C3R1/F7GY84/G7MML9/I0FUR4
Biosynthesis of unsaturated fatty acids	27/6504	0.100377	A0A5F8A314/H9Z0H8/G7MXU9
Salmonella infection	251/6504	0.100573	F7GST0/B3Y6B8/F6YHS7/F6QTK2/F6S0D1/F7G101/F7H0C6/I0FUR4/I2CWU4/F7BAD3/F7GNE4/A0A5F8ARZ4/H9EPG6/F7A782/F6XQD8
Alcoholic liver disease	134/6504	0.106065	A0A1D5QWE9/B3Y6B8/F6R8Y2/F6S0D1/F7GNE4/H9EPL6/H9H310/F7H483/F6XQD8
Starch and sucrose metabolism	28/6504	0.109129	H9Z0R8/F7FTD2/H9EV43
Leukocyte transendothelial migration	117/6504	0.114195	F7GH95/A0A1D5QZ63/F6QHH2/F7EP57/H9ZCI7/F7GNE4/H9Z053/F6RQF6
Valine, leucine and isoleucine biosynthesis	3/6504	0.119882	F6Z3Z0
Adherens junction	63/6504	0.120905	A0A1D5QZ63/F6QHH2/F7B6C1/F6ZR07/F7GNE4
Nitrogen metabolism	15/6504	0.12726	H9Z7V8/F6TQ14
Arrhythmogenic right ventricular cardiomyopathy	47/6504	0.130762	F6W890/F7HER2/F7GNE4/F6T4B4
Diabetic cardiomyopathy	221/6504	0.131454	A0A1D5QB09/F6S0D1/F6WEB2/F7EP57/F7FTD2/I2CWU4/Q3YAJ5/H9H3F4/F7GN87/H9Z018/F7HBM4/I0FJ47/F6XQD8
Fluid shear stress and atherosclerosis	161/6504	0.133945	F7GST0/F6QQP9/F6S0D1/F6WEB2/F7EP57/I0FUR4/F7GNE4/A0A5F8ARZ4/F6XQD8/H9ESN2
Small cell lung cancer	84/6504	0.136791	F6S0D1/F6TCB7/F7EP57/F7FVQ8/I2CVJ1/F6XQD8
Platelet activation	103/6504	0.137197	F7GH95/F6WEB2/F7BV42/F7EP57/I0FUJ9/F6ZVQ1/F6XQD8
Primary bile acid biosynthesis	16/6504	0.141613	A0A1D5RJH1/A0A5F8A314
Virion - Lyssavirus	4/6504	0.15657	F7GQ23
Hypertrophic cardiomyopathy	69/6504	0.159276	A0A1D5QWE9/F6W890/F6ZIH3/H9EPL6/F6T4B4
Proteoglycans in cancer	189/6504	0.164419	F6QQP9/F7EP57/G7N146/H9FYP5/H9ZCX6/F7GNE4/H9Z053/H9EPG6/A0A1D5Q7U6/F6ZBM4/F6XQD8
Regulation of actin cytoskeleton	211/6504	0.169416	A0A1D5QZ63/A0A1D5R5P8/H9YXH9/F6Q7V7/F7EP57/H9FQ57/H9FYP5/F7BAD3/G7MXF7/H9EPG6/F6T4B4/F6XQD8
Histidine metabolism	18/6504	0.171236	F6TU01/F7H197
Alanine, aspartate and glutamate metabolism	35/6504	0.177444	H9Z7V8/F7GN87/H9ESN2
Non-small cell lung cancer	72/6504	0.180113	F6TCB7/F7EP57/I2CVJ1/A0A1D5QBW1/F6XQD8
Biosynthesis of amino acids	73/6504	0.187276	F6Z3Z0/A0A5F8A477/I2CWU4/F7HRC7/H9ESN2
Endocrine resistance	93/6504	0.190688	Q6GUQ5/F7EP57/I2CVJ1/A0A1D5QBW1/F6SYV4/F6XQD8
Apoptosis	134/6504	0.195117	F6S0D1/F6W890/F7C728/F7EP57/A0A1D5QBW1/F6R7X5/F7HGW2/F6XQD8
Cellular senescence	155/6504	0.197309	G7MYI0/F6S0D1/F7EP57/I0FH47/I0FUJ6/I2CVJ1/H9EPG6/H9Z018/F6XQD8
Viral carcinogenesis	197/6504	0.198311	A0A1D5QZ63/F6S0D1/F6VW34/F7BV42/F7EP57/G7MMA3/G7MML9/H9Z897/I2CVJ1/A0A1D5QBW1/H9YW01
MAPK signaling pathway	283/6504	0.200872	A0A1D5Q0Z2/F7GH95/A0A5F8A2S3/B3Y6B8/F6RLH5/F6S0D1/F6YLW2/F7FVQ8/H9FQ57/P59822/F6XTF7/F7GQ23/H9EPG6/H9YW01/F6XQD8
Folate biosynthesis	20/6504	0.201754	F7F694/F6TQR0
Pancreatic secretion	75/6504	0.201904	F7HE86/F7GH95/F7GY84/H9FYP5/F6TQ14
Endometrial cancer	57/6504	0.21262	F7EP57/F7GNE4/A0A1D5QBW1/F6XQD8
cAMP signaling pathway	202/6504	0.220952	F7HE86/F7GH95/F6S0D1/F7EP57/F7GY84/G7MML9/H9FYP5/I0FIV7/A0A1D5QBW1/H9EPG6/F6XQD8
IL-17 signaling pathway	98/6504	0.223677	F7GST0/F6S0D1/H9ZCA8/I0FUR4/I2CUK0/A0A5F8ARZ4
Riboflavin metabolism	6/6504	0.225438	G7NLH4
Sulfur relay system	6/6504	0.225438	F7ENR1
Mitophagy - animal	80/6504	0.240023	A0A1D5QF51/H9EVM1/F7FXN6/F7EH14/H9EPG6
Cysteine and methionine metabolism	41/6504	0.242988	F6Z3Z0/F7ENR1/H9Z4K5
Chemical carcinogenesis - receptor activation	187/6504	0.252487	Q6GUQ8/F7GST0/F6S0D1/F7EP57/G7MML9/I0FUR4/I2CVJ1/A0A1D5QBW1/A0A5F8ARZ4/F6XQD8
Basal transcription factors	43/6504	0.265677	F6T3U2/A0A1D5QA17/F6XZK0
MicroRNAs in cancer	149/6504	0.281319	A0A1D5QB09/F6S0D1/F6VW34/F7EP57/G7N146/G7N1N6/H9FQ57/H9Z897
Ribosome	171/6504	0.283167	F7F4S1/F7BM66/F7DV33/F7ES75/F7GZ82/H9YY36/F7H349/F7A782/F6TQ53
Fatty acid metabolism	65/6504	0.285946	F7GUH7/H9Z0H8/G7MXU9/F7H483
Vitamin B6 metabolism	8/6504	0.288702	F7EHD9
Fatty acid elongation	26/6504	0.295501	H9Z0H8/G7MXU9
Pancreatic cancer	87/6504	0.296218	F6S0D1/F7EP57/I2CVJ1/A0A1D5QBW1/F6XQD8
Amoebiasis	88/6504	0.304437	A0A1D5QZ63/B3Y6B8/F6S0D1/F7EP57/F6XTF7
Colorectal cancer	88/6504	0.304437	F6UF63/F7EP57/F7GNE4/A0A1D5QBW1/F6XQD8
Collecting duct acid secretion	27/6504	0.31111	F7H5B9/F6TQ14
PI3K-Akt signaling pathway	337/6504	0.329962	A0A1D5QB09/A0A1D5RGW5/F7GST0/F6S0D1/F6WEB2/F6XHP0/F7AMV1/F7EP57/F7FTD2/G7MML9/I0FUR4/A0A1D5QBW1/A0A5F8ARZ4/F7GQ23/F6T4B4/F6XQD8
Chemical carcinogenesis - reactive oxygen species	247/6504	0.333284	F6PLF0/F6S0D1/F7B6C1/F7EP57/Q3YAJ5/Q8HXQ0/H9H3F4/H9Z053/A0A1D5QBW1/H9Z018/I0FJ47/F6XQD8
Platinum drug resistance	70/6504	0.333512	F6UF63/F7EP57/A0A1D5QBW1/F6XQD8
Regulation of lipolysis in adipocytes	49/6504	0.334801	A0A1D5QB09/F7EP57/F6XQD8
Autophagy - animal	138/6504	0.35221	A0A1D5QB09/G7N138/F7EP57/F6ZVQ1/A0A1D5QBW1/H9EPG6/F6XQD8
Relaxin signaling pathway	139/6504	0.359084	A0A1D5RGW5/F6S0D1/F6WEB2/F6XHP0/F7EP57/G7MML9/F6XQD8
Cardiac muscle contraction	73/6504	0.362267	F7HE86/F6ZIH3/F7GY84/H9FYP5
Metabolic pathways	1375/6504	0.364145	H9Z0R8/E0V8I5/Q6GUQ8/A0A1D5QNH6/A0A1D5QPG1/F6Z3Z0/A0A1D5RJH1/H9G077/A0A5F8A477/A0A5F8AMZ3/F6PLF0/F6TCB7/F6TQJ2/H9EWR2/F6WEB2/F6XVN0/F7EBC6/F7FIG3/F7FTD2/F7GF23/F7GG87/G7MGB6/G7MJ18/G7N2W9/G7NLH4/H9Z7V8/I2CWU4/Q3YAJ5/A0A1D5Q620/F6TU01/H9H3F4/F7HRC7/I0FUG9/F6TQ14/F7F694/F7GN87/A0A1D5QJT5/A0A5F8A314/F6WHT9/F7CZP8/F7ENR1/F7GIV7/F7GKB9/F7GUH7/F7H197/H9FSJ0/H9H2W0/H9Z4K5/F7F6H0/H9EV43/H9Z0H8/I2CVY8/F7H…
Coronavirus disease - COVID-19	255/6504	0.374054	F7F4S1/Q0GBW6/F6S0D1/F7BM66/F7DV33/F7EP57/F7ES75/F7GZ82/H9YY36/F7H349/F7A782/F6TQ53
Focal adhesion	164/6504	0.375499	F7GH95/A0A1D5QZ63/F7EP57/H9FQ57/F7GNE4/A0A1D5QBW1/F6T4B4/F6XQD8
Endocytosis	233/6504	0.378928	A0A1D5QGU8/G7N6V3/A0A5F8A2S3/F6RLH5/H9G0D0/F7BAD3/F6W8H1/F7E806/I0FNI6/G7NCH3/Q15JD4
Progesterone-mediated oocyte maturation	97/6504	0.379445	F7GST0/F7EP57/A0A5F8ARZ4/F6VD10/F6XQD8
Retinol metabolism	53/6504	0.380869	E0V8I5/Q6GUQ8/A0A1D5QPG1
Gastric acid secretion	75/6504	0.381426	F7HE86/F7GY84/H9FYP5/F6TQ14
Biosynthesis of cofactors	120/6504	0.383938	H9Z0R8/A0A5F8AMZ3/F7GF23/G7MGB6/A0A1D5Q620/F7EHD9
Growth hormone synthesis, secretion and action	120/6504	0.383938	A0A1D5QB09/F7EP57/G7MML9/H9FQ57/I0FH47/F6XQD8
Ras signaling pathway	234/6504	0.384326	F7GH95/A0A1D5RGW5/F7H1D7/F6S0D1/F6XHP0/F7EP57/H9Z053/A0A1D5QBW1/F7GQ23/H9EPG6/F6XQD8
Galactose metabolism	32/6504	0.387675	H9Z0R8/H9EV43
Glyoxylate and dicarboxylate metabolism	32/6504	0.387675	F6PLF0/F7GG87
Non-alcoholic fatty liver disease	167/6504	0.394748	A0A1D5QB09/A0A1D5QWE9/F6S0D1/F7EP57/Q3YAJ5/H9H3F4/H9EPL6/F6XQD8
Ubiquinone and other terpenoid-quinone biosynthesis	12/6504	0.400199	F7GF23
Measles	146/6504	0.407415	Q0GBW6/A0A5F8A2S3/F6RLH5/F6S0D1/F7EP57/A0A1D5QBW1/F6XQD8
Rap1 signaling pathway	193/6504	0.413363	F7GH95/F6QHH2/F7EP57/H9FQ57/H9ZCI7/F7GNE4/F7GQ23/H9EPG6/F6XQD8
Thyroid cancer	34/6504	0.417289	A0A1D5RKH8/F7GNE4
Prion disease	287/6504	0.418909	A0A5F8A2S3/F6YHS7/F6RLH5/F7C3R1/F7EP57/F7G101/G7MML9/Q3YAJ5/Q8HXQ0/H9H3F4/A0A1D5QBW1/H9Z018/I0FJ47
Phosphatidylinositol signaling system	79/6504	0.41952	F7EP57/G7MJ18/G7N2W9/A0A1D5QJT5
Adrenergic signaling in cardiomyocytes	125/6504	0.421586	F7HE86/F6ZIH3/F7GY84/G7MML9/H9FYP5/F6XQD8
Fructose and mannose metabolism	35/6504	0.431825	F6XVN0/F7HRC7
B cell receptor signaling pathway	81/6504	0.438374	F6S0D1/F7BV42/F7EP57/F6XQD8
Necroptosis	151/6504	0.44189	F7GST0/F7C728/F7F2L7/H9Z7V8/A0A5F8ARZ4/H9Z018/F7DLG4
Chemokine signaling pathway	198/6504	0.443483	F7GH95/A0A1D5RGW5/F6S0D1/F6XHP0/F7BV42/F7EP57/H9FQ57/A0A1D5QBW1/F6XQD8
AGE-RAGE signaling pathway in diabetic complications	105/6504	0.446071	F6S0D1/F6WEB2/F7EP57/G7MJ18/F6XQD8
Human cytomegalovirus infection	224/6504	0.458019	A0A1D5RGW5/F6S0D1/F6W4X0/F6XHP0/F7EP57/G7MML9/H9FQ57/I2CVJ1/F7GNE4/F6XQD8
Herpes simplex virus 1 infection	295/6504	0.458716	Q0GBW6/F6S0D1/F6W4X0/F7AJ92/F7EP57/H9ELV2/H9ZCA8/H9Z053/A0A1D5QBW1/H9G185/H9FYE8/Q15JD4/F6XQD8
Glutathione metabolism	60/6504	0.459467	F6TQJ2/F7GIV7/F7F6H0
Cholesterol metabolism	37/6504	0.460304	F6SYV4/H9Z018
Salivary secretion	61/6504	0.47037	F7HE86/F7GY84/H9FYP5
Taurine and hypotaurine metabolism	15/6504	0.472231	A0A5F8A314
One carbon pool by folate	15/6504	0.472231	A0A1D5QNH6
Notch signaling pathway	38/6504	0.47423	H9Z897/F6WRL7
Melanoma	85/6504	0.47552	F7EP57/I2CVJ1/A0A1D5QBW1/F6XQD8
Protein digestion and absorption	62/6504	0.481173	F7HE86/F7FBA0/F7GY84
Ascorbate and aldarate metabolism	16/6504	0.494273	A0A1D5Q620
Phenylalanine metabolism	16/6504	0.494273	F7GF23
Vitamin digestion and absorption	16/6504	0.494273	F7G846
C-type lectin receptor signaling pathway	111/6504	0.494891	F6S0D1/F7EP57/H9Z053/H9EPG6/F6XQD8
Toxoplasmosis	111/6504	0.494891	A0A5F8A2S3/F6RLH5/F6S0D1/A0A1D5QBW1/F6XQD8
Neutrophil extracellular trap formation	159/6504	0.496281	F6S0D1/F6VW34/F7EP57/F7FLX7/H9Z897/H9Z018/F6XQD8
Tuberculosis	159/6504	0.496281	B3Y6B8/F6S0D1/H9FTU5/I2CUK0/A0A1D5QBW1/H9FY30/F6XQD8
RNA degradation	88/6504	0.502762	A0A5F8A477/F7HN31/H9FTU5/F7CTF5
Hepatitis C	160/6504	0.502976	F6S0D1/F7EP57/I2CVJ1/F7GNE4/A0A1D5QBW1/F6RQF6/F6XQD8
Fatty acid biosynthesis	17/6504	0.515396	F7GUH7
Human immunodeficiency virus 1 infection	211/6504	0.520571	A0A1D5RGW5/F6S0D1/F6W4X0/F6XHP0/F7EP57/H9FQ57/A0A1D5QBW1/G7MXF7/F6XQD8
ErbB signaling pathway	90/6504	0.520578	F7EP57/H9FQ57/A0A1D5QBW1/F6XQD8
Dilated cardiomyopathy	66/6504	0.523297	F6W890/F6ZIH3/F6T4B4
Fatty acid degradation	42/6504	0.527691	F7GUH7/F7H483
Signaling pathways regulating pluripotency of stem cells	140/6504	0.531572	F7DTZ0/F7EP57/H9FXC5/F7GNE4/A0A5F7ZI76/F6XQD8
Endocrine and other factor-regulated calcium reabsorption	43/6504	0.540472	F7HE86/F7GY84
Influenza A	166/6504	0.542491	Q0GBW6/F6S0D1/F7EP57/H9Z018/Q15JD4/F6XQD8/F7DLG4
Pyrimidine metabolism	44/6504	0.553013	A0A5F8AMZ3/G7MGB6
PD-L1 expression and PD-1 checkpoint pathway in cancer	95/6504	0.563741	F6S0D1/F7EP57/H9Z053/F6XQD8
Cholinergic synapse	120/6504	0.56485	A0A1D5RGW5/F6XHP0/F7EP57/G7MML9/F6XQD8
Tryptophan metabolism	45/6504	0.565311	F6PLF0/F6TU01
RNA polymerase	45/6504	0.565311	A0A1D5RJ13/G7MLQ6
Yersinia infection	145/6504	0.566373	F6Q7V7/F6S0D1/F7EP57/H9FQ57/F7BAD3/F6XQD8
Nucleotide excision repair	46/6504	0.577365	F6XZK0/H9YX93
Type II diabetes mellitus	46/6504	0.577365	A0A1D5QB09/F7EP57
Nucleocytoplasmic transport	97/6504	0.580405	A0A5K1V6D4/F6YDF5/G7MXN2/A0A1D5QL31
Fc epsilon RI signaling pathway	72/6504	0.582804	F7BV42/F7EP57/F6XQD8
Prolactin signaling pathway	72/6504	0.582804	F6S0D1/F7EP57/F6XQD8
TNF signaling pathway	123/6504	0.587068	F6S0D1/F7EP57/G7MML9/I2CUK0/F6XQD8
Human T-cell leukemia virus 1 infection	248/6504	0.589546	F6S0D1/F7AMV1/F7EP57/G7MML9/I2CVJ1/H9Z018/A0A1D5R5T4/F6VD10/H9YW01/F6XQD8
Porphyrin metabolism	21/6504	0.591457	G7NLH4
Mismatch repair	21/6504	0.591457	F6UF63
Inflammatory mediator regulation of TRP channels	73/6504	0.592256	F6QZ51/F7EP57/P59822
Hepatitis B	174/6504	0.593059	Q0GBW6/F6S0D1/F7EP57/G7MML9/I2CVJ1/A0A1D5QBW1/F6XQD8
Epstein-Barr virus infection	200/6504	0.599058	F6S0D1/F6W4X0/F7BV42/F7EP57/G7N1N6/H9Z897/I2CVJ1/F6XQD8
Amyotrophic lateral sclerosis	351/6504	0.608057	G7N138/F6PLF0/F6YHS7/F6YDF5/F7C3R1/F7G101/Q3YAJ5/Q8HXQ0/H9H3F4/A0A1D5QBW1/A0A1D5QL31/H9Z018/H9EPW4/I0FJ47
Maturity onset diabetes of the young	22/6504	0.608535	F7D2T8
Cushing syndrome	126/6504	0.60866	F7GH95/H9ZF31/G7MML9/I2CVJ1/F7GNE4
Central carbon metabolism in cancer	75/6504	0.610741	F7EP57/F7HBM4/F6XQD8
FoxO signaling pathway	153/6504	0.619338	A0A1D5QB09/A0A1D5QWE9/F6PLF0/F7EP57/H9EPL6/F6XQD8
Aldosterone synthesis and secretion	76/6504	0.619772	F7HE86/F7GY84/G7MML9
Vasopressin-regulated water reabsorption	50/6504	0.623122	G7MML9/G7NQX9
Glycosaminoglycan biosynthesis - heparan sulfate / heparin	23/6504	0.624901	F7FIG3
ABC transporters	23/6504	0.624901	F6SYV4
Pertussis	77/6504	0.628661	B3Y6B8/F6S0D1/G7MXF7
Kaposi sarcoma-associated herpesvirus infection	206/6504	0.632649	A0A1D5RGW5/F6S0D1/F6XHP0/F7BV42/F7EP57/I2CVJ1/F7GNE4/F6XQD8
Steroid biosynthesis	24/6504	0.640586	F7EBC6
EGFR tyrosine kinase inhibitor resistance	79/6504	0.646007	F7EP57/A0A1D5QBW1/F6XQD8
Insulin secretion	79/6504	0.646007	F7HE86/F7GY84/G7MML9
Glioma	80/6504	0.654463	F7EP57/I2CVJ1/F6XQD8
Serotonergic synapse	107/6504	0.657987	E0V8I5/A0A1D5RGW5/Q6GUQ5/F6XHP0
Apoptosis - multiple species	26/6504	0.670022	F7GQ23
Primary immunodeficiency	26/6504	0.670022	H9FY30
Tyrosine metabolism	27/6504	0.683826	F7GF23
Hepatocellular carcinoma	164/6504	0.685842	F7HJJ3/F7EP57/I2CVJ1/F7GNE4/A0A1D5QBW1/F6XQD8
Th17 cell differentiation	112/6504	0.692974	F7GST0/F6S0D1/P59822/A0A5F8ARZ4
Drug metabolism - cytochrome P450	57/6504	0.693844	Q6GUQ8/Q6GUQ5
Cocaine addiction	57/6504	0.693844	F6S0D1/G7MML9
Base excision repair	28/6504	0.697055	F6ZP99
Toll-like receptor signaling pathway	113/6504	0.699659	B3Y6B8/F6S0D1/F7EP57/F6XQD8
Cell cycle	140/6504	0.70033	H9Z897/I2CVJ1/A0A1D5R5T4/F6VD10/F6XZK0
Antifolate resistance	29/6504	0.709732	F6S0D1
Inositol phosphate metabolism	59/6504	0.711934	G7MJ18/A0A1D5QJT5
GnRH secretion	59/6504	0.711934	F7EP57/F6XQD8
Proteasome	60/6504	0.72064	G7N2Q4/F7FF43
Metabolism of xenobiotics by cytochrome P450	61/6504	0.729123	Q6GUQ8/Q6GUQ5
Cell adhesion molecules	147/6504	0.740217	F6QQP9/F7HP33/F6RQF6/F6T4B4/F7F6S6
Alcoholism	178/6504	0.758842	A0A1D5RGW5/F6VW34/F6XHP0/F7FLX7/G7MML9/H9Z897
Alzheimer disease	391/6504	0.761812	A0A1D5Q778/A0A1D5QB09/F6YHS7/F6S0D1/F7EP57/F7G101/I2CWU4/Q3YAJ5/H9H3F4/F7GNE4/A0A1D5QBW1/H9Z018/I0FJ47/F6XQD8
Huntington disease	313/6504	0.763749	A0A1D5RJ13/F6YHS7/F7FXP0/F7G101/G7MML9/H9Z897/Q3YAJ5/Q8HXQ0/H9H3F4/H9Z018/I0FJ47
Amphetamine addiction	66/6504	0.768331	G7MML9/H9Z897
Nucleotide metabolism	67/6504	0.775556	A0A5F8AMZ3/G7MGB6
RIG-I-like receptor signaling pathway	67/6504	0.775556	Q0GBW6/F6S0D1
p53 signaling pathway	68/6504	0.782583	I0FH47/A0A1D5R0G5
Citrate cycle (TCA cycle)	36/6504	0.78484	F7HBM4
Pathways in cancer	478/6504	0.788767	A0A1D5RGW5/A0A1D5RKH8/F7GST0/F6S0D1/F6UF63/F6XHP0/F7EP57/F7FVQ8/H9FQ57/H9Z897/I0FUR4/I2CVJ1/F7GNE4/A0A1D5QBW1/A0A5F8ARZ4/Q15JD4/F6XQD8
Cytosolic DNA-sensing pathway	69/6504	0.789417	F6S0D1/F7DLG4
Glutamatergic synapse	100/6504	0.79372	A0A1D5RGW5/F6R9U7/F6XHP0
Aminoacyl-tRNA biosynthesis	37/6504	0.793855	I2CY73
PPAR signaling pathway	70/6504	0.796062	F7GUH7/F7H483
GABAergic synapse	101/6504	0.799263	A0A1D5RGW5/F6R9U7/F6XHP0
mTOR signaling pathway	159/6504	0.799322	A0A1D5QB09/F7EP57/G7MLA7/H9ERY6/F6XQD8
Arachidonic acid metabolism	38/6504	0.802493	Q6GUQ8
Phagosome	132/6504	0.807169	B3Y6B8/F7B5P3/F7DJM1/F7ATP9
Steroid hormone biosynthesis	39/6504	0.810771	A0A1D5RJH1
Thermogenesis	247/6504	0.815847	A0A1D5QWE9/F7HJJ3/G7MML9/Q3YAJ5/H9H3F4/F7GUH7/H9EPL6/I0FJ47
Osteoclast differentiation	134/6504	0.816425	F6S0D1/F7EP57/F7BA58/F6XQD8
Purine metabolism	105/6504	0.820209	A0A5F8AMZ3/F6TCB7/H9EV43
Phospholipase D signaling pathway	135/6504	0.820915	F7EP57/H9Z053/H9EPG6/F6XQD8
Natural killer cell mediated cytotoxicity	106/6504	0.825147	F7EP57/Q8WNQ9/H9Z053
Bladder cancer	42/6504	0.833587	I2CVJ1
Sphingolipid signaling pathway	139/6504	0.837981	F6S0D1/F6WEB2/F7EP57/F6XQD8
NF-kappa B signaling pathway	109/6504	0.839273	B3Y6B8/F6S0D1/F7BV42
Dopaminergic synapse	140/6504	0.842029	A0A1D5RGW5/F6XHP0/G7MML9/F6XQD8
Viral myocarditis	44/6504	0.847254	F6ZIH3
Circadian entrainment	79/6504	0.847978	A0A1D5RGW5/F6XHP0
Leishmaniasis	79/6504	0.847978	F6RIS3/F6S0D1
Breast cancer	142/6504	0.849873	F7EP57/I2CVJ1/F7GNE4/F6XQD8
Human papillomavirus infection	286/6504	0.850854	F6S0D1/F7EP57/G7MML9/H9Z897/I2CVJ1/F7GNE4/A0A1D5QBW1/F6T4B4/F6XQD8
Pyruvate metabolism	45/6504	0.853661	F7HBM4
Type I diabetes mellitus	45/6504	0.853661	H9FTU5
Ubiquitin mediated proteolysis	143/6504	0.85367	F7H5G8/F7D5M6/F6VD10/Q15JD4
Spinocerebellar ataxia	144/6504	0.857386	F7EP57/F6R553/H9Z018/F6XQD8
Calcium signaling pathway	204/6504	0.860082	I0FI56/F6WEB2/G7MJ18/I0FUJ9/H9ETG8/H9Z018
Glycerophospholipid metabolism	83/6504	0.866955	H9G077/G7N2W9
Gastric cancer	147/6504	0.868057	F7EP57/I2CVJ1/F7GNE4/F6XQD8
Parkinson disease	293/6504	0.869382	A0A1D5Q778/F6YHS7/F7C3R1/F7G101/Q3YAJ5/Q8HXQ0/H9H3F4/H9Z018/I0FJ47
ECM-receptor interaction	48/6504	0.871322	F6T4B4
Malaria	48/6504	0.871322	F6QQP9
Choline metabolism in cancer	85/6504	0.875608	F7EP57/F6XQD8
Valine, leucine and isoleucine degradation	49/6504	0.876723	F7H483
Cortisol synthesis and secretion	50/6504	0.881899	G7MML9
mRNA surveillance pathway	87/6504	0.883741	G7MXN2/H9FVQ3
Chagas disease	121/6504	0.886355	F6S0D1/F7EP57/F6XQD8
Long-term depression	52/6504	0.891609	F7BV42
Basal cell carcinoma	53/6504	0.896162	F7GNE4
Retrograde endocannabinoid signaling	157/6504	0.898824	A0A1D5RGW5/F6XHP0/Q3YAJ5/H9H3F4
Melanogenesis	92/6504	0.901973	G7MML9/F7GNE4
Oxytocin signaling pathway	126/6504	0.902053	A0A1D5QWE9/F6WEB2/H9EPL6
T cell receptor signaling pathway	127/6504	0.904948	F6S0D1/F7EP57/F6XQD8
Morphine addiction	95/6504	0.911599	A0A1D5RGW5/F6XHP0
Drug metabolism - other enzymes	57/6504	0.912545	A0A5F8AMZ3
Axon guidance	163/6504	0.9141	F7EP57/H9Z053/G7MXF7/H9EPG6
NOD-like receptor signaling pathway	164/6504	0.916437	F7GST0/F6S0D1/A0A5F8ARZ4/H9Z018
Complement and coagulation cascades	59/6504	0.919743	A0N066
Chemical carcinogenesis - DNA adducts	59/6504	0.919743	E0V8I5
Pathways of neurodegeneration - multiple diseases	464/6504	0.925677	G7N138/F6PLF0/F6YHS7/F6S0D1/F7C3R1/F7G101/Q3YAJ5/Q8HXQ0/H9H3F4/F7GNE4/A0A1D5QBW1/H9Z018/H9EPW4/I0FJ47
Long-term potentiation	61/6504	0.926351	F7GH95
Systemic lupus erythematosus	107/6504	0.941926	A0A1D5QZ63/F7FLX7
Staphylococcus aureus infection	69/6504	0.947786	F6VBK4
Oxidative phosphorylation	148/6504	0.950351	Q3YAJ5/H9H3F4/I0FJ47
JAK-STAT signaling pathway	150/6504	0.953411	F7EP57/H9Z053/F6XQD8
Inflammatory bowel disease	72/6504	0.95411	F6S0D1
GnRH signaling pathway	73/6504	0.956043	F6YLW2
Hematopoietic cell lineage	74/6504	0.957896	B3Y6B8
Gap junction	75/6504	0.95967	F6YLW2
Synaptic vesicle cycle	79/6504	0.966054	H9EME4
Th1 and Th2 cell differentiation	84/6504	0.972636	F6S0D1
TGF-beta signaling pathway	90/6504	0.978877	F6YVP3
Hippo signaling pathway	136/6504	0.979721	F7GNE4/F6WTL5
Vascular smooth muscle contraction	99/6504	0.985681	A0A1D5R5P8
Parathyroid hormone synthesis, secretion and action	100/6504	0.986287	G7MML9
Wnt signaling pathway	156/6504	0.990415	A0A5K1V6D4/F7GNE4
Oocyte meiosis	112/6504	0.991842	F6VD10
Cytokine-cytokine receptor interaction	250/6504	0.998532	P59822/F7GQ23/F7DLG4
Neuroactive ligand-receptor interaction	350/6504	1	F6QZ51
