# Supplementary material for: Proteomic and phosphoproteomic profiling of SARS‐CoV‐2‐associated liver injury: a report based on rhesus macaques
Source: MedComm (2020). 2023 Aug 26;4(5):e358. doi: 10.1002/mco2.358 (PMC10458660; doi:10.1002/mco2.358)
Supplement: Supplementary file 5 — Supporting Information [file MCO2-4-e358-s008.xlsx]

## Sheet: Sheet1
Leading proteins	Gene names	Sequence window	Position in peptide	Intensity c1_liver	Intensity c2_liver	Intensity c3_liver	Intensity d1_liver	Intensity d2_liver	Intensity d3_liver	Intensity v1_liver	Intensity v2_liver	Intensity v3_liver
				HC	HC	HC	DV	DV	DV	OV	OV	OV
A0A1D5Q037		LRARARARARAALRLSLTDPLVAEQDGTDES	6	0	6610900	0	0	0	0	6842900	0	8616000
F6SQ17	A4GALT	PRQVTDAREKISLKRSSPAAFINPPIGTVTP	2	25594000	5863600	0	4534000	0	2819800	11776000	9062500	9952800
F6SQ17	A4GALT	RQVTDAREKISLKRSSPAAFINPPIGTVTPA	3	3300100	924900	2567900	0	0	0	3123800	2714500	1449800
F7HL09	CTIF	DTAGDTGHSGLEAPRSPDTLAPVASERLPPQ	18	198390000	109680000	154220000	168970000	29632000	107350000	51196000	88769000	99102000
F7HL09	CTIF	NSSAASASSEAGSSRSQEIEELERFIDSYVL	1	19775000	25005000	25493000	9982100	21137000	7507500	5604900	0	21843000
F7H457	NEDD4L	GLALPPPPASPGSRTSPQELSEELSRRLQIT	2	5548700	0	5734800	0	0	0	0	0	5104800
F6PSY1	NFIB	AAGSRTWHERDQDMSSPTTMKKPEKPLFSSA	6	6381300	3204700	5751400	0	0	0	1387800	0	0
F6PSY1	NFIB	PTTMKKPEKPLFSSASPQDSSPRLSTFPQHH	11	25364000	38400000	24572000	18046000	21280000	18858000	11997000	16988000	23098000
F6PSY1	NFIB	KKPEKPLFSSASPQDSSPRLSTFPQHHHPGI	15	58524000	29633000	41237000	16510000	12968000	0	15018000	25659000	0
F6PSY1	NFIB	KPEKPLFSSASPQDSSPRLSTFPQHHHPGIP	16	0	0	0	16510000	12968000	0	15018000	0	0
F6PSY1	NFIB	YYHDMNSGVNLQRSLSSPPSSKRPKTISIDE	3	0	0	0	0	0	0	0	0	0
A0A1D5QQI4	AARS	KTLSRGRRILDRKIQSLGDSKTIPGDTAWLL	3	0	0	0	0	0	0	3593800	0	0
A0A1D5Q0H8		RRVIHFVSGETMEEYSTDEDEVDGLEKKDVL	14	20297000	18796000	43324000	66152000	85204000	110670000	0	9535100	32611000
G7NRT0	YIPF6	_________MAEAEESPGDPGTASPRPLFAG	6	0	0	0	12369000	18830000	15623000	0	0	0
A0A5F8ACR8	NEK1	ASMEQLLREQPSEEYSEEEESVLKNSDVEPT	8	10034000	7426600	12883000	0	0	0	0	0	0
A0A5F8ACR8	NEK1	VISVTSALKEVGVDSSLTDIREISEEMQKTN	7	0	0	32004000	0	0	0	0	0	0
A0A5F8ACR8	NEK1	VQCISHEINPSAIVDSPVETKSPEFTEASPQ	17	3052400	2262500	16339000	0	0	0	4648600	0	0
A0A5F8ACR8	NEK1	ERHTVGEVIKLDPNGSPRRVWGKSPTDSVLK	6	0	0	0	0	0	0	0	0	0
A0A5F8ACR8	NEK1	LQTELLENTTIRSDISPEGEKYKPLITEEKK	4	78470000	37080000	117510000	14126000	10797000	9621500	11435000	19093000	14687000
A0A5F8ACR8	NEK1	TGLFDANNPKMLRTCSLPDLSKLFRTLMDVP	3	113940000	50486000	158670000	108860000	46449000	56439000	73071000	48930000	55247000
A0A1D5Q0J9	MINK1;EGK_08057	DSVLPASHGHLPQAGSLERNRVGASSKLDSS	17	23508000	17417000	28647000	19924000	10365000	16300000	11072000	12651000	7400900
A0A1D5QUR8	LOC720309	LSGALALTETRAGSHSMRYFSTSVSRPGRRE	5	0	0	0	27496000	26070000	22600000	0	0	0
A0A1D5QUR8	LOC714964;LOC720309	GGSYSQAASSDSAQGSDVSLTA_________	16	0	0	0	0	0	0	0	0	0
A0A1D5QUR8	LOC714964;LOC720309	YSQAASSDSAQGSDVSLTA____________	19	0	0	0	0	0	0	0	0	0
A0A1D5QM78	CCNY	LFINHHPPGQIARKYSSCSTIFLDDSTVSQP	3	0	0	24122000	0	0	0	0	0	0
A0A1D5QM78	CCNY	FINHHPPGQIARKYSSCSTIFLDDSTVSQPN	3	0	0	0	0	0	0	0	0	0
A0A1D5QM78	CCNY	NHHPPGQIARKYSSCSTIFLDDSTVSQPNLK	6	0	0	0	0	0	0	0	0	0
A0A1D5QM78	CCNY	DKYKDLRRSARKRSASADNLTLPRWSPAIIS	3	274230000	257400000	318740000	141770000	208920000	196510000	404950000	317400000	318870000
A0A5F7ZZM7	ARHGEF6	SANFQQGHGSSTRKDSIPQVLLPEEEKLIIE	3	6493900	3700900	5442000	10207000	9364700	7081500	3330400	4170200	3575800
A0A5F7ZZM7	ARHGEF6	TMKKFLHKRKTERKPSEEEYVIRKSTAALEE	3	74015000	55522000	53927000	37997000	35667000	18755000	34474000	60979000	47354000
A0A5F7ZZM7;F6Q7V7	ARHGEF6;ARHGEF7	LFPNVLLMLSASPRMSGFIYQGKLPTTGMTI;LFSNVLIMLSASPRMSGFIYQGKIPIAGTVV	2	113780000	94390000	119950000	36570000	63623000	42911000	144240000	143070000	111380000
A0A5F7ZZM7	ARHGEF6	PSNYVREIKSSERPLSPKAIKGFETAPLTKN	7	48169000	65335000	35550000	23008000	33679000	23166000	85463000	164570000	115810000
F7AC39	XAF1	SPRGDRTAYDILRRCSQCGILLPLPILNQHQ	3	5591800	4894600	0	23378000	49312000	29156000	5461800	10368000	12033000
A0A1D5Q3H8	FRMD4A	QRQRAAGALGSASSGSMPNLAARGGAGGAGG	12	1332500	0	2350200	0	0	0	1339800	1153200	0
A0A1D5Q3H8	FRMD4A	EGLRQTHCHRSDYDRSPIKPKMWSESSLDEP	6	14039000	7754100	4005000	12157000	0	4121400	8995000	9256400	0
A0A1D5Q3H8	FRMD4A	TRLHSLALHFRHRSSSLESQGKLLGSENDTG	3	0	0	0	0	0	0	0	0	0
A0A1D5Q3H8	FRMD4A	VRSPHYVHSTRSVDISPTRLHSLALHFRHRS	5	23482000	7256000	13512000	0	18240000	0	0	17983000	0
I0FPQ0	DTNA	GLMKLLKTQGAGSPRSSPSHTISRPIPMPVR	1	23272000	74362000	44647000	0	0	0	0	0	7369600
I0FPQ0	DTNA	LMKLLKTQGAGSPRSSPSHTISRPIPMPVRS	2	0	0	0	0	0	0	0	127130000	0
F6VU54		LFEQIVIFSELLRKGSLTPGYMFKRSIKMNY	3	0	4943800	0	0	6868900	12773000	0	0	4065600
F6VU54		DGNIKKQKKVRDGRKSFDLGSPKPGDETTPQ	1	5131300	0	4562100	0	0	0	0	0	0
F6VU54		LGSPKPGDETTPQGDSADEKSKKGWGEDEPD	19	3916200	5890600	0	0	0	0	4638800	2963400	5622200
A0A1D5Q0Z2	MAPK8IP1	PDPAAYPSTAGRPHPSISEEEEGFDCLSSPE	4	0	0	0	4902100	0	0	0	0	0
A0A1D5Q0Z2	MAPK8IP1	HPSISEEEEGFDCLSSPERAEPPGGGWRGSL	17	0	0	0	6474600	0	17106000	0	0	0
F6YEC2	EIF5B	KDSGKTLDKKPSKEMSSDSEYDSDDDRSKEE	3	0	0	0	0	0	0	0	0	0
F6YEC2	EIF5B	DSGKTLDKKPSKEMSSDSEYDSDDDRSKEER	4	0	0	0	0	0	0	0	0	0
F6YEC2	EIF5B	DKKPSKEMSSDSEYDSDDDRSKEERAYDKAK	10	39727000	8047800	50171000	10285000	19758000	36304000	13868000	11462000	19148000
F6YEC2	EIF5B	TGKKDLSKQKESQRKSEEETVKSKVTLDTGV	6	20275000	0	0	0	0	0	0	0	32589000
F6YEC2	EIF5B	VSDEKDSGKTLDKKPSKEMSSDSEYDSDDDR	3	0	0	24866000	23074000	14365000	13468000	0	8640700	0
F6YEC2	EIF5B	TSKDKKKKGQKGKKQSFDDNDSEELEDKDSK	3	60300000	81518000	24938000	62060000	83726000	36820000	15810000	35483000	0
F6YEC2	EIF5B	KKGQKGKKQSFDDNDSEELEDKDSKSKKTAK	9	173140000	115970000	109490000	44677000	75596000	37445000	56093000	64312000	0
F6YEC2	EIF5B	GQKKNQKNKPGPNIESGNEDDDSSFKIKTVA	9	6875100	10850000	4758800	0	0	0	0	12429000	9766700
F6YEC2	EIF5B	KSKKTAKPKVEMYSGSDDDDDFNKLPKKAKG	7	0	0	0	4169800	0	0	0	0	0
F6YEC2	EIF5B	KERSRVNSSGESGDESDEFLQSRKGQKKNQK	11	4700800	0	0	9745100	4048400	0	0	0	0
A0A1D5R3J9	SPG11	ELLEEEPDIPLRRVHSTSSLDSQKFVTVPSS	3	0	0	17374000	0	0	0	0	14926000	0
A0A1D5Q102		ASSTSSPKAEDGATPSPSNETPKKKKKRFSF	8	0	0	0	10599000	7753400	0	0	0	0
A0A1D5Q102		AEKDEPAAAAPEAGASPVEKEAPAEGEAAEP	13	0	0	0	49574000	19887000	2716000	0	0	0
A0A1D5Q102		KGEAAAERPGEAAVASSPSKANGQENGHVKV	15	0	0	0	35568000	22536000	0	0	0	0
A0A1D5Q102		GEAAAERPGEAAVASSPSKANGQENGHVKVN	16	0	0	0	16386000	8792300	0	0	0	0
A0A1D5Q102		KKRFSFKKSFKLSGFSFKKNKKEAGEGGEAE	5	6243300	0	2179800	17547000	9577500	3669700	2401200	0	2124100
A0A1D5Q4C1	PTK2	KEERFLKPDVRLSRGSIDREDGSLQGPIGNQ	2	0	0	10004000	0	0	0	0	0	3968600
A0A1D5Q4C1	PTK2	GSDEAPPKPSRPGYPSPRSSEGFYPSPQHMV	5	4999300	3963900	4676000	5935000	4613700	5966900	3211000	3467800	6422500
A0A1D5Q4C1	PTK2	RMRMESRRQATVSWDSGGSDEAPPKPSRPGY	8	0	0	0	0	0	0	0	0	0
A0A1D5Q4C1	PTK2	MESRRQATVSWDSGGSDEAPPKPSRPGYPSP	11	0	0	0	0	0	0	0	0	0
A0A1D5QC67	CLASP1	PGSYASLGRIRTRRQSSGSATNVASTPDNRG	3	0	0	0	0	0	0	0	0	0
A0A1D5QC67	CLASP1	GSYASLGRIRTRRQSSGSATNVASTPDNRGR	4	0	0	0	0	0	0	0	0	0
A0A1D5QC67	CLASP1	YASLGRIRTRRQSSGSATNVASTPDNRGRSR	6	0	0	0	0	0	0	0	0	0
A0A1D5QC67	CLASP1	TVSTKSVSTTGSLQRSRSDIDVNAAASAKSK	1	6009100	2990000	5592600	0	0	0	0	9413900	0
A0A1D5QC67	CLASP1	STKSVSTTGSLQRSRSDIDVNAAASAKSKVS	3	0	0	0	0	0	0	3446500	19221000	0
A0A1D5QC67	CLASP1	SDSIVSLPQSDRSSSSSQESLNRPLSAKRSP	4	0	0	0	0	0	0	0	0	0
A0A1D5RD05	ABLIM2	SSWLMLKGDADTRTNSPDLDTQSLSHSSGTD	3	0	0	0	0	0	0	0	28185000	0
A0A1D5RD05	ABLIM2	EGDQDDRSYKQCRTSSPSSTGSVSLGRYTPT	3	0	25541000	0	0	0	0	0	134110000	0
F7E2G4	PPHLN1	RERSPHKRDNTFFRESPVGRKDSPHSRSGSS	8	34982000	12429000	23604000	111510000	68785000	30977000	0	12551000	0
F7E2G4	PPHLN1	DKERPVQSLKTSRDTSPSSGSAVSSSKVLDK	3	0	0	0	14177000	21932000	13880000	0	0	0
A0A1D5Q144	GAS7	ETTWERPSSSPGIPASPGSHRSPLPPAVNGY	10	3583500	7199400	5520400	0	0	0	3591800	6786300	0
F7GBN4	RBM12B	DEDFRSPQEEDFRCPSDEDFRQLPEEDLREA	19	7543400	4548400	7450500	0	0	0	0	0	7449700
F7GBN4	RBM12B	PEDFRRPREEDFRRPSEEDFRRPWEEDFRRP	3	10949000	31579000	23645000	11566000	11831000	0	6011200	0	11726000
F7GBN4	RBM12B	EFGGNAVKEGDVLRRSEEHSPPRGINDRHFR	8	12027000	21080000	23547000	7789700	16671000	14826000	13941000	14712000	24657000
F7GBN4	RBM12B	NAVKEGDVLRRSEEHSPPRGINDRHFRKRSH	12	12027000	60398000	23547000	7789700	16671000	14826000	13941000	76052000	24657000
F7GBN4	RBM12B	HSSEDFRFPPEDFRHSPEDFRRPREEDFRRP	2	129970000	179190000	241150000	62548000	88107000	84467000	126260000	94613000	140770000
F7GBN4	RBM12B	IEMKRTDRVGRGRPGSGTSGVGSLSNFIESV	5	1664300	2022800	0	0	0	0	0	0	4027400
F7GBN4	RBM12B	KRTDRVGRGRPGSGTSGVGSLSNFIESVKEE	8	0	0	0	0	0	0	0	0	0
F7GBN4	RBM12B	PPDEDFRHPPDEDFRSPQEEDFRCPSDEDFR	9	7575500	3461600	9027300	0	0	0	0	0	8472700
F7GBN4	RBM12B	DFRQPDRHPPEDFRHSSEDFRFPPEDFRHSP	9	0	6139800	4002400	0	0	0	0	2687200	0
F7GBN4	RBM12B	PEDDFRRPPEEDFRHSPEEDFRQSPQEHFRR	10	0	45170000	117180000	67735000	109210000	79491000	78152000	61207000	107960000
F7GBN4	RBM12B	PEEDFRHSPEEDFRQSPQEHFRRPPQEHFRR	10	77370000	33253000	147360000	28923000	71193000	45931000	0	19528000	25054000
F7GBN4	RBM12B	LEEDWRRPPEEDFRRSPTEDFRQLPEEDFRQ	2	117090000	163530000	183220000	173420000	264210000	163010000	128570000	104220000	143480000
F7GBN4	RBM12B	PQEHFRRPPQEHFRRSREEDFRHPPDEDFRG	1	19824000	66362000	52383000	11157000	19514000	10373000	11876000	19851000	24647000
F7GBN4	RBM12B	HFRKRSHSKSPRRTRSRSPLGFYVHLKNLSL	1	5263700	19509000	8407700	29562000	95419000	49826000	10720000	44066000	14014000
F7GBN4	RBM12B	RKRSHSKSPRRTRSRSPLGFYVHLKNLSLSI	3	0	3047300	1184200	37458000	115530000	70336000	0	14557000	14014000
A0A1D5Q167	ARFGEF2	NQVLQEARELEKPIQSKPQSPVIQAAAVSPK	8	0	0	0	0	8191500	33881000	0	0	0
A0A1D5Q167	ARFGEF2	QEARELEKPIQSKPQSPVIQAAAVSPKFVRL	12	44857000	133140000	40831000	40496000	66776000	88678000	26528000	41787000	3415400
A0A1D5Q167	ARFGEF2	IQSKPQSPVIQAAAVSPKFVRLKHSQAQSKP	21	244050000	423680000	391780000	84407000	190910000	465910000	197940000	218900000	238130000
A0A1D5Q167	ARFGEF2	KVSTENGHAPRERGSSLSGTDDGAQEVVKDI	3	70319000	86594000	60575000	292630000	313310000	240500000	56145000	59164000	96344000
A0A1D5Q167	ARFGEF2	EDSSEKHLDVDLDRQSLSSIDKNPSERGQSQ	10	6795900	0	7383500	8302300	9461900	17738000	2174900	5326500	2233200
A0A1D5Q167	ARFGEF2	SSEKHLDVDLDRQSLSSIDKNPSERGQSQLS	12	2997700	0	4071100	0	5066900	11039000	2174900	0	2233200
A0A1D5Q167	ARFGEF2	SEKHLDVDLDRQSLSSIDKNPSERGQSQLSN	13	0	0	3629300	0	0	0	0	0	0
A0A1D5Q167	ARFGEF2	ENSQTNGIADDRQSLSSADNLESDAQGHQVA	4	0	0	0	5355200	15833000	18643000	0	0	14484000
A0A1D5Q167	ARFGEF2	NSQTNGIADDRQSLSSADNLESDAQGHQVAA	5	30897000	43351000	30226000	5355200	64984000	94716000	21121000	22155000	51909000
H9Z0R8;F7DKM9	UGP2	VEIAQVPKAHVDEFKSVSKFKIFNTNNLWIS	8	17500000	0	11102000	0	0	0	41943000	34194000	29870000
H9Z0R8		___MSRFVQDLSKAMSQDGASQFQEVIRQEL	3	9833000	6690500	11120000	77705000	36854000	67595000	4768600	16184000	32500000
H9Z0R8;F7DKM9	UGP2	QPYEKIKARGLPDNISSVLNKLVVVKLNGGL	7	0	0	0	16417000	0	24859000	0	8114700	0
H9Z0R8;F7DKM9	UGP2	ELSVKKELEKILTTASSHEFEHTKKDLDGFR	6	0	0	0	0	12410000	0	0	0	0
H9Z0R8;F7DKM9	UGP2	LSVKKELEKILTTASSHEFEHTKKDLDGFRK	7	19303000	18266000	25825000	9102800	0	0	0	40782000	48444000
H9Z0R8;F7DKM9	UGP2	EKREFPTVPLVKLGSSFTKVQDYLRRFESIP	4	0	0	0	5893900	0	14035000	0	0	0
H9Z0R8;F7DKM9	UGP2	LNKLVVVKLNGGLGTSMGCKGPKSLIGVRNE	8	0	0	0	0	0	0	6706400	0	2062200
H9Z0R8;F7DKM9	UGP2	GSSFTKVQDYLRRFESIPDMLELDHLTVSGD	4	0	0	0	41095000	69116000	32707000	0	0	0
H9Z0R8;F7DKM9	UGP2	FESIPDMLELDHLTVSGDVTFGKNVSLKGTV	17	0	0	0	2359900	5918600	1044500	0	0	0
A0A5F7ZBR2	TLE2	EAEGSRVERAPSRSASPSPPESLVEEERPSG	3	18226000	9035900	0	0	12041000	15404000	6820600	0	0
A0A5F7ZBR2	TLE2	EGSRVERAPSRSASPSPPESLVEEERPSGPG	5	9585100	5142100	0	0	7676500	8512000	2944300	0	0
A0A1D5Q186	BIN1	AQPSDNAPAKGNKSPSPPDGSPAATPEIRVN	3	151470000	595950000	128760000	609140000	226360000	180220000	49349000	644600000	4485700
A0A1D5Q186	BIN1	NAPAKGNKSPSPPDGSPAATPEIRVNHEPEP	8	50268000	70788000	34196000	160780000	9556300	79715000	15699000	94924000	4485700
A0A1D5Q186	BIN1	PEPAGGATPGATLPKSPSQLRKGPPVPPPPK	20	91809000	20571000	26560000	13741000	12328000	28299000	24279000	102000000	28373000
F7HTT3	ACSL1	VETLRPWAQKRGFDGSFEELCRNKDVKKAIL	5	37723000	28805000	24973000	193430000	256690000	343380000	46868000	68905000	60403000
A0A5F8AFA9;F6TIK4;F7HNV4	LOC720706;ACTC1;LOC100427250;ACTG2	KAGFAGDDAPRAVFPSIVGRPRHQGVMVGMG;KAGFAGNDAPRAVFPSIVGRPRHQGIMGGMG	5	3682300	7246600	5843800	7960700	7704600	6827500	0	3462900	2105200
A0A5F8AFA9;F6TIK4	LOC720706	DLTDYLMKILTERGYSFTTTAEREIVRDIKE;NLTDHLMKILTERGYSFTTTAEREIVRDIKE	3	0	0	0	0	3025300	3509600	0	0	0
A0A5F8AFA9;F6TIK4	LOC720706	STFQQMWISKQEYDESGPSIVHRKCF_____;STFRQMWITKQEYDESGPSIVHRKCF_____	6	0	0	0	10619000	0	0	0	0	0
A0A5F8AFA9;F6TIK4;F7HNV4	LOC720706;ACTC1;LOC100427250;ACTG2	ENEMATAASSSSLEKSYELPDGQVITIGNER;EQEMATAASSSSLEKSYELPDGQVITIGNER	1	0	22227000	0	22357000	1385500	3959500	0	68716000	0
F6T213	TRIP12	EPARTAGGSGLARAASKDTISNNREKIKGWI	3	16835000	0	25445000	0	0	0	5805300	7709100	4440700
F6T213	TRIP12	VGGKRGRAQTAPTKTSPRNAKKHDELWHDGV	9	13070000	5788100	23413000	0	0	0	9138900	0	5205500
F6T213	TRIP12	LQAKLASLRKSTKKRSESPPAELPSLRRSTR	3	3892500	5987200	4324800	0	19973000	0	0	0	0
F6T213	TRIP12	AKLASLRKSTKKRSESPPAELPSLRRSTRQK	5	120650000	115190000	93150000	261240000	251340000	176680000	53032000	69430000	104240000
F6T213	TRIP12	QAVRQFSIQAEDERESTDDESNPLGRAGIWT	12	9891400	7845600	13186000	13782000	14063000	16853000	4686600	5299000	13876000
F6T213	TRIP12	KRKRLPKRGPRRPKYSPPRDDDKVDNQAKSP	2	15150000	27497000	27874000	0	0	0	4063500	0	12350000
F7GVB3	CMYA5	ERAEPVSAKLTPTHPSVKGEKEENVLEPSIS	7	0	0	0	0	0	0	0	10174000	0
F7GVB3	CMYA5	LEKANTEFSWPSKEDSQEKIKLPPERFLQKP	13	0	0	0	0	0	0	0	0	0
F7GVB3	CMYA5	GYVIKEIHYRKGKDASISLEPDLDNSDSNTV	5	0	5857000	0	0	0	0	0	1679700	0
F7GVB3	CMYA5	EGVEPALGNEKEAHRSTPPFSGEKPLEESKM	1	0	20915000	0	0	0	0	0	0	0
F7GVB3	CMYA5	GSFTPAVTSAAEPSLSPSTTEKTSECQSPLP	19	0	1675200	0	0	0	0	0	0	0
F7GVB3	CMYA5	TMPTTSELSSLLREESQNEEIKPFSPKIVSL	22	0	0	0	0	0	0	0	0	0
F7GVB3	CMYA5	SLLREESQNEEIKPFSPKIVSLELKEPPASV	12	0	15915000	0	0	0	0	0	6455300	0
F7GVB3	CMYA5	LLAQSSIVKEETKPASPHSVLPDSVPAIKKE	7	0	7703700	0	78213000	0	0	0	5549900	0
F7GVB3	CMYA5	EQKELGSEWKEENQLSSELVTEKAQKELKKS	13	0	0	0	0	0	0	0	0	0
F7GVB3	CMYA5	QKELGSEWKEENQLSSELVTEKAQKELKKSQ	14	0	0	0	0	0	0	0	0	0
F7GVB3	CMYA5	RELYASATMPTTSELSSLLREESQNEEIKPF	15	0	0	0	0	0	0	0	0	0
F7GVB3	CMYA5	ELYASATMPTTSELSSLLREESQNEEIKPFS	16	0	0	0	0	0	0	0	0	0
F7GVB3	CMYA5	QRKLSEKEPEVIKPCSPLKETSLSGPEVLSA	9	0	16903000	0	15155000	0	0	0	14971000	0
F7GVB3	CMYA5	KEPEVIKPCSPLKETSLSGPEVLSAAKMEMK	15	0	0	0	0	0	0	0	0	0
F7GVB3	CMYA5	PEDVLSQGKESFEHISENEFVSETEQSTSAE	7	0	0	0	0	0	0	0	21918000	0
F7GVB3	CMYA5	VAESMIKESNISLGHSLGETQSFSLVKATSV	9	0	2211500	0	0	0	0	0	5559000	0
F7GVB3	CMYA5	QEEEIVHRSLNLKGASSPTNLSEEDQEDIGP	3	0	0	0	0	0	0	0	0	0
F7GVB3	CMYA5	EVKKVRKRTHKSKHGSPSLRRKGNKKRNSFE	3	0	61810000	0	0	0	0	0	213120000	0
F7GVB3	CMYA5	YSSSDRAEQGIQLRHSQSVPQQPEDEAKPHE	2	0	0	0	0	0	0	0	49212000	0
F7GVB3	CMYA5	SSDRAEQGIQLRHSQSVPQQPEDEAKPHEVE	4	0	53387000	0	0	0	0	0	151370000	0
F7GVB3	CMYA5	SELTPERHTVHTIQTSKDDTFDVPKQSVLVS	9	0	0	0	0	0	0	0	0	0
F7GVB3	CMYA5	PDRKVAEQEDLETLPSPSVEKAVTVIEPEGT	13	0	4732300	0	0	0	0	0	3182800	0
F7GVB3	CMYA5	VGEKNKEEETASEGDSVNSEASFPSRNSDTD	12	0	22758000	0	0	0	0	0	12074000	0
F7GVB3	CMYA5	TASEGDSVNSEASFPSRNSDTDDGTGIYFEK	21	0	0	0	0	0	0	0	0	0
F7GVB3	CMYA5	HGSPSLRRKGNKKRNSFESQDVPTNKKGSLL	2	0	16403000	0	5688200	16119000	12241000	0	20569000	0
F7GVB3	CMYA5	EKSESIILPVEESKGSLVDLSEDRLKKEMQN	14	0	15559000	0	0	0	0	0	26248000	0
F7GVB3	CMYA5	FSSSQKQKSETFPLISPLEDLSLPPSTDKSE	8	0	3245800	0	0	0	0	0	0	0
F7GVB3	CMYA5	LRDDSETVACHKTLKSRLEDSDEKVTSLKES	1	0	4694600	0	0	0	0	0	0	0
F7GVB3	CMYA5	DSNEIGKTQITHGSRSTELEESKANAMPQHF	1	0	8852700	0	0	0	0	0	0	0
F7GVB3	CMYA5	TSLKISEEETKLRSVSPTETKDNLENRSYTL	3	0	0	0	0	0	0	0	26638000	0
F7GVB3	CMYA5	DTSSGNVETLSCKSYSSEELKLAEEPKSFVL	3	0	17303000	0	0	0	0	0	15372000	0
F7GVB3	CMYA5	LASPGTAASENDSSVSPSFTNEVKKEDVCSA	23	0	0	0	0	0	0	0	9646600	0
F7GVB3	CMYA5	VKAGLPVIKTSSSQYSDESEEARVEDKQGLS	7	0	11044000	0	0	0	0	0	5192400	0
F7GVB3	CMYA5	LEEKASFKTVPLRDDSETVACHKTLKSRLED	8	0	20242000	0	0	0	0	0	0	0
F7G3L4		TREGRPSGEAFVELESEDEVKLALKKDRETM	14	4394800	3946200	3158700	0	0	0	5205000	4509500	5202300
F7G3L4		GEGFVVKVRGLPWSCSADEVQRFFSDCKIQN	7	12869000	0	8005700	21166000	16540000	24546000	15474000	2909400	4531600
F7G3L4;F7BG13	HNRPH1	NNVEMDWVLKHTGPNSPDTANDGFVRLRGLP;NSVEMDWVLKHTGPNSPDTANDGFVRLRGLP	6	64956000	62343000	73787000	144020000	160510000	212130000	97233000	47930000	28639000
A0A1D5R1E9	ROBO1	RNGLTSTYAGIRKVPSFTFTPTVTYQRGGEA	4	0	1772700	0	10712000	16110000	0	2426100	0	0
A0A5F7ZIV1		VRDPENNSMGYRRSKSTDNLAFLKKSSFKRK	3	0	0	5448100	0	0	0	0	0	0
F7BHE9	TKT	HASDRIIALDGDTKNSTFSEIFKKEHPDRFI	2	5852400	2822500	0	0	7739900	0	3061100	7560400	11016000
F7BHE9	TKT	SKKKILATPPQEDAPSVDIANIRMPSLPSYK	12	8680100	7054500	5929100	27650000	46775000	54167000	8061700	13579000	17947000
F7BHE9	TKT	AGFLPEAELLNLRKISSDLDGHPVPKQAFTD	3	0	10669000	8513900	0	11547000	0	0	16995000	19279000
F7BHE9	TKT	GFLPEAELLNLRKISSDLDGHPVPKQAFTDV	4	20322000	0	0	0	0	17512000	0	16995000	0
F7BHE9	TKT	APSVDIANIRMPSLPSYKVGDKIATRKAYGQ	6	711580	0	0	3488100	3731700	3956200	0	1922800	1033800
A0A1D5Q1I4		MTEEEVEMLVAGHEDSNGCINYEELVRMVLN	16	76905000	50796000	34930000	49449000	0	36927000	0	7962200	22077000
A0A1D5Q1J1	TPCN1	QQRSMVFLGRRSRTKSDLSLKMYQEEIQEWY	3	0	0	0	0	0	4836200	0	0	0
E0V8I5	CYP2C18	KEALIDHGEKFSGRGSFPVAEKVNKGLGILF	2	10497000	5471100	15676000	14496000	13299000	25681000	16728000	44466000	27535000
E0V8I5	CYP2C18;CYP2C75;CYP2C9;CYP2C8	ILFSNGKRWKEIRRFSLMTLRNFGMGKRSIE	3	0	0	0	42245000	72967000	28407000	0	0	9589400
A0A1D5Q1L9	SRPK2	EQEESSPSHDRSRTVSASSTGDLPKAKTRAA	3	5250800	3521700	3325600	0	0	0	2267400	5192000	3733400
A0A1D5Q1L9	SRPK2	ESSPSHDRSRTVSASSTGDLPKAKTRAADLL	6	25744000	15570000	18973000	27185000	24683000	18101000	15521000	48816000	26953000
A0A1D5Q1M5	MON1B	EGLEETGSKDKDQPPSPSPPPQSEAPSSTSR	7	0	5168200	0	0	0	0	0	0	0
A0A5F8A633	GLG1	IPKFCHGILTKAKDDSELEGQVISCLKLRYA	5	2919100	0	1666800	0	0	0	0	0	1709300
A0A1D5Q1M8	KIAA0100	QGLTRSSGVRRSFRKSPEHPVDDIDKMKERA	2	0	0	0	5354800	8036800	0	0	0	0
A0A1D5QQJ9	RNF213	PLSEPREEQEAAELLSEPEEESEKHILKLEE	10	0	11957000	4304300	11842000	14045000	57443000	2902800	0	0
F7HCR3	HSD17B12	EELAKRGMKVVLISRSQDKLDQVSSEIKEKF	1	0	0	0	0	0	13111000	0	17140000	0
F7DVY6		HRELSRGAEAGTVPASPGEAPKDSLAQLLRV	10	0	5479900	0	8785700	3433300	0	0	43932000	3919200
F7DVY6		LFIHRTKGKGPLMSSSFKKLYFFLTTEALSF	7	0	2279700	0	0	0	0	0	19146000	2333400
F6XAS8	TBC1D1	TGSQEPGRRPMRKSFSQPGLRSLAFRKELQD	3	3746600	2260900	2728900	0	0	0	3409900	11595000	2731800
A0A5K1UU98	STK25	SDLHPMRVLFLIPKNSPPTLEGQHSKPFKEF	2	0	0	0	0	7642700	8785200	10139000	5633000	8957300
H9Z5A5	ADH5	MSKKIKVDEFVTHNLSFDEINKAFELMHSGK	10	12699000	8014300	9300500	0	0	0	15626000	13168000	17801000
A0A1D5Q1S1	TLN2	ELTLFQSKDVPEKTSSPEESIRMTKGITMAT	3	7974800	5336100	0	0	0	0	7711200	8132000	8469300
A0A1D5Q1T8	CDK17	SPPFDQPMSRRSRRASLSEIGFGKMETYIKL	3	6556200	3165100	6474300	6312100	3851000	6175500	4352800	6409700	0
A0A1D5Q1T8;H9EMH6	CDK17;CDK16	HPPRKISTEDINKRLSLPADIRLPEGYLEKL;RIHRRISMEDLNKRLSLPADIRIPDGYLEKL	3	7189900	2319200	6025700	0	0	0	4021800	7073200	0
A0A5F8A7J1	LTBP1	EMCPKGKGFVPAGESSSEAGGENYKDADECL	9	13459000	14222000	7176400	47462000	0	14607000	8155100	9729500	6137200
F6VBI6	MAPK8IP3	IIARREPKEEAEDVSSYLCTESDKIPMAQRR	8	0	0	0	14108000	14101000	5725900	0	0	0
F6VBI6	MAPK8IP3	KKSTIWQFFSRLFSSSSSPPPAKRPYPSVNI	5	0	0	0	0	0	0	0	6679800	0
F6VBI6	MAPK8IP3	KSTIWQFFSRLFSSSSSPPPAKRPYPSVNIH	6	6516100	7386300	9955900	0	0	12094000	5204400	0	7786400
F6VBI6	MAPK8IP3	STIWQFFSRLFSSSSSPPPAKRPYPSVNIHY	7	0	0	0	9467700	13609000	0	639440	0	0
F6VBI6	MAPK8IP3	ELDMCPETRLDRTGSSPTQGIVNKAFGINTD	4	16733000	10058000	13809000	0	0	835400	4961700	0	0
A0A1D5Q1Z3		LELLSLKRLTLTTSQSLPKPSSHGLAKTAAT	8	0	3875500	2823200	0	0	0	4349200	8853200	0
F6Y990	ITFG3	DLEAEVHPLKNEERKSQENLGNPSKNEDKLK	2	31348000	21153000	38410000	7975700	9775600	6819500	16765000	14774000	14741000
A0A1D5Q225	PARP12	VPPPFVPQGTSERKDSSGSVSPNTLSQEEGD	3	0	0	0	7738900	5798000	6036400	0	10299000	0
H9ZFW1	TBC1D5	SPSVESLPGGREFTGSPPSSATKKDSFFSNI	5	50562000	11218000	35281000	0	0	0	0	0	0
H9ZFW1	TBC1D5	FILISKEDDGSSARGSFSGQAQPLRTLRSSS	2	23124000	12875000	0	33762000	0	0	0	0	13949000
H9ZFW1	TBC1D5	PVQLNKGQSSKNISSSPSVESLPGGREFTGS	5	23316000	6962300	17199000	102660000	17117000	0	0	4941700	0
H9ZFW1	TBC1D5	QLNKGQSSKNISSSPSVESLPGGREFTGSPP	7	65059000	7102300	92408000	0	0	36410000	0	26923000	0
H9ZFW1	TBC1D5	KGQSSKNISSSPSVESLPGGREFTGSPPSSA	10	0	0	16664000	17478000	0	0	0	5170200	0
H9ZFW1	TBC1D5	QQQQQQQQQRLMKSESMPVQLNKGQSSKNIS	3	21322000	2938400	34719000	0	0	0	7729400	6523600	0
F6QIP2	MGEA5	EDSTVSIQIKLENEGSDEDIETDVLYSPQMA	6	5789200	4366100	6756000	6321500	13076000	8562900	11114000	4651200	9183000
F6QIP2	MGEA5	DMVVEKQEETDHKNDSQILSEIVEAKMAEEL	10	0	0	0	0	0	0	0	0	0
A0A1D5Q289		SLFYGSVIYVYFRPLSMYSVVRDRVATVMYT	3	0	0	0	0	0	0	0	0	0
A0A1D5Q291		AVVKLDDGHLNNSLGSPVQADVYFPRLIVPF	12	0	1498400	0	0	0	0	0	0	0
F6TFC5	MVB12B	SSAASTPAPNLPRHISLTLPATFRGRNSTRT	3	0	0	0	0	0	0	0	1897600	0
F7HAV4;F7HAU0	TMPO	KKLLKLREQGTESRSSTPLPTISSSAENTRQ	9	8567300	8159100	7626900	0	0	0	0	0	0
F7HAV4;F7HAU0	TMPO	PPLAAGANSKGPPDFSSDEEREPTPILGSVA	6	213890000	233110000	175530000	29836000	151860000	73369000	81255000	32732000	147180000
F7HAV4;F7HAU0	TMPO	PLAAGANSKGPPDFSSDEEREPTPILGSVAA	7	68962000	100190000	58505000	15577000	142590000	73369000	9998300	2946100	80832000
F7HAV4	TMPO	AAGRPLELSDFRMEESFSSKYVPKYVPLADV	4	0	10734000	1333100	0	7274800	0	0	3452300	0
H9YVJ3		SQRRPSTAVDEEDEDSPSECHTPEKVKKPKK	13	5981400	5677700	8768200	5283000	0	39409000	16871000	17978000	21900000
I0FPH5	CYB5A	___________MAEQSDEAVKYYTLEEIQKH	4	0	0	0	87116000	98172000	100400000	0	0	0
I0FPH5	CYB5A	ENFEDVGHSTDAREMSKTYIIGELHPDDRPK	3	0	0	0	2900800	3865900	2010400	0	0	0
I0FPH5	CYB5A	QAGGDATENFEDVGHSTDAREMSKTYIIGEL	17	0	0	0	0	0	0	0	0	32067000
I0FPH5	CYB5A	KYYTLEEIQKHNHSKSTWLILHHKVYDLTKF	1	0	0	0	4353400	12274000	3039200	0	0	0
A0A1D5Q2C7	PPAPDC3	AQPPPAGDGARERRQSQQLPEEDCMQLNPSF	3	2187700	4634200	0	16948000	13264000	23839000	0	22431000	4155100
A0A5F8AGN9	LOC698953	KLKSMEKHIEEDEVRSSADLRIRKSQHSVLS	9	7660300	5037200	7741000	0	5843600	5597500	4995700	5045600	5491800
A0A5F8AGN9	LOC698953	LKSMEKHIEEDEVRSSADLRIRKSQHSVLSR	10	7660300	5037200	7741000	0	5843600	5597500	4995700	5045600	5491800
F7EI71		QQSDLFKAEYVLIVDSEGEDEATSRKVEQGP	9	0	3835100	2391100	9773900	0	10817000	0	11134000	2542600
F7EI71		PTPKKSLSSCSLRAGSPDQGECQVSELTQQS	3	0	0	0	0	0	0	0	58779000	0
F7EI71		SSLPRANLPTLVPQLSPSALHPHCGSGTLPS	11	0	0	0	0	0	0	0	20300000	0
F7EI71		TLDQKAKQTPPTPKKSLSSCSLRAGSPDQGE	2	0	5161400	0	0	0	0	0	52382000	0
F7EI71		DQKAKQTPPTPKKSLSSCSLRAGSPDQGECQ	3	0	0	0	0	0	0	0	54309000	0
F7EI71		AKQTPPTPKKSLSSCSLRAGSPDQGECQVSE	6	0	0	0	0	0	0	0	6654700	0
F7EI71		ADPKPGLTSEVLKKTSLTSHVLSRGESPRTS	3	0	34350000	0	0	0	0	0	13344000	0
F7EI71		LTAILKSNPSHQRPFSPASCPTFSLNSPASS	10	0	8888700	0	0	0	0	0	45447000	0
F7EI71		QRPFSPASCPTFSLNSPASSSLTLDQKAKQT	21	0	5158600	0	0	15505000	17653000	0	61994000	0
F7EI71		PSRLGKSESSTPNHRSPVSTPSLPISLTRTE	1	0	3138000	0	0	0	0	0	42919000	0
F7EI71		SQMSSSGNLSKSGVKSPVPSRLALLTAILKS	5	0	60351000	0	0	0	0	0	177070000	0
F7EI71		TSSPPSSSSASLKSNSALYIPVRIVTHSLSP	3	0	0	0	0	0	0	0	2476300	0
F7EI71		LTSHVLSRGESPRTSSPPSSSSASLKSNSAL	3	0	82512000	0	6330400	0	0	0	300160000	0
A0A1D5Q2E6		TELSELPRKSRDPWESPKGWEESEAEAPREA	7	0	1655800	0	0	0	0	0	0	0
A0A1D5Q2E6		ESLTALEKENQEPLRSLEVEDEEALRSLTKV	8	0	0	0	0	0	0	0	0	0
A0A1D5Q2E6		LENQSHETLERENQESPRSLEEDLDTLKSLE	5	0	1204600	0	0	0	0	0	0	0
A0A1D5Q2E6		QSHETLERENQESPRSLEEDLDTLKSLEKEN	8	1949600	2904300	0	0	0	0	1055900	3805000	0
A0A1D5Q2E6		EEENLGKGENQESLRSLEEERQELPQSADVQ	9	0	5107900	0	0	0	0	0	4606900	0
A0A1D5Q2E6		PLVEDEDVAPRGGQASPEVTLASEPVTGESA	5	0	51461000	0	0	0	0	0	52773000	0
A0A1D5Q2E6		EALRSLTKVNQEPLRSLEDENQEAFRPLEKE	8	0	2617700	0	0	0	0	0	0	0
A0A1D5Q2F4		VFGYRSVQGDHEMIHSASTKHLRGDGLKDLN	11	0	0	0	0	0	0	0	29590000	0
A0A1D5Q2F4		GYRSVQGDHEMIHSASTKHLRGDGLKDLNET	13	124170000	0	132780000	14372000	22003000	30985000	399080000	147350000	91003000
F6ZJK0		DSAPTLHLNKGTPSQSPVVGRSQGQQQEKKQ	6	187370000	53700000	258520000	32502000	15111000	18513000	71301000	89301000	0
F6ZJK0		SSTPEVKPLKSLLGDSAPTLHLNKGTPSQSP	6	3263600	739550	3815600	0	0	0	1463600	2046500	1293700
F6ZJK0		VNANFAHFDNFPKSSSADFGTFNTSQSHQTA	3	26291000	2654800	34309000	8789100	0	0	2503500	0	3671500
A0A1D5Q2K9	PPP1R14A	LSKLQSPSRARGPGGSPGGLQKRHARVTVKY	5	204670000	43327000	399370000	27710000	17051000	15628000	133140000	103460000	52997000
H9Z113	ACY1	LFIEDTAAEKLHKVVSSILAFREKEWQRLQS	3	5302200	1164200	2960900	2325300	1492200	897250	4458700	2027900	1423500
A0A5F8ASM0	UHRF2	GQSKKQPSGTTKRPISDDDCPSASKVYKASD	4	23179000	24920000	28305000	5200600	15058000	12540000	35880000	28922000	42105000
A0A1D5Q2L7		PYLKACLKESMRLTPSVPFTTRTLDKATVLG	12	0	0	0	0	0	0	101590000	40236000	14562000
F7HIW4	SPATS2L	SANEKPALVPREKKISIPEEPSKALRGVTGP	3	59621000	22934000	14951000	0	0	0	6391800	10425000	40706000
F6YZH9	PHLDB2	ALLSPDTRYRCHRKDSLPDADLASCGSLTQS	3	12353000	4267600	19134000	10533000	0	0	0	3340700	0
F6YZH9	PHLDB2	QTSGTPQPVLRERKSSISSISGRDDLMDYHR	3	306820000	36902000	455510000	44479000	17118000	13845000	55366000	57587000	18855000
F6YZH9	PHLDB2	GTPQPVLRERKSSISSISGRDDLMDYHRRQR	6	14981000	0	34826000	0	0	0	0	3844500	1805500
F6YZH9	PHLDB2	ILSLCAEYTKPDSRLSTGTTVADVQKINKEL	2	51004000	0	44141000	17959000	5771400	4105600	8356900	0	0
F6YZH9	PHLDB2	SYLTLSQPVPAKRSPSPLGTSVKSSPSLAKI	4	70392000	4319700	102660000	0	0	0	9707300	10566000	0
F6YZH9	PHLDB2	GPPPISRSGAASMPSSPKQARKMSIQDSLTL	9	0	0	151760000	0	0	0	0	37006000	0
F6YZH9	PHLDB2	KTSASEGNPYVSSTLSVPASPRVARKMLLAS	15	24999000	3832600	37411000	0	0	0	0	0	2753200
F6YZH9	PHLDB2	SEGNPYVSSTLSVPASPRVARKMLLASTSSC	19	0	0	0	0	0	0	0	10500000	0
F6Q1H6	RPUSD1	ATPDPDPEDRGPRPGSPSTLLPGPGRPPPPP	3	0	2831600	0	16679000	17448000	27093000	0	7420500	8466000
A0A5F7ZQB4	KIAA0232	LQSKQEEKIHKKLEGSPSPEAELSPPAKDQV	5	0	0	1505300	5521200	6032500	5231600	2413200	0	0
A0A5F7ZQB4	KIAA0232	SKQEEKIHKKLEGSPSPEAELSPPAKDQVEM	7	0	0	1505300	5521200	6032500	5231600	2413200	0	0
A0A5F7ZQB4	KIAA0232	KTENKNFETTQVCNESPHGDGYSSGVIKDIW	11	13873000	21280000	29871000	28668000	24962000	35096000	12452000	14631000	17304000
A0A5F7ZUA3	LARP4B	SYAEICQRTSKEPPSSPLQPQKEQKPNTVGC	5	0	7956200	19003000	0	0	0	0	10026000	0
A0A5F7ZUA3	LARP4B	VPASCAVSATYERSPSPAHLPDDPKVAEKQR	3	38503000	29111000	31983000	0	0	0	13541000	28858000	23470000
A0A5F7ZUA3	LARP4B	FTSSQTQSPTPPKPPSPSFELGLSNFPPLPG	16	0	0	0	0	0	0	0	0	0
A0A5F7ZUA3	LARP4B	SSQTQSPTPPKPPSPSFELGLSNFPPLPGAA	18	0	0	0	0	0	0	0	0	0
A0A5F7ZUA3	LARP4B	GSLESSPGLGRGRKNSFGYRKKREEKFTSSQ	3	10702000	0	8184300	0	0	0	1937900	8759900	0
A0A1D5Q2Q3		NFGGHRDYGPRPDADSESDNSDNNTIFVQGL	10	0	0	23057000	0	0	0	10266000	0	0
A0A1D5Q2Q3		GGHRDYGPRPDADSESDNSDNNTIFVQGLGE	12	24602000	5113400	0	0	0	0	0	0	0
A0A1D5Q2Q3		CPNPSCGNMNFARRNSCNQCNEPRPEDSRPS	3	213850000	33404000	64304000	0	0	0	0	0	0
A0A1D5Q2R6		FLRIRQTVNRGPGLGSTQGQTIALPAQGLIE	6	0	0	0	0	0	0	0	0	0
A0A1D5RDQ5	SPECC1L	ELRDMRAQLGINEDHSEGDEKSEKETIMAHQ	10	39728000	19535000	31375000	0	0	0	6889200	5506600	0
A0A1D5RDQ5	SPECC1L	MKTPPAAAVSPMQRHSISGPISTSKPLTALS	2	11563000	0	30682000	0	0	0	0	6536300	0
A0A1D5RDQ5	SPECC1L	SESEGIPSIERSRKGSSGNASEVSVACLTER	3	17279000	0	0	0	12478000	0	0	0	0
A0A1D5RDQ5	SPECC1L	ESEGIPSIERSRKGSSGNASEVSVACLTERI	4	0	0	0	0	12478000	0	0	0	0
A0A1D5RDQ5	SPECC1L	PAMESAKTLSVSRRSSEEMKRDISAQEGASP	3	4053300	342780	521320	0	0	0	0	0	0
A0A1D5RDQ5	SPECC1L	RDLAALRQGMGLSRRSSTSSEPTPTVKTLIK	2	0	0	0	0	38104000	0	0	0	0
A0A1D5RDQ5	SPECC1L	DLAALRQGMGLSRRSSTSSEPTPTVKTLIKS	3	426670000	127200000	436250000	58359000	0	23231000	95424000	130930000	174850000
A0A1D5RDQ5	SPECC1L	QVPNPAAAAIPRTPLSPSPMKTPPAAAVSPM	4	0	6426100	4116400	4477500	0	0	0	4438900	0
A0A1D5RDQ5	SPECC1L	NYGEIPVQEHLLRTSSTSRPASLPRVPAMES	3	26570000	6241600	40162000	0	0	0	0	10475000	0
F7G3Y4	CEP152	GDGSCKHLHSLPRNVSPEFVPCEGEGGFGLH	3	0	0	0	9760100	0	8938400	0	0	0
A0A1D5Q2T8	LOC696973	RPNRGKAKPVVSDFDSDEEQDEREQSEGSGT	10	57186000	31686000	44347000	48730000	34637000	38559000	10737000	0	15975000
A0A1D5Q2T8	LOC696973	IPGDPQAMSQPNRGPSPFSPVQLHQLRAQIL	3	3682900	2176000	3414100	0	0	0	2870100	0	3467100
A0A1D5Q2T8	LOC696973	EKAKKRRGRPPAEKLSPNPPKLTKQMNAIID	2	249000000	172890000	242430000	22912000	45289000	45565000	200280000	158660000	0
A0A1D5Q2T8	LOC696973	SVFKSARQKIAKEEESEDESNEEEEEEEEEE	7	122450000	56367000	127010000	23290000	49026000	49304000	45426000	22027000	29323000
A0A1D5Q2T8	LOC696973	SARQKIAKEEESEDESNEEEEEEEEEESESE	11	55264000	56032000	53103000	0	37395000	23035000	28388000	54644000	29323000
A0A1D5Q2T8	LOC696973	EDESNEEEEEEEEEESESEAKSVKVKIKLNK	23	112340000	70718000	142850000	0	32913000	31340000	38106000	46413000	0
A0A1D5Q2T8	LOC696973	QPSPILQLQQKQSRISPIQKPQGLDPVEILQ	2	24562000	19231000	45669000	31930000	36977000	42890000	48472000	42672000	41030000
A0A1D5Q2U2	ASPSCR1	RPLTSSSVTLPKSLSSPGGPSKPKKSKSGQD	4	0	36242000	0	0	1316500	1607000	2132600	0	0
A0A1D5Q2W8	CEP250	DELELTRRALEERLHSPGATSTAEQGSRGEQ	3	0	0	0	35588000	8884000	5719700	0	0	0
A0A1D5Q2W8	CEP250	LRETQQRNNLEALPDSHRVSPVEEQSPKLDS	9	0	4441400	0	0	0	0	0	0	3763500
A0A1D5Q2W8	CEP250	QQRNNLEALPDSHRVSPVEEQSPKLDSLEPR	13	47909000	23982000	61471000	63132000	49125000	62228000	53522000	51773000	21030000
A0A1D5Q2W9	PPP2R5D	MLKDIKKEKVLLRRKSELPQDVYTIKALEAH	3	3636200	4479000	2830900	13452000	29966000	10730000	2745300	3390300	4749400
A0A5F8AEY9		PSQRDGHFLQESRRLSAQFENLMAESRQGLE	3	0	18829000	0	0	0	0	0	49391000	0
A0A5F8A9A2	PDGFRB	VDYLHRNKHTFLQHHSDKRRPPSAELYSNAL	8	0	0	0	6021300	0	0	7074100	0	0
F7EBR5;F7C1A7	PRKACB;PRKACA	EKIVSGKVRFPSHFSSDLKDLLRNLLQVDLT	7	0	0	0	2119800	0	0	0	23768000	0
F7EBR5	PRKACB	YQRKVEAPFIPKFRGSGDTSNFDDYEEEDIR	4	2656200	5094200	0	19443000	28356000	72900000	21323000	16460000	0
F7EBR5	PRKACB	DTSNFDDYEEEDIRVSITEKCAKEFGEF___	19	0	0	0	14555000	23026000	9183600	0	0	0
A0A1D5R0Y7	RAI14	RSGTPKKRKAPPPPISPTQLSDVSSPRSITS	8	48348000	43240000	33030000	28259000	20707000	17485000	13462000	16842000	41799000
A0A1D5R0Y7	RAI14	KKRKAPPPPISPTQLSDVSSPRSITSTPLSG	13	5295700	2136100	7644000	0	0	0	0	0	0
A0A1D5R0Y7	RAI14	KAPPPPISPTQLSDVSSPRSITSTPLSGKES	16	8989300	5715300	0	2956100	5747100	1637600	0	0	0
A0A1D5R0Y7	RAI14	APPPPISPTQLSDVSSPRSITSTPLSGKESV	17	0	0	7064700	0	0	0	0	0	4524100
A0A1D5R0Y7;A0A1D5R0A4	RAI14	YKEAQAELEDYRKRKSLEDITAEYIHKAEHE	3	11574000	2378900	6227200	31455000	9359400	17727000	4184500	3613600	2410400
A0A1D5R0Y7;A0A1D5R0A4	RAI14	SLSQLSYSTSSSKRQSQQLEALQQQVKQLQN	3	0	0	0	15952000	2755700	19088000	0	4779000	0
A0A1D5R0Y7;A0A1D5R0A4	RAI14	PPISPTQLSDVSSPRSITSTPLSGKESVFFA;TPTKPKQLSDVSSPRSITSTPLSGKESVFFA	1	2722700	2865800	2709300	0	0	0	0	0	1701100
A0A1D5R0Y7;A0A1D5R0A4	RAI14	LSDVSSPRSITSTPLSGKESVFFAEPPFKAE	8	0	0	0	0	0	0	0	0	0
A0A1D5R0Y7;A0A1D5R0A4	RAI14	PSLGKPGETSPPDSKSSPPVLIHALGKSTTD	1	64139000	0	0	70320000	57797000	0	0	0	29860000
A0A1D5R0Y7;A0A1D5R0A4	RAI14	SLGKPGETSPPDSKSSPPVLIHALGKSTTDS	2	144320000	118140000	161230000	119050000	105000000	79805000	61874000	45313000	66818000
A0A5F8AQA8	LRRK2	AVLQRCSPNLQRHSSSLGPIFDHEDLLRRKR	4	2499000	3908500	3589800	0	0	0	3431100	6915700	1546000
A0A1D5QRB2	MKL1	SPSAELPQAAPPPPGSPSLPGRLEDFLESST	27	9467700	0	27115000	0	0	0	0	0	4843200
F7GBS7	BOP1	HSGMEKTTEEQVQDGSPGPRTEVASARIGDE	10	373710000	224600000	350060000	34792000	292810000	294020000	153620000	120060000	140890000
A0A1D5QUK9;F7DE77		DGSVRSMRPPVTKASSFSGISILTRGDSIGS	3	0	0	0	0	0	0	0	7361400	0
A0A1D5QUK9;F7DE77	R3HDM1	KNKEKIPRKMLSRDSSQEYTDSTGIDLHEFL	3	8282800	5031800	19819000	0	0	0	4738900	2696100	9463100
A0A1D5QUK9	R3HDM1;ARPP21	DNQIRVPLQDGRRSKSIEEREEEYQRVRERI	3	38141000	11205000	36845000	0	0	0	6479200	18006000	0
A0A1D5QUK9;F7DE77		VEESVNKNKFISKTPSKEEIEKECEDTSLRQ	3	0	6569100	23178000	0	0	0	0	0	0
F7GVY4	PDXDC1	GQKPFKRSLRGSDALSETSSASHIEDLEKVE	6	5522900	0	0	0	0	0	2123300	0	0
F7GVY4	PDXDC1	FKRSLRGSDALSETSSASHIEDLEKVERLSG	10	0	1740600	0	32476000	21904000	32999000	0	0	0
F7GVY4	PDXDC1	RSLRGSDALSETSSASHIEDLEKVERLSGGP	12	0	0	0	0	0	0	0	0	0
F7GVY4	PDXDC1	SSASHIEDLEKVERLSGGPEQITLEASSTEG	2	35529000	93329000	37044000	42013000	75364000	105080000	23911000	9603200	0
F7GVY4	PDXDC1	ITLEASSTEGHPGAPSPQHASRSEAFQKGAP	23	28771000	26974000	22911000	12842000	26063000	12443000	5463800	9323100	27046000
A0A1D5RAE6	MAP3K4	SIAAELQFRSLSRHSSPTEERDEPAYPRGDS	3	49190000	29830000	33452000	34848000	86214000	86058000	48797000	62979000	43651000
A0A1D5Q377		KFGLKEKSWILSRKSSFEIKSAAGLRTPLAV	3	0	0	0	0	15140000	7048400	0	0	0
F7AQM3	ITSN1	KRQIGWFPANYVKLLSPGTSKITPTEPPKST	3	10500000	6440000	14531000	7661900	9280000	9515700	11479000	5793300	1416500
F7AQM3	ITSN1	NDQLKQVQQNSLHRDSLVTLKRALEAKELAR	11	4278000	8626000	0	0	0	0	0	0	6964400
F7AQM3	ITSN1	QLRQRSAFTPATATGSSPSPVLGQGEKVEGL	11	0	0	0	0	0	0	8581900	6861800	0
F7AQM3	ITSN1	LRQRSAFTPATATGSSPSPVLGQGEKVEGLQ	12	17857000	0	16415000	14666000	22333000	16619000	0	0	15768000
F7AQM3	ITSN1	QRSAFTPATATGSSPSPVLGQGEKVEGLQAQ	14	313770000	200910000	258980000	14666000	307250000	215180000	195390000	105260000	218220000
F7AQM3	ITSN1	PPEYIPPSFRRVRSGSGISVISSTSVDQRLP	3	18803000	9873300	20352000	0	0	0	12507000	15551000	18412000
F7AQM3	ITSN1	KSYVKLISGPVRKSTSMESGSSESPASLKRV	3	0	0	0	20356000	16621000	11628000	0	0	0
F7AQM3	ITSN1	GPVRKSTSMESGSSESPASLKRVASPAAKPV	11	20574000	6456700	20233000	0	0	0	15443000	0	3274300
A0A5F7ZVK6		PNQKTPENSKSLDAVSPRAGSKAPSCPAPGP	6	2010600	7411100	0	8186400	3522000	7804000	2083400	27873000	16552000
A0A1D5Q3E0	MAF1	PHVLEALSPPQTSGLSPSRLSKSQGGEDEGP	23	9736700	0	0	0	0	0	0	0	0
A0A5F7ZV61	SYN2	VISKMNQLLSRTPALSPQRPLTTQQPQSGTL	5	5590400	5022800	0	7846600	6656400	0	9870200	9059000	9987900
A0A5F7ZN06	HMBOX1	DLDVDDKVEELMRRDSSVIKEEIKAFLANRR	3	48010000	11300000	21986000	4797400	8973000	9104400	12089000	5844500	0
A0A5F7ZN06	HMBOX1	SPTRYHANSMGQRSYSFEASEEDLDVDDKVE	3	5574400	0	9472700	0	0	0	2521400	0	0
F7HRT9	KIF21B	TRGSTFPRQSRAAETSPLTRRKSYDRGQSIR	5	6092400	0	5960200	0	0	0	0	4483500	4205600
A0A5F7ZSY6	PCCA	ETRDGFRLSSQEAASSFGDDRLLIEKFIDNP	9	0	0	0	15230000	20064000	79338000	86859000	32932000	34439000
A0A1D5QAC1	ZMYND8	DVVGKAPPSTTAGSQSPPETPVLTRSSAQTP	11	14123000	10861000	16432000	0	0	0	6440900	7091400	6785400
A0A1D5QAC1	ZMYND8	HTGSDVEQDAEKKATSSHFSASEESMDFLDK	3	0	0	0	0	0	0	0	0	0
A0A1D5QAC1	ZMYND8	DVEQDAEKKATSSHFSASEESMDFLDKSTAS	7	4425700	2100900	2844200	0	0	0	0	1443300	2553100
A0A1D5QAC1	ZMYND8	EQDAEKKATSSHFSASEESMDFLDKSTASPA	10	3861300	3450100	2016100	0	0	0	0	0	2559300
A0A1D5QAC1	ZMYND8	PASEKTDPGAVKDKASPEPEKDFSEKAKPSP	4	168880000	115510000	169460000	4321000	5696700	8834200	61813000	51545000	0
A0A1D5QAC1	ZMYND8	IDKQEKVKLNFDMTASPKILMSKPVLSGGTG	8	7062300	12647000	4814500	16700000	24420000	24097000	8756500	13608000	10316000
A0A1D5QAC1	ZMYND8	SEDSEKSDSSDSEYISDDEQKSKNEPEDTED	10	0	0	0	4816900	7301100	11169000	0	0	0
A0A1D5QAC1	ZMYND8	MPRSPMSTNSSVHTGSDVEQDAEKKATSSHF	13	0	3937300	0	0	0	0	0	0	0
A0A1D5QAC1	ZMYND8	SPASTKTGQAGSLSGSPKPFSPQLSTPITTK	10	39173000	24879000	50048000	7737700	11784000	6228100	0	7414900	23782000
F7H033	DNTTIP2	SSLPKGTEPSTDGETSEAESNYSSVSEHHDT	11	0	0	0	14126000	22379000	3864300	0	0	0
A0A1D5R677	EHMT2	SCPSRAKMSMTGAGKSPPSVQSLAMRLLSMP	1	3092600	3890300	3919200	0	0	0	0	0	2853900
F6RQ65	MTUS1	FSKQVLDMHKDSICQSPALVGTEKPKYLQHS	6	0	0	10236000	0	0	0	0	0	0
F6RQ65	MTUS1	RSPTSSAIPFQSPRNSGSFPSPSISPR____	2	17013000	0	7948300	0	0	0	0	0	0
F6RQ65	MTUS1	LKARMDKHMEISRQLSTEQAVLQESLEKESK	3	5432500	0	0	17058000	0	7600000	1233800	0	2689800
F6RQ65	MTUS1	LQESLEKESKVNKRLSMENEELLWKLHNGDL	3	5668800	9982600	0	0	0	0	0	0	6832500
F6RQ65	MTUS1	LLWKLHNGDLCSPKRSPTSSAIPFQSPRNSG	1	26440000	24321000	8454300	4309300	0	0	0	5485600	7051400
F6RQ65	MTUS1	KLHNGDLCSPKRSPTSSAIPFQSPRNSGSFP	5	0	0	0	0	0	0	0	0	0
F6RQ65	MTUS1	LHNGDLCSPKRSPTSSAIPFQSPRNSGSFPS	6	0	0	0	0	0	0	0	0	0
F6RQ65	MTUS1	ASLSEIKKGHEIEKKSLEDLLSEKQESLEKQ	1	3626400	0	4134100	0	0	0	1885500	0	0
F6RQ65	MTUS1	LLSEREEALKQHKTLSQELVNLRGELVTAST	3	40669000	46880000	5603100	79244000	46849000	44876000	8217200	9698500	46470000
F6RQ65	MTUS1	MSTPVLEPTKVTFSVSPIEATEKSKKVEKSN	6	4203700	0	4870100	0	0	0	0	0	1222600
A0A1D5RJ54		IETLLSEKETNAREESLGEELSPPGEMKPLL	3	0	1666500	0	0	0	0	2893400	1892800	2424200
A0A1D5RJ54		EKETNAREESLGEELSPPGEMKPLLLSEGKS	9	6874800	12299000	0	31125000	0	20187000	10867000	11951000	12530000
A0A1D5RJ54		GEMKPLLLSEGKSRLSPAGEMKPLPLSEGKS	2	9658800	0	8225000	81076000	0	0	5160000	3401700	11780000
A0A1D5RJ54		SPPGEMKPLLLSEGKSRLSPAGEMKPLPLSE	1	0	5999900	0	0	59788000	31578000	0	0	0
A0A1D5RJ54		LGTREPDTEVITVEKSSPATSLFVELDEEEV	1	0	0	0	0	0	0	0	0	0
A0A1D5RJ54		GTREPDTEVITVEKSSPATSLFVELDEEEVK	2	0	0	0	0	0	0	0	0	0
F7HSV9	MDH1	LQGKEVGVYEALKDDSWLKGEFVTTVQQRGA	12	4679100	0	0	0	0	0	0	18479000	4266300
F7HSV9	MDH1	MERKDLLKANVKIFKSQGAALDKYAKKSVKV	4	0	11973000	0	0	0	0	13058000	31424000	10269000
F7HSV9	MDH1	TVQQRGAAVIKARKLSSAMSAAKAICDHVRD	3	120290000	146680000	102940000	18624000	21646000	50351000	151140000	120630000	149490000
F7HSV9	MDH1	VQQRGAAVIKARKLSSAMSAAKAICDHVRDI	4	0	0	0	6225300	7284000	8484700	0	0	0
F7HSV9	MDH1	VTANDVKNVIIWGNHSSTQYPDVNHAKVKLQ	9	0	0	0	0	76986000	0	24497000	0	6125600
F7HSV9	MDH1	TANDVKNVIIWGNHSSTQYPDVNHAKVKLQG	10	32413000	57006000	25136000	0	0	0	0	0	21129000
A0A1D5R8K4	TNXB	GTTAPERKEEPPRPESLEQPLLGELTVTGVT	8	0	11997000	17106000	0	0	0	14200000	0	0
A0A1D5R8K4	TNXB	LSAEGTTGPAPAGQTSGEPGPRLSQLSVTDV	19	6167500	8271600	10808000	0	0	0	8491000	2408400	0
A0A1D5QF41	NOP2	ARKQKVREAAAGVQWSEEETEDEEEEVTPES	9	7022000	8115500	3974600	34963000	25543000	24126000	5324400	3436700	7515600
A0A1D5QF41	NOP2	AKRRLGSAEVPKTNKSPEAKPLPGKLPKGAV	4	16272000	11685000	12982000	0	0	0	5726600	9040900	5436600
A0A1D5Q3S9		APEMVGARAAVPRSFSAPYPTAGGSAGPEAC	3	3419600	1860000	2023000	0	0	0	1368400	0	2374300
F7BNN9	RABEP1	KSDNDMFKDGLRRAQSTDSLGTSGSLQSKAL	4	0	0	0	0	0	0	0	0	0
F7BNN9	RABEP1	NDMFKDGLRRAQSTDSLGTSGSLQSKALGYN	6	0	0	12200000	0	0	0	0	0	0
A0A1D5R6P1	KIDINS220	DLKLKGGGLRYQKLPSDEDESGTEESDNTPL	3	0	0	0	6796800	9362700	0	0	0	0
A0A1D5R6P1	KIDINS220	DKDRKAEGKVERVPKSPEHSAEPIRTFIKAK	4	6556500	10065000	0	12394000	9784300	6076300	3515200	0	0
A0A1D5Q3U7	ELAC2	PIHSEQRSGKHQPWQSPERPLGRLSPERSSD	6	5356700	20195000	7186400	34264000	67180000	93858000	9757600	15788000	23099000
F7HMZ4	GPRC5B	LRTAGFPNGSLGKRPSGSLGKRPSAPFRSNV	3	4428800	2634900	4940500	0	0	0	0	0	0
F7B1J1	CARS	GDQKALQEGEGDLSISADRLSEKRSPNDFAL	12	0	0	0	21150000	30282000	22702000	0	0	0
F7B1J1	CARS	__MNSGKGRRVQPQWSPPAGTQPCRLHLYNS	6	0	0	0	0	0	0	2125000	2198800	2251700
A0A1D5Q3X6	CCDC88A	HSLPHASSSAQSPCGSPGMKRTESRQHLSVE	19	0	0	9684000	0	0	0	0	0	0
A0A1D5Q3X6	CCDC88A	KLEEKIMDQYKFYDPSPPRRRGNWITLKMRK	5	5396500	0	6098100	0	0	0	3535600	3425000	2151800
A0A1D5Q3X6	CCDC88A	SGSSPIQYLKRQTRSSPVLQHKISETLESRH	2	53311000	14406000	0	0	0	0	44027000	11393000	11003000
A0A1D5Q3X6	CCDC88A	ISETLESRHHKIKTGSPGSEVVTLQQFLEES	3	3882800	0	3710500	0	0	0	0	0	0
A0A1D5Q3Y6	NCAPH2	EASAPKATLEPEEPRSPQQSAALPRRYMLRE	10	0	0	9627500	0	0	0	0	4481900	0
I2CW50		AQQEITVQQLMAHLDSIRKDMVILEKSEFAN	21	0	0	0	0	0	0	7369400	3120200	8438300
F7E8B9	IDH3G	IDILIVRENTEGEYSSLEHESVAGVVESLKI	9	0	0	0	0	0	0	28470000	0	24879000
A0A1D5Q404	ITSN2	VNTSWQKKSAFTRTVSPGSVSPIHGQGQVVE	3	21401000	19629000	9207000	16785000	44700000	37732000	19333000	13801000	36265000
A0A1D5Q404	ITSN2	QKKSAFTRTVSPGSVSPIHGQGQVVENLKAQ	8	139730000	106620000	182550000	83087000	146520000	99320000	67054000	91272000	180920000
F7H2F6	ASL	LDKVAEEWAQGTFKLSPNDEDIHTANERRLK	2	25402000	11810000	31358000	16662000	33164000	19510000	36036000	22483000	0
A0A1D5Q434	DNAJB6	PKPPRPASLLRHAPHSPYGEEGEQDRPRAPG	5	1281900	0	0	76350000	25097000	26891000	0	0	0
F6Z2N4	FAM178A	QKQLQEDIRQGRGIKSPIRIGEEDSTDDEDG	4	12349000	4372900	21188000	0	0	0	5739000	24082000	6278000
A0A1D5Q458	ADAM17	GFEKDPFPNSSTAAKSFEDLTDHPVTRSEKA	1	16236000	9663600	0	52222000	46699000	15042000	5912700	11846000	8317100
A0A1D5Q459		KQVIRVYSLPDGTFSSDEDEEEEEEEEEEEE	11	0	10992000	0	0	0	0	0	0	9860900
A0A1D5QB13	PIK3C2G	KWDSKGHSLNEAHQISLNEFTSKSRELSWHQ	11	0	0	3486400	0	0	0	0	0	0
A0A1D5Q485;A0A1D5QWP9;A0A5F8A8X6;F6PKV0	CAMK2G;CAMK2D;LOC706977;CAMK2B	ITADQALKHPWVCQRSTVASMMHRQETVECL;ITAHEALKHPWVCQRSTVASMMHRQETVECL;ITASEALKHPWICQRSTVASMMHRQETVDCL	1	0	0	62609000	0	0	0	0	16252000	0
A0A1D5Q486	ZC3H13	ESSRMRAQDIIGHHQSEDRETSDRAHDENKK	10	11919000	9799800	11424000	16343000	10919000	11320000	0	0	0
A0A1D5Q486	ZC3H13	DFERQREKRDKPRSTSPAGQHHSPISSRHHS	7	0	0	0	23847000	42806000	26337000	0	0	0
A0A1D5Q486	ZC3H13	KRDKPRSTSPAGQHHSPISSRHHSSSSQSGS	10	0	0	0	23847000	42806000	46482000	0	0	0
A0A1D5Q486	ZC3H13	GERDRRDNRERDQRPSSPIRHQGRNDELERD	5	2805700	0	0	22044000	11408000	5398100	0	0	0
A0A1D5Q486	ZC3H13	ERDRRDNRERDQRPSSPIRHQGRNDELERDE	6	209430000	58022000	151300000	0	0	0	13595000	18428000	17370000
A0A1D5Q486	ZC3H13	PKRRREHSPDSDAYNSGDDKNEKHRLLSQVV	11	47406000	54212000	49186000	15933000	17826000	7534000	4554800	0	0
A0A1D5Q486	ZC3H13	ENMEKREEIIIKKEVSPEVVRSKLSPSPSLR	4	152750000	86364000	120990000	0	0	0	32722000	58860000	0
A0A1D5Q486	ZC3H13	SIEKKRKKSKGDSDISDEEAAQQSKKKRGPR	6	10084000	8401800	12771000	25662000	37667000	24738000	0	5086900	0
A0A1D5Q486	ZC3H13	NSKSNQSKKKGPRTPSPPPPIPEDIALGKKY	7	4624500	0	4250100	11701000	17272000	21585000	2982300	2831200	6385100
A0A1D5Q486	ZC3H13	AGDDESKLDDTHSLGSGAGEGYEPISDDELD	9	0	0	0	42468000	47235000	48691000	0	0	0
A0A1D5Q486	ZC3H13	THSLGSGAGEGYEPISDDELDEILAGDAEKR	19	0	0	0	42468000	47235000	48691000	0	0	14402000
A0A1D5Q486	ZC3H13	IIKKEVSPEVVRSKLSPSPSLRKSSKSPKRK	4	366530000	184760000	218040000	174060000	171860000	129270000	27998000	243660000	154750000
A0A1D5Q486	ZC3H13	KKEVSPEVVRSKLSPSPSLRKSSKSPKRKSS	4	115930000	55028000	109770000	97241000	57691000	89286000	32219000	38768000	45094000
A0A1D5Q486	ZC3H13	QDVDAEPQKRNTEESSSPVRKESSRGRHREK	6	334670000	0	0	0	0	0	0	0	0
A0A1D5Q486	ZC3H13	DVDAEPQKRNTEESSSPVRKESSRGRHREKE	7	66846000	0	46810000	0	0	0	14656000	0	19313000
A0A1D5Q486	ZC3H13	PPLRRSASPYPSHSLSSPQRKQSPPRHRSPM	11	0	0	14829000	0	0	0	0	0	0
A0A1D5Q486	ZC3H13	PLRRSASPYPSHSLSSPQRKQSPPRHRSPMR	12	46757000	20326000	31214000	15809000	55081000	32287000	0	6359200	0
A0A1D5Q486	ZC3H13	KKGQKKKSIEKKRKKSKGDSDISDEEAAQQS	1	0	0	0	10329000	11970000	11151000	0	0	0
A0A1D5Q486	ZC3H13	RLLSQVVRPQESRSLSPSHLTEDRQGRWKEE	3	461750000	218040000	334600000	256530000	237350000	253060000	103360000	90492000	128900000
A0A1D5Q486	ZC3H13	GPSPRGKGYSSNYRRSPERPTGDLRERMKNK	1	79499000	34513000	100420000	6211300	1997800	1687900	16683000	20238000	18966000
A0A1D5Q486	ZC3H13	SVQGFEDINKSERTESLEAGDDESKLDDTHS	3	36544000	23317000	33794000	0	0	0	15348000	13208000	24241000
A0A1D5Q486	ZC3H13	SSSASKKDRKTSAVSSPLLDQQRNSKSNQSK	6	7852300	13550000	11008000	44095000	19039000	29279000	1788600	0	5542800
A0A1D5R4Z2	FNBP1	PTVNNCAQDRESPDGSYTEEQSQESEVKVLA	6	0	0	0	8711200	18118000	14474000	0	0	0
A0A1D5R4Z2	FNBP1	DIEFEDYTQPMKRTVSDNSLSNSRGEGKPDL	3	17430000	15938000	21415000	0	0	0	10825000	15296000	15631000
A0A5F8AFV3	PLA2G4C	SKGSVSDFLDFVRKTSICASKWEWGTTHNFL	3	0	0	0	0	0	0	0	18344000	0
A0A1D5QH10	ASAP1	PKLPQKVALRKTDHLSIDKSNIPPEIFQKSS	6	13601000	0	6778900	0	0	0	0	0	0
A0A1D5QH10	ASAP1	HVEYEWNLRQEEMDESDDDLDDKPSPIKKER	7	7810300	7727000	6157100	0	34301000	42465000	6511700	0	0
A0A1D5QH10	ASAP1	KKRPPPPPPGHKRTLSDPPSPLPHGPPNKGA	3	6259800	5470200	5931900	0	0	0	2931800	2067200	0
A0A1D5QH10	ASAP1	QQPSEVTPKSHPLDLSPNVQSRDAIQKQASE	7	2533900	3042900	0	6332500	1674000	0	0	0	0
A0A1D5Q4C0	POR	KKEEVPEFTKIQTLTSSVRESSFVEKMKKTG	6	5412500	6778200	15128000	43275000	7972900	6491500	15896000	28406000	45038000
A0A1D5Q4C0	POR	KEEVPEFTKIQTLTSSVRESSFVEKMKKTGR	7	0	0	0	0	0	37904000	0	0	0
F6PZF5;A0A1D5RDD1;A0A5F8AVL7	TNS1	KQPAEPPAPLRRRAASDGQYENQSPEATSPR	3	120960000	67850000	92204000	11253000	0	5693600	27570000	26543000	45404000
F6PZF5;A0A1D5RDD1;A0A5F8AVL7	TNS1	PLRRRAASDGQYENQSPEATSPRSPGVRSPV	11	9804800	5118300	9763800	18838000	38127000	18567000	0	0	3320100
F6PZF5;A0A1D5RDD1;A0A5F8AVL7	TNS1	AASDGQYENQSPEATSPRSPGVRSPVQCVSP	16	59976000	44605000	11831000	21241000	8885600	5693600	6547300	13549000	0
F6PZF5;A0A1D5RDD1;A0A5F8AVL7	TNS1	DGQYENQSPEATSPRSPGVRSPVQCVSPELA	19	59976000	44605000	11831000	21241000	8885600	5693600	6547300	13549000	10907000
F6PZF5;A0A1D5RDD1;A0A5F8AVL7	TNS1	GFGRRAINPSMAAPSSPSLSHRQVMGPPGTG	11	65547000	37167000	36729000	35031000	17949000	19999000	29485000	38490000	0
F6PZF5;A0A1D5RDD1;A0A5F8AVL7	TNS1	RAINPSMAAPSSPSLSHRQVMGPPGTGFHGS	15	0	0	0	0	0	0	0	0	0
F6PZF5;A0A1D5RDD1;A0A5F8AVL7	TNS1	ARAQFSVAGVHTVPGSPQARHRTVGTNTPPS	14	82764000	77575000	54704000	7766700	1168800	4982100	14647000	23717000	36119000
F6PZF5;A0A1D5RDD1;A0A5F8AVL7	TNS1	TSGHSLGTPEPAPRASLESVPPGRSYSPYDY	2	12613000	0	0	9272400	5352100	3298900	0	0	0
F6PZF5;A0A1D5RDD1;A0A5F8AVL7	TNS1	ALLKDQEPGAFIIRDSHSFRGAYGLAMKVSS	12	0	0	0	0	5481600	0	0	0	0
F6PZF5;A0A5F8AVL7	TNS1	GPLDGSLYAKVKKKDSLHGSTGAVNATRPTL	4	0	0	0	7221800	4789700	0	0	0	0
F6PZF5;A0A5F8AVL7	TNS1	GSLYAKVKKKDSLHGSTGAVNATRPTLSATP	6	8515500	5038400	8938800	0	0	0	0	5154300	0
F6PZF5;A0A1D5RDD1	TNS1	HLHSYKEAFEEMEGTSPSSPPPSGVRSPPGL	10	11226000	11201000	0	59619000	0	18946000	0	7152100	4669700
F6PZF5;A0A1D5RDD1	TNS1	HSYKEAFEEMEGTSPSSPPPSGVRSPPGLAK	12	58929000	52293000	13072000	11964000	8654100	0	13807000	15972000	29570000
F6PZF5;A0A1D5RDD1	TNS1	SYKEAFEEMEGTSPSSPPPSGVRSPPGLAKT	13	11226000	11201000	0	0	0	0	0	7152100	4669700
F6PZF5;A0A1D5RDD1	TNS1	AFEEMEGTSPSSPPPSGVRSPPGLAKTPLSA	17	16383000	11540000	0	0	0	0	2693000	0	0
F6PZF5;A0A1D5RDD1	TNS1	MEGTSPSSPPPSGVRSPPGLAKTPLSALGLK	21	0	0	0	0	0	0	0	0	7250800
F6PZF5;A0A1D5RDD1;A0A5F8AVL7	TNS1	SLGRHLGGSGSVVPGSPCLDRHVAYGGYSTP	12	12076000	8934700	0	4945900	2523100	0	0	0	0
F6PZF5;A0A1D5RDD1;A0A5F8AVL7	TNS1	NLASGLHGNAVPSPGSPSLGRHLGGSGSVVP	23	9876200	8331800	6630600	0	0	0	0	5209900	0
F6PZF5;A0A1D5RDD1;A0A5F8AVL7	TNS1	YQVSGLHNNVATTPGSPSLGRHPGTHQGNLA	21	0	8154100	5669600	0	0	0	0	0	0
F6PZF5;A0A1D5RDD1;A0A5F8AVL7	TNS1	ASRPSPQPLAETPIPSLPEFPRAASQQEIEQ	13	10887000	6161600	0	0	0	0	3189700	0	0
F6PZF5;A0A1D5RDD1;A0A5F8AVL7	TNS1	PATSPSPDSAAFRQGSPTPALPEKRRMSVGD	3	60385000	45566000	15931000	10292000	13175000	6811100	18901000	20886000	49109000
F6PZF5;A0A1D5RDD1;A0A5F8AVL7	TNS1	ASPLSSQPLSGSSRQSHPLTQSRSGYITSGH	2	57639000	30813000	46798000	0	0	0	2166100	0	0
F6PZF5;A0A1D5RDD1;A0A5F8AVL7	TNS1	STVSSPQSSAATTPGSPSLGRHPTGAYQVSG	28	13550000	16840000	6233400	0	0	0	0	0	4003200
F6PZF5;A0A1D5RDD1;A0A5F8AVL7	TNS1	RQGSPTPALPEKRRMSVGDRAGSLPNYATIN	3	244150000	94312000	134890000	0	13728	37305	118520000	62901000	90017000
F6PZF5;A0A1D5RDD1;A0A5F8AVL7	TNS1	AVAGPRAQDSEPKSFSAPAAQAYGHEIPLRN	3	27034000	17246000	30138000	6671700	10060000	3219100	12657000	10339000	16943000
F6PZF5;A0A1D5RDD1;A0A5F8AVL7	TNS1	LSGSSRQSHPLTQSRSGYITSGHSLGTPEPA	1	49809000	14513000	34279000	0	0	0	8769100	13465000	5452800
F6PZF5;A0A1D5RDD1;A0A5F8AVL7	TNS1	HPLTQSRSGYITSGHSLGTPEPAPRASLESV	9	17407000	6334000	9257000	0	0	0	0	5253500	0
F6PZF5;A0A1D5RDD1;A0A5F8AVL7	TNS1	YDYQPCSAGPNQDFRSKSPASSSLPAFLPTT	1	0	0	0	0	0	0	0	0	0
F6PZF5;A0A1D5RDD1;A0A5F8AVL7	TNS1	YQPCSAGPNQDFRSKSPASSSLPAFLPTTHS	3	0	0	0	0	0	0	0	0	0
F6PZF5;A0A1D5RDD1;A0A5F8AVL7	TNS1	CSAGPNQDFRSKSPASSSLPAFLPTTHSPLG	6	0	0	0	0	0	0	0	0	0
F6PZF5;A0A1D5RDD1;A0A5F8AVL7	TNS1	SAGPNQDFRSKSPASSSLPAFLPTTHSPLGP	7	0	0	0	0	0	0	0	0	0
F6PZF5;A0A1D5RDD1;A0A5F8AVL7	TNS1	AGPNQDFRSKSPASSSLPAFLPTTHSPLGPQ	8	0	0	0	0	0	0	0	0	0
F6PZF5;A0A1D5RDD1;A0A5F8AVL7	TNS1	SPASSSLPAFLPTTHSPLGPQQPPASLPGLT	18	0	0	0	0	0	0	0	0	0
F6PZF5;A0A1D5RDD1;A0A5F8AVL7	TNS1	QPPASLPGLTAQPLLSPKEVTSDPSRTPEEE	39	73818000	48867000	0	0	0	0	0	0	0
F6PZF5;A0A1D5RDD1;A0A5F8AVL7	TNS1	VTTSHYAHDPSSMFRSQSFSEAEPQLPPAPV	1	0	0	0	0	0	0	0	0	1911200
F6PZF5;A0A1D5RDD1;A0A5F8AVL7	TNS1	TSHYAHDPSSMFRSQSFSEAEPQLPPAPVRG	3	13100000	5756300	8668400	0	0	0	2696600	1995100	0
F6PZF5;A0A1D5RDD1;A0A5F8AVL7	TNS1	MLDLEPASTAAPLHKSQSVPGAWPGASPLSS	1	0	0	0	0	0	0	0	10482000	11255000
F6PZF5;A0A1D5RDD1;A0A5F8AVL7	TNS1	DLEPASTAAPLHKSQSVPGAWPGASPLSSQP	3	123120000	44697000	90647000	85698000	69967000	41515000	42777000	37482000	42102000
F6PZF5;A0A1D5RDD1;A0A5F8AVL7	TNS1	PLHKSQSVPGAWPGASPLSSQPLSGSSRQSH	12	5124500	4146000	0	0	0	0	0	565380	0
F6PZF5;A0A1D5RDD1;A0A5F8AVL7	TNS1	APRASLESVPPGRSYSPYDYQPCSAGPNQDF	3	34208000	19317000	17807000	0	0	0	5973000	12911000	8907600
F6PZF5;A0A5F8AVL7	TNS1	ASTKTDKTDEPVPGASSAPAALSPQEKRELD	12	4275200	0	0	0	0	0	0	0	0
F6PZF5;A0A5F8AVL7	TNS1	TDEPVPGASSAPAALSPQEKRELDRLLSGFG	19	77150000	32266000	6991000	12667000	7263100	0	12246000	5395400	10973000
F6PZF5;A0A1D5RDD1;A0A5F8AVL7	TNS1	SPQARHRTVGTNTPPSPGFGRRAINPSMAAP	9	70100000	0	85689000	43384000	0	0	0	32566000	0
F6PZF5;A0A1D5RDD1;A0A5F8AVL7	TNS1	AGSLPNYATINGKVSSPVASGMSSPSGGSTV	3	12287000	3961400	0	0	11765000	0	0	0	0
F6PZF5;A0A1D5RDD1;A0A5F8AVL7	TNS1	ATINGKVSSPVASGMSSPSGGSTVSFSHTLP	10	0	0	0	0	0	0	0	0	0
F6PZF5;A0A5F8AVL7	TNS1	VSVDYNTSDPLIRWDSYDNFSGHRDDCMEEV	3	18918000	23627000	14332000	94538000	115260000	47622000	32413000	43100000	48737000
F6PZF5;A0A1D5RDD1;A0A5F8AVL7	TNS1	SHTLPDFSKYSMPDNSPETRAKVKFVQDTSK	7	20638000	11168000	7697400	16835000	19961000	16300000	0	12840000	0
A0A1D5Q4E7	FYCO1	AEKEEDYHTALRRLESMLQPLAQELKATRDS	4	0	0	0	5862100	943000	0	0	0	0
A0A1D5Q4E7	FYCO1	RTLATGSSAYLWKPPSRSSSMSSLVSSYLQT	15	0	0	4859300	0	0	0	0	1856600	0
F7HCL1	PHF11	___________MAQASPLRPQRVDSAGSPEA	4	0	0	0	85515000	103350000	54856000	0	0	0
F7HCL1	PHF11	KFSGVKRKRGRKKHLSGNHIQSPETMKCSTF	3	0	0	0	5138900	0	0	0	0	0
A0A1D5Q4G4		GEDFTPPILKELENLSPEEAAHQKAVVETLL	6	0	0	0	14924000	21268000	17377000	0	0	0
A0A1D5Q4G4		LVEECNRAECIQRGVSPSQAQGLGSNLVTEV	3	95079000	35366000	140420000	166750000	233930000	266170000	71009000	22671000	63455000
A0A1D5Q4G4		ALPAHSSPSLPPPALSPSKLHGVRYGQPATS	33	0	0	9606600	0	0	0	0	0	3505300
A0A1D5Q4H3	CLOCK	HQSQQQQQLSRHRTDSLPDPSKVQPQ_____	3	0	0	0	0	0	0	0	0	0
H9EUC8	C17orf49	PLPAESPKKGPKKVASGVLSPPPAAPPPSSS	4	6352400	0	4452900	0	0	0	4309300	0	2204100
H9EUC8	C17orf49	KRKVYEDSGIPLPAESPKKGPKKVASGVLSP	14	0	0	0	4264700	6033200	3461100	0	0	0
A0A1D5QE98	BCAR1	PPPAEREAPADGKRLSASSTSSTRSSQSASS	3	64554000	0	18001000	0	0	0	0	20701000	20235000
A0A1D5Q4J0	CADPS2	APGRAGGGGGAARSVSPSPSVLSEGRDEPER	3	34794000	19453000	16540000	43363000	21564000	37448000	21214000	32511000	0
A0A1D5QT76	MTA1	SAAIKAECTARLPEASQSPLVLKQAVRKPLE	5	0	0	0	5481300	0	6397600	0	0	0
A0A1D5QT76	MTA1	AIKAECTARLPEASQSPLVLKQAVRKPLEAV	7	0	0	0	0	6496200	0	0	0	0
A0A1D5QT76	MTA1	TRLDGERPGPNRSNMSPHGLPARSSGSPKFA	4	25930000	16689000	21543000	11974000	9728700	16563000	0	0	0
A0A1D5Q4M0		MAKPKEEGPALSQKPSPLLRVSGLETTPMPQ	11	0	3304100	0	0	0	0	0	0	0
A0A1D5RFS6	PLXNC1	VGVTRHKSKELSRKQSQQLELLESELRKEIR	3	17422000	10592000	26583000	59231000	101790000	32483000	5493200	34289000	19637000
A0A1D5Q4M5	PANK3	VASSFGNMIYKEKRESVSKEDLARATLVTIT	3	0	0	3081300	0	0	0	0	9214100	12858000
A0A1D5Q4M5	PANK3	SSFGNMIYKEKRESVSKEDLARATLVTITNN	5	0	0	0	0	0	0	10471000	0	0
F7H0N5	ATAD2B	VTLDEARKAEVDGSLSDSHVSPPAKRTLKQP	9	21955000	29037000	11717000	0	0	0	0	0	13677000
F7H0N5	ATAD2B	MVNTRKSSLRLLGSKSPGPGPGPGAGAEPGA	1	10813000	0	0	0	0	0	2205900	0	0
F7H0N5	ATAD2B	VKKYRKLILEQAKTTSLELVPEEPSEPVPPL	3	0	0	0	0	0	0	0	0	0
F6SZW5	KIFAP3	MLGERKECQKIIRLKSLNANTDITSLARKVV	3	11549000	3765300	9143500	12526000	11693000	8962600	6478600	7634700	4154700
F7GXN2	GTF2I	IKKPEMFETAIKESTSSKSPPRKINSSPNVN	4	0	79615000	0	0	0	0	0	0	0
F7GXN2	GTF2I	KKPEMFETAIKESTSSKSPPRKINSSPNVNT	5	0	0	0	2075500	0	4173200	761640000	0	0
F7GXN2	GTF2I	PEMFETAIKESTSSKSPPRKINSSPNVNTTA	7	526830000	208770000	283610000	0	2368300	2976100	200730000	225410000	498710000
F7GXN2	GTF2I	FYVEGLPEGVPFRRPSTFGIPRLEKILRNKA	3	0	0	0	3481300	8594200	4381600	0	0	0
F7GXN2	GTF2I	LYVEGLPEGIPFRRPSTYGIPRLERILLAKE	3	85161000	59249000	52839000	20348000	48329000	0	0	25580000	82911000
A0A5F7ZEW2	RAPGEF2	AADSGRGSWTSCSSGSHDNIQTIQHQRSWET	10	10066000	0	15247000	0	0	0	0	0	0
A0A5F7ZEW2	RAPGEF2	QTKHIPTALPVSGTLSSSNPDLLQSHHRILD	13	0	0	0	0	0	0	20778000	0	0
A0A5F7ZEW2	RAPGEF2	TKHIPTALPVSGTLSSSNPDLLQSHHRILDF	14	0	0	0	0	0	0	0	0	19459000
A0A5F7ZEW2	RAPGEF2	KHIPTALPVSGTLSSSNPDLLQSHHRILDFS	15	19436000	0	24756000	0	0	0	0	0	0
A0A5F7ZEW2	RAPGEF2	DVAQTGGHKKRVRRSSFLNAKKLYEDAQMAR	3	0	0	0	0	13122000	0	0	0	0
A0A5F7ZEW2	RAPGEF2	LPKNPGDKKPVKSETSPVAPRAGSQQKAQSL	4	76285000	44938000	71584000	15322000	8781000	9938700	49003000	50724000	47603000
A0A5F7ZEW2	RAPGEF2	SVNMDPALMFRTRSLSQGSTNATVLDVAQTG	3	7034000	4094100	8899800	0	0	0	6097000	4807200	7165000
A0A5F7ZEW2	RAPGEF2	GHSEISSRSSIVSNSSFDSVPVSLHDERRQR	8	8867700	0	20232000	0	0	0	0	0	0
A0A5F7ZRV6	MTMR4	QEFSGRSLDRLPKTRSMDDLLSACDTSSPLT	3	7861000	4202100	0	0	0	0	0	5011400	0
A0A5F8AB25	WNK1	STSKDRPVSQPSLVGSKEEPPPARSGSGGGS	12	9328300	0	11190000	19867000	11038000	27658000	8076200	7272700	11686000
A0A5F8AB25	WNK1	SDLEAAFLSRDVDDGSGSPHSPHQLSSKSLP	6	30338000	14967000	34346000	11485000	7623500	8663500	5679100	12571000	18642000
A0A5F8AB25	WNK1	LEAAFLSRDVDDGSGSPHSPHQLSSKSLPIQ	8	30338000	14967000	34346000	11485000	7623500	8663500	5679100	12571000	18642000
A0A5F8AB25	WNK1	AFLSRDVDDGSGSPHSPHQLSSKSLPIQNLS	11	245930000	76949000	193760000	4856700	4431600	0	25196000	39606000	54515000
A0A5F8AB25	WNK1	SLTQVVHSAGRRFIVSPVPESRLRESKLFTS	4	0	0	0	5083400	0	0	0	0	0
A0A1D5Q509	KIAA1467	VKNGKSPLGEAPEPDSDAEVAEAAKPHLSEV	11	0	0	0	108830000	0	141990000	0	0	0
A0A1D5Q511		EGGARLGAGGGSPEKSPSAQELKEQGNRLFV	11	25953000	9664300	36635000	0	0	0	31295000	20621000	0
A0A1D5Q511		GARLGAGGGSPEKSPSAQELKEQGNRLFVGR	3	0	0	0	0	0	0	0	0	0
A0A1D5Q520		QTESVTSNRTGLQRESSPCPVITVEHFKESL	2	0	0	0	34625000	13879000	0	0	0	0
A0A1D5Q520		KPFRPQSLSKYSRHYSPEDEPSPEAQPIAAY	3	10699000	4920600	12864000	0	0	0	0	4696100	0
A0A1D5Q520		SLSKYSRHYSPEDEPSPEAQPIAAYKIVSQT	9	11244000	5021900	9395400	0	0	0	0	2548600	0
A0A1D5Q520	AAK1	PSSPKTQRAGHRRILSDVTHSAVFGVPASKS	3	13016000	6057900	7982500	0	0	0	5494300	12702000	4630800
A0A1D5Q520		GDMLDCSGSRPLLMESEEEDESCRPPQGKLG	6	22782000	20181000	29703000	20712000	7737300	9364600	6318400	4179100	8245000
A0A1D5Q520	AAK1	DSRREQGGSGLGSGSSGGGGSTSGLGSGYIG	13	0	0	0	0	0	0	0	10297000	0
A0A1D5Q520	AAK1	AEASLNKSKSATTTPSGSPRTSQQNVYNPSE	7	0	0	0	0	0	0	0	0	50514000
A0A1D5Q520	AAK1	ASLNKSKSATTTPSGSPRTSQQNVYNPSEGS	9	201790000	0	174240000	0	0	0	0	0	0
A0A1D5Q520	AAK1	PPAVQGQKVGSLTPPSSPKTQRAGHRRILSD	8	0	0	0	0	0	0	0	0	6646800
A0A1D5Q520	AAK1	PAVQGQKVGSLTPPSSPKTQRAGHRRILSDV	9	0	0	0	0	0	0	0	0	6646800
F6T1X2	MPDZ	NPFADSLQINADKAPSQSESEPEKAPLCSVP	3	44865000	22035000	53326000	0	0	0	21581000	44076000	42967000
F6T1X2	MPDZ	EEHTAPTALGITLSSSPTSTPELRVDASTQK	19	18809000	18302000	16484000	22553000	17110000	22065000	16187000	21475000	0
F6T1X2	MPDZ	AVPSAAGAASGEKKNSSQSLMVPQSGSPEPE	3	17157000	0	0	0	0	0	0	0	0
F6T1X2	MPDZ	VPSAAGAASGEKKNSSQSLMVPQSGSPEPES	4	0	0	0	0	0	14196000	0	0	0
F6T1X2	MPDZ	SAAGAASGEKKNSSQSLMVPQSGSPEPESIR	6	0	0	0	0	0	0	0	0	0
F6T1X2	MPDZ	EKKNSSQSLMVPQSGSPEPESIRNTSRSSTP	13	3953100	2454800	7689400	0	0	0	0	4200000	4460900
F6T1X2	MPDZ	ISVTNAQARAMLRRHSLIGPDIKITYVPAEH	3	74458000	14232000	44505000	36106000	21285000	0	0	11055000	97216000
G7NCH3;F7E806	EHD1;EHD3	KLFEAEEQDLFKDIQSLPRNAALRKLNDLIK;KLFEAEEQDLFRDIQSLPRNAALRKLNDLIK	4	2034000	3266300	3195300	0	0	0	4014500	3122900	4317100
G7NCH3	EHD1	QKIEREHQISPGDFPSLRKMQELLQTQDFSK	11	3473400	2514600	2305200	6219200	4885100	8602700	4077400	2619700	2818400
A0A5F7ZI04	PPIP5K2	HFFHHADEDDEEEDDSPPERQIVVGICSMAK	16	0	5602400	0	13391000	30315000	33385000	0	6019400	7934600
A0A5F7ZI04	PPIP5K2	GCIDDATRGSAVKRFSISFARHPTNVQGTW_	3	1477500	0	0	0	0	0	1702500	0	7662800
A0A5F7ZI04	PPIP5K2	RKVQLTYLPHGCPKTSSEEEDSRREEPSLLL	14	11932000	12488000	0	26018000	27117000	36713000	20568000	24493000	0
A0A5F7ZI04	PPIP5K2	KVQLTYLPHGCPKTSSEEEDSRREEPSLLLV	15	25354000	23858000	17766000	17292000	36363000	46752000	37862000	35166000	0
A0A5F8AU78		KENAVAPSPVRAPAPSPAKEERKTEVVMNSQ	5	0	51172000	38193000	9788300	0	0	21557000	29805000	25903000
A0A5F8AU78		GDSAPAAAKENAVAPSPVRAPAPSPAKEERK	7	40808000	36750000	26902000	0	0	0	9516200	18560000	0
A0A5F8AU78		NSQQTPVGTPKDKRVSNTPVRTVDGSPMMKA	3	22843000	12493000	0	0	0	0	8680600	0	15859000
A0A1D5Q536	PPP1R21	EPIQSTSLIGTLTRTSDSEVPDVESREDLIK	2	13160000	7554500	10827000	0	0	0	8094900	0	12265000
A0A1D5Q537		SEAEQEGPQKLIRKVSTSGQIRTKTSIKEGP	3	0	0	13282000	0	0	0	0	5701500	0
F7F0I5	ADRM1	KEGDTKDKKDEEEDMSLD_____________	10	0	0	0	7151100	18125000	22755000	0	0	0
A0A1D5R703	TNIP1	KAEELVKDNELLPPPSPSLGSFDPLAELTGK	9	28187000	0	16975000	0	0	0	0	223380	0
A0A1D5R703	TNIP1	LMSNGNKEGASGQPGSPKMEGAGKKAVAGQQ	9	58248000	10924000	43038000	0	0	0	21443000	0	23155000
A0A1D5Q573	BCOR	PGHARKTVVQDRKDGSSPPLLEKQTVTKDVT	4	30067000	0	0	0	0	0	0	0	0
A0A1D5Q573	BCOR	GHARKTVVQDRKDGSSPPLLEKQTVTKDVTD	5	30067000	11113000	30984000	0	0	0	0	4654000	3415100
A0A1D5Q573	BCOR	MPRSPTLRVDRKRKVSGDSSHTETTAEEVPE	3	27281000	10757000	20561000	23112000	28486000	19519000	0	0	0
A0A1D5Q573	BCOR	SPTLRVDRKRKVSGDSSHTETTAEEVPEDPL	6	0	0	0	0	0	0	0	0	0
A0A1D5Q573	BCOR	PTLRVDRKRKVSGDSSHTETTAEEVPEDPLL	7	0	0	0	0	0	0	0	0	0
A0A5F8AKA4	APC	INRSGTWKREHSKHSSSLPRVSTWRRTGSSS	3	9400700	0	13155000	0	0	0	0	11865000	0
A0A5F8AKA4	APC	IKEAPSPTLRRKLEESASFESLSPSSRPASP	5	0	0	3874900	0	0	0	0	2448000	0
A0A5F8AKA4	APC	EAPSPTLRRKLEESASFESLSPSSRPASPTR	7	6773700	0	0	7499500	0	3859300	1847900	0	0
A0A1D5Q5B3		VGPKAPSGGKKATQASQEY____________	5	0	20355000	0	0	0	0	0	6526800	6333500
H9YYJ1	LIN7C;LIN7A	EEGLGFNIMGGKEQNSPIYISRIIPGGIADR	4	17147000	10734000	16593000	0	5995500	13076000	10280000	8769900	7993500
A0A5F8AFV1	TNRC6B	HKNGAIVAPGKTRGGSPYNQFDIIPGDTLGG	3	17863000	10962000	25690000	0	0	0	0	0	0
A0A1D5RD11	GPI	DPQFQKLQQWYREHGSELNLRRLFDADKDRF	4	22889000	16445000	15510000	22083000	28200000	50965000	23497000	61500000	0
A0A1D5RD11;A0A5F8A0J5	GPI	LEKQLAKKIEPELDGSAQVTSHDASTNGLIN;LGKQLAKKIEPELDGSAQVTSHDASTNGLIN	9	0	0	0	0	0	0	0	14959000	0
A0A1D5RD11;CON__Q3ZBD7	GPI	KDVMPEVNKVLDKMKSFCQRVRSGDWKGYTG;KDVMPEVNRVLEKMKSFCQRVRSGEWKGYSG	3	0	19585000	4582900	0	4513600	5381100	5916000	87408000	8992900
A0A1D5RD11	GPI	YTEGRAVLHVALRNRSNTPILVDGKDVMPEV	3	7575400	7181300	0	0	0	0	3312000	29005000	3073900
A0A1D5Q5F6	EGK_03316	LFLTQKRRQRQQLTVSSRGENLVHQIQYREM	6	6516700	3577500	11468000	0	0	0	7884700	6919600	5075100
F6U7F7	SCAF8	VKSSEPVKETVQTTQSPTPVEKETVVTTQAE	14	8079200	6472100	13648000	0	12650000	20103000	9747900	27407000	21342000
F7HCR8	NCF2	IPAPPSSKAPGRPQLSPGQKQKEEPKEVKLS	8	8234900	13903000	10892000	3869200	8581200	7203100	7233700	19392000	0
A0A1D5Q5M4		MKTQRRGSQPSTPRLSPTFPESIEHPLARRV	2	8810700	4775900	13124000	17230000	10400000	6049900	5968600	4007900	4872200
A0A1D5Q5M4		FGSDPSGNMKTQRRGSQPSTPRLSPTFPESI	3	0	0	3393400	0	0	0	0	0	0
A0A1D5Q5M4		DPSGNMKTQRRGSQPSTPRLSPTFPESIEHP	6	0	0	3393400	0	0	0	0	0	0
A0A1D5Q5M4		AAALNGEQAALLRRKSVNTTECVPVPSSEHV	1	0	0	0	6375500	2652400	2068200	0	0	0
A0A1D5QG96	AKAP1	APNLASLEGEEEKGKSSSSQVGPVQEEEYVA	3	0	0	0	0	0	0	0	0	0
A0A1D5QG96	AKAP1	PNLASLEGEEEKGKSSSSQVGPVQEEEYVAE	4	0	0	0	0	0	0	0	0	0
A0A1D5QG96	AKAP1	NLASLEGEEEKGKSSSSQVGPVQEEEYVAEK	5	0	0	0	0	0	0	0	0	0
A0A1D5QG96	AKAP1	ISLTPCLPPTTPGEESPDRAGILVEDATCVT	21	35241000	18273000	24923000	26825000	23696000	23374000	8156100	0	0
A0A1D5QG96	AKAP1	SMDSVDSCCSLKKTESFQNTQAGSNPKKVDL	4	19959000	0	13989000	2715600	3334700	2760800	8698000	5114500	2896800
A0A1D5QG96	AKAP1	LTGGETKLIPLECPLSSPKGVLFPHKSAEVC	9	1686800	0	0	0	0	0	0	0	0
A0A1D5QG96	AKAP1	TGGETKLIPLECPLSSPKGVLFPHKSAEVCK	10	0	0	0	16785000	0	6949200	0	0	0
A0A1D5QG96	AKAP1	AEPPALLRAHPPRRRSESSGSLPNTIDMRLR	1	3169400	0	4027400	17554000	0	0	0	7959800	0
A0A1D5QG96	AKAP1	PPALLRAHPPRRRSESSGSLPNTIDMRLRPE	5	0	0	0	0	0	0	0	0	0
A0A1D5QG96	AKAP1	SAPPKTYVSCLNSPLSSPIKDSKPKISAHHI	11	0	0	0	0	0	0	0	0	0
A0A1D5QG96	AKAP1	APPKTYVSCLNSPLSSPIKDSKPKISAHHIS	12	0	0	0	0	0	0	0	0	0
A0A5F8AS83	CXXC1	RAGSGTGVGAMLARGSASPHKSSPQPLVATP	2	0	0	0	0	0	0	0	0	0
A0A5F8AS83	CXXC1	GSGTGVGAMLARGSASPHKSSPQPLVATPSQ	4	0	0	0	0	5514700	5918500	0	0	0
F7H9R3	EGK_02772;MICAL3	EKPKADAPSDPKAVHSPIRSQPVALPEARTP	4	167710000	121940000	131170000	17948000	11618000	6636400	32504000	44622000	0
F7H9R3	EGK_02772;MICAL3	PWKEAVRIHALLKGKSEEELEASKSFEPGNE	3	172450000	109980000	187230000	38564000	41577000	17772000	23465000	41224000	62643000
F7H9R3	EGK_02772;MICAL3	PLPVQSQSDTKDRLGSPLAVDEALRRSDLVE	3	14013000	9978900	8523900	0	0	0	2416800	2210100	3088900
F7H9R3	EGK_02772;MICAL3	KASSAPSQGKERRPDSPTRPTLRGSEEPTLK	4	371460000	236550000	297510000	180770000	197330000	56997000	148090000	139900000	0
F7H9R3	EGK_02772;MICAL3	EPELRVSEDEEKLPASPKHQERGPSQATSPI	11	117790000	56304000	67758000	11675000	18679000	11879000	0	0	0
H9Z692	ERF	EGPGEAGGPLTPRRVSSDLQHATAQLSLEHR	3	15350000	0	19459000	0	0	0	0	0	6650700
H9Z692	ERF	GPGEAGGPLTPRRVSSDLQHATAQLSLEHRD	4	0	4476200	0	0	0	0	0	0	0
A0A1D5Q5T5		LEGEITTLNHKLQDASAEVERLRRENHVLNA	5	0	0	0	0	24934000	0	0	8192500	0
F7GT21	KIAA0368	AQRVLRCLPGRNRKESTSEQMPSFPEMVYYI	3	0	0	0	0	0	0	0	0	0
A0A1D5Q5V9	SEMA6B	PGRASHGDFPLTPHASPDRRRVVSAPTGPLD	13	4079400	0	3958400	0	0	0	0	0	0
A0A1D5Q5W9	RBM6	DVFKKPLPPTVKKEESPPPPKVVNPLIGLLG	4	64884000	73186000	152350000	0	0	0	43911000	22110000	69867000
A0A1D5Q5W9	RBM6	KERGNDRREKLQSFDSPERKRIKYSRESDSD	6	56104000	16340000	52637000	0	0	0	20560000	0	17383000
A0A1D5Q5W9	RBM6	VAFEHESSADFRNSQSPVQDQDKSQLSGGEQ	4	7102700	4194800	9763700	0	0	0	3240300	0	5601300
A0A1D5Q5X0	RSRC2	____________MAASDTERDGLAPEKTSPD	3	0	0	0	15327000	10127000	6446100	0	0	0
A0A1D5Q5X0	RSRC2	AASDTERDGLAPEKTSPDRDKKKEQSDISVS	9	27513000	4958800	4550600	0	26241000	0	0	2165000	7089400
A0A1D5Q5X0	RSRC2	SPDRDKKKEQSDISVSPRASKHHYSRSRSRS	9	337720000	202280000	260040000	126400000	108690000	75162000	86066000	72417000	0
F7E911	SECISBP2	VQQELAGEPRPQAPPSPPTQGPSCPAEDGPP	6	0	10416000	18651000	10319000	10256000	15472000	12822000	10702000	11613000
F7E911	SECISBP2	EPRPQAPPSPPTQGPSCPAEDGPPALTEKEE	13	0	0	0	0	0	0	0	0	0
A0A1D5Q620		RIGNKFLKASVGFGGSCFQKDVLNLVYLCEA	8	2381600	2831900	0	0	0	0	5764900	3510500	0
A0A1D5Q620		TIGKKVSSKRIPYAPSGEIPKFSLQDPPNKK	7	149150000	2671000	43982000	261710000	40917000	93118000	74919000	83635000	60901000
F6WLT7	NUMB	QWAALENKSKQRTNPSPTNPFSSDLQKTFEI	4	16563000	4540900	9891500	6461400	0	4647500	2422400	0	3444300
F6WLT7	NUMB	AASPGLFQAGHRRTPSEADRWLEEVSKSIRA	3	5317700	0	0	0	0	0	0	0	0
A0A1D5QHV7	MED14	TKTGKQTRTNAKRKLSDDPCPVESKKTKRSG	3	12388000	11844000	0	6873600	15658000	12837000	15363000	29558000	0
A0A1D5Q630	STX18	NTKTRESTSSEKVSQSPSKDSEENPATEEHP	4	34702000	51394000	56183000	25086000	44114000	19158000	0	11066000	0
A0A1D5Q638	TCEA1	TNARDTYVSSFPRAPSTSDSVRLKCREMLAA	3	24863000	0	16294000	0	0	0	19567000	0	9108400
A0A1D5Q638	TCEA1	DLDEKKKEPAITSQNSPEAREESTSSGNVSN	11	57683000	61238000	60299000	46069000	70725000	27867000	12086000	12118000	34945000
A0A1D5Q678	MPI	GTHPRGDAKIFDNRISQKTLGQWIAENQDSL	7	0	0	0	2601100	3766000	7181100	0	0	0
A0A1D5Q680;F6XMX9	SOX5;SOX6	IMTSVTFGTPERRKGSLADVVDTLKQKKLEE;SLSSTALGTPERRKGSLADVVDTLKQRKMEE	3	33880000	6790900	14900000	0	0	0	2545500	4790000	11986000
A0A1D5Q680	SOX5	GKLPGIPQGNLGAAVSPTSIHTDKSTNSPPP	14	17048000	8579200	36675000	8920200	12118000	12886000	0	0	10270000
A0A1D5Q680	SOX5	NLSAKPKTSDGKSPTSPTSPHMPALRINSGA	4	4684700	0	14102000	0	0	0	0	0	0
A0A1D5RA44	TNNC2	IFRASGEHVTDEEIESLMKDGDKNNDGRIDF	13	0	31758000	0	7687900	0	0	0	22359000	0
A0A1D5RA44	TNNC2	LVMMVRQMKEDAKGKSEEELAECFRIFDRNA	3	0	74361000	0	57414000	0	0	0	60543000	0
A0A1D5Q6B2		LGRDLAGVIAIQRKLSGLERDVVAIQARVDA	3	39398000	0	27798000	35258000	28707000	28156000	0	26103000	14485000
A0A1D5Q6B2	SPTB	GPQEEEGETAGEAPVSHHAATERTSPGEEEG	21	7251600	23056000	0	21539000	27546000	0	16336000	0	0
A0A1D5Q6B2	SPTB	LQQPPPPGQHEDGQKSAGDERPATEPLFKVL	1	0	0	0	0	0	0	0	3230900	0
A0A1D5Q6B2	SPTB	EKLIKRHEAFEKSTASWAERFAALEKPTTLE	4	9468000	13923000	8497500	32871000	25115000	6584400	11212000	7120900	0
A0A1D5Q6B2	SPTB	AGEAPVSHHAATERTSPGEEEGTWPQNLQQP	2	0	0	0	0	0	0	0	14176000	0
A0A1D5Q6B2	SPTB	EDFLGSMENNRDKVLSPVDSGNKLVAEGNLY	3	0	0	0	11369000	0	0	0	3400800	0
F7FQL9	SIK3	ATPPHGYAHQPALMHSESMEEDCSCEGAKDG	26	0	0	0	0	0	0	0	0	0
F7FQL9	SIK3	PPHGYAHQPALMHSESMEEDCSCEGAKDGFP	28	0	7233500	46203000	0	0	0	0	0	0
F7FQL9	SIK3	TMTPAVPAVTPVDEESSDGEPDQEAVQRYLA	22	0	0	16696000	0	0	0	0	0	0
F7FQL9	SIK3	QQVPHILQGLLSPRHSLTGHSDIRLPPAEFA	2	24328000	4303300	106880000	21963000	13288000	7058200	0	7041900	0
F7FQL9	SIK3	ALLTHQLQRLRIQPSSPPPNHPNNHLFRQPS	5	0	0	6860400	0	0	0	0	0	0
F7FQL9	SIK3	MATLSYGHRPLSKQLSADSAEAHSLNVNRFS	3	0	2909100	5851000	0	0	0	0	0	0
F7FQL9	SIK3	TLQLLNGMGPLGRRASDGGANIQLHAQQLLK	3	0	0	0	11489000	4040700	3163600	0	0	0
F7FQL9	SIK3	TLHLPTERFSPVRRFSDGAASIQAFKAHLEK	3	0	2995000	23838000	0	0	0	2494700	3414700	1602200
A0A1D5Q6B6	RPL24	RTRRAVKFQRAITGASLADIMAKRNQKPEVR	6	0	785550	0	27034000	33202000	31816000	7584700	7680000	22766000
A0A1D5Q6B6	RPL24	TKAGPKQKIVKPVKVSAPRVGGKR_______	8	0	0	0	14594000	21346000	13233000	0	0	0
A0A1D5Q6C7	EGK_19065;STMN2	KRASGQAFELILKPPSPISEAPRTLASPKKK	14	0	0	3668500	10165000	12715000	3325000	0	0	3264200
A0A1D5Q6C7;I0FRN2	EGK_19065;STMN2;STMN1	SEAPRTLASPKKKDLSLEEIQKKLEAAEERR;SVPEFPLSPPKKKDLSLEEIQKKLEAAEERR	3	2549600	2859600	3898200	4773200	3560000	3422500	3819500	0	1385700
A0A1D5Q6D9		GKDQLFSQPPVLRTASQEGCQELTQEQRDQL	3	48806000	65269000	47217000	0	0	0	37702000	16259000	30636000
A0A1D5Q6D9		LRADISIIKGRYQSQSGEDESINQPGPIKTR	5	0	0	0	0	0	0	0	0	0
A0A5F7ZC94	SNX18	ARALYDFRSENPGEISLREHEVLSLCSEQDI	8	10464000	4488600	11675000	0	0	0	6361200	0	3671700
F6QP55	STXBP3	LLDDIKMLNKPKDKLSFIKDE__________	4	1827600	4384800	0	0	12288000	10067000	2948800	8894200	0
A0A1D5Q7E7	EIF3H	RLTPKLMEVCKEKDFSPEALKKANITFEYMF	5	0	0	0	0	0	0	0	5017900	0
A0A1D5Q6H4		QRDPLEGKRDRSKARSPYSPAEEDALFMDLP	3	3349100	1796900	0	0	0	0	0	0	2930400
A0A1D5Q6H4		PESRYQTLPGRGLSGSMSRLQQSSTIAPYVT	5	0	0	0	0	0	0	5911900	0	0
A0A1D5Q6H4		WQLYEWQQRQQFRHGSPTAPICLGSPEFTDQ	3	41297000	29943000	43892000	27447000	54694000	43316000	38137000	28658000	39402000
A0A1D5Q6H4		QQFRHGSPTAPICLGSPEFTDQGRSRSMLEV	12	0	0	0	0	0	0	0	0	0
A0A1D5Q6H4		FPENYQTLPRSTRHPSGGSSPPPRNLPSDYK	3	7335600	5912700	7711800	3900600	2894700	0	4681100	10006000	0
A0A1D5Q6H4		NYQTLPRSTRHPSGGSSPPPRNLPSDYKYAQ	6	7335600	89829000	7711800	0	0	0	4681100	10006000	0
A0A1D5Q6H4		YQTLPRSTRHPSGGSSPPPRNLPSDYKYAQD	7	88242000	0	79045000	0	0	0	60575000	0	85502000
A0A1D5Q6H4		YVPYRPHPPQLRKVTSPLQSPTKTKPKVEDE	3	106970000	103360000	152820000	64685000	81107000	139170000	59961000	90308000	0
A0A1D5Q6H4		RPHPPQLRKVTSPLQSPTKTKPKVEDEAPPR	8	10880000	16771000	12860000	24111000	42084000	41692000	5790200	4683900	7515600
A0A1D5Q6H4		SRSMLEVPRSISVPPSPSDIPPPGPPRVFPP	7	0	5317000	4071600	10334000	9637100	11339000	3462500	4443400	4394100
A0A1D5Q6H4		SMLEVPRSISVPPSPSDIPPPGPPRVFPPRR	9	6027000	0	0	0	0	0	0	0	0
A0A1D5Q6H4		TPAERVTVKPPDQRRSVDISLGDSPRKARGH	1	5966400	1952700	4696800	12769000	10664000	15373000	5115700	5578600	4124300
A0A1D5Q6H4		KPPDQRRSVDISLGDSPRKARGHAVKNSSHV	9	12674000	12065000	13500000	28848000	30981000	41364000	0	15453000	0
A0A1D5Q6H4		VPSLSTSESKPPPQPSPPTSPVRTPLEVRLF	25	120260000	178600000	185890000	146720000	229670000	384340000	276410000	179790000	187150000
A0A1D5Q6I9	PEPD	VEEIEACMAGCDKAFSPFSGPK_________	3	2995500	13262000	2346500	0	0	0	3555300	4990800	5236000
F7EWB6		ELSPSEDRELKSDASSDQGPASPEKVLEESI	5	84844000	23658000	111090000	11535000	23015000	13640000	55953000	45734000	27731000
F7EWB6		ESLQAKKLSRTQASSSPAALKPPAGRETAVN	6	7639500	6269700	0	4135800	0	0	0	4082500	0
F6WH98	CRELD2	GGNTAWEEKTLSKYESSEIRLLEILEGLCES	3	6560200	6476100	7499100	54623000	43549000	66013000	12141000	14126000	5609500
A0A1D5Q6M6		RQKRSQGSSQFRSQGSQAELHPLPQLKDATS	4	7882200	3093200	4813900	8967200	4373600	0	3648800	11844000	3168200
A0A1D5Q6M6		RKSVRKAQRQKRSQGSSQFRSQGSQAELHPL	4	27763000	14040000	0	0	0	0	33307000	54498000	29925000
A0A1D5Q6M8		KKGWMSILDEPGEPPSPSLTTTSTSQWKKHW	14	28530000	35301000	35136000	6226600	0	0	29253000	38083000	26542000
A0A1D5Q6M8		RRNWIEALRKTVRPTSAPDVTKLSDCNKENT	6	10378000	5261700	0	0	0	0	7047100	10075000	0
A0A1D5Q6R2	SERINC1	DESTLIEDGGARSDGSLEDGDDVHRAVDNER	4	72193000	67558000	66401000	94742000	122350000	123750000	72208000	108140000	90070000
F6W7S0	RAP1GAP	AIGIENIQEVQEKRESPPAGQKTPDSGHVSQ	3	70599000	39297000	0	0	0	0	10835000	0	0
F7GCT2	MAP1S	ESRRSPAEGSGRLSLSPLRGGEAGPDASPTV	4	36865000	32691000	16827000	10408000	7602500	13209000	6498300	16724000	25210000
F7GCT2	MAP1S	ELPLAANSFPRPRTPSPESRRSPAEGSGRLS	3	360640000	170680000	442020000	3699200	11273000	7479500	202640000	82398000	18134000
F7GCT2	MAP1S	GLSLPLRGPRARRSASPHDVDLCLVSPCEFE	3	57537000	16662000	21320000	42039000	18197000	31597000	8650900	21148000	26248000
F7GCT2	MAP1S	ARRSASPHDVDLCLVSPCEFEHRKAVPMAPA	13	9166500	6968400	2517500	0	0	0	0	2440100	5865800
F7GCT2	MAP1S	RRKLAERSEVAAGGGSWDDRLRRLISPNLGV	9	6476700	3457600	0	18365000	9911200	12004000	12282000	24040000	7604700
A0A1D5Q700	TCF12	TGTSQWPRPGGQAPSSPSYENSLHSLQSRME	8	0	0	18364000	0	0	0	0	0	0
F6U7R6	LOC710350	MYKDSHHAARTAHYGSLPQKSHGRTQDENPV	6	0	0	0	7310200	0	0	0	0	0
A0A1D5Q724		LRCRVIKSSGREKPDSDDDLDIASLVTAKLV	5	18046000	11692000	18373000	23100000	29562000	36818000	5818100	3465500	10146000
A0A1D5Q724		HGSEAPASRHTARELSPQHKRERLRNREFAV	3	126000000	88537000	100320000	1674000	2255800	1316700	37204000	39531000	62287000
A0A1D5Q724		GSSKAIGALASSRRSSSEGFSKGKKAANGLE	3	45512000	12755000	0	0	0	0	3845800	14532000	0
A0A1D5Q724		NSKAPVLSKYPYSSRSQENILQGFSTSHREG	1	5097800	0	4814500	0	0	0	0	1823700	0
A0A1D5Q727	SERPINF2	NPNPSAPRELKEQQDSPGDKDFLHSLKAGPR	5	12711000	38625000	10568000	58325000	22359000	27804000	25354000	0	15318000
A0A1D5Q735	HSF1	PLSSSPLVRVKEEPPSPPQSPRVEEASPGRP	7	5351600	1810700	6984400	7690900	8953000	3834500	0	0	0
A0A1D5Q735	HSF1	SPLVRVKEEPPSPPQSPRVEEASPGRPSSVD	11	15999000	1810700	26173000	0	0	0	0	0	0
A0A1D5Q735	HSF1	LTDARGHTDTEGRPPSPPPTSTPEKCLSVAC	11	206410000	120510000	320800000	40774000	18964000	18979000	40311000	22845000	0
A0A1D5Q735	HSF1	KTPANVAPLVSRPLSSSPLVRVKEEPPSPPQ	4	0	0	0	21185000	0	0	0	0	0
A0A1D5Q735	HSF1	TPANVAPLVSRPLSSSPLVRVKEEPPSPPQS	5	0	0	0	0	9337700	8065300	0	0	0
A0A1D5Q735	HSF1	EEPPSPPQSPRVEEASPGRPSSVDTLLSPTA	5	0	0	0	40910000	49318000	19261000	0	0	0
F7FFT0	EPHX2	RKCSETSEVSLPKNFSVNEIFGKAISARKIN	3	2648700	0	0	0	4001700	9970400	5547800	1770900	4786500
A0A1D5Q748		EVVLWRKGDIVRKSMSHQAAIASQRFEGTTS	3	42381000	11826000	16125000	23553000	34205000	52625000	28316000	21927000	41269000
A0A1D5R4I7	LSM14A	VGVGRSSPQLDPLRKSPTMEQAVQTASAHLP	2	97808000	28866000	85756000	43767000	40014000	30901000	26354000	41073000	39017000
A0A1D5R4I7	LSM14A	TASAHLPAPAPVGRRSPVSTRPLPSTSQKAI	1	302650000	41046000	280310000	0	0	0	140420000	106600000	141760000
A0A1D5R4I7	LSM14A	SSLVGQQFGAVGVGRSSPQLDPLRKSPTMEQ	1	9652200	0	0	0	344470000	402830000	165930000	0	135840000
A0A1D5R4I7	LSM14A	SLVGQQFGAVGVGRSSPQLDPLRKSPTMEQA	2	331460000	134180000	235830000	30120000	64947000	92480000	118790000	107970000	125610000
A0A1D5Q778	LOC716112	LKILLKQKNEHHHGHSHYASETLPSKKDQEE	8	0	0	16051000	115700000	12643000	51710000	0	0	10853000
A0A1D5Q778	LOC716112	LKQKNEHHHGHSHYASETLPSKKDQEEGVME	12	0	0	0	173290000	50508000	82618000	0	0	0
A0A1D5Q778	LOC716112	EHHHGHSHYASETLPSKKDQEEGVMEKLQNG	17	0	0	0	0	12369000	0	0	0	0
F6YAE6	LOC714876	SLPTEKFAVRKARRYSASLPAPVKLILPALE	2	3875800	10276000	8317500	16833000	38048000	42071000	26018000	9247700	11660000
F6YAE6	LOC714876	PTEKFAVRKARRYSASLPAPVKLILPALEMM	5	2452900	2365800	2798900	0	0	0	7106600	2972200	0
A0A5F8AGH4		___MGSTESSEGRRVSFGVDEEERVRVLQGV	3	29649000	67622000	29546000	0	48009000	0	35521000	0	84536000
H9FUZ0	ATP2A2	TSKAFTGREFDELNPSAQRDACLNARCFARV	8	26723000	61191000	36259000	90033000	109220000	67696000	48271000	614880000	51822000
H9FUZ0;F7DWY5	ATP2A2;ATP2A1;ATP2A3	SVIKQLMKKEFTLEFSRDRKSMSVYCTPNKP;SVIRQLMKKEFTLEFSRDRKSMSVYCSPAKS	7	0	0	0	0	0	0	0	5386800	0
H9FUZ0	ATP2A2	SGVKQKIMSVIREWGSGSDTLRCLALATHDN	4	0	0	0	0	0	0	0	8278100	0
H9FUZ0;F7DWY5	ATP2A2;ATP2A1;ATP2A3	ALGTRRMAKKNAIVRSLPSVETLGCTSVICS	1	0	0	0	0	0	0	0	2322000	0
H9FUZ0	ATP2A2	GLSLEQVKKLKERWGSNELPAEEGKTLLELV	3	0	0	0	0	0	0	0	11849000	0
A0A5F7ZQ61		ASSSSSSSKRGKKMSSDGEKAEERSIAGVDQ	3	0	0	0	3418400	10463000	0	22187000	0	0
A0A5F7ZQ61		KSEAAAPHTDAGGGLSSDEEEGTSSQAEAAR	15	89263000	122500000	280140000	295160000	525830000	507140000	86743000	122980000	374470000
A0A5F7ZQ61		SEAAAPHTDAGGGLSSDEEEGTSSQAEAARI	16	236580000	149990000	280140000	518390000	844860000	730010000	259750000	270940000	526560000
F7BIB4	PWP2	VSKQRGTKRSLEPLGSEEEEEASEDDSLHLL	7	0	11619000	0	43504000	0	62413000	10449000	11389000	27590000
F7BIB4	PWP2	KRSLEPLGSEEEEEASEDDSLHLLGGGGRDS	14	0	11619000	0	43504000	0	62413000	10449000	11389000	27590000
F6U4L7	CNOT2	RTNSMSSSGLGSPNRSSPSIICMPKQQPSRQ	1	5235900	0	4310100	0	0	0	830030	2125500	0
F6U4L7	CNOT2	TNSMSSSGLGSPNRSSPSIICMPKQQPSRQP	2	5235900	0	4310100	0	0	0	830030	2125500	0
F6UZL1		GEITSEVKRVAPKRQSDPSIRSVAVEPEEWL	3	19296000	14965000	7502900	4225900	8101300	6076100	0	0	15660000
A0A1D5R2W1	API5	QKVEIGQKRASEDTTSGSPPKKSSAGPKRDA	7	0	0	0	0	0	5035400	0	0	0
A0A1D5R2W1	API5	VEIGQKRASEDTTSGSPPKKSSAGPKRDARQ	9	0	0	153180000	17865000	40222000	28446000	202160000	1383600	194910000
F7G8G5	STAT3	CVTPTTCSNTIDLPMSPRTLDSLMQFGNNGE	18	0	1963600	0	0	0	0	3363400	0	0
F7G8G5	STAT3	DIPKEEAFGKYCRPESQEHPEADPGSAAPYL	6	0	0	0	0	0	0	0	4439900	0
A0A5F8A543		QHIGNQEENKNKNRNSNVIPYDYNRVPLKHE	2	81458000	61583000	96661000	90639000	107900000	57747000	105010000	367510000	78125000
A0A1D5Q7H3	LOC705415	MAGGEAGVTLGQPHLSRQDLTTLDVTKLTPL	15	3303700	0	1304300	0	0	0	0	4981900	0
F6Z704	SF1	LRTGDLGIPPNPEDRSPSPEPIYNSEGKRLN	14	933520000	606460000	1558700000	528970000	594050000	625110000	820720000	459130000	685980000
F6Z704	SF1	TGDLGIPPNPEDRSPSPEPIYNSEGKRLNTR	3	1124100000	762670000	1528400000	637900000	820430000	680460000	810790000	494310000	685980000
A0A5F7ZGE7		NIPEEQPVAPTPTRVSDGESKKDK_______	19	0	11257000	0	8226200	10953000	30164000	69533000	35941000	36571000
A0A1D5Q7I5		EEKREEDEENDNDNESDHDEAES________	13	13444000	0	0	8340600	6877300	7919000	0	0	21351000
F6XQV8	DDX55	EKKKKMNEKRKREEGSDIEDEDMEELLNDTR	6	7882400	0	0	14729000	12322000	15201000	0	0	8446300
A0A1D5Q7M9	ASAP2	HVEYEWRLLHEDLDESDDDMDEKLQPSPNRR	9	18143000	25498000	35479000	27686000	57164000	55319000	22006000	17747000	19456000
A0A1D5Q7M9		TNSVSVDGGSRQRSSSDPPAVHPPLPPLRVT	3	65193000	17487000	35748000	12395000	17783000	16623000	16172000	9348200	15351000
A0A1D5Q7N2		VLEKEKKRKKRSEDESETEDEEEKSQEDQEQ	5	0	5658800	8271200	0	0	0	0	11960000	0
A0A5F8AQY3	RNF13	EHTPLLRPLASVSAQSFGALSESRSHQNMTE	9	0	0	0	3680700	2397600	0	0	0	0
A0A5F8AQY3	RNF13	PVCKQKVVPSQGDSDSDTDSSQEENEVTEHT	10	0	0	0	0	22297000	9846700	0	0	0
A0A5F8AQY3	RNF13	QKVVPSQGDSDSDTDSSQEENEVTEHTPLLR	14	0	0	0	0	22297000	9846700	0	0	0
A0A1D5QKA2	NAV2	GSGCSRAPSQVSISASPRQSMGLSQHSLNLT	10	0	0	0	0	0	0	0	5438900	10561000
A0A5F8ASZ8	USP34	RDSSIIDPGTEQDLPSPENSSVKEYRMEVPS	15	0	0	2055900	0	0	0	0	0	0
A0A5F8ASZ8	USP34	DMKTETREVLTPTSTSDNETRDSSIIDPGTE	9	0	0	0	0	16821000	10752000	0	0	0
A0A5F8ASZ8	USP34	TKDDEGATPVKRRRVSSDEEHTVDSCISDMK	3	0	6838700	13133000	36493000	31866000	41171000	9487200	6094000	7823800
A0A5F8ASZ8	USP34	KDDEGATPVKRRRVSSDEEHTVDSCISDMKT	4	0	6838700	13133000	17599000	22099000	26199000	6365500	6094000	7823800
H9Z5Y2		TKKSDGKIDVSIEAASGGKAEVITCDVLLVC	9	0	0	0	0	0	0	4095600	10270000	0
F7HHY1	KIF13B	LQIPASSLDANRKRGSLLSEPAIQVRRKGKG	4	3995100	2845300	1376700	0	0	0	3257900	0	4106400
F7HHY1	KIF13B	SRRSISSPNVNRLSGSRQDLIPSYSLGNNKG	4	0	0	3362800	0	0	0	0	0	0
F7HHY1	KIF13B	KEQLTGKGKLSRRSISSPNVNRLSGSRQDLI	3	59685000	9490400	118610000	16572000	5471900	2678800	0	0	0
F7HHY1	KIF13B	RQGFAQSLLKKMSHRSSIPGCGVTFEIVSNI	1	0	0	0	0	0	0	0	0	0
F7HHY1	KIF13B	QGFAQSLLKKMSHRSSIPGCGVTFEIVSNIP	2	0	0	0	0	0	0	0	0	0
A0A1D5Q7U6	HCLS1	QVARRQQERKAVTKMSPEAPQPVIAMEEPTV	2	24093000	13104000	33459000	50268000	60755000	0	19085000	22037000	16024000
A0A1D5Q7U9	DCP1A	FQQTVTRSSDLERKASSPSPLTIGTPESQRK	3	2914900	2758300	4943600	3773300	14376000	7062900	1671600	3546100	0
A0A1D5Q7U9	DCP1A	QQTVTRSSDLERKASSPSPLTIGTPESQRKP	4	0	0	4943600	10170000	8275700	2366400	1671600	3546100	0
A0A1D5Q7U9	DCP1A	TVTRSSDLERKASSPSPLTIGTPESQRKPSI	6	2914900	2758300	4943600	3773300	14376000	7062900	1671600	3546100	0
A0A1D5Q7U9	DCP1A	EEETRRSQQAVRDKQSPSQANGCSDHRPIDI	4	0	0	2233800	0	0	0	0	0	0
A0A1D5Q7U9	DCP1A	PSPLTIGTPESQRKPSIILSKSQLQDTLIHL	3	3241500	0	0	0	0	0	0	0	0
A0A1D5Q7U9	DCP1A	NSTMMQAVKTTPRQRSPLLNQPVPELSHAGL	3	22871000	0	14171000	0	0	0	0	0	0
A0A1D5Q7U9		KTDIEGTLFVYRRSASPYHGFTIVNRLNMHN	3	8033700	6944000	5576400	8005800	0	19513000	7871600	10168000	8524400
F6YC88	LOC710209	YIQDELGGKITVHKVSPQHRARKRRLPTIQS	7	9522600	5175200	23825000	0	0	0	0	10148000	24586000
F6YC88	LOC710209	RKRRLPTIQSSATSNSSEEAESEGGYITANT	13	0	0	0	0	0	108930000	0	0	0
F6YC88	LOC710209	KRRLPTIQSSATSNSSEEAESEGGYITANTD	14	0	0	0	0	0	0	0	0	67921000
F6YC88	LOC710209	TIQSSATSNSSEEAESEGGYITANTDTEEQS	19	0	0	0	0	0	40272000	0	0	0
A0A1D5QFN9		VYHKGRFFKLWLYEGSCLLKPQDLEMQFQRI	7	0	0	0	61041000	40215000	35222000	0	0	0
A0A1D5Q7Z9	RAB3GAP1	CCIERKKARDEGKKTSASDNVTNIYPGDAGK	3	0	0	0	0	0	0	0	0	0
A0A1D5Q7Z9	RAB3GAP1	IERKKARDEGKKTSASDNVTNIYPGDAGKAG	5	0	0	5433800	0	0	0	0	0	1351600
A0A1D5Q7Z9	RAB3GAP1	GDFVTEFFKICRRKESTDEILGRSAFEEEGK	4	8342300	6326000	0	9392100	13131000	28861000	0	0	12833000
A0A1D5Q810;F7BWK5	EPB41L2	IRKVEPVTQKDSTSLSSESSSSSSESEEEDV	6	8930300	0	48383000	0	0	0	0	6249700	0
A0A1D5Q810;F7BWK5	EPB41L2	RKVEPVTQKDSTSLSSESSSSSSESEEEDVG	7	10988000	2916900	0	0	0	0	5971100	0	0
A0A1D5Q810;F7BWK5	EPB41L2	VEPVTQKDSTSLSSESSSSSSESEEEDVGEY	9	0	0	29794000	0	0	0	0	0	0
A0A1D5Q810;F7BWK5	EPB41L2	EPVTQKDSTSLSSESSSSSSESEEEDVGEYR	10	10988000	2916900	0	0	0	0	5971100	0	0
A0A1D5Q810;F7BWK5	EPB41L2	KDERVITEEMNGKEISPGSGPGEIRKVEPVT	3	100680000	97235000	32529000	339060000	93983000	41059000	31786000	30377000	0
A0A1D5Q810;F7BWK5	EPB41L2	RVITEEMNGKEISPGSGPGEIRKVEPVTQKD	6	19072000	0	17525000	12988000	16634000	7792500	6047200	0	8159100
A0A1D5Q810;F7BWK5	EPB41L2	KEKPKEVAENQQNQSSDLEEEKGSQPAPAAE	11	6838800	6427800	5547500	0	0	0	2480400	3222900	0
A0A1D5Q810;F7BWK5	EPB41L2	DLEEEKGSQPAPAAESQSSLRRQKREKETSE	10	0	0	0	0	0	0	0	0	0
A0A1D5Q810;F7BWK5	EPB41L2	EEEKGSQPAPAAESQSSLRRQKREKETSESR	12	0	24451000	0	0	0	0	0	0	0
A0A1D5Q810;F7BWK5	EPB41L2	EEKGSQPAPAAESQSSLRRQKREKETSESRG	13	43389000	0	0	0	0	0	0	18275000	3802300
A0A1D5Q810;F7BWK5	EPB41L2	EELDKAQEDILKHQASISELKRNFMESTPEP	4	3406600	0	8284400	0	0	0	0	0	0
A0A1D5Q810;F7BWK5	EPB41L2	VIQENVGAQKIPGEKSVHEGALKQDMGEEAE	6	25722000	0	0	0	0	0	0	0	0
A0A1D5Q810	EPB41L2	WEKRRITPLSLQTQGSSHETLNIVEEKKRAE	11	11712000	1322600	0	7133500	0	0	2271000	3585700	13317000
A0A1D5Q810	EPB41L2	EKRRITPLSLQTQGSSHETLNIVEEKKRAEV	12	292590000	98855000	214870000	222060000	208100000	133420000	68371000	90832000	60163000
A0A1D5Q810;F7BWK5	EPB41L2	PAKAPHLQLIEGKKNSLRVEGDNIYVRHSNL	3	0	0	2817400	0	0	0	0	0	0
A0A1D5Q810;F7BWK5	EPB41L2	RGISRFLPPWLKKQKSYTLVVAKDGGDKKEP	3	26355000	9299800	8808700	0	0	0	0	0	0
A0A1D5Q810;F7BWK5	EPB41L2	PAAKVVEREEAVPEASPVTQAGASVITVETV	12	0	14159000	0	0	0	0	0	0	0
G7NBN6	PPFIA1	TTLEKRYLAAQREATSVHDLNDKLENEIANK	4	7016700	0	2845700	0	0	0	3242400	0	1921400
G7NBN6	PPFIA1	ALRLDRLHKGALHTVSHEDIRDIRNSTGSQD	7	23137000	10522000	67260000	18896000	8832800	8351700	6363000	12951000	0
G7NBN6	PPFIA1	RLRGASLHHGRPHLGSVPDFRFPMADGHTDS	5	2590900	0	21780000	0	0	0	1050300	1967300	0
G7NBN6	PPFIA1	SPPGSGRSTPRRIPHSPAREVDRLGVMTLLP	5	47589000	9497900	30349000	0	0	0	12851000	5798300	0
G7NBN6	PPFIA1	INHEQENTPSTNGKRSSDGSLSHEEDLAKVI	2	18688000	2517900	24033000	7646300	0	7150500	2171700	0	0
G7NBN6	PPFIA1	NHEQENTPSTNGKRSSDGSLSHEEDLAKVIE	2	14826000	28803000	42561000	41672000	127760000	113270000	15820000	17206000	0
G7NBN6	PPFIA1	QENTPSTNGKRSSDGSLSHEEDLAKVIELQE	5	18565000	14645000	46171000	33063000	20102000	25534000	7073100	10627000	0
G7NBN6	PPFIA1	SMSSIPPYPASSLASSSPPGSGRSTPRRIPH	16	0	0	0	0	0	0	0	0	0
G7NBN6	PPFIA1	MSSIPPYPASSLASSSPPGSGRSTPRRIPHS	17	5744900	4583500	10670000	5981700	8113600	7116400	0	0	3042200
G7NBN6	PPFIA1	TEQRAEEIESRVGSGSLDNLGRFRSMSSIPP	5	0	0	0	0	0	0	0	0	0
A0A1D5RGT4	NPEPPS	KDHVEGKQILSADLRSPVYLTVLKHGDGTTL	9	0	199950	0	0	0	0	0	2207600	0
F7EW03	ZNF638	HIFNSDLEKKEAEIISPKTALLPSDSVFIEE	6	6054600	4768100	5256800	0	0	0	0	0	0
F7EW03	ZNF638	ETAAEVEKHETVSEISPSTCIVTLVPGISPG	8	0	0	0	0	0	0	0	0	22779000
F7EW03	ZNF638	EISPSTCIVTLVPGISPGDEKTVDKKSISEK	21	39633000	18231000	47122000	35607000	35512000	38704000	0	0	0
F7EW03	ZNF638	LPEVQTEHDPELEKESPDLKNNPVDESEVQT	18	40833000	16549000	43027000	54203000	32349000	38494000	17575000	8398100	22133000
F7EW03	ZNF638	SRSRSPYRIRNPFRGSPKCFRSVSPERISRR	6	25222000	13888000	30415000	5408300	10936000	12354000	14570000	33419000	17647000
F7EW03	ZNF638	PRRSRRSSSSHRFHRSRSPMHYMYRPRSRSP	1	0	0	0	14197000	14905000	13550000	0	0	0
F7EW03	ZNF638	RSRRSSSSHRFHRSRSPMHYMYRPRSRSPRI	3	0	0	0	33273000	47685000	65152000	0	0	0
A0A1D5QKK3		VLRNQIHVKSPPREGSQGELTPANSQSRMST	3	13808000	12994000	11038000	0	0	0	3745600	11682000	0
A0A1D5QKK3		SPPREGSQGELTPANSQSRMSTNM_______	12	9922700	0	9834400	0	0	0	0	0	0
A0A1D5QKK3		MMLRAAVLRNQIHVKSPPREGSQGELTPANS	7	0	0	0	3114800	11564000	27433000	11953000	5303900	10745000
A0A5F8ABV3	TSC1	TTAEAEPVVPRGGFDSPFYRESLPGSQRKTH	5	4585300	0	15105000	0	0	0	0	0	1594000
A0A5F8ABV3	TSC1	FLGMKARELFRNKSESQCDEDGMTSSLSESL	5	4701300	0	0	0	0	0	0	2553500	0
A0A1D5Q852	NUP205	KPYSDGEGGMEDENRSVSGFLHFDAATKVRR	1	0	0	0	0	0	0	2209100	8559700	6042000
A0A5F7ZWR4	PHLDB1	ESPRLSRKGGHERPPSPGLRGLLTDSPAATV	9	31103000	13386000	37330000	28999000	22379000	13498000	17122000	23875000	12158000
A0A5F7ZWR4	PHLDB1	TGASPCQSPCVQRKLSSGDLRVPVTRERKNS	3	70713000	18926000	84679000	0	0	0	21491000	24696000	8812800
A0A5F7ZWR4	PHLDB1	SSGDLRVPVTRERKNSITEISDNEDDLLEYH	3	0	0	13807000	4714400	0	0	0	5827000	0
A0A5F7ZWR4	PHLDB1	ESMERSDEENLKEECSSTESTQQEHEDTPST	11	37264000	20241000	62376000	23460000	29588000	32761000	8901600	8741800	0
A0A5F7ZWR4	PHLDB1	SMERSDEENLKEECSSTESTQQEHEDTPSTK	12	63841000	20241000	82554000	23460000	38608000	32761000	0	21131000	0
A0A5F7ZWR4	PHLDB1	EDFSLTLGARGRRTRSPSPTLGESLAPRKGS	3	0	0	0	5823900	0	0	0	0	0
A0A5F7ZWR4	PHLDB1	FSLTLGARGRRTRSPSPTLGESLAPRKGSFS	3	0	0	0	27772000	7768700	9981200	13847000	18674000	0
A0A5F7ZWR4	PHLDB1	TFSDGLATRTLQPPESPRLGRRGLDSMRELP	7	0	0	13983000	0	0	0	4482400	5629300	0
A0A1D5Q866	ARHGEF1	PSRGSLGAKGRGGGRSRSDVDMDPSSATAVL	1	4180900	0	8825300	0	0	0	0	9895600	0
A0A1D5Q866	ARHGEF1	RGSLGAKGRGGGRSRSDVDMDPSSATAVLGP	3	4180900	0	8825300	0	0	0	0	0	0
A0A1D5Q8B1	ZMYM4	FSSKDNLVSSIHTDDSLEVERRVTQHESDNE	12	0	0	7855800	0	0	0	0	0	0
A0A1D5Q8B1	ZMYM4	VFKSIRKDFSLVRENSKETFSGKEKNRDLTY	3	23126000	0	24952000	0	0	0	0	0	0
A0A1D5Q8B1	ZMYM4	TDDSLEVERRVTQHESDNENEIQIQNKLKKD	6	109850000	26292000	168960000	37380000	28407000	22062000	16488000	15040000	10384000
A0A1D5Q8F9	ZRANB2	GFNERENVEYIEREESDGEYDEFGRKKKKYR	11	200470000	167750000	122770000	521670000	323780000	188400000	33999000	32790000	83877000
A0A1D5Q8F9	ZRANB2	AVGPASILKEVEDKESEGEEEDEDEDLSKYK	7	318320000	212060000	183580000	307530000	158930000	115800000	66613000	63600000	0
A0A1D5Q8F9	ZRANB2	SRSSSSGDRKKRRTRSRSPESQVIGENTKQP	1	0	0	0	20057000	7855600	0	0	0	0
A0A1D5Q8F9	ZRANB2	SSSSGDRKKRRTRSRSPESQVIGENTKQP__	3	0	0	0	20057000	7855600	0	0	0	0
A0A1D5Q8F9	ZRANB2	EDEDDADLSKYNLDASEEEDSNKKKSNRRSR	6	16478000	0	6382600	31478000	15835000	6153900	3001500	5563900	0
A0A1D5Q8F9	ZRANB2	ADLSKYNLDASEEEDSNKKKSNRRSRSKSRS	11	8219900	0	4938300	0	0	0	0	0	0
A0A5F8AHZ7;A0A1D5QYG8	RAD54L2	ISELQQYADVAAARESHQSSPSASAALPGPP	2	0	0	0	0	0	0	0	0	0
A0A5F8AHZ7	TEX264	ASSRGWDDGDTRSEHSYSESGASGSSFEELD	4	0	0	0	0	0	0	0	0	0
A0A5F8AHZ7	TEX264	SRGWDDGDTRSEHSYSESGASGSSFEELDLE	6	0	0	0	58599000	37528000	0	4685300	12448000	0
A0A5F8AHZ7	TEX264	DTRSEHSYSESGASGSSFEELDLEGEGPLGE	13	0	7464100	0	0	0	0	0	0	8878600
A0A5F8AHZ7	TEX264	TRSEHSYSESGASGSSFEELDLEGEGPLGES	14	21638000	0	12480000	42917000	0	55767000	0	15159000	38467000
F7GVL5	KIAA0753	ENNDQKISAVSEKPPSPHLIRITKTVERKDP	10	4842600	0	4995700	3431900	3473800	2993800	0	0	0
A0A1D5Q8I5	CEP70	LYKQQVKKLEKALKKSVKLQELISPKKAEDT	1	4452100	0	3303400	4454400	3991700	4027200	0	0	0
A0A1D5Q8J5	ZNF263	TERSPGPRLQELLGPSPQRDPQAVKERALSA	8	0	1235900	4908800	0	0	0	0	0	0
A0A1D5Q8J6	AP2A1	YILGEFGNLIAGDPRSSPPVQFSLLHSKFHL	1	4431600	0	2642100	3795400	8740100	15519000	4522400	3288200	5217800
A0A1D5Q8J6	AP2A1	ILGEFGNLIAGDPRSSPPVQFSLLHSKFHLC	2	4431600	0	2642100	3795400	8740100	15519000	4522400	3288200	5217800
A0A5F8AAF3	HERC1	GKQSTKRHEKKHRHESEEKGDVEQKPESEST	3	8759600	0	9558900	6759700	11228000	0	6875300	11803000	0
A0A5F8AAF3	HERC1	SSLPTSPSDEVGRRQSLTSPDSQSARPANRT	3	18790000	10806000	37292000	0	0	0	0	15189000	14084000
A0A5F8AAF3	HERC1	RADDPPPQSQQERRVSTDLPEGQDVYTAACN	3	45355000	31846000	43390000	21030000	31271000	21962000	43810000	29361000	52110000
A0A5F8AAF3	HERC1	RLVHASPNYRLMKSRSESDLSQPESDEEGYT	3	22482000	0	24609000	73646000	0	0	22766000	20003000	0
A0A5F8AAF3	HERC1	RLMKSRSESDLSQPESDEEGYTLSGRRNVDL	12	10521000	9594700	17924000	44943000	24138000	41677000	17047000	20003000	22166000
A0A5F8AAF3	HERC1	ESRLVHASPNYRLMKSRSESDLSQPESDEEG	1	0	10505000	17924000	0	44682000	61180000	0	41659000	26458000
A0A5F8A0P1	MTFR1	QDDLLFFEKAPSRQISLPDLSQEEPQLKTPA	3	3907100	1753400	4968000	0	0	0	0	5415600	0
A0A1D5Q8K9		AGGLQPSSRAGGGRPSSPSPSVVSEKEKEEL	7	0	0	0	0	0	0	0	0	0
A0A1D5Q8K9		GGLQPSSRAGGGRPSSPSPSVVSEKEKEELE	8	0	0	0	0	0	0	0	0	0
A0A1D5QID6	STK4	QESQQREVDQDDEENSEEDEMDSGTMVRAVG	10	0	9915300	9490400	14803000	20565000	12983000	5155800	4434600	12481000
A0A1D5QG63	NBR1	EDLSGTQFVCETVIRSLTLDAAPDHNPPCRQ	1	3326800	2635200	6002200	0	0	0	1187800	2660300	1061100
A0A1D5QG63	NBR1	PLIPEVVELPPPLPRSPPCVHHHGSPGVDLP	1	0	0	0	29794000	21329000	25164000	0	0	0
A0A1D5QG63	NBR1	PPPLPRSPPCVHHHGSPGVDLPVTVSEVSSV	10	20740000	6152300	16638000	29794000	21329000	25164000	4220200	6210000	6120000
F7A537	VIPR2	CPTPSTSRDYRVCGSSISRNGSEGALQFHRG	5	2231700	10455000	0	0	0	0	0	3787300	0
A0A5F7ZWX6	KIF1B	THTFNREFSQVHGSISDCKLSDISPIGRDPS	10	13760000	0	9394300	0	0	0	4998200	0	7765200
A0A5F7ZWX6	KIF1B	VRGEENLAGWRPRGDSLILEHQWELEKLELL	3	19717000	23052000	19911000	24885000	54272000	30493000	15496000	15558000	25165000
A0A5F7ZWX6	KIF1B	TGIYELSLCKMSDTGSPGMQRRRRKILDTSV	6	56821000	31580000	71797000	0	0	0	82047000	70394000	77119000
A0A5F7ZWX6	KIF1B	NQSDFSSVAMTRSGLSLEELRIVEGQGQSSE	4	0	0	0	3865200	6383700	9547000	0	0	0
A0A1D5RHP8	HUWE1	AMSLGQDIPMDQRAESPEEVACRKEEEERKA	3	79382000	66997000	100770000	69465000	85257000	128450000	101600000	106570000	0
A0A1D5RHP8	HUWE1	DASATGSSEQPRAGSSTPGDAPPAVAEVQGR	4	0	0	0	0	0	0	0	0	0
A0A1D5RHP8	HUWE1	EYNLEQQRRAQCETLSPDGLPEEQPQTTKLK	7	4442200	0	0	0	0	0	0	0	0
A0A1D5RHP8	HUWE1	EESRDGKKDKEGDRASEEGKQKGKGSKPLMP	8	1678800	731120	3180000	0	0	0	0	115460	327350
A0A1D5RHP8	HUWE1	RESQLAHIKDEPPPLSPAPLTPATPSSLDPF	15	5653700	2517800	946360	0	0	0	739700	0	1473500
A0A1D5RHP8	HUWE1	CIRIALPAPRGSGTASDDEFENLRIKGPNAV	6	268510000	203050000	284660000	410960000	484920000	679900000	9500500	262940000	0
A0A1D5RHP8	HUWE1	KKAKQTGRLGSSGLGSASSIQAAVRQLEAEA	8	42837000	5843400	33401000	18890000	9831000	17516000	23754000	20977000	24378000
A0A1D5RHP8	HUWE1	MSESSQSEASVRREESPMDVDQPSPSAQDTQ	4	0	0	0	0	0	23142000	0	0	0
A0A1D5RHP8	HUWE1	ASVRREESPMDVDQPSPSAQDTQSIASDGTP	12	54322000	64347000	75205000	162130000	186580000	340730000	117210000	70941000	80663000
A0A1D5RHP8	HUWE1	PMDVDQPSPSAQDTQSIASDGTPQGEKEKEE	20	0	0	0	0	0	0	0	0	0
A0A1D5RHP8	HUWE1	VLLSPDYLPAMRRRRSSDPLGDTASNLGSAV	2	738500	1252100	0	0	0	0	14149000	0	0
A0A1D5RHP8	HUWE1	LLSPDYLPAMRRRRSSDPLGDTASNLGSAVD	3	0	1252100	1110700	10610000	19177000	19007000	0	0	10271000
A0A1D5RHP8	HUWE1	RSDGSGESAQPPEDSSPPASSESSSTRDSAV	15	21625000	15975000	32004000	26893000	22067000	23120000	10193000	9648700	0
A0A1D5RHP8	HUWE1	LLVKLCVGSPVRQRRSHHAASTTTAPTPAAR	1	0	4800200	0	0	0	0	0	4133000	5311600
A0A1D5Q8Y8	CAMKK1	SWTTVILVKSMLRKRSFGNPFEPQARREERS	1	0	0	0	9001800	8412100	11851000	0	0	0
F7GQZ0	WIBG	EKGEAEALSRTLDKVSLEETAQPPNAPQGSR	6	4274700	0	0	0	0	0	0	0	0
A0A1D5Q912	RNPEP	_________MASGEPSPGGGAARRPLHSAQA	6	0	0	0	3917900	0	2744000	0	0	0
A0A1D5Q915;F6Q847	Mmu.4022	WLSVDFNNWKDWEDDSDEDMSNFDRFSEDSQ;WLSVDFNNWKDWEDDSDEDMSNFDRFSEMMN	6	0	0	0	0	0	0	0	0	0
A0A1D5Q915		DSDEDMSNFDRFSEDSQDSDDEKMPDLE___	5	12228000	0	0	8334700	11397000	6322400	0	0	0
A0A1D5Q915		EDMSNFDRFSEDSQDSDDEKMPDLE______	8	10962000	8720800	10047000	28082000	32688000	28988000	9720300	7081100	8420800
A0A1D5Q915;F6Q847	Mmu.4022	DRSILCCLRKGESGQSWPRLTKERAKLNWLS	7	21916000	0	0	8159100	7294700	9025100	22815000	0	0
A0A1D5Q915;F6Q847	Mmu.4022	HCIDPNDSKHKRTDRSILCCLRKGESGQSWP	4	0	0	2445500	0	0	0	0	0	0
H9FST2	PITPNC1	APEFLSVPKDRPRKKSAPETLTLPDPEKKAT	3	0	0	0	0	0	0	2836000	6118600	0
H9FST2	PITPNC1	AISISSIPLLPSSVRSAPSSAPSTPLSTDAP	1	0	0	0	0	0	0	0	0	0
H9FST2	PITPNC1	ISSIPLLPSSVRSAPSSAPSTPLSTDAPEFL	4	0	0	0	0	0	0	0	0	0
A0A1D5Q924		RKPSPEPRAQMRRAASSDQLRDNSPPPAFKP	3	351690000	97430000	411200000	0	0	0	128240000	188350000	86551000
A0A1D5Q924		KPSPEPRAQMRRAASSDQLRDNSPPPAFKPE	4	0	0	0	16009000	10425000	13450000	0	0	112180000
A0A1D5Q924		AQMRRAASSDQLRDNSPPPAFKPEPPKAKTQ	3	112470000	159650000	122640000	19950000	24171000	34371000	46299000	43499000	18231000
A0A1D5Q924	TJP2	RAYHQAYDPDYERAYSPEYRRGARHDARSRG	3	132800000	334840000	114290000	365860000	347050000	324660000	113720000	148870000	0
A0A1D5Q924	TJP2	LVVLRDSQQTLINIPSLNDSDSEIEDISEIE	11	5554500	0	10571000	0	0	0	0	0	0
A0A1D5Q924	TJP2	RDSQQTLINIPSLNDSDSEIEDISEIESNRS	15	0	62959000	82846000	0	0	0	8346800	8233200	25793000
A0A1D5Q924	TJP2	ARSRGPRSRSREHPRSRSPSPEPRGRPGPIG	1	45364000	57224000	63802000	23834000	45944000	66447000	119670000	140130000	214150000
A0A1D5Q924	TJP2	SRGPRSRSREHPRSRSPSPEPRGRPGPIGVL	3	1005800000	863090000	1437200000	89597000	127170000	137200000	1102100000	847690000	651450000
A0A1D5Q924	TJP2	GPRSRSREHPRSRSPSPEPRGRPGPIGVLLT	5	1318300000	1132000000	2056100000	67164000	118040000	82496000	1839700000	1117200000	1257200000
A0A1D5Q924	TJP2	RGRPHERARSRERDLSRDRSRGRSLERGLDQ	5	548970000	0	922340000	65040000	41697000	28046000	251010000	483090000	274430000
A0A1D5Q924	TJP2	DYDYHSSSEKLKERPSSREDTPSRLSRMGAT	4	862230000	0	375890000	0	0	0	0	0	645440000
A0A1D5Q924	TJP2	YDYHSSSEKLKERPSSREDTPSRLSRMGATP	5	862230000	0	0	0	0	0	198530000	190090000	0
A0A1D5Q924	TJP2	HDFGPSRDRDRSRGRSIDQDYERAYHQAYDP	3	279670000	92751000	254980000	209760000	134090000	134170000	76417000	151270000	152880000
A0A1D5Q924	TJP2	EPQKAPSRLYQDTRGSYSSDAEEEEYRQQLS	2	56030000	23385000	43008000	6439200	0	8581600	18356000	12582000	0
A0A1D5Q924	TJP2	KAPSRLYQDTRGSYSSDAEEEEYRQQLSEHS	5	196220000	114130000	166590000	41835000	35399000	97896000	69027000	56888000	0
A0A1D5Q924;A0A1D5QHY2	TJP2;TJP1	ILRPSMKLVKFRKGDSVGLRLAGGNDVGIFV;IYGPNTKMVRFKKGDSVGLRLAGGNDVGIFV	4	0	0	0	0	0	0	0	0	0
A0A1D5Q924	TJP2	VVKRPRKVQVAPLQASPPLDQDDRAFEVMDE	9	42843000	39331000	31810000	23146000	52180000	39839000	25375000	32739000	45750000
A0A1D5Q924	TJP2	SPEERRQQYSDYDYHSSSEKLKERPSSREDT	11	0	11741000	15034000	0	0	0	0	4052100	11319000
A0A1D5Q924	TJP2	PEERRQQYSDYDYHSSSEKLKERPSSREDTP	12	28441000	15898000	28447000	10915000	0	16072000	15138000	23086000	11319000
A0A1D5Q924	TJP2	EERRQQYSDYDYHSSSEKLKERPSSREDTPS	13	0	0	0	0	16302000	0	0	0	0
A0A1D5Q924	TJP2	SDSEIEDISEIESNRSFSPEERRQQYSDYDY	1	27634000	0	0	25913000	14070000	8270600	10826000	11624000	0
A0A1D5Q924	TJP2	SEIEDISEIESNRSFSPEERRQQYSDYDYHS	3	22489000	43574000	31891000	22616000	44517000	21891000	11663000	9739000	0
A0A1D5Q924	TJP2	PSTPIPPQEGEEVGESSEEQDNAPKSVLGKV	20	220370000	98463000	173610000	218730000	111740000	107800000	60678000	46728000	58139000
A0A1D5Q924	TJP2	STPIPPQEGEEVGESSEEQDNAPKSVLGKVK	21	73548000	0	58462000	65334000	31176000	27583000	13297000	19940000	17902000
A0A1D5Q924	TJP2	RMRGQRSGVKKNLRKSREDLTAVVSVSTKFP	1	12222000	1770500	9462300	0	0	0	2487900	17797000	2136700
A0A1D5Q924	TJP2	SGYSERSRLSSHGGRSRSWEDSPERGRPHER	1	5472400	0	5624000	0	0	0	3379000	3952600	8720200
A0A1D5Q924	TJP2	YSERSRLSSHGGRSRSWEDSPERGRPHERAR	1	310040000	425850000	423840000	289580000	431810000	289110000	197880000	330190000	498170000
A0A1D5Q924	TJP2	SRLSSHGGRSRSWEDSPERGRPHERARSRER	5	846240000	528160000	1086100000	564960000	499250000	324930000	458380000	538140000	80463000
A0A1D5Q924		VSSITRSSEPVQHEESIRKPSPEPRAQMRRA	10	0	0	36701000	0	0	0	7065800	5904200	0
A0A1D5Q924		RSSEPVQHEESIRKPSPEPRAQMRRAASSDQ	15	0	7568700	0	0	0	0	0	0	0
A0A1D5Q924	TJP2	PSRLSRMGATPTPFKSTGDIAGTIVPETNKE	1	9243100	0	2371300	0	0	0	2480100	0	0
A0A1D5Q924	TJP2	PAPQPKAAPRTFLRPSPEDEAIYGPNTKMVR	6	8530000	5636400	10696000	0	0	0	6557200	3661900	6765600
A0A1D5Q927	KPNA1	TRNAVWALSNLCRGKSPPPEFAKVSPCLNVL	3	63312000	0	0	0	0	0	55012000	0	67324000
A0A1D5Q951	MDM1	PVSKIPEYPTNPPGQSPSPPHVPSYWHPSRR	12	4563700	3016300	2757900	6982100	7472100	4973000	0	0	2676000
A0A1D5Q951	MDM1	SKIPEYPTNPPGQSPSPPHVPSYWHPSRRIQ	14	10952000	5932800	2757900	13288000	18359000	4973000	0	0	2676000
A0A1D5Q951	MDM1	AAGIKTVDPLPLREDSEDNIPRFTEATLPVS	11	1973800	0	1838000	15192000	20016000	21225000	0	0	1035400
A0A1D5QNA4	ATF2	SKIEEPSVVETTHQDSPLPHPESTTSDEKEV	16	53092000	0	44213000	53090000	27653000	42112000	10180000	13782000	0
A0A1D5QNA4	ATF2	TTHQDSPLPHPESTTSDEKEVPLAQTAQPTS	24	0	0	0	0	0	0	0	0	0
A0A1D5QNA4	ATF2	KKASEDDIKKMPLDLSPLATPIIRSKIEEPS	7	18306000	6593800	7260700	1438000	0	6247500	2974700	5171400	9122100
A0A1D5QNA4	ATF2	RPVTMVPSVPGIPGPSSPQPVQSEAKMRLKA	15	0	1199600	0	0	0	0	0	0	0
A0A1D5QNA4	ATF2	PVTMVPSVPGIPGPSSPQPVQSEAKMRLKAA	16	7844200	0	6547700	0	0	0	818030	0	0
A0A1D5QNA4	ATF2	QSLQQPATSTTETPASPAHTTPQTQSTSGRR	24	32757000	19622000	40700000	24037000	12353000	0	0	5513500	11925000
A0A1D5Q995	RAPGEF5	EYSPQKKNKALFHQFSLKENWLQHRGTVTET	7	0	0	0	5429900	12243000	4240700	0	0	0
A0A1D5RE10	LOC719949	SSEAIKESSKFPFGISPAQSHRNIKILEDEP	6	660710	0	871530	0	0	0	799840	906610	1028800
A0A1D5RE10	LOC719949	FSPHTSPHLPGIRGPSPSPVGSPASVAQSRS	3	3409300	0	2953900	6823500	4376700	6006100	2912500	0	3229000
A0A1D5RE10	LOC719949	VGDPGQRTLLDPGRFSKVSSPAPMEGGEEEE	9	6351100	7397400	9697100	0	0	0	0	5240400	0
A0A1D5RE10	LOC719949	PGQRTLLDPGRFSKVSSPAPMEGGEEEEELL	2	3138300	1737800	2232700	14086000	7793100	0	0	0	3757400
A0A1D5RE10	LOC719949	GQRTLLDPGRFSKVSSPAPMEGGEEEEELLG	3	0	1737800	0	14086000	7793100	14250000	0	0	0
F7CTW1	ARHGAP17	SSAGILEQGPSPGDGSPPKPKDPASAAAPAP	27	18265000	0	29895000	18595000	21811000	0	8646100	8285300	8285800
F7CTW1	ARHGAP17	QHPPSLSPKPPTRSPSPPTQHTGQPPGQPSA	3	412120000	248940000	285860000	83248000	54084000	75712000	140920000	188920000	0
F7CTW1	ARHGAP17	LDWDSVRARWNQAHKSSGTNFQGLPSKIDTL	1	0	0	0	0	0	0	0	0	0
F7CTW1	ARHGAP17	DWDSVRARWNQAHKSSGTNFQGLPSKIDTLK	2	0	0	0	0	0	0	0	0	0
F6TZL8	WDR48	TVNKWTLKGIHNFRASGDYDNDCTNPITPLC	2	0	0	0	0	0	0	0	9439900	18815000
A0A1D5Q9D0		GLPSHSSVISQHSKGSKSPDLLMYQGPPDTA	2	34360000	10064000	12839000	0	31106000	0	17575000	11133000	25873000
A0A1D5Q9D0		PSHSSVISQHSKGSKSPDLLMYQGPPDTAEI	1	34360000	0	0	29761000	39423000	43256000	4501000	0	0
F6YDJ2	SKIV2L	AVSASPCSTPLARASSLEDLVLKEASTAVSA	3	82761000	88234000	56911000	301800000	346040000	711610000	145160000	259670000	155120000
F6YDJ2	SKIV2L	AVGQPGGSRRDAVSASPCSTPLARASSLEDL	6	14517000	10854000	14445000	59506000	35487000	68075000	17008000	39772000	27551000
F6YDJ2	SKIV2L	DMMKRSFSEFPSRKDSKAHEQALAELTKRLG	3	10621000	7119700	30676000	0	0	13037000	0	2810700	0
A0A1D5R388	MON2	IIEQPILVQGNSNRRSVSTLKPCAKDAYMLF	1	14979000	10977000	11368000	10852000	21740000	10154000	13545000	16563000	0
A0A1D5R388	MON2	IGPISGMSRPFVRTDSIGERLGRYSSSEPPI	3	17479000	15468000	20917000	0	7686700	11224000	19838000	67762000	31919000
A0A5F8ARW5	ARHGEF12	TPKPFRKFDSVAFGESQSEDEQFENDLETDP	10	0	554880	1661000	0	0	0	1890200	0	779950
A0A5F8ARW5	ARHGEF12	KPFRKFDSVAFGESQSEDEQFENDLETDPPN	12	2113100	554880	1661000	8068800	16209000	0	0	0	3523000
A0A5F8ARW5	ARHGEF12	ENPEKSETIQDTDTQSLVGSPSTRIAPHIIG	11	0	0	6304700	0	0	0	0	3990200	0
A0A5F8ARW5	ARHGEF12	KSETIQDTDTQSLVGSPSTRIAPHIIGAEDD	15	5845300	10657000	4694400	0	0	0	4893200	4983200	6850400
A0A5F8ARW5	ARHGEF12	SAQEDWQHFPRYRTASQGPQADSVIQNSENI	3	0	3149900	8414300	0	0	0	0	0	0
A0A5F8ARW5	ARHGEF12	CSSGDASRPSSDNADSPKSGPKERIYLEENP	18	48834000	0	0	0	0	0	0	14861000	13202000
A0A5F8ARW5	ARHGEF12	HMPFRTGTGDTATCYSPRTSTESSTPRDSVG	11	6751900	3357800	15974000	0	0	0	0	0	0
A0A5F8AP27	TCERG1	VKAKKRKRDDNKDIDSEKEAAMEAEIKAARE	8	0	0	4135200	0	0	0	0	0	0
F7FC26	HIBCH	KLAMLEEDLLALKSPSKENIASVLENYHTES	3	7484000	10298000	0	0	0	0	7792400	7307700	8401800
A0A1D5Q9L9	PPIL4	HSHTSKKHKKKTRHCSEEKEDEDYIPIKNTN	3	68116000	63149000	67811000	46960000	70986000	46868000	18497000	27845000	26809000
A0A1D5Q9L9	PPIL4	DDPFDDPPDLLIPDRSPEPTREQLDSGRIGA	23	168200000	167650000	268010000	154380000	152630000	151760000	158050000	118270000	143920000
A0A1D5Q9M6	SASH1	PDPEHLDKPKLKAGGSVESLRSSLSGQSSMS	4	13682000	7183800	13199000	0	0	0	5773300	0	0
A0A1D5Q9M6	SASH1	YPTFDGSSNCNSREQSDDETEESVKFKRLHK	3	0	4509500	22659000	0	0	0	4772500	0	0
A0A1D5Q9M6	SASH1	PMGKEGDFVYKEVIKSPTASRISLGKKVKSV	5	5790200	5106300	4914800	0	0	0	3810900	2445400	0
A0A1D5Q9M6	SASH1	NNKVGTFKFIYVDVLSEDEEKPKRPTRRRRK	8	0	0	0	11080000	10767000	10162000	0	0	0
A0A1D5Q9M6	SASH1	TLPSPDAPCLPVKRGSPTSPTSPSDCPPALA	3	7167300	5113500	6722200	0	0	0	1925300	0	0
A0A1D5Q9M6	SASH1	SPDAPCLPVKRGSPTSPTSPSDCPPALAPRP	5	0	0	0	0	0	0	0	0	0
A0A1D5Q9M6	SASH1	CLPVKRGSPTSPTSPSDCPPALAPRPLSGQA	10	0	2712200	2746500	0	0	0	1453500	0	0
A0A1D5Q9M6	SASH1	YESSENLENGKTRKASLLSAKSSAEPNLKSF	3	7434700	0	0	0	0	0	0	0	0
A0A1D5Q9M6	SASH1	SPEKPPEDDSDSLTTSPSSSSLDTWGAGRKL	23	0	0	0	0	0	0	0	0	0
A0A1D5Q9M6	SASH1	SDVCERMEELRKRRVSQDLDVEKPDASPTSL	3	46169000	34316000	67970000	59603000	59761000	66370000	20520000	15004000	27390000
A0A1D5Q9M6	SASH1	KRRVSQDLDVEKPDASPTSLQLRSQIEESLG	14	5230400	5625900	6329700	18942000	0	8669300	0	0	3523500
A0A1D5Q9M6	SASH1	CETLEGPQTVDTWPRSHSLDDLQAESGAEQD	1	0	0	0	0	0	0	0	9741500	7539200
A0A1D5Q9M6	SASH1	SCDPPGVTGLNKNRRSLPVSICRSCETLEGP	1	15987000	13437000	12274000	10794000	7588900	11900000	14531000	25845000	17805000
A0A1D5Q9M6	SASH1	TKKLEGSIAASGRSLSPPQCLPRNYDAQPPG	3	4612200	5711100	3666800	0	0	0	1802300	2675300	0
A0A1D5Q9M6	SASH1	FFSYPEEEKAQKVSRSLTEGEMKKSLGSLSH	1	0	0	0	0	0	0	0	0	0
A0A1D5Q9M6	SASH1	EMKKSLGSLSHGRTCSFGGFDLTNRSLHVGS	3	0	0	0	13145000	12591000	6381400	0	0	0
F7GV49	HGD	PRSTNKRSWLYRILPSVSHKPFESIDEGHVT	4	0	0	0	0	0	0	0	0	0
F7GV49	HGD	STNKRSWLYRILPSVSHKPFESIDEGHVTHN	6	0	0	0	0	0	0	0	0	0
F7GV49	HGD	WLYRILPSVSHKPFESIDEGHVTHNWDEVDP	12	0	0	0	0	0	0	0	0	0
F7AYK0	LOC708903	ILTPLQESPVISKDQSPPPSPPPSYHPPPPP	3	54775000	43543000	39802000	27491000	102760000	88135000	48596000	17172000	26892000
F7AYK0	LOC708903	LQESPVISKDQSPPPSPPPSYHPPPPPTKKP	7	54775000	87640000	39802000	27491000	37975000	40756000	22452000	17172000	52966000
F7AYK0	LOC708903	SNSMAPPPQGGSGRGSPSGGSTAEASDTLSI	2	0	0	0	13784000	17010000	10428000	0	0	0
F7AYK0	LOC708903	GTPTLPPKVLAGPPASPGKAQPPKPERVTSL	8	34822000	11921000	8164300	8330700	5073400	3315100	8261800	0	9659600
G7N4M3	SLC35C2	HSRGDGGPKALKGLGSSPDLELLLRSSQREE	4	4012900	2154500	2165600	11184000	23662000	55260000	11063000	17112000	18056000
A0A5F7ZG04	AAAS;EGK_03708	AHIPLYFVNAQFPRFSPVLGRAQEPPAGGGG	2	11771000	10973000	9439600	35271000	53424000	64668000	26372000	42658000	16056000
F7FA45	MYOM2	VRDTSLVMLWKAPVYSGSSPVSGYFVDFREE	5	0	0	0	0	0	0	0	2402900	0
F7FA45	MYOM2	SQKSLSQRSSSQRASSQTSLGGTTCRLCAKR	3	0	7371900	0	6332300	0	0	0	140100000	0
F7FA45	MYOM2	SLSQRSSSQRASSQTSLGGTTCRLCAKRVST	6	0	0	0	0	0	0	0	41064000	0
F7FA45	MYOM2	VFKWLKDDVLYETETSPDLERGTCQLLIPKL	13	0	0	1634000	0	0	0	0	6164100	0
F7FA45	MYOM2	LDKREVHHENWHEVNSSPSKQTILTVDGLTE	12	0	0	0	0	0	0	0	26881000	0
F7FA45	MYOM2	SPDASYRFIINDREVSDSEIHRIKCDKATGI	3	0	5462300	0	0	0	0	0	100960000	0
F7FA45	MYOM2	QVRFWLQAEHLSPDASYRFIINDREVSDSEI	13	0	779710	0	0	0	0	0	8684500	0
F7FA45	MYOM2	VAVPFYQKRHKHFDQSYRNIQTRYLLDEYAS	5	0	0	0	0	0	0	0	17447000	0
F7FA45	MYOM2	LSANRHGLSEPSEITSPIEAQDVTVVPSAPG	11	0	5399700	0	0	0	0	0	181130000	0
F7FA45	MYOM2	EITSPIEAQDVTVVPSAPGRVLASRNTKTSV	23	0	0	0	0	0	0	0	20425000	0
F7FA45	MYOM2	EEMKVNWQHRDAKISSSEHMRIGGSEEMAWL	3	0	0	0	0	0	0	0	32493000	0
F7FA45	MYOM2	TSLGGTTCRLCAKRVSTQEEEEQENRSRYQS	3	0	47889000	0	40053000	0	0	0	1019400000	0
F7FA45	MYOM2	DPLMYFIEKSVVGSGSWQRVNAQTAVRSPRY	7	0	0	0	0	0	0	0	14357000	0
F7FA45	MYOM2	DCQEMTDASQFTWCKSYEEIADDERFKIETV	1	0	2162700	0	0	0	1552300	0	27601000	0
F7FA45	MYOM2	STQEEEEQENRSRYQSLVAAYGEAKRQRFLS	3	0	0	0	0	0	0	0	12409000	0
A0A1D5QLZ5	UPF3B	LDKREKAKNLDKENLSDERASGQSCTLPKRS	8	38315000	30493000	35516000	18467000	22431000	15767000	2555300	10215000	12371000
F6SQU7	OXSR1;STK39	PDIAQRAKKVRRVPGSSGHLHKTEDGDWEWS	5	26320000	15402000	25899000	9724600	4176400	5997600	8892300	0	16942000
F6SQU7	OXSR1;STK39	DIAQRAKKVRRVPGSSGHLHKTEDGDWEWSD	6	26320000	15402000	25899000	9724600	4176400	5997600	0	0	0
F6SQU7	OXSR1;STK39	SSGHLHKTEDGDWEWSDDEMDEKSEEGKAAF	9	0	4194800	0	9695000	25465000	22230000	0	0	0
F7DSI4	EGK_07196	LIASSQSRRLDDQRASVGSLPGLRITHSNAG	2	6579400	0	2749500	0	0	0	926370	1272600	914880
A0A1D5QBZ5		RDQGFRGDGGSTTGLSATPPASLPGSLTNVK	10	0	0	0	0	0	0	0	0	0
A0A1D5QBZ5		SSEDRNRMKTLGRRDSSDDWEIPDGQITVGQ	3	0	8045700	7565100	71634000	0	0	16765000	2708100	28381000
A0A1D5QBZ5		SEDRNRMKTLGRRDSSDDWEIPDGQITVGQR	4	19746000	0	7565100	0	81344000	104690000	0	38256000	4178200
A0A1D5QBZ5		IELLARSLPKIHRSASEPSLNRAGFQTEDFS	3	44503000	21627000	43189000	33157000	47132000	49176000	94756000	78130000	0
A0A1D5QBZ5		SVFQNPTDVSRSNPKSPQKPIVRVFLPNKQR	5	17572000	12351000	6669600	0	0	0	12921000	11985000	13243000
A0A1D5QBZ5		DEDHRNQFGQRDRSSSAPNVHINTIEPVNID	3	145480000	14863000	127760000	130500000	100810000	105640000	172700000	99420000	140080000
G7NDG5	EGK_06301;ARFGAP2	ESSEARQKFAGAKAISSDMFFGREMDAEYEA	3	3149700	0	11723000	12149000	0	0	0	2963200	0
G7NDG5	EGK_06301;ARFGAP2	EEREPEVAISSIRPVSERATNRREVESRSSG	13	2679400	0	2518000	0	0	0	0	0	1437200
G7NDG5	EGK_06301;ARFGAP2	TDLWIDNISSAVPNHSPEKKDSDFFTEHTQP	18	45022000	26144000	31512000	27242000	38661000	0	12429000	60549000	34174000
G7NDG5	EGK_06301;ARFGAP2	ATNRREVESRSSGLESSEARQKFAGAKAISS	6	0	0	16535000	0	0	0	2096700	0	927300
G7NDG5	EGK_06301;ARFGAP2	KREQAERLGMGLVSRSSVSHSVLSEMQVIEQ	1	0	0	0	0	0	0	0	0	0
G7NDG5	EGK_06301;ARFGAP2	REQAERLGMGLVSRSSVSHSVLSEMQVIEQE	2	0	0	0	0	0	0	0	0	0
G7NDG5	EGK_06301;ARFGAP2	QAERLGMGLVSRSSVSHSVLSEMQVIEQETP	4	0	0	0	0	0	0	0	0	0
G7NDG5	EGK_06301;ARFGAP2	ERLGMGLVSRSSVSHSVLSEMQVIEQETPVS	6	0	0	0	0	0	0	0	0	0
G7NDG5	EGK_06301;ARFGAP2	SVLSEMQVIEQETPVSAKSSRSQLDLFDDVG	21	0	0	15773000	0	0	0	0	0	0
G7NDG5	EGK_06301;ARFGAP2	KGLGAKKGLGAQKVSSQSFSEIERQAQVAEK	3	0	0	0	0	0	0	0	0	0
G7NDG5	EGK_06301;ARFGAP2	LGAKKGLGAQKVSSQSFSEIERQAQVAEKLR	5	60042000	7288100	299020000	18516000	0	0	20117000	38784000	0
G7NDG5	EGK_06301;ARFGAP2	SGPPKYKDNPFSLGESFGSRWDTDAAWGMDR	11	10308000	2685000	22470000	0	0	0	3939100	0	2255200
A0A1D5Q9Y3	TCEA3	EKGLDCSDWKPEAGLSPPRKKREDPKTRRDS	14	102720000	75751000	47287000	117630000	207190000	181780000	33110000	60288000	128870000
A0A1D5Q9Y3	TCEA3	PKTRRDSVDSKSSATSSPKRPSVERSNSSKS	5	4236600	7730100	0	0	0	0	0	3786900	5894900
A0A1D5Q9Y3	TCEA3	KTRRDSVDSKSSATSSPKRPSVERSNSSKSK	6	4236600	7730100	0	0	0	0	0	3786900	5894900
A0A1D5QWC2	CCM2	LETIGVKDGRGIITDSFGRHRRALSTTSSST	6	37277000	26591000	43270000	71175000	29367000	39549000	42689000	46006000	39876000
A0A1D5QWC2	CCM2	AAHLVVLKTAQDPGISPSQSLCAESSRGLSA	8	0	0	0	0	5528000	0	0	0	0
A0A1D5QA07	GPHN	KVQSRCSSKENILRASHSAVDITKVARRHRM	2	6741500	0	0	0	0	0	0	35258000	0
A0A1D5QA07	GPHN	QSRCSSKENILRASHSAVDITKVARRHRMSP	4	158740000	3711900	49420000	8441200	0	0	19121000	0	51680000
A0A1D5QA07	GPHN	LSTASCPTPKVQSRCSSKENILRASHSAVDI	6	0	0	0	0	0	0	0	0	0
A0A1D5QA07	GPHN	STASCPTPKVQSRCSSKENILRASHSAVDIT	3	81624000	0	84657000	0	0	0	0	70156000	0
A0A1D5QA07	GPHN	QCEEEEEEKKDSGVASTEDSSSSHITAAAIA	6	0	0	0	0	9531600	0	0	0	0
A0A1D5QA07	GPHN	IVKVKEVHDELEDLPSPPPPLSPPPTTSPHK	11	224280000	80124000	242340000	481800000	555250000	519490000	59661000	77210000	210910000
A0A1D5QA07	GPHN	VHDELEDLPSPPPPLSPPPTTSPHKQTEDKG	19	150410000	59954000	64499000	142190000	127020000	174830000	18268000	41211000	155970000
A0A1D5QA07	GPHN	DLPSPPPPLSPPPTTSPHKQTEDKGVQCEEE	23	78670000	12026000	0	41616000	0	0	0	0	0
A0A1D5QA10		CCGFRNFNPNDTCLASCFKSGHPCSPCAPII	11	0	0	0	0	19454000	0	0	0	0
A0A1D5QA17		DADLKEAAAEEGEPKSQDVSDLTTVEREDSS	11	5030200	0	2428600	0	0	5307600	0	2545900	2430700
A0A1D5QA17		_________MDDARESPSDKGGETGESDETA	7	0	0	0	13977000	16943000	11579000	5434900	0	10405000
A0A1D5QA18		DMKAEEPEEGHQGRESPIIAAQEDTEDANEE	13	0	0	0	17040000	0	0	0	0	0
A0A1D5QA18		LQEAEEPQEGGAPQESGEPQEGGVPQESGEP	17	0	0	0	22400000	0	0	0	0	0
A0A1D5QA18		PNREAYKDFFGINPISSFKLLSQQCSYMGGC	13	0	0	0	0	0	0	0	0	0
A0A1D5QA18		NREAYKDFFGINPISSFKLLSQQCSYMGGCF	14	0	0	0	0	0	0	0	0	0
A0A1D5QA18		ATIVRESEPDIDTEASEGTEDQGEPGPAAEA	11	0	12896000	0	0	0	0	0	0	0
A0A1D5QA18		ATGTTSHRDRGAQPGSEELNTESVGSETLDM	6	0	39346000	0	118370000	0	0	0	76081000	0
A0A1D5QA18		DDYSAVLQRLRKIYHSSIKPLEQSYKYNELR	5	0	0	0	0	0	0	0	0	0
A0A1D5QA18		DYSAVLQRLRKIYHSSIKPLEQSYKYNELRQ	6	0	0	0	0	0	0	0	0	0
A0A1D5QA18		RSHIEKTLMLNEDKPSDDYSAVLQRLRKIYH	10	0	4797100	0	6440300	0	0	0	15340000	0
A0A1D5QA18		EKTLMLNEDKPSDDYSAVLQRLRKIYHSSIK	14	0	8190900	0	12907000	14324000	8446800	0	32677000	0
A0A1D5QA18		ENTRYQLYTGAEPTTSEFTVLMHGPKLKTIE	12	0	13638000	0	0	0	0	0	13044000	0
A0A1D5QA20	PPP2R5E	FSRKSVRKARQKRSQSSSQFRSQGKPIELTP	3	5227700	7826100	0	0	0	0	0	13950000	5423500
A0A1D5QA34	LARP1	CAKPLKEGTGQQERESPRPLQLPGAEGPAVS	2	45690000	0	45353000	79983000	36699000	54915000	15127000	0	13723000
A0A1D5QA34	LARP1	SPRPLQLPGAEGPAVSDGEEGGGEPGAGGGA	13	55559000	41909000	38732000	133400000	108370000	109420000	27915000	20921000	30668000
A0A1D5QA34;F6X9Z9	LARP1	LPPKKDMKEQEKGEGSDSKDSPKTKSDESGE	4	0	137190	19781000	0	0	0	0	2724700	0
A0A1D5QA34;F6X9Z9	LARP1	DMKEQEKGEGSDSKDSPKTKSDESGEEKNGD	13	5746500	13181000	5258700	0	0	0	0	2766400	81380
A0A1D5QA34;F6X9Z9	LARP1	CPEFVPRQHYQKETESAPGSPRAVTPVPTKT;VVEIVDEKHYQKETESAPGSPRAVTPVPTKT	4	347420000	138730000	140000000	36356000	13881000	38522000	197360000	170780000	259920000
A0A1D5QA34;F6X9Z9	LARP1	VDEKHYQKETESAPGSPRAVTPVPTKTEEVS;VPRQHYQKETESAPGSPRAVTPVPTKTEEVS	8	174940000	59262000	52003000	0	26276000	0	0	35513000	26743000
A0A1D5QA34;F6X9Z9	LARP1	ARPKKSEEPRFAHLTSLPQQLPSQQLMSKDQ	6	12925000	0	18452000	0	0	0	7777900	0	0
A0A1D5QA34;F6X9Z9	LARP1	EEVSNLKTLPKGLSASLPDLDSENWIEVKKR	5	6248500	2733400	18254000	25647000	8305300	5517300	0	8081800	8803100
A0A1D5QA34;F6X9Z9	LARP1	EMEQMDGRKNTFTAWSDEESDYEIDDRDVNK	7	56344000	43088000	39456000	63801000	115540000	176010000	18588000	27703000	21079000
A0A1D5QA34;F6X9Z9	LARP1	MDGRKNTFTAWSDEESDYEIDDRDVNKILIV	12	3563300	2762500	3767800	13643000	15919000	30915000	3229800	2219200	4513100
A0A1D5QA34;F6X9Z9	LARP1	KRCPSQSSSRSAAVISQPPTPPTGQPVREDA	6	0	0	9544400	0	0	6820100	0	0	0
A0A1D5QA34;F6X9Z9	LARP1	EPSTIARSLPTTVPESPNYRNTRTPRTPRTP	9	5306200	0	3849300	58092000	13980000	8130800	0	2127300	0
A0A1D5QA34;F6X9Z9	LARP1	WVMDSREHRPRTASISSSPSEGTPTVGSYGC	5	0	0	0	0	0	0	0	32057000	27374000
A0A1D5QA34;F6X9Z9	LARP1	VMDSREHRPRTASISSSPSEGTPTVGSYGCT	6	0	0	0	0	0	0	0	0	0
A0A1D5QA34;F6X9Z9	LARP1	MDSREHRPRTASISSSPSEGTPTVGSYGCTP	7	0	0	57204000	0	0	0	0	0	0
A0A1D5QA39		IPHSSGSSRLHRRRGSSIPQFTNSPTMVIMV	3	33000000	572630	11401000	5456200	0	4629300	0	12536000	0
A0A1D5QA39		PHSSGSSRLHRRRGSSIPQFTNSPTMVIMVG	4	3150300	572630	10113000	14203000	0	2460500	0	1058900	5482000
A0A1D5QA39	PFKFB1	IHVTPRSIYLCRHGESDLNLRGRIGGDSGLS	4	0	0	0	0	0	0	3242200	0	0
A0A1D5QA39		______________MSPEMGELTQTRLQKIW	2	0	4215600	4708900	0	13364000	9148000	5032500	0	10287000
A0A1D5QA58	PALB2	SVCLASDSKQFDRSSSPAKPHTTLQVSGRQG	3	0	0	6383300	0	0	0	0	0	0
A0A1D5QA72	COPZ1	_______MEALILEPSLYTVKAILILDNDGD	8	0	0	0	0	36490000	34567000	0	0	0
F7HDF8	CSNK1G1	VGRPIPTPVGSVHVDSGASAITRESHTHRDR	13	0	1030600	0	0	0	0	0	6525300	0
F6U436	MTMR1	GAAAGSRQPSVETLDSPTGSHVEWCKQLIAA	9	4679200	0	1451500	0	0	0	0	1380500	1594900
F7GQI4	MAP4K4	TRKKRGEKDETEYEYSGSEEEEEEVPEQEGE	11	0	0	0	0	0	0	0	0	0
F7GQI4	MAP4K4	KKRGEKDETEYEYSGSEEEEEEVPEQEGEPS	13	0	0	0	0	0	0	0	0	0
F7GQI4	MAP4K4	PADRAREVPVRTTSRSPVLSRRDSPLQGSGQ	5	109060000	80821000	190660000	24183000	55208000	40634000	101850000	129250000	121470000
F7HRN6	MARVELD2	SRKEADAVFPQDPYGSLDRHTQTVRTYSEKV	14	5474600	0	2444600	21319000	15559000	24545000	0	10393000	9890700
F7HRN6	MARVELD2	PYGSLDRHTQTVRTYSEKVEEYNLRYSYMKS	3	0	0	0	0	0	0	0	0	0
F7H3D4	NEIL1	AGRKSRKKKSKATQPSPEDRVEDPSPPSKAL	5	0	5813500	0	0	0	0	0	5301700	0
F7H3D4	NEIL1	SKATQPSPEDRVEDPSPPSKALSRTRRAKRD	14	10645000	8709100	8646100	8590700	26000000	28318000	5907100	9283000	12596000
A0A1D5QAD4	ALDH1A1	KEEIFGPVQQIMKFKSLDDVIKRANNTFYGL	3	24996000	28147000	17894000	59969000	64776000	85604000	32519000	36239000	4319000
A0A1D5QAD4		______________MSSSGKPDLPVLPTDLK	1	0	1137400	0	0	8141800	0	2499000	2245300	1430300
A0A1D5QAD4		_____________MSSSGKPDLPVLPTDLKI	2	0	1137400	0	6156600	0	0	2499000	2245300	1430300
A0A1D5QAD5		SLSPNPLNSRAVEDLSPSRTNPYSYAMSTEE	6	0	0	0	3449500	0	0	0	0	0
F7FU95	LRPPRC	EVPEWYEDEKHSLNSSLDSSSDSTTEPGFQK	6	0	3826700	7237800	0	0	0	13354000	8715800	13597000
F7FU95	LRPPRC	WYEDEKHSLNSSLDSSSDSTTEPGFQKYILN	10	0	0	0	0	0	0	0	0	0
F7FU95	LRPPRC	YEDEKHSLNSSLDSSSDSTTEPGFQKYILNA	11	0	0	0	0	0	0	0	0	9346400
A0A1D5QAH3		LFSRLVNALSEDTGHSSYPSHRSFTKMSSMN	12	0	0	0	0	0	0	0	0	11136000
A0A1D5QAH3		FSRLVNALSEDTGHSSYPSHRSFTKMSSMNE	13	0	0	0	24641000	34054000	19554000	11816000	6681300	6084000
A0A1D5QAH3		LVNALSEDTGHSSYPSHRSFTKMSSMNERTS	16	5258900	8366100	7293800	9903500	44063000	6988300	5724800	10945000	0
A0A1D5QAH3		ALSEDTGHSSYPSHRSFTKMSSMNERTSMNE	19	0	0	0	0	13723000	6988300	0	0	0
F7HDS2		AVSSFEHAGPSLPGLSPGACSLPARVEEEAW	19	13372000	0	0	0	0	0	7538700	15013000	0
F7HDS2		EVTLPVRGSPADAEGSPGPSRVRTVPTRKGA	9	32867000	0	28435000	10390000	0	5277400	26471000	15993000	3842900
F7HDS2		QELERRIQQHLGEEASPRGYRRRRADSASSG	10	12591000	0	0	38668000	30402000	53557000	0	20728000	11139000
A0A5F8AKR4		KEERQPASAQSTPSTSPHSSPKQRPRGWFTS	12	0	8617700	0	0	0	0	5827300	0	10860000
A0A5F8AKR4		RQPASAQSTPSTSPHSSPKQRPRGWFTSGSS	15	4415600	0	5588200	0	0	0	0	26592000	0
A0A5F8AKR4		QPASAQSTPSTSPHSSPKQRPRGWFTSGSST	16	0	0	0	0	0	0	0	0	0
A0A1D5QH82	APEH	KAESFFQTKALDVSASDDEIARLKKPDQPIK	7	19509000	10944000	8938800	0	0	0	0	25376000	14687000
A0A1D5QAM6	IWS1	EGEEEKVAKRKAAVLSDSEDGEKASAKKSRV	5	46138000	49851000	59379000	11007000	16833000	19095000	0	0	0
A0A1D5QAM6	IWS1	EEEKVAKRKAAVLSDSEDGEKASAKKSRVVS	7	74913000	52029000	72728000	43069000	55267000	41978000	27590000	22323000	0
A0A1D5QAM6	IWS1	LEEEKSETQVKEAEDSDSDDNIKRGKHMDFL	5	85346000	122070000	102430000	46483000	71258000	43790000	42591000	65766000	85018000
A0A1D5QAM6	IWS1	EEKSETQVKEAEDSDSDDNIKRGKHMDFLSD	7	681730000	122070000	762280000	101140000	71258000	119440000	189240000	150850000	205310000
A0A1D5QAM6	IWS1	DSFHSDSHMDRKKFHSSDSEEEEPKKQKLDS	4	5960500	6836700	7972000	46043000	36712000	56186000	2551200	6050700	0
A0A1D5QAM6	IWS1	SFHSDSHMDRKKFHSSDSEEEEPKKQKLDSD	5	356500000	115500000	294940000	98993000	21752000	34353000	2551200	72680000	76685000
A0A1D5QAM6	IWS1	HSDSHMDRKKFHSSDSEEEEPKKQKLDSDED	7	83123000	64439000	101750000	66944000	169420000	154920000	0	0	62950000
A0A1D5QAM6	IWS1	HVIDSENDEPINLNASDSESEDLHRQKDSDS	18	0	0	0	7938500	6734700	0	0	0	0
A0A1D5QAM6	IWS1	HASDSENEDVGKHPASDSEIEELQKSPASDS	4	10254000	5549500	11095000	0	0	0	1706900	0	0
A0A1D5QAM6	IWS1	QVSDSESEEPPRHQASDSENEELPKPRISDS	4	0	0	0	67070000	0	12383000	0	0	0
A0A1D5QAM6	IWS1	SDSESEEPPRHQASDSENEELPKPRISDSES	6	0	0	0	40986000	20559000	0	0	0	0
A0A1D5QAM6	IWS1	QISDSESEEPPRHQASDSENEEPPKPRMSDS	4	24072000	19086000	11379000	50101000	24693000	9391800	9937000	0	0
A0A1D5QAM6	IWS1	SDSESEEPPRHQASDSENEEPPKPRMSDSES	6	1766800	2916100	0	28674000	7665800	0	0	0	0
A0A1D5QAM6	IWS1	SDSESEDPPRHQATDSENEELPKPRISDSES	6	97778000	92856000	88109000	33189000	19531000	13060000	11777000	21101000	0
A0A1D5QAM6	IWS1	QASDSENEELPKPRISDSESEDPPRHQATDS	2	0	86501000	0	0	0	0	0	21745000	0
A0A1D5QAM6	IWS1	SDSENEELPKPRISDSESEDPPRHQATDSEN	4	187680000	10343000	178050000	58122000	30608000	16202000	17923000	4325400	43465000
A0A1D5QAM6	IWS1	SENEELPKPRISDSESEDPPRHQATDSENEE	6	14550000	6600600	12600000	0	0	0	2390400	0	1893900
A0A1D5QAM6	IWS1	RVSDSESEGPRKGPASDSETEDASRHKQKPE	5	63564000	40685000	43204000	9664500	3659600	3949200	0	12510000	50065000
A0A1D5QAM6	IWS1	SDSESEGPRKGPASDSETEDASRHKQKPESD	7	168800000	80663000	108730000	9664500	3659600	3949200	21678000	30876000	64515000
A0A1D5QAM6	IWS1	SSDSEEEEPKKQKLDSDEDEKEGEEEKVAKR	5	487360000	240130000	226150000	136580000	232220000	6503800	78019000	88630000	247750000
A0A1D5QAM6	IWS1	RISDSESEDPPRNQASDSENEELPKPRVSDS	4	55217000	30081000	36986000	42334000	17028000	7777300	12008000	0	11511000
A0A1D5QAM6	IWS1	SDSESEDPPRNQASDSENEELPKPRVSDSES	6	75228000	59372000	55226000	51923000	39150000	21379000	0	8056300	11511000
A0A1D5QAM6	IWS1	SDSEIEELQKSPASDSETEDALKPQISDSES	6	7496300	0	10550000	0	0	0	0	0	0
A0A1D5QAM6	IWS1	DAVSDKSGKREKTIASDSEEEAGKELSDKKN	4	279850000	161100000	291100000	66357000	127300000	78412000	18101000	39021000	98554000
A0A1D5QAM6	IWS1	VSDKSGKREKTIASDSEEEAGKELSDKKNEE	6	698800000	236110000	477240000	178620000	246820000	134940000	184980000	112770000	203170000
A0A1D5QAM6	IWS1	QASDSENEELPKPRVSDSESEGPRKGPASDS	2	0	0	0	9580300	14817000	4683300	0	0	0
A0A1D5QAM6	IWS1	SDSENEELPKPRVSDSESEGPRKGPASDSET	4	0	16720000	25512000	0	0	0	0	0	0
A0A1D5QAM6	IWS1	KASAKKSRVVSDADDSDSDAVSDKSGKREKT	8	50740000	19765000	50159000	11919000	85101000	36003000	9459700	0	6385100
A0A1D5QAM6	IWS1	SAKKSRVVSDADDSDSDAVSDKSGKREKTIA	10	13398000	10202000	0	38031000	47670000	35689000	3649300	0	0
A0A1D5QAM6	IWS1	SRVVSDADDSDSDAVSDKSGKREKTIASDSE	14	134570000	30348000	136310000	40380000	42230000	59346000	31084000	33121000	21051000
A0A1D5QAM6	IWS1	VSDADDSDSDAVSDKSGKREKTIASDSEEEA	17	93303000	7914100	91314000	43267000	0	50668000	21523000	28300000	16024000
A0A1D5QMI2	LOC712742	MPSASMTRLARSRTASLTSASSVDGSRPQAC	3	9851800	0	252810000	0	0	0	0	0	20430000
F6VQD4	FGFR1OP	GEGALDLSDVHPPPKSPEGKTSAQTTPSKKA	20	76328000	49423000	81172000	87464000	49500000	54744000	50211000	52767000	0
F7FWQ4	NAV1	PLSKAPEAAVSEDGKSDDELLSSKAKAQKSS	12	0	0	4149400	0	0	0	0	0	0
F7FWQ4	NAV1	VGSKGREAPLMSKTLSKSEHSLFQAKGSPAG	3	0	0	0	0	0	0	0	0	0
F6UA48	HSD17B4	VVNDLGGDFKGVGKGSLAADKVVEEIRRRGG	6	0	1899300	0	0	0	0	3033200	7428900	3743400
A0A5F7ZQA8		LVRVIRKFQEQECPPSPEPTRKEKDKKGCHC	10	5816700	5740700	0	29492000	37160000	27007000	6291600	9947700	9911100
A0A1D5QAR2	SEC14L1	NIYHSKRSPQPAKKDSLGAHSITSPGGNNVQ	3	20105000	0	0	0	0	0	0	9292000	14185000
A0A1D5RGY1	ATXN2	DSSLSSYTVPLERDNSEEFLKREARANQLAE	3	8185100	0	6632800	0	0	0	0	1754900	0
A0A1D5RGY1	ATXN2	STMPKRMSSEGPPRMSPKAQRHPRNHRVSAG	10	25448000	0	11460000	0	0	0	0	4604600	0
A0A1D5RGY1	ATXN2	HNPPSEAATPPVARTSPSGGTWSSVVSGVPR	2	0	0	0	18599000	7539000	5514400	0	0	0
A0A1D5RGY1	ATXN2	SAQYKARVALENDDRSEEEKYTAVQRNSSER	9	10114000	0	0	0	0	0	3446700	1715600	0
A0A1D5QAS4		KSGAEKQTPKDAANKSGAEEQGPIDGSSKSD	1	11229000	13641000	15830000	16423000	18804000	6292100	16448000	21294000	34120000
A0A1D5QAS4		AANKSGAEEQGPIDGSSKSDAEEQTPKDGPG	12	0	5119100	5113700	0	0	0	0	0	34491000
A0A1D5QAS4		ANKSGAEEQGPIDGSSKSDAEEQTPKDGPGK	13	47800000	35868000	3956100	59939000	102230000	13244000	54482000	16258000	23111000
A0A1D5QAS4		SDTASVKKEEAGVRPSTENVSTYPTLSQRPG	9	4437800	0	0	57196000	19469000	33620000	0	9395500	6536700
A0A1D5QAS4		GPEEGSPPKEEKEKMSGSASNENREGTLLDS	4	1441300	463140	3180500	0	0	0	0	0	133170
A0A1D5QAS4		EEGSPPKEEKEKMSGSASNENREGTLLDSRG	4	2580000	463140	3180500	0	0	0	34253	0	1629800
A0A1D5QAS4		GSPPKEEKEKMSGSASNENREGTLLDSRGSE	6	18356000	10491000	25671000	0	0	0	51439000	0	38596000
A0A1D5QAS4		LADKGKLSPHAFKTESGEDTDLISSPQEEGK	3	71628000	89166000	36790000	273420000	562430000	384800000	118280000	157220000	69501000
A0A1D5QAS4		GEDTDLISSPQEEGKSSEPTEDVEPKEAEDD	19	81492000	57329000	41328000	104210000	562180000	371010000	128890000	167810000	17013000
A0A1D5QAS4		EDTDLISSPQEEGKSSEPTEDVEPKEAEDDD	20	32614000	100530000	4538000	264230000	378000000	152460000	38240000	52425000	69501000
A0A1D5QAS4		KSGAEEQGPIDGSSKSDAEEQTPKDGPGKVV	15	18145000	7420600	3956100	36657000	78227000	13244000	7906200	60379000	109040000
A0A1D5QAS4		DSSSKSGSEAQITKDSSSKSGAEAKTQKDSP	11	0	0	0	0	0	0	0	12175000	29572000
A0A1D5QAU0		VEPQPRGVPKKERARSPDLGPQEQMNPKEKL	3	0	0	0	0	0	0	0	0	0
A0A1D5QAU6	KIAA0930	LKRKVPRNRIAEMKKSHSANDSEEFFREDDG	2	0	0	0	5709400	0	0	0	0	0
A0A1D5QAU6	KIAA0930	RKVPRNRIAEMKKSHSANDSEEFFREDDGGA	3	15477000	6282300	8938100	38281000	40947000	34251000	11211000	18545000	13064000
A0A1D5QAU6	KIAA0930	DGGADLHNATNLRSRSLSGTGRSLVGSWLKL	3	6958700	0	3921800	0	0	0	14768000	0	11505000
A0A1D5QAU6	KIAA0930	GADLHNATNLRSRSLSGTGRSLVGSWLKLNR	5	6958700	0	3921800	0	0	0	14768000	0	11505000
A0A1D5QAU6	KIAA0930	GHAEMAVSRVSTGDTSPCGTEEDSSPASPMH	7	0	4755800	0	29251000	33044000	23591000	13903000	12139000	0
F7FU91	MAP2K4	RLRTHSIESSGKLKISPEQHWDFTAEDLKDL	4	0	3367900	4118500	5268000	0	0	2414600	5018200	0
A0A1D5QGR3	CUTL1	LFEKIKFLQSYPGRGSSSDDTELRYSSQYEE	2	14459000	9037700	14617000	0	0	0	3284000	7062300	10684000
A0A1D5QGR3	CUTL1	FEKIKFLQSYPGRGSSSDDTELRYSSQYEER	3	0	0	0	0	0	0	0	0	4704600
A0A1D5QGR3	CUTL1	ELRYSSQYEERLDPFSSFSKRERQRKYLSLS	5	0	0	0	0	0	0	3610000	0	0
A0A1D5QGR3	CUTL1	LRYSSQYEERLDPFSSFSKRERQRKYLSLSP	6	6662800	0	4532800	0	0	0	0	0	5212000
A0A1D5QAX5	CCDC132	NFSILQLHEFKFMEQSRSPSVSPSKQPVSTS	5	0	0	16549000	0	0	0	0	0	17205000
A0A1D5QAX5	CCDC132	SILQLHEFKFMEQSRSPSVSPSKQPVSTSSK	7	0	0	0	0	0	0	8629600	0	4681100
A0A1D5QAX5	CCDC132	YESDEQEKSAYQEYDSDSDVPEELKRDYVDE	8	41356000	42514000	39157000	0	0	0	49510000	40228000	44432000
A0A1D5QAX5	CCDC132	SDEQEKSAYQEYDSDSDVPEELKRDYVDEQT	10	38581000	28597000	29474000	35795000	33959000	62521000	40022000	31195000	0
F7GY01	MED8	KTPLFRNQVIIPLVLSPDRDEDLMRQTEGRV	10	0	0	0	0	0	0	0	0	0
F6TW01	VPS4A	HGKKPVKENQSEGKGSDSDSEGDNPEKKKLQ	9	69469000	62978000	53269000	4122000	4615200	0	56235000	64160000	40413000
F6TW01	VPS4A	KKPVKENQSEGKGSDSDSEGDNPEKKKLQEQ	4	69469000	166180000	531480000	4122000	21510000	18831000	157360000	64160000	208630000
F6TW01	VPS4A	PVKENQSEGKGSDSDSEGDNPEKKKLQEQLM	6	263380000	0	0	16803000	6656400	8240400	0	0	0
F6TW01;A0A1D5RI68	VPS4A;VPS4B	IIVRDALMQPVRKVQSATHFKKVRGPSRADP;IIVRDSLMQPVRKVQSATHFKKVCGPSRTNP	3	14447000	0	14854000	0	0	0	16752000	6546000	2565700
A0A1D5QB09		_____________MASPPESDGFSDVRKVGY	2	0	0	0	6534500	14729000	4556500	0	0	0
A0A1D5QB09		GSSSSSEDVKRHSSASFENVWLRPGELGGAP	5	10302000	4144400	5071600	0	0	0	0	4075800	7047500
A0A1D5QB09		KVIRADPQGCRRRHSSETFSSTPSATRVGNT	3	17644000	0	0	5384700	0	0	3445200	9434500	0
A0A1D5QB09		PMSPGVAPVPSSRKGSGDYMPMSPKSVSAPQ	3	15237000	3254700	7315000	0	0	0	0	0	3704200
A0A1D5QB09		EGTMSRPASVDGSPVSPSTNRTHAHRHRGSA	10	0	0	0	0	0	0	0	0	0
A0A1D5QB09		HQPLGSSESSSTRRCSSEDLSAYASISFQKQ	3	13051000	0	4593900	0	0	25809000	0	0	0
A0A1D5QB09		QQQQQQPLLHPPEPKSPGEYVNIEFGSDQPG	1	30231000	4946900	34372000	17421000	11314000	16577000	8884900	16000000	21215000
A0A1D5QB09		SDCLFPRRSSASVSGSPSDGGFISSDEYGSS	8	0	0	0	0	0	0	5192500	0	0
A0A1D5QB09		DLDNRFRKRTHSAGTSPTITHQKTPSQSSVA	7	0	18243000	51232000	0	0	0	25384000	14121000	34589000
A0A1D5QB09		PQGPGGMSAFTRVNLSPNRNQSAKVIRADPQ	4	19658000	5582100	12381000	0	0	0	3086900	9709700	0
A0A1D5QB11	ZNF521	PEDLQKHIAECHPECSPNEDRAALQCVYCHE	10	7310300	0	0	0	0	0	0	0	0
A0A1D5QB18	HACL1	LQVNVSSIKHVERCMSPPISMAETSAVCTAA	3	901720	507060	1104900	0	0	0	0	2477400	0
A0A1D5QB18	HACL1	____________MPDSNFAERSEEQVSGAKV	3	16608000	18615000	14528000	7290400	3969800	9964000	16916000	8901700	19190000
F7H496	DPM1	_______MASLEVRRSPPMSRRQLEVRSPRR	2	160000000	140210000	189870000	18757000	31333000	12156000	924100000	418470000	708410000
A0A5F7ZPA9	TANC1	CSTLNSCVSKTAANKSPCETISSPSSTLESK	6	3744300	2750100	0	0	0	0	0	0	0
F7H013	TSC2	DILGDPGDKADVGRLSPEVKARSQSGILDGE	7	204950000	129870000	200660000	84336000	110040000	86820000	76950000	78318000	105550000
F7H013	TSC2	AEELVAGGIPIERAVSSEGGRPSVDLSFQPS	3	22442000	11563000	12666000	38829000	26228000	27524000	20574000	27919000	16903000
F7H013	TSC2	GIPIERAVSSEGGRPSVDLSFQPSQPLSKSS	10	22269000	4268600	16574000	27372000	11320000	16824000	4268700	9808300	15384000
F7H013	TSC2	ASGEDSRGQPEGPLPSSSPRSPSGLRPRGYT	9	36670000	9916700	0	0	0	0	0	0	0
F7H013	TSC2	SGEDSRGQPEGPLPSSSPRSPSGLRPRGYTI	10	0	0	28284000	0	0	0	0	0	0
F7H013	TSC2	GEDSRGQPEGPLPSSSPRSPSGLRPRGYTIS	11	0	0	0	0	0	0	0	0	0
F7H013	TSC2	SRGQPEGPLPSSSPRSPSGLRPRGYTISDSA	1	93110000	57308000	41334000	14610000	10411000	7005400	38082000	29727000	32674000
F7H013	TSC2	ERFKEHRDTALYKSLSVPAASTAKPPPLPRS	3	21392000	10650000	18743000	0	0	0	10492000	14310000	7314900
F7H013	TSC2	ADVGRLSPEVKARSQSGILDGESAAWPASGE	3	0	0	0	5983600	0	2678300	0	0	0
F7H013	TSC2	PSVDLSFQPSQPLSKSSSSPELQTLQDILGD	1	0	0	0	0	0	0	0	0	0
F7H013	TSC2	SVDLSFQPSQPLSKSSSSPELQTLQDILGDP	2	0	0	0	0	0	0	0	0	0
F7H013	TSC2	VDLSFQPSQPLSKSSSSPELQTLQDILGDPG	3	9228600	13547000	30382000	0	0	0	0	11189000	17416000
A0A5F7ZYJ1	EPRS	FKERPTPSLNNNCTTSEDSLVLYNRVAVQGD	14	9529100	8852600	18504000	0	0	0	0	23116000	0
A0A5F7ZYJ1	EPRS	KTGKEYIPGQPPLSQSSDSSPTRNSEPAGLE	12	4048800	0	5756700	21930000	11641000	16081000	0	0	0
A0A5F7ZYJ1	EPRS	KEYIPGQPPLSQSSDSSPTRNSEPAGLETPE	15	4048800	0	5756700	0	11641000	16081000	114040000	64268000	14587000
A0A5F7ZYJ1	EPRS	EYIPGQPPLSQSSDSSPTRNSEPAGLETPEA	16	0	129960000	118720000	340510000	222980000	269870000	0	0	59139000
A0A5F7ZYJ1	EPRS	GLETPEAKLLFDKVASQGEVVRKLKTEKAPK	3	4954400	0	3286700	0	0	0	0	0	2293600
A0A1D5QB63		DQKIRMGGKGIPRINSYGYGDHYIHIKIRVP	3	0	0	0	4502600	0	4370100	8551400	4012400	5584400
A0A5F7ZJY6	ZNF512B	RPSGGVEALRAAGPASPPEEDPERKTPDKAR	6	21068000	16711000	10552000	8010800	14339000	10493000	8037200	7418700	0
A0A5F7ZJY6	ZNF512B	RSEHTAPPPEEPTDKSPEAEDLLGVERTPSG	15	42165000	9107300	35668000	23036000	46885000	44056000	15520000	18754000	30064000
A0A1D5QMJ3	PHC3	ISQRDPSPESNKKGESPSLESRSTAVTRTSS	4	24038000	13243000	38584000	0	0	0	14229000	14484000	12483000
H9H381	LOC719809	ELELELQRSLEPPPGSPGEAPLPGAAPSLQD	8	6971200	6391500	23518000	0	0	0	7588000	11066000	0
A0A1D5R9J8	IQGAP1	ALEQGDALALFKALQSPALGLRGLQQQNSDW	4	0	0	0	2460000	3930400	2895100	5942100	5081600	5056600
A0A1D5R9J8;A0A5F7Z8Y0	IQGAP1	QDIVTGNPTVIKMVVSFNRGARGQNTLRQLL;QEIVTGNPTVIKMVVSFNRGARGQNALRQIL	4	3114700	1772500	1638800	4674300	8463900	4313500	5030400	2208100	2847600
A0A1D5QBG3	SNX12	LPIFKLKESCVRRRYSDFEWLKNELERDSKI	3	5814700	10499000	6181200	10919000	12625000	10852000	10843000	9030800	20057000
F7ENV5	CCT4	CELVEGLVLTQKVSNSGITRVEKAKIGLIQF	4	17985000	13284000	27683000	5594300	0	4697700	20380000	17675000	27982000
F6SXG8		RLHAMFDQGEIVEKRSSTMGELEEEPAQGDS	2	0	0	0	0	0	0	0	0	0
F6SXG8		LHAMFDQGEIVEKRSSTMGELEEEPAQGDSN	3	0	0	0	0	12713000	0	0	0	0
F7C6H4	CAST	GKPLLPEPEEKPKARSESELIDELSEDFDPS	3	65901000	31478000	66333000	87620000	79291000	73949000	21621000	16804000	31597000
F7C6H4	CAST	PLLPEPEEKPKARSESELIDELSEDFDPSKY	5	1222200	0	0	0	8281600	0	391910	0	0
F7C6H4	CAST	TPASTTHTGAPPRDTSQSDKDLDDALDKLSD	3	0	0	0	21349000	15704000	8077700	0	0	0
F7C6H4	CAST	ASTTHTGAPPRDTSQSDKDLDDALDKLSDSL	5	0	3938200	9425000	0	0	0	0	0	0
F7C6H4	CAST	TSQSDKDLDDALDKLSDSLGQRQPDPDENKP	17	10558000	6264800	12466000	25619000	18927000	14394000	1389200	2072600	3556000
F7C6H4	CAST	QSDKDLDDALDKLSDSLGQRQPDPDENKPME	4	24137000	13571000	10195000	0	13931000	0	0	0	0
F7C6H4	CAST	LKGTVPDDAVEALADSLGKKEADPEDGKPVM	14	23238000	27729000	16388000	0	0	0	3470500	6325000	5442900
F7C6H4	CAST	CGSPTAAGKKTEKEESTEVLKAQSAGTVRSA	7	0	7733400	2441600	0	0	0	0	0	0
F7C6H4	CAST	ASLGTRQAEPELDLSSIKEVDEAKAKEEKLE	10	0	0	0	0	0	0	0	0	0
F7C6H4	CAST	AATSGKPGDKQKEKKSLAPALPVESKPDKPS	1	0	7880800	2881100	0	0	0	0	0	0
F7C6H4	CAST	PDDAIDALSSDFTCGSPTAAGKKTEKEESTE	32	34399000	67752000	16789000	47582000	0	0	9473000	0	18292000
H9H473	LOC721423	RFRGHKRDDFLDLAESPNASDTECSDEIPLK	9	0	0	0	0	0	5093900	0	0	0
H9H473	LOC721423	HKRDDFLDLAESPNASDTECSDEIPLKVPRT	13	0	0	0	4011900	0	0	0	0	0
A0A1D5QBJ3;F6UNV6	RPS6KA1;RPS6KA3;RPS6KA6	FGLSKEAIDHEKKAYSFCGTVEYMAPEVVNR;FGLSKESIDHEKKAYSFCGTVEYMAPEVVNR	3	21624000	13695000	18850000	14502000	30446000	0	12075000	12373000	8412600
A0A1D5QBJ3	RPS6KA1	HPWVTQKDKLPQSQLSHQDLQLVKGAMAATY	9	4304500	0	5738900	0	0	0	1580900	0	1428000
A0A1D5QBJ3	RPS6KA1	TFYFDTEFTSRTPNDSPGIPPSAGAHQLFRG	5	11035000	10899000	10691000	0	0	0	3663300	4260200	9409600
A0A1D5R9T7		DRDRDSGVVGARPRASPPPQGPLPGPPGALH	2	44121000	21647000	42065000	16129000	21252000	8146000	10667000	9981900	18821000
A0A1D5R9T7		KRRRQAPGVGAVGGGSPEREEVGAGYNSEDE	12	10046000	0	11973000	0	0	0	0	0	7718200
A0A1D5R9T7		GGGSPEREEVGAGYNSEDEYEAAAARIEAMD	24	10046000	0	11973000	0	0	0	0	0	7718200
I2CW22	TNNI1	RYLAERIPTLQTRGLSLSALQDLCRELHAKV	3	0	513980	0	0	0	0	0	1674300	0
I2CW22	TNNI1	ADAMLRALLGSKHKVSMDLRANLKSVKKEDT	4	0	13102000	0	0	0	0	0	21522000	0
I2CW22	TNNI1	MSGMEGRKKMFDAAKSPTSQ___________	7	0	76153000	0	0	0	0	0	122490000	0
I2CW22	TNNI1	LRGKFKRPPLRRVRVSADAMLRALLGSKHKV	4	0	2621800	0	0	0	0	0	9802500	0
A0A1D5RIJ5	GMPS	RTPRKRISKTLNMTTSPEEKRKIIGDTFVKI	7	0	0	8324300	0	0	0	14588000	0	14212000
A0A1D5QBQ9	NDRG3	IPSASMTRLARSRTHSTSSSLGSGESPFSRS	5	0	0	0	0	0	0	0	0	0
A0A1D5QBR0	PDS5B	SKQHRVSRRAQQRAESPESSAIESTQSTPQK	3	33934000	28191000	28211000	149520000	83180000	70632000	26478000	32971000	28967000
A0A1D5QBR0	PDS5B	KPKGSQRGRKRGHTASESDEQQWPEEKRLKE	5	76292000	16090000	31732000	28668000	19654000	4638800	10340000	10750000	7365800
A0A1D5QBR0	PDS5B	KGSQRGRKRGHTASESDEQQWPEEKRLKEDI	7	5562600	3724000	6079500	7638400	9578100	0	0	0	0
A0A1D5QBR0	PDS5B	SSNPSSPGRIKGRLDSSEMDHSENEDYTMSS	3	15177000	4749000	4499600	0	0	0	0	0	0
A0A1D5QBR0	PDS5B	SNPSSPGRIKGRLDSSEMDHSENEDYTMSSP	4	0	13859000	0	0	0	0	0	0	0
A0A1D5QBR0	PDS5B	PGRIKGRLDSSEMDHSENEDYTMSSPLPGKK	9	26557000	16266000	19117000	20284000	11771000	12748000	0	7751600	12438000
A0A1D5QBR0	PDS5B	KRLKEDILENEDEQNSPPKKGKRGRPPKPLG	14	12159000	9713600	11169000	15825000	11932000	10827000	2226500	0	4422200
F6Q847	Mmu.4022	DEDVDLPEVDGADDDSQDSDDEKMPDLE___	26	12771000	9125000	16778000	0	0	0	0	0	11550000
F6Q847	Mmu.4022	VDLPEVDGADDDSQDSDDEKMPDLE______	29	16076000	0	16157000	0	0	0	3899600	0	14942000
A0A5F8ABD4	BCAS3	SKQGGRCSPVPGLSSSPSGSPLHGKLNSQDS	10	0	0	0	0	0	0	8116800	0	0
A0A5F8ABD4	BCAS3	GLVPPGSPGPITRHGSYDSLASDHSGQEDEE	3	0	0	0	30736000	50240000	0	0	0	0
A0A5F8ABD4	BCAS3	VCGSWPEGFGLRHMSSMEHTEEGLRERLADA	4	22244000	6837700	54837000	0	0	0	6815200	14078000	5657800
A0A5F8AQL1	WRAP53	PDCCPSDQDPAPAHPSPHASPMDKNADPELM	24	0	0	0	7486500	0	6287500	0	0	0
A0A5F8A0B8	EVL	PNSSEAGRKPWERSNSVEKPVSSILSRTPSV	3	0	0	0	16522000	5793400	0	0	0	0
A0A5F8A0B8		KPVSSILSRTPSVAKSPEAKSPLQSQPHSRY	7	9682500	6786400	10297000	0	0	0	3960700	14614000	3854400
A0A1D5QBW1		SHHGGAGAVETRSRHSSYPAGTEEDEGMEEE	2	0	0	0	0	0	0	0	0	0
A0A1D5QBW1		HHGGAGAVETRSRHSSYPAGTEEDEGMEEEP	3	95929000	79497000	66289000	30475000	82376000	46606000	27573000	25993000	5026700
A0A1D5QBW1		NLWAAQRYGRELRRMSDEFVDSFKGLPRPKS	2	217380000	174080000	132950000	98612000	219590000	164850000	62457000	87254000	21484000
A0A1D5QBW1		PRPKSAGTATQMRQSSSWTRVFQSWWDRNLG	3	0	33332000	0	0	0	39111000	0	0	76420000
A0A1D5QBW1		RPKSAGTATQMRQSSSWTRVFQSWWDRNLGR	4	134190000	0	69925000	52666000	62892000	0	31572000	30117000	0
A0A1D5QBW1		SDEFVDSFKGLPRPKSAGTATQMRQSSSWTR	1	2534400	0	427370000	36264000	60032000	27901000	229880000	150020000	286640000
A0A1D5QBW1		EGMEEEPSPFRGRSRSAPPNLWAAQRYGREL	1	337240000	170910000	183550000	165420000	348770000	89022000	121330000	66390000	155860000
F7F5J3	AFAP1L1	DDGEPSKAASPEPAKSPCLRNAANLPPPLPN	9	6611200	7093800	0	8057200	6330100	0	1717900	0	0
F7F5J3	AFAP1L1	VSKPVGGAEGVEVPRSPVLLCKLDPDKRLSQ	17	5185300	6746400	4760600	23561000	34317000	17600000	3138700	4462800	5137000
A0A1D5QBZ0	CP	GGMKQKYTVNQCRRQSEDSTFYLGERTYYIA	3	0	0	0	0	0	0	0	8898300	0
A0A1D5RCE8	NOMO1	RLQGVRALGQAASDNSGPEDAKRQAKKQKTR	10	6587200	0	3778100	0	6590100	11348000	7495400	4955600	6833200
F7G5G3	MYLK3	QEMDTPGEMLVTRRGSLGPSPATEAPAAAQP	3	0	0	0	0	0	0	0	21968000	0
A0A5F7ZZU6	ZFP91	AVSRRRKAEYPRRRRSSPSARPPDVPGQQPQ	2	0	0	0	0	0	0	23936000	0	71770000
A0A5F7ZZU6	ZFP91	VSRRRKAEYPRRRRSSPSARPPDVPGQQPQA	3	83860000	50021000	83875000	4380600	12664000	9844300	0	15966000	0
A0A5F7ZD83	ZZEF1	LDERGDREEEVERPISSPGDPEQKKLDPLEG	12	0	0	0	11506000	0	35864000	6190900	0	0
A0A5F7ZD83	ZZEF1	DERGDREEEVERPISSPGDPEQKKLDPLEGL	13	83072000	55416000	0	40518000	65432000	82617000	62308000	86493000	16503000
A0A5F7ZD83	ZZEF1	LPAADVSPATAEEPLSPSTPTRRPPFTRGRL	22	0	8307700	5802800	0	0	0	0	16892000	15373000
A0A5F7ZD83	ZZEF1	AADVSPATAEEPLSPSTPTRRPPFTRGRLRL	24	0	5004500	0	0	0	4990800	0	23672000	0
A0A5F7ZD83	ZZEF1	DETNHLQPLEKRQRTSSVVEEHFQASVSPTE	2	0	0	0	0	0	0	0	0	0
A0A5F7ZD83	ZZEF1	ETNHLQPLEKRQRTSSVVEEHFQASVSPTEA	3	17083000	0	0	0	0	0	0	17068000	0
A0A5F7ZUA1	MYPN	SGNQFQPRCVSPTPVSPTSRIQNPVAFLSSV	8	0	35983000	0	0	0	0	0	125710000	0
A0A5F7ZUA1	MYPN	PNLSFEPNFCQDNPRSPTSSKESLQEAKKPQ	18	0	33910000	0	8551600	0	0	0	62884000	0
A0A5F7ZUA1	MYPN	FQERFNGQATKIPEPSSPVKEPPPVLAKPKL	5	0	3173100	0	78009000	0	0	0	199900000	0
A0A5F7ZUA1	MYPN	QERFNGQATKIPEPSSPVKEPPPVLAKPKLD	6	0	90492000	0	78009000	0	0	0	199900000	0
A0A5F7ZUA1	MYPN	LHNQVLLEQHQLQNPSPSSPKEFPFNMSVLN	24	0	5928200	0	0	0	0	0	14943000	0
A0A5F7ZUA1	MYPN	GHLMVQSLPIRSRLTSAGQSHRGRSRVQERD	3	0	0	0	0	0	0	0	176760000	0
A0A5F7ZUA1	MYPN	DPLEKADETQARKRLSSDQMKHTPNLSFEPN	3	0	0	0	0	0	0	0	30172000	0
A0A5F7ZUA1	MYPN	MNEIEFRLERTPVDESDDEIQHDEIPTGKCI	6	0	12258000	0	0	0	0	0	254870000	0
A0A5F7ZUA1	MYPN	VFTLSSTPQTIQRTVSKESLLVSHPSMQTKS	3	0	2702500	0	0	0	0	0	53657000	0
A0A5F7ZUA1	MYPN	IGLRVHFNLPEDDKGSEASSEAGVVTTRQTR	12	0	2180100	3787900	0	0	0	0	32395000	0
A0A5F7ZUA1	MYPN	RVHFNLPEDDKGSEASSEAGVVTTRQTRPDS	15	0	0	0	0	0	0	0	22411000	0
F6VUH1	SMEK1;SMEK2	YVERLKGMSLLVRAESDGSLLLESKINPNTA	3	10625000	6582100	13739000	0	0	0	3895400	0	5067600
F6VUH1	SMEK1;SMEK2	RLKGMSLLVRAESDGSLLLESKINPNTAYQK	6	10625000	6582100	13739000	0	0	0	3895400	0	5067600
F6VUH1	SMEK1;SMEK2	SLLVRAESDGSLLLESKINPNTAYQKQQDTL	11	10625000	6582100	13739000	0	0	0	3895400	0	5067600
F6VUH1	SMEK1	QDLVDESEEERFDDMSSPGLELPSCELSRLE	23	0	1516900	0	0	0	0	0	0	3353000
F6VUH1	SMEK1	DLVDESEEERFDDMSSPGLELPSCELSRLEE	24	36392000	10650000	0	0	33662000	62063000	0	14665000	47538000
F6VUH1	SMEK1	TTNLPGSPGSPGSPGSPGSPGSVPKNTSQTA	24	8117500	0	8761300	0	0	0	0	0	6325600
A0A5F7ZSF4	AP3B1	KEGDELEDNEKNFYESDDDQKEKTDKRKKPY	5	0	0	50063000	104910000	174890000	216530000	76127000	0	179210000
F6SBP5	MTSS1	DLKGSDYSWSYQTPPSSPSTTMSRKSSVCSS	13	0	9533800	0	14012000	14507000	24078000	0	4051500	11608000
F6SBP5	MTSS1	LKGSDYSWSYQTPPSSPSTTMSRKSSVCSSL	14	0	0	0	5446500	0	6417600	0	0	0
F6SBP5	MTSS1	ISQSYRRMFQAKRPASTAGLPTTLGPAMVTP	4	0	0	0	0	0	0	0	0	0
A0A5F7ZQD1	MCF2L	RALEQSQSLPLPAPTSTSPSRGNSRNLKKLE	15	0	0	0	0	0	0	0	0	0
A0A5F7ZQD1	MCF2L	LEQSQSLPLPAPTSTSPSRGNSRNLKKLEER	17	0	0	0	0	0	0	0	0	0
A0A5F7ZSQ7	QSER1	KVSKADDRYSQSVIRSNSRLEDQVIGVALQA	1	5723100	1513900	11229000	0	0	0	1465100	0	0
A0A1D5QC81	KIF1C	EEADLLLEQQRLYADSDSGDDSDKRSCEESW	5	0	0	0	14428000	15807000	19878000	0	0	0
A0A1D5QC81	KIF1C	ADLLLEQQRLYADSDSGDDSDKRSCEESWRL	7	4332600	0	1516400	9474100	146290000	232600000	0	2037100	2770400
A0A1D5QC81	KIF1C	LEQQRLYADSDSGDDSDKRSCEESWRLISSL	11	4332600	0	1516400	16063000	0	138760000	0	2037100	2770400
A0A1D5QC81	KIF1C	RYPPYTTPPRMRRQRSAPDLKESGAAV____	3	5268000	0	4530500	0	0	0	2107400	2801100	3362800
A0A5F7ZR21	APPL1	LEAVTPSPSFQQRHESLRPAAGQSRPPTART	3	10166000	2887500	25014000	0	0	0	0	0	0
A0A5F7ZR21	APPL1	TAARVNQSALEAVTPSPSFQQRHESLRPAAG	12	2798700	2080100	4281900	0	0	0	2260500	4251200	1776200
A0A1D5R6S9	GGA3	VQSDPPIPVDRTLIPSPPPRPKNPVFDDEEK	5	25448000	26123000	21150000	0	0	0	0	16339000	0
H9FNS4	DCTN2	TQSKVHQLYETIQRWSPIASTLPELVQRLVT	2	1006300	722030	1381600	0	0	0	0	708170	794620
A0A1D5REM4	PPFIBP2	CMDGNQPFPVVEPKDSPFLAEHKYPTLPGKL	2	7073300	0	23665000	11309000	0	0	7879600	0	0
A0A1D5REM4	PPFIBP2	PQKSLEARAQKKLSCSLEDLRSESMDKCMDG	4	5003300	3027300	11688000	33084000	29053000	33225000	5069100	4351300	0
A0A1D5REM4	PPFIBP2	AQKKLSCSLEDLRSESMDKCMDGNQPFPVVE	3	0	0	4847700	0	0	0	0	0	0
A0A1D5REM4	PPFIBP2	PKGIKKFWGKIRRTQSGNFNTDTLGMAEFRR	3	2287900	0	5743400	0	0	0	4332200	5924000	2442400
F7FSN8	NARS	EQMKSESREKKEAEDSLRREKNLEEAKKITI	5	46337000	0	0	9396400	0	5497300	42794000	46605000	21859000
A0A1D5QGU8	SH3KBP1	SPLSSSLGTAGHRANSPSLFGTEGKPKMEPA	3	15123000	26345000	20977000	25815000	0	0	0	42775000	0
A0A1D5QGU8	SH3KBP1	PLANKAPEKPLHEVPSGNSLLSSETILRTNK	11	12684000	0	20309000	0	0	0	1429800	8011200	3024900
A0A1D5QGU8	SH3KBP1	GRRPPSQSLTSSSLSSPDIFDSPSPEEDKEE	14	10925000	0	15260000	18909000	13801000	6654600	0	0	0
A0A1D5QGU8	SH3KBP1	QSLTSSSLSSPDIFDSPSPEEDKEEHISLAH	20	156620000	18386000	33013000	80716000	38953000	27571000	10595000	0	14138000
A0A1D5QGU8	SH3KBP1	LTSSSLSSPDIFDSPSPEEDKEEHISLAHRG	22	0	100010000	186780000	365200000	304710000	169320000	76015000	68603000	70668000
A0A1D5QCJ8	CAPN1	SKTYGIKWKRPTELLSNPQFIVDGATRTDIC	7	0	972120	0	0	0	0	0	2172400	0
F7GZD7	LOC694823	TGRAAKLIQRAEEMKSGLKDFKTFLTNDQTK	6	8676700	19191000	21887000	5073500	3900200	6877000	17942000	18358000	28009000
F7GZD7	LOC694823	AKTAQEKDSLITPHVSRSGTPRESPCGKIAV	9	0	0	0	76437000	52531000	40606000	0	0	84420000
F7GZD7	LOC694823	WDNYDLREDALDDSVSSSSVHASPLASSPVR	9	0	0	0	0	0	0	0	0	0
F7GZD7	LOC694823	DNYDLREDALDDSVSSSSVHASPLASSPVRK	10	0	0	0	0	0	0	0	0	0
F7GZD7	LOC694823	NYDLREDALDDSVSSSSVHASPLASSPVRKN	11	0	0	0	0	0	0	0	0	0
F7GZD7	LOC694823	YDLREDALDDSVSSSSVHASPLASSPVRKNL	12	8257000	1629400	22155000	0	0	0	0	0	1803100
F7GZD7	LOC694823	EDALDDSVSSSSVHASPLASSPVRKNLFRFG	16	43086000	34470000	61342000	86174000	52897000	53090000	21776000	27624000	39737000
F7GZD7	LOC694823	DDSVSSSSVHASPLASSPVRKNLFRFGESTT	20	36480000	46509000	79093000	15224000	171580000	0	46044000	42239000	64822000
F7GZD7	LOC694823	DSVSSSSVHASPLASSPVRKNLFRFGESTTG	21	93656000	50386000	140470000	238850000	30147000	126470000	10241000	8734900	17090000
F7GZD7	LOC694823	FKTPEKAKEKKKPEDSPSDDDVLIVYELTPT	6	0	0	17552000	27660000	0	38944000	18464000	11375000	0
F7GZD7	LOC694823	TPEKAKEKKKPEDSPSDDDVLIVYELTPTAE	8	19305000	8759300	17552000	0	0	0	18464000	11375000	13715000
F7GZD7	LOC694823	APSAFTLGSEMKLHDSSGSQVGTGFKSNFSE	4	8929000	4755300	3497000	0	0	0	0	0	9442500
F7GZD7	LOC694823	PTLETANKNHETDGGSAHGDDDDDGPHFEPV	8	53116000	16199000	60226000	17313000	0	8727600	9504200	0	10243000
F7GZD7	LOC694823	LPPTFFCYKNRPDYVSEEEEDDEDFETAVKK	7	446680000	420930000	466670000	858470000	576350000	904220000	514850000	288150000	453070000
F7GZD7	LOC694823	GESTTGFNFSFKSALSPSKSPAKLNQSGTSV	4	5006800	0	4865500	0	0	0	0	0	4457300
F7GZD7	LOC694823	TGFNFSFKSALSPSKSPAKLNQSGTSVGTDE	8	5006800	0	4865500	0	0	0	0	0	4457300
F7GZD7	LOC694823	TKSANKSGSSFVHQASFTFGQGDLPKPVNSD	10	2968800	0	12749000	0	0	0	0	875230	0
F7GZD7	LOC694823	SFCKSEEPDSTTKSISSPSVSCETVDKPVDL	3	0	0	23616000	0	0	0	0	0	19669000
F7GZD7	LOC694823	FCKSEEPDSTTKSISSPSVSCETVDKPVDLS	4	45332000	39534000	30198000	6862500	7539100	0	6450700	3449800	13520000
F7GZD7	LOC694823	KSEEPDSTTKSISSPSVSCETVDKPVDLSTR	6	3074000	0	0	0	0	0	0	0	0
F7GZD7	LOC694823	EEPDSTTKSISSPSVSCETVDKPVDLSTRKE	8	50638000	0	0	0	0	0	0	0	0
F7GZD7	LOC694823	QTSSTFTFADLAKSTSGEGFQFGKKDPNFKG	3	42682000	2893300	24969000	0	0	0	10359000	3777200	11119000
F7GZD7	LOC694823	SGDFEKDDDAYKTEDSDDIHFEPVVQMPEKV	4	9647000	6759600	8294000	0	0	0	4499200	3685300	0
F7GZD7	LOC694823	SESKVEPNKCELSKNSDTEQSSDSKVKNLFA	12	7388200	9086400	21503000	0	0	0	0	0	0
F7GZD7	LOC694823	VGTQSIGKVGEDEDGSDEEVVHNEDIHFEPI	8	160900000	147250000	270750000	171640000	133240000	169740000	165470000	111960000	163740000
F7GZD7	LOC694823	ADVERYIASVQGSAPSPREKSMKGFYFAKLY	11	3603200	0	0	0	0	0	0	7964000	0
F7GZD7	LOC694823	SEIKHSTPSPTKYSLSPSKSYKYSPKTPPRW	4	16826000	7784200	11198000	17017000	16610000	10674000	10441000	18163000	0
H9YYL9	44812	DLERFSNAEPEPRSLSLGGHVGFDSLPDQLV	3	1768600	0	2820200	0	0	0	2362400	1994700	1697100
H9H584		QFMAYIEQRRISHEGSPVKPVAIREFQKTED	6	16907000	0	12366000	0	0	0	0	0	3425300
H9H584		APDLPDYDRRPLGFGSCHEELYSSRPYGALD	7	0	0	0	0	0	0	0	0	0
H9H584		LDSGFNSVDSGDKRWSGNEPTDEFSDLPLRV	3	5586000	2230400	9532400	0	0	0	3112600	0	3972800
A0A5F7ZCP9	DPYD	LTKTFSLDKDIVTNVSPRIIRGTTSGPMYGP	13	2431700	1178900	1543500	0	0	0	2461500	1700200	2775800
A0A1D5QCM2	PDE4A;PDE4C	PMSQITGVKKLMHSNSLNNSNIPRFGVKTDQ	6	0	0	0	0	0	0	0	7393000	0
A0A1D5QCM2		FLPEPLAPRAPRRPRSPPSSPVFFASPSPTF	4	4135100	0	6893700	0	7512700	0	0	2930900	3985400
A0A1D5QCM2		EPLAPRAPRRPRSPPSSPVFFASPSPTFRRR	7	1346400	0	1849400	0	0	0	0	0	0
A0A1D5QCM2	PDE4A;PDE4C	NFSLLTNVPVPTNKRSPLGGPTPVCKATLSE	1	3572500	5088200	0	0	0	0	0	7512800	0
A0A5F8A6V8;A0A5F7ZCI9	EP300;CREBBP	VPSPRPQSQPPHSSPSPRMQPQPSPHHVSPQ;VQSPRPQSQPPHSSPSPRIQPQPSPHHVSPQ	11	0	0	0	8373700	3996000	1549600	0	0	0
A0A5F8A6V8	EP300	IKEEEDQPSTSATQSSPAPGQSKKKIFKPEE	18	145780000	70850000	175370000	29651000	39233000	63637000	145630000	102410000	0
H9EMF5	FNBP1L	RHSSDINHLVTQGRESPEGSYTDDANQEVRG	2	64451000	50279000	58775000	80403000	45243000	62176000	18144000	55111000	29550000
H9EMF5	FNBP1L	SEVEGKTGGRGDRRHSSDINHLVTQGRESPE	3	124790000	78721000	82489000	158430000	48813000	54044000	20254000	57916000	0
H9EMF5	FNBP1L	EVEGKTGGRGDRRHSSDINHLVTQGRESPEG	4	0	0	65346000	132870000	6793700	11816000	0	33768000	9981400
H9EMF5	FNBP1L	DFPFEDYSQHIYRTISDGTISASKQESGKMD	3	3469600	60544000	2085400	0	0	0	38105000	61881000	76299000
F6UU74	CDK14	FDPFEKPANQVKRVHSENNACINFKTSSTGK	3	17948000	0	0	0	0	0	0	0	2188800
A0A5F8A6V6	LOC711210;EGK_07422	NGNDSKKFKRDRPPCSPSRVLHLRKIPCDVT	6	22953000	23684000	22162000	15087000	25011000	17717000	70201000	20155000	0
H9H3S6		TAPAPRPLGSIQRPNSFLFRSSSQSGSGPSS	10	0	1138100	2090300	0	0	0	0	0	0
H9H3S6		GSGPSSPDSVLRPRRSPQIPDEKDLMTQLRQ	2	8257200	3821900	9944000	6052700	6502900	5570600	5592600	6959100	0
H9H3S6		LGSIQRPNSFLFRSSSQSGSGPSSPDSVLRP	3	0	5391400	0	0	0	0	0	6841900	3481500
H9EM77	ENSA	GDHIPTPQDLPQRKSSLVTSKLAGGQVE___	3	31466000	12671000	34723000	0	0	0	0	16982000	0
A0A1D5QCW5	EGK_12362	SYLTPDLWKETVFTKSPYQEFTDHLVKTHTR	1	0	0	0	0	12472000	28178000	7096600	14605000	5969400
A0A1D5QCW5	EGK_12362	YQEFTDHLVKTHTRVSVQRTQAPAVATT___	6	47084000	70171000	28273000	0	0	0	25242000	35161000	65152000
A0A5F7ZPZ6	DOPEY1	ERGHECVANGISRNSSSPCISGTTHTLHDSS	3	0	0	4568600	0	0	0	0	15947000	3946800
A0A5F7ZPZ6	DOPEY1	SSFASIETKSRQRSHSSIQFSFKEKLSEKVS	3	3602300	0	2641600	5191800	0	0	0	10520000	0
F7GTU5	SH2D3C	SYGLGQGSSKPASPVSPSGPKGSHMKRRSVT	6	0	0	0	0	0	0	0	0	0
F6X576		KPWLVNSKAGTPIRDSHSPDLQLPSPEVISS	2	3669800	0	3069300	0	0	0	0	0	0
F6X576		WLVNSKAGTPIRDSHSPDLQLPSPEVISSSG	4	3669800	0	3069300	0	0	0	0	0	0
F6X576	LOC718651	LTTIKDTQDIVHDLESPGIDPSIIKQQVEAA	11	1858300	2524800	3647300	0	0	0	0	3448700	2605900
F6X576	LOC718651	ELTGWLREVEEELAASGGQSPTGEQIPQFQQ	9	0	0	0	0	0	0	0	0	0
F6X576	LOC718651	WLREVEEELAASGGQSPTGEQIPQFQQRQKE	13	51628000	78305000	47772000	82320000	23121000	71953000	45600000	43622000	52450000
F6X576	LOC718651	QAKNCPISAKLERLHSQLQENEEFQKSLNQH	3	0	4404000	0	0	0	0	0	0	0
F6X576	LOC718651	LGVTRLLDAEDVDVPSPDEKSVITYVSSIYD	11	1639100	2426500	2067500	3066900	3667000	5112400	3187800	0	2525200
F6X576	LOC718651	VESQQKSPGKRRRMLSSSDAITQEFMDLRTR	3	0	0	0	0	0	0	0	0	0
F6X576	LOC718651	ESQQKSPGKRRRMLSSSDAITQEFMDLRTRY	4	0	0	0	0	0	0	0	0	0
F6X576	LOC718651	SQQKSPGKRRRMLSSSDAITQEFMDLRTRYT	5	0	0	0	0	0	0	0	0	0
F6X576	LOC718651	GSSPEALPSLLKRQGSFSEDVISHKGDLRFV	3	83489000	63654000	96344000	0	68260000	97237000	71647000	43141000	65457000
F6X576	LOC718651	SSSGSKLKRPTPTFHSSRTSLAGDTSNSSSP	8	7540100	2428700	19362000	0	0	0	3478500	6922100	2126900
F6X576	LOC718651	LESKEEVLKSMDAMSSPTKTETVKAQAESNK	7	0	0	0	21060000	5560600	8147100	0	0	0
A0A5F8AHM6	NCKAP5	ENLDVLVGFGKSLCGSPDEEEKQVPIPSETR	5	15180000	9129800	18721000	0	0	0	5332500	3143800	5503400
A0A5F8AHM6	NCKAP5	DEHGGSGPEAGVKSPSPPPPPGRSVSLLARP	3	23465000	14607000	18327000	0	0	0	6470400	4653800	0
A0A5F8AHM6	NCKAP5	SSLKEYPPCKTADLGSPCKEPHKTFVYDLDS	6	15692000	11472000	22298000	0	0	0	6184100	0	6892800
A0A1D5RFL8	SLC25A12	AGIENKFGLYLPKFKSPSVAVVQPKAAVAAT	3	0	0	0	0	0	0	0	14848000	0
A0A1D5QUW5	MYST2	VSHDESIAKDMSLKDSGSDLSHRPKRRRFHE	7	4692500	4571300	3185400	0	0	0	0	0	3853400
A0A1D5QUW5	MYST2	VTRSSARLSQSSQDSSPVRNLQSFGTEEPAY	9	78862000	56844000	65782000	17927000	18676000	9504900	20360000	11586000	32195000
A0A1D5QUW5	MYST2	DFSDRETKNAADHDESPPRTPTGNAPSSESD	8	26875000	11364000	14769000	0	0	0	0	0	9954900
A0A1D5QUW5	MYST2	VTPKKYPLRQTRSSGSETEQVVDFSDRETKN	4	17532000	10583000	6156100	14464000	13201000	6610900	9290100	0	0
A0A1D5R9M1	RB1CC1	CLTRHSYRECLGRLDSLPEHEGTEKAEMKRS	3	33903000	29293000	0	27536000	24901000	24365000	29460000	25894000	2459000
A0A1D5R9M1	RB1CC1	DQCISELISRHEEESSILKAELNKVTSLHHQ	6	7394800	5624800	14642000	0	0	0	11399000	7863400	0
A0A1D5R9M1	RB1CC1	SVMAKIPLLECLTRHSYRECLGRLDSLPEHE	2	0	0	0	8193800	13691000	11541000	0	0	0
A0A1D5R9M1	RB1CC1	AIIQNLEKDKQKLVISQEQDREQLIQKLNCE	4	2492100	10161000	4129200	0	0	0	5084900	5385800	0
A0A1D5R9M1	RB1CC1	SLPEHEGTEKAEMKRSTELVLSPDMPRTTNQ	1	20348000	13710000	13621000	18505000	13595000	18916000	4720200	5499300	17109000
A0A1D5R9M1	RB1CC1	PKSVEHVSPDTTDAESGKEIRESCQSTVHQQ	14	0	0	3044500	0	0	0	0	0	0
A0A1D5QKZ7	FAM13A	VPPSPPNSHSFMRRRSSSLGSYDDEQEDLTP	1	0	0	0	0	0	0	0	0	0
A0A1D5QKZ7	FAM13A	PPSPPNSHSFMRRRSSSLGSYDDEQEDLTPA	2	0	0	0	0	0	0	0	0	0
A0A1D5QKZ7	FAM13A	PSPPNSHSFMRRRSSSLGSYDDEQEDLTPAQ	3	0	0	0	0	0	0	0	0	0
A0A5F7ZJ89	STK3	RHEEQQRELEEEEENSDEDELDSHTMVKTSV	9	44348000	52050000	50740000	11574000	24024000	17948000	21676000	22334000	50097000
A0A5F7ZJ89	STK3	_MEQPPAPKSKLKKLSEDSLTKQPEEVFDVL	3	7947800	6712300	8648100	0	0	0	5939100	6441600	0
A0A5F7ZJ89	STK3	EDEEEEDGTMKRNATSPQVQRPSFMDYFDKQ	4	5218500	5022100	1501000	0	0	0	0	0	1622500
A0A5F8AUS5	ATP5A1	VIYAGVRGYLDKLEPSKITKFENAFLSHVIS	4	3625700	3355700	0	6093300	17618000	7909600	0	11098000	0
A0A5F8AUS5		ASNTHLQKTGTAEMSSILEERILGADISVDL	8	0	0	0	10068000	13493000	0	6070300	1971800	3332400
A0A5F8AUS5	ATP5A1	GADISVDLEETGRVLSIGDGIARVHGLRNVQ	3	0	0	0	8286500	13039000	4962000	0	0	0
A0A1D5QKX6	APOB	DKKLTIFKTELRFRESDEEIQIKVNWEEEAA	4	27647000	30841000	0	22158000	21153000	42042000	22759000	0	2641700
F7GFG2	CAMKK2	SLATVILVKTMIRKRSFGNPFEGSRREERSL	1	27116000	18633000	15368000	47642000	69018000	64393000	10839000	11539000	16216000
F7GFG2	CAMKK2	FGNPFEGSRREERSLSAPGNLLTKKPTRECE	3	0	0	0	0	0	0	0	0	0
A0A1D5QDD2;F6PR74	POC5	ASKNRISSGLAIMGVSPPMSSVVVEKHHPVT	11	502970	355460	466430	0	0	0	0	0	414160
A0A1D5QDD2		LVPDVRISTIHDILHSQESSPVLSPRKASHP	10	0	0	0	11857000	3137700	4065600	0	2012900	0
A0A1D5QDD2		DVRISTIHDILHSQESSPVLSPRKASHPVMD	13	0	0	0	4372800	3137700	4065600	0	0	0
A0A1D5QDD2		VRISTIHDILHSQESSPVLSPRKASHPVMDF	14	0	0	0	0	0	0	0	0	0
A0A1D5R2Z6		RISTPLTGVRYIKENSPCVTPVSTATHSLSR	3	15166000	8596000	34828000	13535000	7297500	11358000	0	8800400	0
A0A1D5R2Z6		TPTKKRGILLEDGSESPAKRICPENHSALLR	10	0	0	0	0	0	0	0	0	0
A0A1D5R2Z6		KRRNSGSSDSRSHQNSPTELNKDRTASRDSS	5	0	18619000	20995000	0	0	0	23615000	18853000	32330000
F6V2Q4		QPSQANTKKLLGTRKSFDHLISDTKAPKRQE	1	12672000	9963900	11397000	0	0	25817000	9237200	6902600	0
F6V2Q4		QRISSSQQHPHLRKVSVSESNVLLDEEVLTD	3	45063000	22251000	47164000	50848000	43736000	59648000	32787000	29325000	43287000
A0A1D5RJD5		SRGDLAFGAPGPRPPSPFDDPADDPEHKEAE	14	21832000	15719000	18238000	18329000	20186000	32453000	28420000	21195000	42042000
A0A1D5RJD5		DFSLFSPTMPCEGKGSPSPEKPDVEKEVKPP	2	22063000	10936000	0	0	0	0	0	16713000	17007000
A0A1D5RJD5		SLFSPTMPCEGKGSPSPEKPDVEKEVKPPPK	4	13045000	6633600	22331000	0	0	0	11794000	6200900	0
F7GZF5	STK10	FGVSAKNLKTLQKRDSFIGTPYWMAPEVVMC	3	0	1100500	0	1927800	4238200	0	0	0	0
A0A1D5QLH2	EGFR	FDSPAHWAQKGSHQISLDNPDYQQDFFPKEA	6	4224400	1905300	2329100	12909000	0	0	0	7857600	2154700
A0A1D5QLH2	EGFR	QRYLVIQGDERMHLPSPTDSNFYRALMDEED	5	8968500	6779800	3246400	5549000	3407800	0	2316400	3307200	4947800
A0A1D5QLH2	EGFR	CIDRNGLQSCPIKEDSFLQRYSSDPTGALTE	12	2124100	0	2710700	0	0	0	0	0	0
H9H480		REGEAQEAASETQPLSSPPTAASSKAPSGGS	16	8017400	0	0	0	0	0	0	0	0
H9H480		EGEAQEAASETQPLSSPPTAASSKAPSGGSA	17	0	8489600	10704000	0	0	0	0	0	4134000
F7H5Z4	MAN2C1	GGGPTQTMLDRLKRLSNTDGLPRVQLSSPRQ	3	6653300	23628000	23785000	0	0	0	7864300	0	0
A0A1D5QDM7		NKPGTENADVQKPRRSLEVIPEKANDETGE_	1	0	0	2706200	0	0	0	0	4522600	3351400
A0A1D5QX61		ESSTRSESGTDLREHSPSESEKEVVGADPRG	3	19828000	7033100	0	0	0	0	9713900	4915500	11260000
A0A1D5QX61		STRSESGTDLREHSPSESEKEVVGADPRGAK	5	35127000	2650500	29323000	0	4432200	6645800	5479600	0	0
A0A1D5QX61		RSESGTDLREHSPSESEKEVVGADPRGAKPK	7	0	0	0	0	0	0	0	7239300	0
A0A1D5QX61		QTSDTAGLESSTRSESGTDLREHSPSESEKE	3	25982000	0	12112000	0	0	0	3993600	0	4432800
A0A1D5QDQ5	CHD1	SDWQMDHRASSSGPRSPLDQRSPYGSRSPFE	8	70308000	20904000	56900000	12162000	14540000	16254000	15654000	30678000	16323000
A0A1D5QDQ5	CHD1	KAMKSIKVKEEIKSDSSPLPSEKSDEDDDKL	3	0	0	6680600	0	8433100	0	3086600	0	0
A0A1D5QDQ5	CHD1	GPRSPLDQRSPYGSRSPFEHSVEHKSTPEHT	1	0	9204900	14224000	14644000	7494100	10788000	0	12580000	0
A0A1D5QDQ5	CHD1	SSGPRSPLDQRSPYGSRSPFEHSVEHKSTPE	5	8321200	0	6172000	7321800	9646200	15039000	0	0	0
F7H788	PITPNM1	VRDPLADGVEGLGRASPEPSALPAQRIPSDM	2	13161000	9863200	16843000	0	0	0	8052200	14146000	8685200
F7H788	PITPNM1	QAAPATTSTGEPRRASTASCPPAASSEAPDG	3	0	0	0	0	0	0	0	0	0
A0A5F7ZK89	SNX25	VGGVETKNWTVPRRLSEFQNLHRKLSECVPS	3	0	1120000	0	0	4522600	0	0	0	3878400
F7DD48	MTDH	GGGWNEKSVKLSSQISAGEEKWNSVPPASAG	6	222870000	59201000	123820000	49338000	15614000	12830000	23695000	53701000	0
F7DD48	MTDH	PAAAPDDLALLKNLRSEEQKKKNRKKLSEKP	4	0	0	0	3509700	4430400	2859300	0	0	0
F7DD48	MTDH	NSVPPSQTKSETSWESPKQIK__________	7	9495700	34000000	27838000	25284000	36781000	44330000	18202000	7310700	0
F7DD48	MTDH	SLLKSQEPIPDDQKVSDDDKEKGEGALPTGK	12	783350000	502470000	416660000	118730000	223730000	217330000	284060000	133340000	19043000
A0A1D5RA53	SSFA2	KKVFRASVALTPTAPSRTGSVQTPPDLESSE	11	0	2395500	22870000	13780000	2282600	0	0	0	0
A0A1D5RA53	SSFA2	KIAIWLKDCRTPLGASLDEQSSSTLKGVLVR	6	96041000	66832000	133720000	0	0	0	23685000	20310000	21332000
A0A1D5RA53	SSFA2	EDLFPAETVELLREASADSDVDKSSECEFTQ	3	419720000	306390000	210490000	100420000	557090000	85823000	31071000	20452000	175180000
A0A1D5RA53	SSFA2	FPAETVELLREASADSDVDKSSECEFTQYTT	6	48961000	26352000	50974000	57202000	56374000	78496000	15009000	12416000	16525000
A0A1D5RA53	SSFA2	VELLREASADSDVDKSSECEFTQYTTHHILK	11	64146000	7842100	64195000	76324000	34699000	66209000	3134700	64949000	0
A0A1D5RA53	SSFA2	ELLREASADSDVDKSSECEFTQYTTHHILKS	12	176470000	137470000	141680000	206940000	227870000	176230000	48522000	17346000	32167000
A0A1D5RA53	SSFA2	SSVNVRLSPGKETRCSPPSFTYKYTPEEEQE	5	0	0	0	0	0	0	6187100	9901800	6090300
A0A1D5RA53	SSFA2	KLNLCVDKTEKGECSSPSPSVEKGKILNVSV	5	49824000	0	37156000	0	0	0	0	4409700	5090600
A0A1D5RA53	SSFA2	NLCVDKTEKGECSSPSPSVEKGKILNVSVME	7	23851000	9864800	17251000	0	0	0	0	0	3366200
A0A1D5RA53	SSFA2	SLYSQVSGTPLQRIGSMSSVTSNKETDSPPP	3	13015000	10927000	25237000	0	0	0	0	0	0
A0A1D5RA53	SSFA2	YSQVSGTPLQRIGSMSSVTSNKETDSPPPLT	5	0	0	2898800	0	0	0	0	0	0
A0A1D5RA53	SSFA2	NKNDQKSQKIIKKKESSSMLATVKEEVSGSS	3	6162200	0	19822000	0	0	0	0	0	0
A0A1D5RA53	SSFA2	QKGLEKAAAVADKRKSGSQDFPQCKTIENPG	2	0	0	0	0	0	0	0	0	0
A0A1D5RA53	SSFA2	GLEKAAAVADKRKSGSQDFPQCKTIENPGTK	4	162360000	72741000	157450000	24648000	24080000	13540000	19434000	38914000	52184000
A0A1D5RA53	SSFA2	ESGIIESKLDSDFNISSHSELENSSELKSVH	8	2917000	3293800	8180400	0	0	0	0	864310	2005400
A0A1D5RA53	SSFA2	SGIIESKLDSDFNISSHSELENSSELKSVHI	9	0	0	0	0	0	0	0	0	2005400
A0A1D5RA53	SSFA2	IIESKLDSDFNISSHSELENSSELKSVHIST	11	2917000	4491200	8021200	0	0	0	0	0	4061100
A0A1D5RA53	SSFA2	LTIPSIRNIMTQQKDSFEMEEVQSTEGEAPH	9	33855000	13299000	0	0	0	0	0	0	0
A0A1D5RA53	SSFA2	KQRYLFAKAGYPLRRSQSLPTTLLSPVRVVS	1	1938900	4916600	9762800	291410000	171960000	343480000	7534400	11727000	9303800
A0A1D5RA53	SSFA2	RYLFAKAGYPLRRSQSLPTTLLSPVRVVSSV	3	1938900	1333900	4663500	32507000	29956000	84705000	3211000	4179100	2976300
A0A1D5RA53	SSFA2	EFTQYTTHHILKSLASIEAKCSDTSSENTAG	4	39297000	35309000	68511000	0	0	0	14234000	19982000	29673000
A0A1D5RA53	SSFA2	HSELENSSELKSVHISTPEKEPCAPLTIPSI	5	0	76811000	0	39037000	36974000	0	0	0	20400000
A0A1D5RA53	SSFA2	GPSHANRRTGVPSAASVGKPKTPLVARKKVF	8	12613000	0	14476000	0	0	0	0	3371000	0
A0A1D5RA53	SSFA2	SEWQERPLCEHTRTLSTHSVPNISGATCSAF	3	35422000	0	13215000	0	0	0	28397000	44038000	0
A0A1D5RA53	SSFA2	QERPLCEHTRTLSTHSVPNISGATCSAFASP	6	8474900	0	0	0	0	0	5830300	0	0
A0A1D5QE23	TBC1D17	NVQEILGLAPPTEPHSPSPTASPLPLSPTRA	26	12470000	83779000	0	29936000	0	98720000	39524000	108610000	183790000
A0A1D5QE23	TBC1D17	QEILGLAPPTEPHSPSPTASPLPLSPTRAPP	28	12470000	0	26795000	87435000	0	185530000	39524000	11800000	34002000
A0A1D5QQN8	ESPN	TTVFSGSGQPAFQPDSPLPSVSPALSPVRSP	18	16384000	0	0	0	0	0	3491800	0	0
A0A1D5QQK5		IAENSANPPVGGKAKSPVFPALGEASSDDDL	3	96173000	45917000	65165000	103310000	57628000	52188000	41186000	36101000	51668000
A0A1D5QQK5		GGKAKSPVFPALGEASSDDDLFQSAKPKPAK	11	0	0	10781000	43834000	0	0	0	0	0
A0A1D5QQK5		GKAKSPVFPALGEASSDDDLFQSAKPKPAKK	12	21812000	8278600	0	0	0	114360000	14768000	0	12846000
A0A1D5QQK5		KPSELSKKKASALLFSSDEEDQWNIPASQTH	7	0	19449000	0	42359000	0	44121000	9352600	0	0
A0A1D5QQK5		PSELSKKKASALLFSSDEEDQWNIPASQTHS	8	211010000	188330000	133960000	0	323850000	249970000	76624000	37637000	202400000
A0A1D5QQK5		KPRKTLKEKKERRTPSDDEEDNLFAPPKLTD	4	39909000	37615000	28292000	148040000	177020000	129530000	18530000	17624000	6782700
A0A1D5QQK5		SDLFMEAPQDRPAGGSVKEESSSSKPGKKIP	25	19209000	0	11965000	0	0	0	0	0	0
A0A1D5QQK5		RGSIVDTEEEKEEEESDEDFANHSDNDQNRH	15	8789200	7906300	0	0	0	0	0	0	0
A0A1D5QQK5		EEKEEEESDEDFANHSDNDQNRHTTQMSDEE	23	145680000	60242000	84581000	42014000	25240000	0	9679900	10348000	16952000
A0A1D5QQK5		SAQEAVKHSDLFSSSSPLDKGTKARTKTVLS	9	64388000	11520000	27700000	35167000	10737000	0	0	5763100	0
A0A1D5QQK5		SGTLQGQEAKAVKKTSLFEEDEEDDLFAIAK	3	8611700	4572600	1224200	16909000	14071000	24072000	0	0	11646000
A0A1D5QQK5		LGVKPVDKKVESAKESLEFGRTDVAESEKEG	8	2265600	2931600	0	0	0	0	0	0	1919900
A0A1D5QQK5		RRPQTRAARRLAAQESSEAQDISVPRGPIAQ	6	0	0	0	18772000	0	8535800	0	0	0
A0A1D5QQK5		RPQTRAARRLAAQESSEAQDISVPRGPIAQW	7	0	0	0	13415000	4066000	0	0	0	0
A0A1D5QQK5		EDNLFAPPKLTDEDFSPFGSRGGLFSGGKGL	7	15178000	0	5083300	21275000	7004200	5374100	3280400	0	5915300
A0A1D5QQK5		DVGLGELSSEEGSVGSDRGSIVDTEEEKEEE	22	0	0	0	79407000	67994000	29578000	0	0	0
A0A1D5QQK5		PVLPELAFPSSEHRRSHGLESVPVLPRSGEA	1	102690000	20390000	17323000	122070000	27470000	44020000	15680000	38336000	64181000
A0A1D5QQK5		EEDIEDIEENTRPKRSRPTSFADELAARIKG	1	50515000	13340000	0	0	0	0	1222000	16597000	0
A0A1D5QQK5		EDIEENTRPKRSRPTSFADELAARIKGDAVG	5	56251000	21812000	6181800	0	0	0	5540800	12570000	0
A0A1D5QQK5		QKELGKGRDPDTRPKSTGVFQDEELLFSHKL	1	16500000	5957000	2427000	0	0	0	2251800	4924200	3640700
A0A1D5QQK5		KGDAVGRVDEEPTTLSSGEAKPRKTLKEKKE	9	0	0	0	0	0	0	0	0	0
A0A1D5QE89	LOC720264	EAGGSQETKVRLREGSSEETEAKEEKSKGQK	3	153190000	117400000	200670000	8504700	26251000	22365000	0	0	64033000
A0A1D5QE89	LOC720264	AGGSQETKVRLREGSSEETEAKEEKSKGQKK	6	16731000	0	0	0	0	0	5267800	5014500	5795000
A0A1D5QE91		PMSEEPGSAQLEKRESKEQQEDSSATSFSDL	3	0	0	0	0	0	0	0	0	0
A0A1D5QE91		SAQLEKRESKEQQEDSSATSFSDLPLYLDDT	10	0	0	0	0	0	0	0	0	0
A0A1D5QE91		AQLEKRESKEQQEDSSATSFSDLPLYLDDTV	11	0	0	0	0	0	0	0	0	0
A0A1D5QE91		EKRESKEQQEDSSATSFSDLPLYLDDTVPQQ	14	0	0	0	0	0	0	0	0	0
A0A1D5QE96	ADAR	EKVENGQEPVIKLENSQEARPEPVRLKPPVH	4	15297000	8082800	18897000	0	0	0	4802900	5268600	0
A0A1D5QE96	ADAR	TTESQTPTPSATSFFSGKSPVTTLLECMHKL	16	0	0	0	0	0	0	0	0	0
A0A1D5QE96	ADAR	SQTPTPSATSFFSGKSPVTTLLECMHKLGNS	19	10265000	0	8327100	0	0	0	0	4682200	0
A0A1D5QEB4	LOC723680	QNVNITLRILFRPVASQLPRIFTSIGEDYDE	4	4114300	8152800	5981600	0	0	0	5889200	8529800	5790200
A0A1D5QEB4	LOC723680	AGELITQRELVSRQVSDDLTERAATFGLILD	3	0	3811700	0	5894200	6440900	9438100	0	0	6140000
F6RXL4	BAIAP2	KAIFSHAAGDNSTLLSFKEGDLITLLVPEAR	15	3773000	1279400	0	0	0	0	1995700	975330	2933100
F6RXL4	BAIAP2	NSYAATENKTLPRSSSMAAGLERNGRMRVKA	3	3732200	0	10565000	0	0	0	0	0	0
F6RXL4	BAIAP2	SDGSDRLHMSLQQGKSSSTGNLLDKDDLAIP	1	0	0	0	0	0	0	0	0	0
F6RXL4	BAIAP2	DGSDRLHMSLQQGKSSSTGNLLDKDDLAIPP	2	0	0	0	0	0	0	0	0	0
F6RXL4	BAIAP2	GSDRLHMSLQQGKSSSTGNLLDKDDLAIPPP	3	0	0	0	0	0	0	0	0	0
A0A1D5QED7	XIRP2	QFDESIHKFQIIRGISAQEIQTGNVKSAKWL	3	0	0	0	0	0	0	0	9240800	0
A0A1D5QED7	XIRP2	TINKDITEIKIVRGISMEENVKGGVSKAKWL	3	0	0	0	0	0	0	0	6679800	0
A0A1D5QED7	XIRP2	ATLRRQIKIETRGRDSPPTITIPVNIHHTPS	4	0	25401000	0	0	0	0	0	42129000	0
A0A1D5QED7	XIRP2	TVRRTETPTKDELSQSPKKDSYVEPPPRRPK	13	0	31925000	0	0	0	0	0	46412000	0
A0A1D5QED7	XIRP2	DESNIPPPSLKTRPPSPTFITIESTVRRTET	5	0	4095900	0	0	0	0	0	10314000	0
A0A1D5QED7	XIRP2	KLLLKKRQSLVERTVSETDIIPGDVHNTVKV	3	0	0	0	6542900	0	0	0	0	0
A0A1D5QED7	XIRP2	FESENFDKNNYIRTVSVNEIQKGNVKTSTWL	3	0	0	0	0	0	0	0	6461000	0
A0A1D5R808		LLSLRTVASDLQKCDSVEHLRGLSDHVSLDG	3	46616000	93619000	34971000	46989000	65344000	162090000	37852000	17400000	21924000
A0A1D5R808	SH3BP5L	QGELRPEVAEDEVPRSPVAEEPGGGGSSSSE	19	28566000	76485000	17290000	48364000	82879000	78488000	7551800	8136200	0
A0A1D5R808	SH3BP5L	PRSPVAEEPGGGGSSSSEAKLSPREEEELDP	14	0	0	0	0	0	0	0	0	0
A0A1D5R808	SH3BP5L	RSPVAEEPGGGGSSSSEAKLSPREEEELDPR	15	0	0	0	0	0	0	0	0	0
A0A1D5R808		SDLQKCDSVEHLRGLSDHVSLDGQELGTRSG	3	0	0	0	0	0	0	1436400	0	0
A0A1D5R808		KCDSVEHLRGLSDHVSLDGQELGTRSGGRRG	7	14983000	9534600	8702300	0	0	0	9345100	4241400	12570000
A0A1D5R808	SH3BP5L	EEPGGGGSSSSEAKLSPREEEELDPRIQEEL	2	22043000	26138000	22971000	44205000	36755000	43178000	8341400	5720600	18565000
A0A1D5R808		PDTDTLSLLSLRTVASDLQKCDSVEHLRGLS	4	40777000	109080000	19084000	39279000	59914000	151740000	38937000	17459000	0
A0A1D5QEG3	CLUH	SLESKSEDPPGPEAGSEEEGSSASGLAKVKE	11	3910300	0	10267000	34047000	26789000	62891000	17369000	11587000	10133000
A0A1D5QEG3		AEERTPLLGPAPASQSPTPSILRGPGTPNSG	12	0	0	0	0	0	0	0	2750500	0
A0A1D5QEH0		GDGFDSRGKREFDRHSGSDRSSFSHYSGLKH	6	300860000	55061000	61772000	0	0	0	0	0	60561000
A0A1D5QEH0		FSHYSGLKHEDKRGGSGSHNWGTVKDELTDL	3	15619000	0	0	0	0	0	59364000	0	0
A0A1D5QEH0		ADGQWKKGFVLHKSKSEEAHAEDSVMDHHFR	3	588240000	678290000	826140000	568330000	334940000	161150000	134750000	270370000	193600000
A0A1D5QEH0		EGADGQWKKGFVLHKSKSEEAHAEDSVMDHH	1	0	0	15032000	0	0	0	0	0	0
A0A1D5QEH0		RGKREFDRHSGSDRSSFSHYSGLKHEDKRGG	2	80902000	0	36223000	0	0	0	0	0	0
A0A1D5QEH3	GPAM	LPNSSEYSVGRCKHTSEEWGECGFRPTVFRS	3	0	5405400	0	16634000	51007000	43883000	0	0	15585000
A0A1D5QEH3	GPAM	SLAEQQWDKKLPEPLSWRSDEEDEDSDFGEE	7	6724100	5823800	3357100	17618000	26354000	14463000	1582900	11660000	12087000
A0A1D5QEH3	GPAM	EQQWDKKLPEPLSWRSDEEDEDSDFGEEQRD	9	26379000	26444000	18334000	9617900	64597000	108100000	0	13394000	56203000
A0A1D5QEH3	GPAM	LPEPLSWRSDEEDEDSDFGEEQRDCYLKVSQ	8	17339000	5953200	11556000	46843000	159520000	296360000	20059000	23846000	40745000
A0A1D5QEJ8	CLPTM1	EASTSLPTKPTQGASSATEPQEAPPKPAEDK	17	0	0	0	0	0	7953600	0	0	0
A0A1D5QEK5	KIAA1217	KTKEMEKQNTDKCHISSPSRVTESSVHDLKT	4	16450000	0	31615000	0	0	0	3861500	0	0
A0A1D5QEK5	KIAA1217	QEMNRMELDKFSHVDSPHSECKGGDLTDDQF	6	70330000	6617700	104740000	0	0	0	7147600	4416400	0
A0A1D5QEK5	KIAA1217	PRGDAPVDKLELSEDSPNSEQDLEKLGGKSP	14	0	0	25905000	0	0	0	0	0	0
A0A1D5QEK5	KIAA1217	HSECKGGDLTDDQFESPKKKFKFKFPKKQLA	11	4803000	0	7321500	0	0	0	0	0	0
A0A1D5QEK5	KIAA1217	RMMMEEKIEEEEEEESGDSVVQNNTTSQMSH	9	14200000	8997700	0	0	0	0	0	0	0
A0A1D5QEK5	KIAA1217	MVVPGNATIPRDRISSLPVSRPISPSPSAIL	3	7575500	0	1800600	0	0	0	1897300	3673800	0
A0A1D5QEK5	KIAA1217	IPRDRISSLPVSRPISPSPSAILERRDVKPD	3	64071000	41688000	65465000	174480000	127500000	150830000	38979000	48262000	47050000
A0A1D5QEK5	KIAA1217	QKSRKYPDSHLPTLGSKTPPASPHRVSDLRM	12	0	0	0	0	25468000	50710000	0	0	0
A0A1D5QEK5	KIAA1217	PDSHLPTLGSKTPPASPHRVSDLRMIDMHAH	18	6372400	0	9572900	6471900	9652600	15169000	0	9568800	0
A0A1D5QEK5	KIAA1217	IFDEPMDIRSAYKRLSTIFEECDEELERMMM	3	12954000	0	30553000	5709600	0	0	6379600	0	0
A0A1D5QEK5	KIAA1217	ANGSAKKSGGDFKPTSPSLPASKIPALSPSS	9	13345000	10488000	4449100	0	0	0	3954800	0	5792800
A0A1D5QEK5	KIAA1217	KEEPHKLDSLLKRVRSMTDILTLLRRHVTDG	1	0	0	8794800	7434400	0	6970600	0	2247700	7724300
A0A1D5QEK5	KIAA1217	FKKEPGTLVYIEKPRSTAGLSSLVDLGPPLV	1	0	0	0	0	0	0	0	0	0
A0A1D5QEK5	KIAA1217	GDAPTPFSRGSRTRASLPVVRSTNQTKERSL	4	8038200	2340400	9776200	0	0	0	0	4228900	3990000
F7F4Y0		SSSSVVKKRRKRRRKSQLDSLKRDDSVNTSE	3	1905900	10776000	4632200	0	0	0	851970	20452000	0
F7EJF0	SEC23A	ETFSLYPQFMFHLRRSSFLQVFNNSPDESSY	2	2694100	0	0	0	0	42340000	10161000	0	0
F7EJF0	SEC23A	TFSLYPQFMFHLRRSSFLQVFNNSPDESSYY	3	0	2981200	1933800	12320000	22498000	42340000	0	6641600	9894800
A0A5F8ABE1	ERLIN2	FQHAIEVGSTNVRIGSIIFGERDYSKKPTPD	3	61470000	25694000	72397000	11793000	13479000	11286000	130800000	52254000	88207000
A0A1D5QEX7		____MAKDFQDIQQLSSEENDHPFHRGEGPG	9	17815000	25833000	30757000	28885000	25467000	22661000	11358000	11718000	8302800
A0A1D5QEX7		___MAKDFQDIQQLSSEENDHPFHRGEGPGP	10	0	0	0	20635000	0	0	0	0	0
A0A1D5QEX7		EGPGPRGLNLRRGNPSLKGPPPAQPLAQRLC	4	13279000	3438400	44316000	0	0	0	9788200	5700500	10985000
A0A1D5QEZ4		PSPKGAPTPPAATPPSPKGGPAATPSPKGAP	12	0	5767300	0	0	0	0	3095700	8133200	2607700
A0A1D5QEZ4		TSPPVTPSSLKDFPASPVSVTCKMGATVPQA	5	0	9736500	0	0	0	0	0	31295000	0
A0A1D5QEZ4		LVKFPTQKDLQTAPASPDGAAFSPAQAELTT	8	0	37232000	0	5989700	0	0	0	25808000	0
A0A1D5QEZ4		PAPKEAPATPSSKEASSPPAVTPSSYKGAPS	3	0	24487000	0	0	0	0	0	28741000	0
A0A1D5QEZ4		PSPKGAPAPSAVTPLSPKRVTLTPKETSTPS	12	0	10308000	0	0	0	0	0	28851000	0
A0A1D5QEZ4		PAATPPSPRGGPATPSPKGAPTPLAATPPPR	7	0	23671000	0	0	0	0	0	10320000	0
A0A1D5QEZ4		AATPSHKGGPAVTPPSPKRGPAIPSPKGDPT	9	0	53876000	0	7868200	0	0	0	34771000	0
A0A1D5QEZ4		PKKGPATPAPKGTPTSPPVTPSSLKDFPASP	5	0	0	0	14096000	0	0	0	0	0
A0A1D5QEZ4		ILSFQDSKDSPARKHSPTPPSPKGAPAPSAV	3	0	129950000	0	0	0	0	0	0	0
A0A1D5QEZ4		DSKDSPARKHSPTPPSPKGAPAPSAVTPLSP	7	0	134360000	0	9999000	5299000	6130300	0	91207000	0
A0A1D5QEZ4		TPAPMGAPILPAVIPSSPKEVPATPSSRRDP	20	0	0	0	0	0	0	0	13378000	0
A0A1D5QEZ4		PAPMGAPILPAVIPSSPKEVPATPSSRRDPI	21	0	6767200	0	0	0	0	0	0	0
A0A1D5QEZ4		KDPTVLPLAQTVRKNSPSFQSTSSSPEISLS	3	0	3861400	0	0	0	0	0	29088000	0
A0A1D5QEZ4		LAQTVRKNSPSFQSTSSSPEISLSPETTVAK	10	0	0	0	0	0	0	0	0	0
A0A1D5QEZ4		KVDGISHTSALAPVASSPKECPTEDSGASAT	16	0	21742000	0	8897300	0	0	0	11691000	0
A0A1D5QEZ4		VDGISHTSALAPVASSPKECPTEDSGASATA	17	0	2121900	0	8897300	0	0	0	0	0
A0A1D5QEZ4		PSPKRAPTPPAATPPSPKGAPTPLAATPSPK	12	0	42161000	0	0	0	0	0	23577000	0
A0A1D5QEZ4		PLTAAASEKVLPKPESASVSPPPTPPVSLPL	7	0	0	0	0	0	0	0	0	0
A0A1D5QEZ4		TAAASEKVLPKPESASVSPPPTPPVSLPLAP	9	0	0	0	0	0	0	0	0	0
A0A1D5QEZ4		AASEKVLPKPESASVSPPPTPPVSLPLAPSP	11	0	72301000	0	0	0	0	0	130490000	0
A0A1D5QEZ4	NACA	SNIQENTQTPTVQEESEEEEVDETGVEVKDI	22	0	63155000	0	39014000	46339000	35868000	19024000	0	0
A0A1D5RDT5	SCP2	____________MSSSPWEPAPLRRVFVVGV	3	4697000	4437900	3599300	16444000	18266000	31636000	4763900	5828900	9328400
F7BMX8	MTHFD1	ALALAQAVQRAAQAPSSFQLLYDLKLPVEDK	6	1252800	1497000	1403100	0	0	0	0	0	0
F7BMX8	MTHFD1	LALAQAVQRAAQAPSSFQLLYDLKLPVEDKI	7	1252800	1497000	1403100	6700400	7345500	7653500	4239200	1652300	3984000
F7BMX8	MTHFD1	HDLLLWNNATVTTCHSKTANLNEEVNKGDIL	22	9379000	0	0	24778000	48299000	47778000	0	0	0
F7BMX8	MTHFD1	LFNRLVPSVNGVRKFSDIQIRRLKRLGIEKT	3	0	4590900	1818900	0	4021600	3747000	2747100	0	7113000
F7BMX8	MTHFD1	QGFGNLPICMAKTHLSLSHNPEQKGVPTGFV	4	18427000	3608000	3772400	0	0	0	4550200	4097500	0
F7BMX8	MTHFD1	FGNLPICMAKTHLSLSHNPEQKGVPTGFVLP	6	0	0	0	0	0	0	4550200	0	0
F7BMX8	MTHFD1	WMIEYNNLNLKTPVPSDIDISRSCKLKPIGK	5	3192800	2637400	3697600	7505500	5876900	5687300	3662500	1266200	3888800
F7BMX8	MTHFD1	GIKATHIKLPRTTTESEVIKYITSLNEDSTI	5	6221600	7230800	10742000	0	0	0	8635900	7496000	0
F6QMK0		SEPESVCSTPLKRNESSSSVQNYFHLDSLQK	3	0	0	0	0	0	0	0	2931600	0
A0A1D5QF42;A0A5F8AMH7;F6RJH8	MYO18A	VKSWLSKNKGPSKAASDDGSLKSSSLSKEAA;VKSWLSKNKGPSKAASDDGSLKSSSPTSYWK	3	43978000	0	0	0	0	0	5689000	0	0
A0A1D5QF42;A0A5F8AMH7	MYO18A	GDADSLFTSLSERAASPERPPRKARVGPREE	3	0	42596000	11118000	0	0	0	0	123580000	0
A0A1D5QF42;A0A5F8AMH7	MYO18A	TLSPSLSRASGLGRESPDSRLSLGRSCLEEW	8	6390900	32811000	0	0	0	0	0	211250000	0
A0A1D5QF42;A0A5F8AMH7	MYO18A	SRASGLGRESPDSRLSLGRSCLEEWDDGASV	14	0	0	0	0	0	0	0	11436000	0
A0A1D5QF42;F6RJH8	MYO18A	MIVKRFSFSQRSRDESASETSTPSEHSAAPS	5	0	0	12090000	16258000	0	5125600	0	34216000	0
A0A1D5QF42;F6RJH8	MYO18A	VKRFSFSQRSRDESASETSTPSEHSAAPSPQ	7	0	0	0	0	0	0	0	0	0
A0A1D5QF42;F6RJH8	MYO18A	FSFSQRSRDESASETSTPSEHSAAPSPQVEV	8	9643400	22482000	23940000	34917000	70581000	73047000	9476200	16260000	16971000
A0A1D5QF42;F6RJH8	MYO18A	SQRSRDESASETSTPSEHSAAPSPQVEVRTL	13	9643400	22482000	23940000	26759000	51302000	62234000	9476200	16260000	16971000
A0A1D5QF42;F6RJH8	MYO18A	SRDESASETSTPSEHSAAPSPQVEVRTLEGQ	16	0	0	0	0	0	0	0	0	0
A0A1D5QF42;F6RJH8	MYO18A	SASETSTPSEHSAAPSPQVEVRTLEGQLVQH	20	31631000	7019300	11122000	21539000	6567400	0	18620000	40730000	10547000
A0A1D5QF42;A0A5F8AMH7	MYO18A	SSLSKEAAGVEERPSSVVSSLSYRKRLTLKD	11	0	0	565150	0	0	0	0	13881000	0
A0A1D5QF42;A0A5F8AMH7	MYO18A	AAGVEERPSSVVSSLSYRKRLTLKDSIGGTG	17	0	0	0	0	0	0	0	6207200	0
A0A1D5QF42;A0A5F8AMH7;F6RJH8	MYO18A	LFSYYGPQEGDKKGQSPLLRSSKPHHFLLGH	3	0	0	0	0	0	6553400	0	0	0
A0A1D5QF42;F6RJH8	MYO18A	SDSNRGSIILDSGHLSTASSSDDLKGEEGSF	11	0	0	0	0	32523000	0	0	0	0
A0A1D5QF42;F6RJH8	MYO18A	NRGSIILDSGHLSTASSSDDLKGEEGSFRGS	14	25594000	0	172850000	180100000	0	71398000	0	0	0
A0A1D5QF42;F6RJH8	MYO18A	RGSIILDSGHLSTASSSDDLKGEEGSFRGSV	15	115890000	0	52877000	353520000	0	125020000	0	6548900	22638000
A0A1D5QF42;F6RJH8	MYO18A	GSIILDSGHLSTASSSDDLKGEEGSFRGSVL	16	25157000	0	0	0	0	0	0	0	0
A0A1D5QF42;A0A5F8AMH7;F6RJH8	MYO18A	MVTKYQKRKNKLEGDSDVDSELEDRVDGVKS	7	16090000	18713000	20823000	76842000	72045000	59584000	18883000	28643000	2476300
A0A1D5QF42;A0A5F8AMH7;F6RJH8	MYO18A	YQKRKNKLEGDSDVDSELEDRVDGVKSWLSK	11	13206000	7797100	26299000	9171600	11664000	11151000	13523000	28567000	5157900
A0A1D5QF42;A0A5F8AMH7	MYO18A	PGRKSEEPEECGSVLSGTGGRAGRGPEKRWG	13	0	0	0	0	0	0	0	4293800	0
A0A1D5QF42;A0A5F8AMH7;F6RJH8	MYO18A	VLREKRELEGKLATLSDQVNRRDFESEKRLR	5	12290000	15150000	24556000	48184000	29646000	44795000	17658000	24895000	14989000
A0A1D5QF42	MYO18A	SRSWLRSGEGPRREPSDAKTEEQIAAEEAWN	4	0	6421200	7714000	0	0	0	6933600	8681600	7146900
A0A1D5QF42;F6RJH8	MYO18A	GSLAKQNSQMIVKRFSFSQRSRDESASETST	3	245350000	68448000	340270000	31764000	9527800	11202000	98355000	182040000	117050000
A0A1D5QF42;A0A5F8AMH7;F6RJH8	MYO18A	ETRLEFERTQVKRLESLASRLKENMEKLTEE	4	7319200	8639000	9992300	6366900	5974100	3154400	7564500	8495600	0
A0A1D5QF42;A0A5F8AMH7;F6RJH8	MYO18A	EGWAGEPRSASSRRVSSSSELDLPSGDHCEA	3	0	0	0	257970000	221680000	224310000	0	0	0
A0A1D5QF42;A0A5F8AMH7;F6RJH8	MYO18A	WAGEPRSASSRRVSSSSELDLPSGDHCEAGL	5	0	0	0	0	0	0	0	18960000	19920000
A0A1D5QF42;A0A5F8AMH7;F6RJH8	MYO18A	AGEPRSASSRRVSSSSELDLPSGDHCEAGLL	6	0	0	0	0	0	0	0	18960000	19920000
A0A1D5QF42;A0A5F8AMH7	MYO18A	PDSEEDDRKSIQSARSAQLDPPERAASIRRS	1	0	0	0	0	0	0	0	23696000	0
A0A1D5QF42;F6RJH8	MYO18A	QNSQMIVKRFSFSQRSRDESASETSTPSEHS	1	63155000	51440000	138030000	64072000	44613000	41034000	36587000	99231000	46633000
A0A1D5QF42;A0A5F8AMH7	MYO18A	SYKPVPFQRSSLEPDSEEDDRKSIQSARSAQ	7	0	13057000	0	11781000	5758300	5461000	0	62473000	0
A0A1D5QF42;A0A5F8AMH7	MYO18A	QRSSLEPDSEEDDRKSIQSARSAQLDPPERA	14	0	0	0	0	0	0	0	7829600	0
A0A1D5QF42;A0A5F8AMH7	MYO18A	SRRSTSRLDSLTRTLSPSLSRASGLGRESPD	3	0	10675000	0	0	0	0	0	114700000	0
A0A1D5QF42;F6RJH8	MYO18A	KTRLEISNPIPIKVASGSDLHLTDIDSDSNR	3	7359200	2864400	5716900	5472700	0	0	0	3599300	3550900
A0A1D5QF42;F6RJH8	MYO18A	RLEISNPIPIKVASGSDLHLTDIDSDSNRGS	5	19908000	0	12543000	0	0	0	3901800	8716400	0
A0A1D5QF42;F6RJH8	MYO18A	IKVASGSDLHLTDIDSDSNRGSIILDSGHLS	14	88096000	12236000	86555000	48016000	13739000	20091000	14531000	20163000	12078000
A0A1D5QF42;F6RJH8	MYO18A	VASGSDLHLTDIDSDSNRGSIILDSGHLSTA	16	0	0	0	27853000	0	0	0	0	12078000
A0A1D5QF42;A0A5F8AMH7	MYO18A	KEVDSLMMRYLYRPESD______________	7	0	0	0	5337700	1617900	1346600	0	15694000	0
A0A1D5QF51		VGGLSGGALSPLRAASDPLLSSVSPAVSKAS	3	0	0	0	27430000	15286000	23836000	0	0	0
A0A1D5QF51		SNSCPAELPNIKREISETEAKALLKERQKKD	3	11002000	0	12749000	0	0	0	0	0	0
A0A1D5QF51		LSSVSPAVSKASSRRSSFSMEEES_______	2	0	0	0	0	0	0	0	0	0
A0A1D5QF51		SSVSPAVSKASSRRSSFSMEEES________	3	21355000	10361000	0	19028000	0	11987000	8659600	6286500	7827300
F6XPT4	PHRF1	PLAQGEPGQEDLPTRSPALGEAHVSVEVATA	21	0	0	0	0	0	0	0	0	0
F6XPT4	PHRF1	KKKRRSPPRPRGRECSPTSSLERLHRHKHQR	3	9237000	25209000	19235000	115350000	154280000	129770000	12732000	39129000	9301100
F6XPT4	PHRF1	RRSPPRPRGRECSPTSSLERLHRHKHQRERS	8	0	4574400	2958300	18366000	0	0	1858700	11584000	0
F6XPT4	PHRF1	RSPPRPRGRECSPTSSLERLHRHKHQRERSH	9	0	0	0	14479000	24394000	18827000	0	0	0
F6XPT4	PHRF1	TFRPVDSKEQRKENPSPLFSIKKTKPLRSEV	5	27057000	8440300	14570000	27125000	22750000	31615000	6662600	14257000	12690000
F6XPT4	PHRF1	EPAESQGLAARVRRPSPPEPWDEEDGASCST	3	31755000	0	24285000	195270000	0	215190000	16343000	0	51602000
F6XPT4	PHRF1	TRSGTRSESRDRSSRSASPSVGEERPRRQRS	1	0	0	0	14897000	20874000	13220000	0	0	0
F6XPT4	PHRF1	SGTRSESRDRSSRSASPSVGEERPRRQRSKA	3	0	41804000	25233000	87602000	239350000	161750000	30729000	79517000	75159000
F6XPT4	PHRF1	TRSESRDRSSRSASPSVGEERPRRQRSKAKS	5	83472000	0	66230000	8715500	0	9223700	0	13095000	0
F6XPT4	PHRF1	VYDPSDPTGSDSSAPSSSPERSGPGLLPSEI	18	0	0	0	0	23499000	0	0	0	0
F6XPT4	PHRF1	YDPSDPTGSDSSAPSSSPERSGPGLLPSEIT	19	0	0	0	0	10928000	0	0	0	0
F6XPT4	PHRF1	DPSDPTGSDSSAPSSSPERSGPGLLPSEITR	20	0	0	0	0	0	0	0	0	0
F6XPT4	PHRF1	GPWGHSRRTSRSRSGSPGSSSYEPYESRKKK	3	0	0	0	10670000	26047000	14552000	0	0	0
F6XPT4	PHRF1	RKESVAWPRDRRKRRSRSPSLERRAREHRRP	1	14682000	30027000	21750000	13180000	40626000	20627000	12594000	21932000	34622000
F6XPT4	PHRF1	ESVAWPRDRRKRRSRSPSLERRAREHRRPRS	3	14682000	30027000	21750000	13180000	40626000	20627000	12594000	21932000	34622000
F6XPT4	PHRF1	PGLLPSEITRTISIKSPKAQTVQAVRCVTSY	6	0	0	0	33602000	21030000	39705000	0	0	0
F6XPT4	PHRF1	RTVTCVTVVQPEAPPSPDMPQAATHRVVELR	15	11950000	10232000	16372000	60837000	62423000	33928000	0	24135000	0
F6XPT4	PHRF1	MPQAATHRVVELRPPSRSRSTSSSRGRKKAK	8	8525500	4547400	7988700	42396000	29836000	41073000	8088400	34354000	18134000
F6QS34	MFAP3L	RDEVYTIPNSLKRSDSPAADSDASSLHEQPQ	3	0	0	0	0	0	0	0	0	0
A0A5F7ZIM8	PHKA1	QVPSVRVEIHLPRDQSGEVDFKALVLQLKET	3	3033000	815060	0	17794000	13304000	21090000	2686900	31107000	0
A0A5F7ZIM8	PHKA1	EFGVERSVRPTDSNVSPAISIHEIGAVGATK	10	0	1055300	0	0	0	0	0	12609000	0
A0A5F7ZIM8	PHKA1	ERSVRPTDSNVSPAISIHEIGAVGATKTERT	14	7377900	0	0	0	0	0	0	11915000	0
A0A5F7ZIM8	PHKA1	LLHHILSGKEFGVERSVRPTDSNVSPAISIH	1	5375400	8746300	0	0	0	0	0	8689200	0
A0A1D5QF92	LRP1	PVYATLYMGGHGSRHSLASTDEKRELLGRGP	2	214930000	36231000	101390000	36014000	25945000	20036000	30569000	56725000	70235000
A0A1D5QF92	LRP1	ATLYMGGHGSRHSLASTDEKRELLGRGPEDE	5	277920000	63120000	0	63986000	69430000	53164000	2188000	100950000	185620000
A0A1D5QXU0	EIF4G3	LPSATARPNTFMRGGSSKDLLDNQSQEEQRR	3	13019000	0	0	0	0	0	0	0	0
A0A1D5QXU0	EIF4G3	PSATARPNTFMRGGSSKDLLDNQSQEEQRRE	4	13019000	2717300	14601000	0	0	0	1618900	7254500	0
A0A1D5QXU0	EIF4G3	QTEEILDSQNLNSRRSPVPAQIAITVPKTWK	2	25304000	20602000	29107000	10466000	17923000	7838800	0	23049000	14331000
A0A1D5QXU0	EIF4G3	KQEEKPKPDPVLKSPSPVLRLVLSGEKKEQE	3	102630000	61989000	83608000	53748000	54565000	46549000	41280000	60307000	0
A0A1D5R203		RASGKHGQPKMSRSASESASSSVCTCCSTCR	3	0	0	0	0	0	0	0	0	0
A0A1D5R203	REEP1	ASKGQGALSERLRSFSMQDLTTIRGDGAPAP	3	0	0	0	0	0	0	0	15689000	0
A0A1D5QFC1		QAEWDDYVPKLYEQLSGK_____________	6	23646000	19644000	19372000	24279000	28181000	19529000	0	13181000	21164000
A0A1D5QFC1		SGKLYTLVLTDPDAPSRKDPKYREWHHFLVV	13	0	1428800	0	4839400	6226500	2948400	0	0	0
A0A1D5QFC1		LGKVLTPTQVKNRPTSISWDGLDSGKLYTLV	3	4484600	5665900	0	1097000000	1082600000	1073300000	5184900	3564200	4037900
A0A1D5QFC1		KVLTPTQVKNRPTSISWDGLDSGKLYTLVLT	7	10856000	18192000	12201000	0	0	0	8827900	13138000	13601000
A0A1D5QFC1		QVKNRPTSISWDGLDSGKLYTLVLTDPDAPS	13	0	562830	0	17198000	15913000	0	4864100	904870	4730200
A0A1D5QFC1		VYEQARPLKCDEPILSNRSGDHRGKFKVASF	10	0	0	0	0	0	0	0	0	0
A0A1D5QFC1		GLAMPVDLSKWSGPLSLQEVDEQPQHPLHVT	6	2520100	3064300	4280200	20110000	0	11800000	2957500	2207500	5614700
A0A1D5R6D0	AFF1	APSGPEPTKDNVGDRSPEHFALVPLTQSQGP	7	0	0	0	22199000	14728000	12292000	0	0	0
F6UEA7	DLC1	KCAVMKLEISPHRKRSDDSDEDEPCAISGKW	3	18927000	14800000	21099000	2910200	3814100	0	7977200	0	10201000
F6UEA7	DLC1	VMKLEISPHRKRSDDSDEDEPCAISGKWTFQ	6	27633000	25412000	31398000	10853000	22666000	18717000	18006000	2803200	10201000
F6UEA7	DLC1	RLNTLNKCAVMKLEISPHRKRSDDSDEDEPC	4	12835000	7686600	9177200	0	0	0	4508700	2851400	0
F6UEA7;F7D688;F7HNL3	DLC1;STARD8;STARD13	LNEPEEPSDIPERRDSGVGASLTRSNRHRLR;PLAGLQASMPRERRDSGVGASLTRPCRKLRW;SLNESEPPGVRDRRDSGVGASLTRPNRRLRW	3	39305000	23740000	42543000	8723000	8150300	9527900	0	13493000	0
F6UEA7	DLC1	DRGERQEVSSVRSLSSTGSLASHAPPSEDAA	4	5970400	5489700	0	0	0	7066800	0	2275600	7309100
F6UEA7	DLC1	FSPSGNNGSVNWRTGSFHGPGHISLRRENSS	3	11406000	4382100	12631000	0	0	0	5031400	5031400	3021700
A0A1D5QFH0	TNFAIP3	SLSTSLPPSCHQRSKSDPSQLVRSPSPHSCH	3	148910000	71782000	141700000	38614000	39642000	26457000	126140000	106090000	0
F7GI90	KDM5A	LIEKEKEKDLDLEPLSDLEEGLEETRDTAVV	10	0	0	0	4196900	6623700	8002300	0	0	0
F7GI90	KDM5A	HPPSEDRFLHIMEDDSMEEKPLKVKGKDSSE	9	0	0	0	39826000	26844000	17441000	0	0	0
F7GI90	KDM5A	SCSQGSSTPRKQPRKSPLVPRSLEPPVLELS	2	7746200	5093500	9671900	0	3802900	2804300	0	4400600	7191900
A0A1D5QFJ1	VCPIP1	DGPSSAPATPTKAPYSPTTSKEKKIRITTND	4	33089000	12882000	29625000	8051500	6160400	8824100	27585000	40342000	25571000
A0A1D5QFJ1	VCPIP1	VSQVRAEATTRSRESSPSHGLLKLGSGGVVK	3	31861000	14454000	41975000	13092000	12483000	10835000	22408000	24318000	0
A0A1D5QFJ1	VCPIP1	TEKLKQEQKGQPRTVSPSTIRDGPSSAPATP	3	33764000	0	40388000	0	0	0	42879000	48002000	0
A0A1D5QVS6	LOC722263;LOC697620;Mmu.251;LOC712934	RLIFAGKQLEDGRTLSDYNIQKESTLHLVLR	3	75398000	53973000	64933000	51862000	77653000	49427000	34032000	26114000	29318000
A0A1D5QLB0		QPKAQKPNPAVPPPLSSSPLYSRGLVSRNRP	13	0	0	0	0	0	0	0	0	0
A0A1D5QLB0		PKAQKPNPAVPPPLSSSPLYSRGLVSRNRPE	14	0	0	0	0	0	0	0	0	7491600
A0A1D5QLB0		KAQKPNPAVPPPLSSSPLYSRGLVSRNRPEE	15	0	0	0	0	0	0	0	0	0
A0A1D5QLB0		PPQRDSSAPGRFHVGSAESMLHVRPGGYTPQ	5	0	0	0	17831000	9614800	11234000	0	0	0
A0A1D5RE26	SAFB;SAFB2	LASESTAHAQSSKADSLLAVVKREPAEQPGD	3	4429100	856250	1963400	0	0	0	949610	1233300	1110200
A0A1D5RE26	SAFB;SAFB2	DILGETCKSEPVKEESSELEQPFAQDTSSVG	8	285060000	225730000	206320000	227440000	346290000	38788000	0	30691000	93506000
A0A1D5RE26	SAFB;SAFB2	ILGETCKSEPVKEESSELEQPFAQDTSSVGP	9	0	21926000	46653000	61375000	0	0	14193000	0	23429000
A0A1D5RE26	SAFB;SAFB2	KEESSELEQPFAQDTSSVGPDRKLAEEEDLF	15	20950000	0	8950600	0	0	0	4816300	6934900	0
A0A1D5RE26	SAFB;SAFB2	EESSELEQPFAQDTSSVGPDRKLAEEEDLFD	21	238800000	88452000	111750000	162170000	83248000	93246000	38378000	63166000	66450000
A0A1D5RE26		APKESSTSEGADQKMSSPEDDSDTKRLSKEE	13	95320000	108540000	123280000	26355000	46491000	45250000	53016000	34352000	105300000
A0A1D5RE26		PKESSTSEGADQKMSSPEDDSDTKRLSKEEK	14	122990000	142660000	116270000	48185000	73213000	43470000	53626000	45592000	105260000
A0A1D5RE26	SAFB	SQDRKSASREKRSVVSFDKVKEPRKSRDSES	4	20487000	22064000	6453400	133770000	81998000	36311000	11627000	57303000	40276000
A0A1D5RE26	SAFB;SAFB2	EASSEELAEAPTEAASPEARDSKEDGRKFDF	38	0	0	0	134850000	194390000	0	0	0	0
A0A5F7ZWE8	SH3GL1	GGFPCTTAPKIAASSSFRSSDKPIRTPSRSM	6	101170000	32981000	137420000	0	0	0	17636000	27713000	11443000
A0A1D5R7V5	SIK2	AMQALSSQKREVHNRSPVSFREGRRASDTSL	6	0	0	57422000	6422100	12877000	17693000	21299000	12710000	9339000
A0A1D5R7V5	SIK2	VHNRSPVSFREGRRASDTSLTQGIVAFRQHL	3	6428600	3103300	16671000	11203000	12432000	0	5866200	4908800	6056800
A0A1D5R7V5	SIK2	SFPVEQRLDGRQRRPSTIAEQTVAKAQTVGL	3	8798200	6837500	4847700	7131100	11723000	0	8901500	10742000	0
A0A1D5R7V5	SIK2	AIYFLLVERLKSHRSSFPVEQRLDGRQRRPS	2	37973000	0	19251000	56608000	107660000	131810000	0	0	0
F7FKT2	ARHGEF11	PQLQGGNGDPRRLSRSPPSLALRDVGMIFRT	1	11504000	7994700	10796000	22154000	35946000	29780000	13937000	9329100	8596400
F7FKT2	ARHGEF11	SLMNRNSILSDPGLDSPRTSPVIMARVAQHH	11	3806100	0	14024000	0	0	0	2127700	0	0
F7FKT2	ARHGEF11	RNSILSDPGLDSPRTSPVIMARVAQHHRRQG	15	44393000	33603000	77817000	0	0	0	50126000	35288000	40668000
F7FKT2	ARHGEF11	PVIMARVAQHHRRQGSDAAVPSTGDQGVDQS	4	0	0	0	0	0	4807000	0	0	0
F7FKT2	ARHGEF11	ELAHRELLKSLGGESSGGTTPVGSFHTEAAR	7	20342000	11959000	4323400	0	0	0	5624400	2703500	0
F7FKT2	ARHGEF11	REEMKRSRKAENVPRSRSDVDMDAAAEATRL	1	11016000	0	9665700	0	0	0	8192800	0	7376100
F7FKT2	ARHGEF11	EMKRSRKAENVPRSRSDVDMDAAAEATRLHQ	3	24934000	0	17338000	16366000	0	0	7738200	9580300	13012000
F7FKT2	ARHGEF11	GKPKSSSQSTFHIPLSPVEVKPGNVRNIIQH	12	8687000	0	0	0	0	0	0	7332700	0
F7FKT2	ARHGEF11	VGLCSLEHLPPRTRNSGIWESPELDRNLAED	4	0	0	0	0	0	0	0	4253800	0
A0A5F7ZJ98		SQDESKLKMTECRRASSPSLIERNGLKLSLS	3	152050000	66043000	221000000	75080000	54728000	85028000	34665000	29531000	91755000
A0A5F7ZJ98		QDESKLKMTECRRASSPSLIERNGLKLSLSP	3	302100000	181280000	358980000	125200000	109230000	152750000	83417000	49619000	220190000
A0A5F7ZJ98		ESKLKMTECRRASSPSLIERNGLKLSLSPIS	6	0	0	0	0	0	0	8854100	21658000	0
A0A5F7ZJ98		ENLNTALTPKLQASRSFPHLSKPVAPSSAPL	1	0	0	17240000	0	0	0	0	0	0
F7AFL1	USP14	ELKDALKRYAGALRASGEMASAQYITAALRD	2	17447000	27690000	13829000	26667000	24466000	36064000	24497000	25041000	48373000
F7AFL1	USP14	QKLEAIEDDSVKETDSSSASAATPSKKKSLI	14	0	0	0	0	0	5393700	0	0	0
F7AFL1	USP14	VLLYGPRRVEIMEEESE______________	9	76468000	82648000	109030000	199880000	260070000	285860000	110000000	109480000	121380000
A0A5F8ADJ1	LMTK2	NAGFTEAMLETSRRNSLDTELQFVENKPGLS	3	30937000	6481400	62381000	0	0	0	0	0	0
F7GTQ2	PRKD3	INSDSSRGLDDTEESSPPEDKMFFLDPSDLD	9	0	7800000	4987600	4196000	6742800	0	5295900	4637900	0
F7GTQ2	PRKD3	FKIPNNCSGVRKRRLSNVSLPGPGLSVPRPL	3	11736000	7300400	4541900	32163000	43283000	49508000	14773000	22783000	30254000
F7GTQ2	PRKD3	PNNCSGVRKRRLSNVSLPGPGLSVPRPLQPE	6	2788300	0	0	4852700	0	7208900	2983600	4906300	6584300
A0A1D5QG49	PAH	KQGDSIKAYGAGLLSSFGELQHCLSDKPKLL	9	4942700	0	0	4289900	3411700	9386300	8250700	0	4263600
A0A1D5QG49	PAH	LKKDEYEFFTHLDKRSLPALTNIIKILRHDI	1	6842300	3532700	3355100	0	0	0	16607000	1908600	8095000
A0A1D5QG49	PAH	______________MSTAVLENPGLVRKLSD	1	2706400	0	0	0	0	0	0	0	4196500
F7BXG6	NAP1L4	ITGDVEPTDAESEWHSENEEEEKLAGDMKNK	19	2415600000	1820700000	2441700000	9845600000	8730200000	5874900000	1385200000	1254400000	62859000
F7BXG6	NAP1L4	MQNPRVLAALQERLDSVPHTPSSYIETLPKA	3	214450000	59454000	151150000	47558000	17081000	7598300	56117000	179220000	59621000
F7BXG6	NAP1L4	LAALQERLDSVPHTPSSYIETLPKAVKRRIN	9	0	0	0	0	0	6561300	0	0	0
F7BXG6	NAP1L4	AALQERLDSVPHTPSSYIETLPKAVKRRINA	10	7679900	5308800	0	11962000	11092000	0	0	0	0
A0A1D5QG69	MAST2	PMSPHSQSSNPSSRDSSPSRDFLPALGSVRP	2	0	0	0	3227600	0	0	0	0	0
A0A1D5QG69	MAST2	MSPHSQSSNPSSRDSSPSRDFLPALGSVRPP	3	0	0	0	0	4541900	6032800	0	0	0
A0A1D5QG69		ISTLCRGAEVNQHMFSPTSAPALFLTKVPFS	10	0	407010	0	0	0	0	0	3579300	0
A0A1D5QG69	MAST2	FQPTADELHFLTKHFSTESVPDEEGRQSPAM	3	0	0	0	0	0	0	0	8487400	0
A0A1D5QG69	MAST2	LSGHVAQAFPTKLHLSPPLGRQLSRPKSAEP	4	3246300	2507100	1866000	0	0	0	915830	7745000	1610500
A0A1D5QG69	MAST2	PPRRESPSGPHRRLRSPQAIEEAASSSSPGP	3	0	3356500	0	0	0	0	0	5305400	0
A0A1D5QG69	MAST2	RKRLSVSESSHTESDSSPPMTVRRRCSGLLD	13	0	0	0	0	0	0	0	7252000	0
A0A1D5QG69	MAST2	LLEERRTPPPTKRSLSEEKEDRSDGLAGLKG	3	0	32906000	28293000	0	0	0	32486000	98561000	43715000
A0A1D5QG69	MAST2	SSLNRSLSSGESGPGSPTHSHSLSPRSPTQG	11	0	0	0	0	0	0	0	3104400	0
A0A1D5QG74		LGHSIRRFTTSVVRRSHYEEGPGKNLPFSVE	1	0	9482000	0	0	0	0	5166400	7575500	6284700
A0A1D5QGA1		VTTGDAAAELATDGDSDTDEEARLALRAEPP	17	0	0	2753200	0	0	0	0	0	0
A0A1D5QGC8		DSSSNLGGVKLEGKKSPLSSILFSALDSDTR	2	0	0	3741300	0	0	10445000	0	0	0
A0A1D5QGC8		SNLGGVKLEGKKSPLSSILFSALDSDTRITA	5	2723100	0	0	0	0	0	0	0	0
A0A1D5QGC8		NLGGVKLEGKKSPLSSILFSALDSDTRITAL	6	0	0	0	0	0	0	0	0	2873200
A0A1D5QGC8		VNSMEQPALQGSSRLSPGTDSSSNLGGVKLE	2	0	0	0	12503000	4745100	4831600	0	0	0
A0A1D5QGC8		SSHSLSEYSHGQSPRSPISPELHSAPLTPVA	1	3539300	0	6808800	0	0	0	516770	0	2141700
A0A1D5QGC8		QSVQPWERRTFPLAHSPQAECEDQLDAQERA	7	8701600	10362000	13734000	16918000	17092000	30649000	6159800	6398500	9165200
F7FRR6	SCRIB	HRNSLESISSIDRELSPEGPGKEKEPPGQTL	3	3704000	5810600	0	0	0	0	0	0	2188300
F7FRR6	SCRIB	RHCSLQAVPEEIYRYSRSLEELLLDANQLRE	15	21804000	17126000	25774000	0	0	0	15831000	30282000	15284000
F7FRR6	SCRIB	ERRGGGLRLPLLPAESPGPLRQRHVACLARS	8	21117000	8014900	27555000	0	0	0	13149000	10525000	3441500
F7FRR6	SCRIB	PDPGSPLPAEEEKRLSAESGLSEDSRPSAST	3	52239000	50913000	48978000	29573000	53665000	37487000	44068000	16219000	0
F7FRR6	SCRIB	EEEKRLSAESGLSEDSRPSASTVSEAEPEGP	11	56995000	36293000	183910000	22503000	0	32318000	47234000	0	0
F7FRR6	SCRIB	KRLSAESGLSEDSRPSASTVSEAEPEGPSAE	14	136190000	90519000	203410000	22503000	0	32318000	99929000	21795000	8956200
F7FRR6	SCRIB	LSAESGLSEDSRPSASTVSEAEPEGPSAEAR	16	0	0	0	0	0	0	0	0	0
F7FRR6	SCRIB	ESGLSEDSRPSASTVSEAEPEGPSAEARGGS	19	32886000	0	35816000	0	0	0	27634000	0	31223000
F7FRR6	SCRIB	ENAVTITPLRPEDDYSPRERRGGGLRLPLLP	20	58882000	26153000	76787000	55836000	41952000	38245000	21073000	18968000	29250000
F7FRR6	SCRIB	GVIANPFAAGISHRNSLESISSIDRELSPEG	2	113940000	90274000	217030000	78973000	61425000	74794000	55140000	51816000	973190
F7FRR6	SCRIB	PFAAGISHRNSLESISSIDRELSPEGPGKEK	7	0	0	0	0	0	0	0	0	0
F7FRR6	SCRIB	FAAGISHRNSLESISSIDRELSPEGPGKEKE	8	0	1599500	16348000	0	0	0	0	0	973190
F7FRR6	SCRIB	EGRRSEACPCQPDPGSPLPAEEEKRLSAESG	13	0	6427500	0	0	0	0	0	12037000	0
F7FRR6	SCRIB	NPRDPTDEGIFISKVSPTGAAGRDGRLRVGL	2	49806000	30099000	59724000	4080300	3415600	0	54573000	35242000	49803000
A0A5F7ZMX0	AGXT2	GSHCRDSPVQTIRKCSCAPDCCQAKDQYIEQ	3	0	0	0	1708000	1170100	4448400	0	0	0
A0A5F8A5Z6		SGCSGPADSECPPPPSSPVHKAELEKKLSSE	19	14164000	8308000	4091300	0	0	0	0	14763000	9700700
A0A5F8A5Z6		GCSGPADSECPPPPSSPVHKAELEKKLSSER	20	14164000	8308000	4091300	17325000	23648000	0	14735000	14763000	9700700
A0A5F8A5Z6		LGLAIEPKSGTSNPQSPVFRHRTLENSPISS	8	13641000	6663000	0	0	0	0	3622400	4796500	4579900
F7H9A0	SNX17	MRCWRVTSSVPLPSGSTSSPGRGRGEVRLEL	11	0	0	0	0	0	0	0	0	0
F7H9A0	SNX17	CWRVTSSVPLPSGSTSSPGRGRGEVRLELAF	13	0	0	0	0	0	0	0	0	0
F7H9A0	SNX17	WRVTSSVPLPSGSTSSPGRGRGEVRLELAFE	14	0	0	0	0	0	0	0	0	0
A0A1D5QGR2		_________MSGTRASNDRPPGAGGVKRGRL	2	5629800	16638000	5094300	0	0	0	0	133350000	0
A0A1D5QVV7	ERC1;ERC2	ESKLSSSMNSIKTFWSPELKKERALRKDEAS	4	5145500	2346300	9131400	0	0	0	3503900	3614800	3038100
A0A1D5QVV7	ERC1	YGSARSVGKVEPSNQSPGRSPRLPRSPRLGH	7	0	0	46161000	0	0	0	0	0	0
A0A5F7ZKL5	CEP95	DTGNEEVEDGTEETLSQHSDGIVEYGPKKTR	22	3640300	0	0	0	0	0	1942300	0	0
A0A5F7ZKL5	CEP95	NEEVEDGTEETLSQHSDGIVEYGPKKTRPGL	25	3640300	0	0	0	0	0	1942300	0	0
F7H6K8	WDFY3	AAWCTDSGSDDSRRWSDQLSLDEKDGFIFVN	3	5091100	2524200	3044500	0	0	0	0	0	0
A0A1D5QGW6;F6YH29	ABLIM1	FNGRDCLCQLCAQPMSSSPKETTFSSNCAGC	12	0	0	0	0	0	0	0	0	0
A0A1D5QGW6;F6YH29	ABLIM1	NGRDCLCQLCAQPMSSSPKETTFSSNCAGCG	13	0	0	15360000	22017000	25412000	0	0	23631000	0
A0A1D5QGW6;F6YH29	ABLIM1	GRDCLCQLCAQPMSSSPKETTFSSNCAGCGR	14	0	7860000	0	0	0	0	0	0	0
A0A1D5QGW6;F6YH29	ABLIM1	LPDGHMPAMRMDRGVSMPNMLEPKIFPYEML	3	12844000	5873400	8594200	0	0	0	1661500	3339400	2467600
A0A1D5QGW6;F6YH29	ABLIM1	SSESIYSRPGSSIPGSPGHTIYAKVDNEILD	8	241600000	139510000	172870000	215580000	232900000	360760000	108060000	172210000	145350000
A0A1D5QGW6;F6YH29	ABLIM1	EPFYTSGYDDKQERQSLGESPRTLSPTPSAE	2	99958000	32428000	71578000	12112000	7670800	13892000	29752000	44030000	40418000
A0A1D5QGW6;F6YH29	ABLIM1	TSGYDDKQERQSLGESPRTLSPTPSAEGYQD	6	375640000	202590000	315910000	0	0	0	242230000	112310000	171410000
A0A1D5QGW6;F6YH29	ABLIM1	GPPSFAAVGPDMRRRSSGREEDDEELLRRRQ	1	626980000	525130000	403440000	199110000	434750000	308250000	105380000	144570000	361650000
A0A1D5QGW6;F6YH29	ABLIM1	PPSFAAVGPDMRRRSSGREEDDEELLRRRQL	2	12286000	66419000	41992000	103470000	66429000	78355000	3708900	29624000	37292000
A0A1D5QGW6		SPVYSRHSYTPTTSRSPQHFHRPDQGINIYR	1	2676800	0	4094700	0	0	0	0	1850200	0
A0A1D5QGW6;F6YH29	ABLIM1	EGYQDVRDRMIHRSTSQGSISSPVYSRHSYT	3	117410000	33055000	104550000	79807000	38458000	36308000	28250000	93558000	42989000
A0A1D5QGW6;F6YH29	ABLIM1	SPINSASYIPSSKTASLPGYGRNGLHRPVST	3	59631000	31500000	41050000	45072000	23409000	20456000	39694000	40913000	36738000
A0A1D5QGW6;F6YH29	ABLIM1	DKQERQSLGESPRTLSPTPSAEGYQDVRDRM	3	0	0	0	45808000	42503000	64299000	0	0	0
A0A1D5QGW6;F6YH29	ABLIM1	IRRTGRSPSLQPTRTSSESIYSRPGSSIPGS;KQSTKTEEKLRPTRTSSESIYSRPGSSIPGS	2	493480000	384090000	0	218710000	292510000	343350000	244990000	287330000	7917800
A0A1D5QGW6;F6YH29	ABLIM1	QSTKTEEKLRPTRTSSESIYSRPGSSIPGSP;RRTGRSPSLQPTRTSSESIYSRPGSSIPGSP	3	0	0	549200000	0	0	0	0	0	0
A0A5F7ZG59	SWT1	LLQTFAEVKTKLEPNSSENTVTKKQEGTSLM	16	19346000	3553600	0	21783000000	30700000000	28046000000	4546500	4186300	0
A0A5F7ZG59	SWT1	LQTFAEVKTKLEPNSSENTVTKKQEGTSLMK	17	19346000	3553600	0	21783000000	30700000000	28046000000	4546500	4186300	0
A0A5F8A1K7	CASC3	RASQDTEDEESGASGSDSGGSPLRGGGSCSG	15	15226000	7985600	18984000	11935000	25159000	29818000	10802000	0	0
A0A5F8A1K7	CASC3	LRGGGSCSGSAGGGGSGSLPSQRGGRIGALH	14	0	0	0	8187800	16529000	18566000	0	0	0
A0A5F8A1K7	CASC3	EEKPDTKGTVTGERQSGDGQESTEPVENKVG	2	34237000	18688000	45579000	0	0	0	6405300	6722800	6381000
A0A5F8A1K7	CASC3	SYRSRRLEQTPVRDPSPEAADVPVLGSPEKE	10	35677000	22869000	25014000	41415000	40747000	30373000	6086900	10678000	20158000
A0A5F8A1K7	CASC3	PDDIKPRRIRKPRYGSPPQRDPNWNGERLNK	3	28158000	14703000	21946000	19377000	9892000	10001000	12017000	8723700	10943000
F6PPD8	RAB43	EEEEEINIYAVTEEESDEEGSQEKGGDDGQQ	23	54495000	48647000	63069000	103580000	100180000	82679000	18969000	24271000	46295000
A0A1D5QH14		SLDRVESVFETLVEDSPEEESTLTKLGNTIS	12	10958000	0	11731000	73094000	27755000	35068000	46038000	32012000	77095000
A0A5F8AUJ3	VAV2	LKYPYKSRERSASRASSRSPVFTPRVIGTAV	2	0	0	0	15804000	0	0	0	20158000	0
A0A5F8AUJ3	VAV2	KYPYKSRERSASRASSRSPVFTPRVIGTAVA	3	27034000	8699500	23131000	0	21553000	17601000	13608000	0	15469000
A0A5F8AUJ3	VAV2	PYKSRERSASRASSRSPVFTPRVIGTAVARY	1	63817000	28837000	54578000	26772000	26820000	51489000	79512000	84505000	15469000
A0A5F8AUJ3	VAV2	NMERQQTDNLLKSHASGTYLIRERPAEAERF	4	0	0	0	0	0	0	3167800	0	0
A0A1D5QH18		SSPINRPSSATNKALSPVTSRTPGVAASAPT	3	4877700	2409200	5426900	0	0	0	0	2753200	4605600
A0A1D5QH18		ESSLDSGISGRKRKASVSLTDDEVDDEEETI	3	9226400	0	14172000	0	0	0	0	10241000	32298000
A0A1D5QH18		SLDSGISGRKRKASVSLTDDEVDDEEETIEE	5	10546000	0	0	0	0	0	0	0	0
A0A1D5QH18		NALAVGEPGTASKPASPIGGPTQEEKTRLLK	3	7891300	5802300	7824700	19096000	19511000	12654000	14058000	16162000	0
A0A1D5QH18		PSSQWPRPKPDGEDTSGEEDADDCPGDRENR	9	0	11333000	0	0	0	0	19008000	0	0
F6TYT5	GORASP1	APLHDALPPGPTLEDSPSLETGSRQSDYMEA	30	19560000	76980000	46517000	98245000	163540000	291870000	85566000	55957000	86810000
F6SRV4	HN1L	PQNIPKRTNPPGGKGSGIFDESTPVQTRQHL	9	11079000	0	13310000	0	0	0	0	0	0
A0A1D5QH68		CVDSITALKAVERADSPSEHGPRKSYSLGSI	3	92791000	88439000	74083000	6766400	13868000	17462000	310240000	337670000	172470000
A0A1D5QH76	CLASP2	ALDNKASLLHSVPTHSSPRSRDYNPYNYSDS	11	0	0	0	0	0	0	0	0	0
A0A1D5QH76	CLASP2	LDNKASLLHSVPTHSSPRSRDYNPYNYSDSI	12	0	0	5460100	0	0	0	0	0	0
A0A1D5QH76	CLASP2	VQSSGGMILSVCKDKSFDDEESVDGNRPSSA	3	14384000	8250100	12378000	9350400	7601200	4515200	2741100	10971000	5546600
F6W6V3	ARFGAP3	RKQAAGNYSLSNVLPSAPDMAQFKQGVRSVA	14	1857000	0	3844200	0	0	0	0	0	0
F6W6V3	ARFGAP3	ISHSVTSDMQTIEQESPIMAKPRKKYNDDSD	18	4406100	0	8055700	0	0	0	0	0	0
F7FXH1	ABCF1	PKPAKPEKNRINKAVSEEQQPVLKGKKGKEE	3	0	0	0	0	0	0	0	6382900	0
F7FXH1	ABCF1	PPKQGKEKARKAEQGSEEEEGEEEEEEGGES	6	76567000	61508000	29448000	35871000	34795000	75883000	11820000	17094000	50600000
F7FXH1	ABCF1	DDGEEKELMERLKKLSVPASDEEDEVPAPKP	3	9228100	4609900	4583800	4111400	7007300	17012000	4349800	8009700	9374000
F7FXH1	ABCF1	EKELMERLKKLSVPASDEEDEVPAPKPRGGK	7	18408000	22764000	7589600	29202000	50202000	40434000	8420000	5653600	24836000
F7H3S6	AK3	TVSSRITTHFQLKHLSSGDLLRDNMLRGTGF	3	15600000	24230000	25214000	54763000	54622000	41457000	14310000	12403000	33576000
A0A5F7Z923	CEP85	EGTSQALREEAQRRDSALQQLRTAVKELSVQ	3	4811200	8678400	0	4233400	14673000	10958000	5167800	4207200	0
A0A1D5RCF2		CSEFGHSDTCWMPGQSSPSRRTKSSALKLST	17	15978000	0	9499200	0	37600000	0	0	0	13491000
A0A1D5RCF2		SEFGHSDTCWMPGQSSPSRRTKSSALKLSTF	18	12366000	6667100	0	0	0	0	3493300	1572100	0
A0A1D5RCF2	PCDH1	YRSNSPLPSIQLQPQSPSASKKHQVVQDLPP	14	0	2000600	0	0	0	0	0	0	0
A0A5F8AU31	EGK_15254;PLEKHG1	STETSSSGHRIVRRASSAGESNTCPPEIGPS	3	0	0	7015400	0	0	0	0	0	0
A0A5F8AU31	EGK_15254;PLEKHG1	TETSSSGHRIVRRASSAGESNTCPPEIGPSD	4	0	0	7015400	0	0	0	0	0	0
A0A5F8AU31	EGK_15254;PLEKHG1	YSQKIKKANQLLKVKSPELEQPPASQHQKSM	3	2446300	0	0	6281200	0	0	3371900	2567800	0
A0A1D5QHM4	USP33	DWQKEKICNKINKVNSEGELDKDRDSISETV	3	29587000	19179000	30755000	11738000	2531300	3455100	0	0	0
A0A1D5QHS0	TECPR1	CFFGDEVRGSGESAPSDTDASSEVERPGPGQ	8	0	0	0	3606700	8809600	8328800	0	0	0
A0A1D5QHS0	TECPR1	GKTWKAIVVARECDRSHSGSSSSLLSAGCFF	1	0	0	0	0	0	0	0	0	0
A0A1D5QHS0	TECPR1	TWKAIVVARECDRSHSGSSSSLLSAGCFFGD	3	0	0	0	0	0	0	0	0	0
A0A1D5QHS0	TECPR1	KAIVVARECDRSHSGSSSSLLSAGCFFGDEV	5	0	0	0	0	0	0	0	0	0
A0A1D5QHS0	TECPR1	AIVVARECDRSHSGSSSSLLSAGCFFGDEVR	6	0	0	0	0	0	0	0	0	0
A0A1D5QHS0	TECPR1	VVARECDRSHSGSSSSLLSAGCFFGDEVRGS	8	0	0	0	0	0	0	0	2558900	0
H9FQ52	CRIP2	ERKASGPPKGPSRASSVTTFTGEPNTCPRCS	3	5881100	0	3679500	0	0	0	0	2200400	0
G7MYI0	ZFP36L1	KAVGTPAGGGFPRRHSVTLPSSKFHQNQLLS	3	74522000	29412000	114570000	0	0	0	41191000	36927000	15455000
G7MYI0	ZFP36L1	PALSSRDSRFRDRSFSEGGERLLPTQKQPGS	3	39032000	13936000	22518000	4105000	0	1524700	0	17014000	0
A0A1D5QHV5	AKAP8L	TADFRTKKKKRKQGGSPDEPDSKATRTDCSD	5	137750000	75939000	300150000	0	0	4416400	119910000	54315000	98674000
A0A1D5QHV5		SCWTFLSLAGARPLGSPDKADPVAQIRTSGR	4	0	882400	0	0	0	0	0	608570	0
A0A1D5QHV5	AKAP8L	DEPDSKATRTDCSDNSDSDNDEGTEGEATEG	7	0	18873000	0	0	0	0	0	0	0
A0A1D5QHV5	AKAP8L	PDSKATRTDCSDNSDSDNDEGTEGEATEGLE	9	15482000	0	19468000	20898000	50329000	47884000	8128300	0	0
F7C500	LOC693974	CLNHPTFQTQRLLDRSPSRSAKRKPYHVESS	5	0	0	0	11601000	21141000	13339000	0	14561000	35657000
A0A1D5QHY2	TJP1	NQLVWVSEGKADGATSDDLDLHDDRLSYLSA	6	20273000	27553000	0	33353000	32710000	45880000	17468000	13216000	17220000
A0A1D5QHY2	TJP1	YQINNISTVPKAIPVSPSAVEEDEDEDGHTV	5	299860000	221440000	68303000	269550000	126790000	132320000	81637000	78772000	121790000
A0A1D5QHY2	TJP1	VQRDERATLLNVPDLSDSIHSANASERDDIS	10	77014000	7815100	61945000	101350000	43966000	44914000	9165900	0	29428000
A0A1D5QHY2	TJP1	RDERATLLNVPDLSDSIHSANASERDDISEI	12	34246000	13382000	28761000	35602000	19046000	12506000	0	10996000	9106100
A0A1D5QHY2	TJP1	RATLLNVPDLSDSIHSANASERDDISEIQSL	15	14575000	5172800	8830100	35602000	28766000	18996000	3458100	16054000	13564000
A0A1D5QHY2	TJP1	LNVPDLSDSIHSANASERDDISEIQSLASDH	19	66748000	0	31332000	0	5472900	0	0	0	0
A0A1D5QHY2	TJP1	NASERDDISEIQSLASDHSGRSHDRPPRRSR	11	16173000	16221000	6382100	99641000	24148000	38014000	0	7042700	18854000
A0A1D5QHY2	TJP1	ERDDISEIQSLASDHSGRSHDRPPRRSRSRS	14	98362000	35611000	108040000	209170000	46408000	62701000	11030000	22000000	51615000
A0A1D5QHY2	TJP1	DISEIQSLASDHSGRSHDRPPRRSRSRSPDQ	17	34941000	12007000	34933000	89877000	15237000	25617000	5115400	11965000	0
A0A1D5QHY2	TJP1	PESAITRSSEPVREDSSGMHHENQTYPPYSP	9	20039000	0	6966200	0	0	0	0	3929900	0
A0A1D5QHY2	TJP1	DSSGMHHENQTYPPYSPQAQPQPIHRIDSPG	17	12875000	11067000	0	0	0	0	0	0	4553900
A0A1D5QHY2	TJP1	SEKIWPRDRSASRERSLSPRSDRRSVASSQP	3	84213000	234410000	59388000	12982000	31066000	20158000	139450000	72056000	344430000
A0A1D5QHY2	TJP1	KIWPRDRSASRERSLSPRSDRRSVASSQPAK	5	84213000	234410000	59388000	12982000	31066000	20158000	139450000	72056000	344430000
A0A1D5QHY2	TJP1	PYSPQAQPQPIHRIDSPGFKPASQQKAEASS	3	1846600	2427600	1586200	0	0	0	0	0	1596000
A0A1D5QHY2	TJP1	LRSRDEERISKPGAVSTPVKHADDHTPKTVE	8	94391000	6984900	62715000	11181000	2868200	5825600	5200700	17502000	0
A0A1D5QHY2	TJP1	WRFRGLRSSKRNLRKSREDLSAQPVQTKFPA	1	291150000	47426000	320850000	126100000	97542000	85858000	87935000	147920000	0
A0A1D5QHY2	TJP1	KKVQIPVSRPDPEPVSDNEEDSYDEEIHDPR	14	284090000	227770000	155190000	162100000	283820000	110560000	53117000	81840000	211030000
A0A1D5QHY2	TJP1	VSRPDPEPVSDNEEDSYDEEIHDPRSGRSGV	21	379670000	224790000	199550000	495990000	332870000	207930000	76983000	57215000	58974000
A0A1D5QHY2	TJP1	NVRLEEPTPAPSTTYSPQADSLRTPSTEAAH	13	7686100	4981200	4482100	0	0	0	0	0	0
A0A1D5QHY2	TJP1	DKQPYPSRPPFDNQHSRDLDSRQHPEESSER	14	12580000	0	10536000	0	0	0	0	0	0
A0A1D5QHY2	TJP1	DEEYYRKQLSYFDRRSFENKPPAHIAASHLS	1	5670800	0	5160700	8646600	0	0	0	0	0
A0A1D5QHY2	TJP1	LNDEVGTPPESAITRSSEPVREDSSGMHHEN	1	0	0	0	0	0	0	0	0	0
A0A1D5QHY2	TJP1	NDEVGTPPESAITRSSEPVREDSSGMHHENQ	2	0	0	0	0	0	0	0	0	0
A0A1D5QHY2	TJP1	SASRERSLSPRSDRRSVASSQPAKPTKVTLV	1	0	0	0	6419000	0	0	0	0	0
A0A1D5QHY7		RQIKPLTQKEPVRADSPVHMEQQSRTELDKQ	3	34714000	15352000	32932000	0	0	9428100	6068400	9760200	12810000
A0A1D5QHY7		LDATQVPSPLPLAQPSTPPVRRLELLPSAES	19	0	0	0	0	0	0	0	0	0
A0A1D5QHY7		STRQGARQLHVLVPQSPPTDLPGLTRDITQD	9	6461500	4672700	5700400	0	0	0	5518300	3339600	3732300
A0A1D5QHY7		STPPVRRLELLPSAESPVRWLEQPESHQRLA	10	15767000	3283000	7727400	0	0	0	2641100	1851600	2095300
A0A1D5RI22	TBC1D22A;EGK_03172	GPGLQQKPRPEAEPPSPPSGDLRLVKSVSES	21	5429300	17647000	13238000	4964600	13290000	26366000	14071000	17566000	0
A0A1D5RI22	TBC1D22A;EGK_03172	PAESASDAAPLQRSQSLPHAATVTLGGTSDP	3	102020000	45729000	76297000	151770000	120930000	128460000	87117000	123860000	149090000
A0A1D5RI22	TBC1D22A;EGK_03172	PPSPPSGDLRLVKSVSESHTSCPAESASDAA	3	73669000	34830000	53772000	50542000	56729000	35433000	59336000	51256000	68945000
A0A1D5QI05	FAM160A2	KFLSLIPRCCRHHAPSPPRPEHASWARGGPS	5	0	0	0	14955000	21209000	18338000	0	0	0
A0A1D5QI05	FAM160A2	PAPRRSDPLVKSRRPSLGELLLRHAHSPTRA	3	0	1851000	7148900	0	0	0	2470400	2516300	0
A0A1D5QI05	FAM160A2	RACRTWSAPYDGERPSPEPSPFGSRTKKRSL	12	0	4206500	6281400	12569000	16749000	15628000	4497700	4745000	4588500
A0A5F8AJ59	POMGNT1	SWGDPVLLKTDVPLSSAEEAECHWADTELNR	7	5209600	4321700	3340400	68925000	92369000	90850000	13010000	0	14682000
A0A1D5QI24		QILTRVNDRVARHFESQSDDACFHEKKQIPC	4	6470100	5586000	0	0	0	0	9245000	0	0
A0A5F8AC82	BNIP2	DDLPKPKTTEVIRKGSIAEYTAAEEKEDGRR	3	23621000	17417000	48085000	15562000	15965000	16698000	21711000	26614000	0
A0A1D5QI68	LOC706392	TDSFLRDAGLQGGAPSPGPGLQGEEERGEGD	10	0	0	0	4422100	0	0	0	0	0
A0A1D5QI68	LOC706392	EREGLGRDHAPSIPTSPFGDSLESSTELRRH	9	0	0	0	0	0	0	0	0	0
A0A1D5QI68	LOC706392	HDDSDRGCGFPVGEHSPHSRVQIGDHSLRLQ	10	4799700	0	0	9340000	0	4463900	0	0	0
A0A1D5QI68	LOC706392	TDSSSDLSDCPSEPLSDEQRLLPAASSDAES	19	0	0	0	7790700	0	8234900	0	0	0
A0A1D5QI68	LOC706392	RSHVLTEQSGVRVLHSPPAVRRVDSITVAGG	4	11688000	3781500	5989200	14395000	3115200	6339700	0	2977000	0
F7H3U6	LUC7L2	AQAQMRAMLDQLMGTSRDGDTTRQRIKFSDD	10	4284600	0	11189000	0	0	0	0	0	0
F7H3U6	LUC7L2	KRRSSKERFRDQDLASCDRDRSSRDRSPRDR	8	2598800	0	0	0	0	0	2133100	8353600	3613900
F7H3U6	LUC7L2	ERFRDQDLASCDRDRSSRDRSPRDRDRKDKK	12	0	0	0	0	0	0	0	52796000	0
H9EQP6	HN1	GGREDLESSGLQRRNSSEASSGDFLDLKGEG	3	76370000	131640000	56721000	78113000	21250000	66623000	27410000	0	29571000
H9EQP6	HN1	GREDLESSGLQRRNSSEASSGDFLDLKGEGD	4	0	0	0	0	0	0	0	65461000	0
F7HN04	PCDH7	YKSSSPLPTVQLHPQSPTAGKKHQAVQDLPP	14	0	3636900	0	0	0	0	0	0	0
A0A1D5QI98	N4BP2	CEDRSTSPRDNEDTISEKEENVLSSSLKHLD	7	0	0	3851300	0	0	0	0	0	0
A0A1D5QI98	N4BP2	DNEDTISEKEENVLSSSLKHLDFIEEKNLDV	16	5592100	0	0	0	0	0	0	3115800	3714800
A0A1D5QI98	N4BP2	KIERIELCAYSCEDRSTSPRDNEDTISEKEE	1	0	0	0	0	0	0	0	0	0
A0A1D5QI98	N4BP2	ERIELCAYSCEDRSTSPRDNEDTISEKEENV	3	4706800	0	6846700	0	9842300	6296700	4635800	4665700	5584500
A0A1D5QI98	N4BP2	KGNSKTDTDSSMERVSPSTCYSENNQEDCDL	2	23831000	0	17596000	0	0	0	0	0	0
A0A1D5QIB8		QEELVDLPKDYLLSGSEDEGDNDGEREHQKL	7	0	0	0	18636000	13142000	3786100	0	0	0
A0A1D5QIB8		QEDPEQLPEPEAHEVSESEGEDRPVAEEEIL	20	193850000	0	112590000	108880000	32336000	0	0	0	59929000
A0A1D5QIB8		DPEQLPEPEAHEVSESEGEDRPVAEEEILLR	22	242780000	0	214320000	41919000	66418000	19848000	38127000	17119000	110010000
A0A1D5QIB8		REFEERRSLRKRSELSQDAEPAGSQETKDSS	6	4608100	0	0	0	0	0	0	0	0
A0A1D5QIB8		QLAKNKELTQKLQVASESEEEEGGTEEKVEE	5	0	0	0	36077000	9775000	0	0	0	0
A0A1D5QIB8		AKNKELTQKLQVASESEEEEGGTEEKVEELL	7	0	0	0	36077000	9775000	0	0	0	0
A0A5F8ABJ2	SSH2	EKLDPLPVACRLPHSSSSENIKGLSHSPGVV	5	0	0	0	0	0	0	0	0	0
A0A5F8ABJ2	SSH2	KLDPLPVACRLPHSSSSENIKGLSHSPGVVK	6	6459100	0	9996400	0	0	0	0	0	0
A0A5F8ABJ2	SSH2	LDPLPVACRLPHSSSSENIKGLSHSPGVVKE	7	0	0	0	0	0	0	0	0	0
A0A5F8ABJ2	SSH2	LLASKQRHNKLWRSHSDSDLSDHHEPICKPG	3	0	6047200	0	38128000	34313000	34994000	0	12766000	0
A0A5F8ABJ2	SSH2	ASKQRHNKLWRSHSDSDLSDHHEPICKPGLE	5	0	0	0	0	0	0	0	0	0
A0A1D5QN39	ERO1L	ISQCGRRDCAVKPCQSDEVPDGIKSASYKYS	10	15951000	14828000	17782000	0	0	0	14551000	20256000	14284000
A0A5F8A8P0	RBM27	NSRDQPGTSAVPNLASVGTRLPPPLPQNLLY	13	5257900000	0	0	954610000	0	1186300000	3885000000	0	6318200000
A0A5F8A8P0	RBM27	EPAEEERDGRKKKYPSPQKTRSESSERRTRE	4	0	0	0	33208000	43590000	54239000	0	0	0
A0A1D5QID7		CRHMIRFLKAIGSGESETPPSTPTTQEPSSS	7	0	0	0	0	0	0	0	0	0
A0A1D5QIF8	YWHAE	AKAAFDDAIAELDTLSEESYKDSTLIMQLLR	14	9103100	10274000	0	68197000	56493000	63424000	12736000	25038000	17356000
A0A1D5QIF8	YWHAE	KNVIGARRASWRIISSIEQKEENKGGEDKLK	4	1934700	0	0	0	0	0	0	7781900	0
A0A1D5QIF8;F7DW30;F6XFG9;F6XLR8;F7HBD4	YWHAE;LOC707194;YWHAB;YWHAG;YWHAH;SFN	AGMDVELTVEERNLLSVAYKNVIGARRASWR;TELNEPLSNEERNLLSVAYKNVVGARRSSWR;TEQGAELSNEERNLLSVAYKNVVGARRSSWR;TEQGAELSNEERNLLSVAYKNVVGGRRSAWR;TEQGHELSNEERNLLSVAYKNVVGARRSSWR	4	5327900	2891400	0	4668500	11775000	2699500	3037400	0	5104100
A0A1D5QIH8	EHBP1L1	AGGQVGPEAPRPPETSPEMRSSRQPGQDTAP	19	0	4134500	0	0	0	0	0	14042000	0
A0A1D5QIH8	EHBP1L1	SVKPSDVGNLDDFAESDEDEAHGPGAPEARA	13	0	11918000	0	21484000	29998000	0	0	17756000	12602000
A0A1D5QII7		FREGHDAFELKEHHTSAYSPPRAGREH____	5	0	0	0	0	0	0	9682400	0	0
A0A1D5QII7		GHDAFELKEHHTSAYSPPRAGREH_______	8	85395000	74403000	76727000	45025000	128000000	0	66678000	37520000	52385000
A0A1D5QII7		QDPERVTLQDYRLPDSDDDEDEETAIQRVLQ	4	14815000	11724000	22555000	15628000	14788000	4299900	8220300	11739000	13743000
A0A1D5QII7		HEVLTRGSSANASKWSPPQNYKKRVAALEAR	2	7572700	6045900	16917000	0	0	0	3538800	18110000	2926000
A0A1D5QII8	MYO9B	KEDITYRLPELDPRGSDEENLDSETSASTES	9	82573000	65560000	75481000	0	0	0	45010000	56697000	0
A0A1D5QII8	MYO9B	TSLALDSRISPPAPGSTPETPEDKSKPCGSP	8	4353400	0	0	0	0	0	0	0	0
A0A1D5QII8	MYO9B	RATGAALTPTEERRISFSTSDVSKLLPSPAK	3	8020400	0	6138100	0	0	0	0	0	3268800
A0A1D5QII8		VGKVSEETEKTLPAGSPRPSQVERPTSLALD	6	0	5157600	4541300	0	0	0	2678000	0	4691800
A0A1D5QII8	MYO9B	KSKPCGSPRVQEKPDSPGGSTQIQRYLDSER	7	170720000	137590000	122280000	0	0	0	59120000	57867000	58566000
A0A1D5QIJ6	SRCAP	GAASTLVPGVSETSASPGSPSVRSMSGPESS	16	3832900	0	2745400	0	0	0	1622500	946300	2566000
A0A1D5QIJ6	SRCAP	SKDEPDTLTLRSDPPSPPSTATSFGGPRPRR	5	3599800	2317600	3556800	0	0	0	0	3646800	0
A0A1D5QIJ6	SRCAP	EPDTLTLRSDPPSPPSTATSFGGPRPRRQPP	8	0	0	0	0	0	0	2307900	0	0
F6ZFY9	SLTM	SEASKPKDGQDAIAQSPEKESKDYEMNANHK	9	97651000	27651000	124930000	15950000	6812300	5428100	10472000	18997000	18992000
F6ZFY9	SLTM	RYEKIHGRSKEKERASLDKKRDKDYRRKEIL	4	0	0	23172000	0	0	0	0	0	29859000
F6ZFY9	SLTM	ESIKKSEEKKRISSKSPGHMVILDQTKGDHC	1	42498000	18541000	32459000	43109000	47103000	54727000	22082000	42142000	49888000
A0A1D5QIN2		____MLPKRRRARVRSPTGDAASSTPPSTRF	3	0	0	0	0	0	0	0	0	0
F6RZP3	EPN1	PARSPGAFDMSGVRGSLAEAVGSPPPAATPT	2	0	0	54261000	0	0	0	0	0	0
F6RZP3	EPN1	FDMSGVRGSLAEAVGSPPPAATPTPTPPTRK	9	49966000	0	0	0	0	0	14675000	10942000	40544000
F6RZP3	EPN1	SAGELELLAGEVPARSPGAFDMSGVRGSLAE	1	9202900	32130000	7597500	99569000	23301000	23159000	7157000	7989400	0
F6RZP3	EPN1	___________MSTSSLRRQMKNIVHNYSEA	4	50067000	18279000	96639000	8908400	6717900	4134300	17516000	8704700	20252000
F6RZP3	EPN1	DEFSDFDRLRTALPTSGSSAGELELLAGEVP	6	14889000	0	505820000	0	0	0	331280000	317080000	15907000
F6RZP3	EPN1	FSDFDRLRTALPTSGSSAGELELLAGEVPAR	8	37377000	138610000	0	0	0	0	0	8690700	15907000
F6RZP3	EPN1	SDFDRLRTALPTSGSSAGELELLAGEVPARS	9	470290000	118090000	257680000	71642000	8055900	57442000	206940000	149820000	283730000
H9YY65	C18H18orf25	VISSMPCLLMELRRDSSESQLASTESDKPTT	3	69159000	0	49329000	16826000	14394000	12228000	0	23524000	81146000
H9YY65	C18H18orf25	ISSMPCLLMELRRDSSESQLASTESDKPTTG	4	0	0	0	7546500	14394000	44852000	0	0	0
H9YY65	C18H18orf25	ELRRDSSESQLASTESDKPTTGRVYESDSSN	13	0	0	0	0	0	0	0	2294000	4749700
A0A1D5QIX4	PER1	AGAGGPGSSAGPPPPSEEAAEPEARLVEVTE	20	0	0	5273000	0	0	0	0	0	0
A0A1D5QIX4	PER1	PSLPALPPSPPRRPDSPLFNSRCSSPLQLNL	4	25578000	39967000	40379000	0	16506000	9950600	10299000	4956800	14250000
F7EW81		__MAEFPSKVSTRTSSPAQGAGASVSALRPD	3	0	8086500	0	0	0	0	0	0	0
A0A1D5QJ24	GIT1	LPSERAEHTPMAPGGSTHRRDRQAFSMYEPG	11	0	0	11627000	0	0	0	0	0	0
A0A1D5QJ24	GIT1	SQEGSRHTSKLSRHGSGADSDYENTQSGDPL	3	3761800	2869100	50463000	46201000	21940000	15225000	1519500	19068000	20905000
A0A1D5QJ24	GIT1	SRHTSKLSRHGSGADSDYENTQSGDPLLGLE	7	46712000	25196000	5071600	13501000	0	4200400	12984000	1967600	2523200
A0A1D5QJ24	GIT1	ILSEAKRRQQGKSLSSPTDNLELSLRSQSDL	4	4614000	5983800	3059300	0	0	0	4586900	6895200	4761400
A0A1D5QJ24	GIT1	SQSDLDDQHDYDSVASDEDTDQEPLRSTGAT	16	24636000	37680000	22171000	36022000	25461000	0	0	17663000	0
A0A1D5QJ37		HPYKHSFRARGSASYSPPRKRSSQDKKMSPS	6	22230000	10546000	7688400	0	0	0	5394200	5864400	0
A0A5F8AAX6		VPPYMIASKEAVREGSPANWKRKEKLPQVTR	3	10955000	6218800	12323000	0	0	0	11574000	10189000	0
F7AIB6	MAP3K3	ADSPSFRKSRMSRAQSFPDNRQEYSDRETQL	3	0	0	9012700	0	0	0	0	6907100	6970900
F7AIB6	MAP3K3	AVQYLDPRGRLRSADSENALSVQERNVPTKS	4	0	0	0	0	0	0	0	0	0
F7AIB6	MAP3K3	NSLSGSCQSLDRSADSPSFRKSRMSRAQSFP	4	9408500	7845900	12547000	4109200	6126700	0	5961300	3800900	5931100
F7AIB6	MAP3K3	PRSRHLSVSSQNPGRSSPPPGYVPERQQHIA	1	34269000	19811000	36997000	26407000	28530000	18694000	0	20260000	0
F7AIB6	MAP3K3	RSRHLSVSSQNPGRSSPPPGYVPERQQHIAR	2	34269000	19811000	36997000	26407000	28530000	18694000	0	20260000	0
A0A1D5QJ68	LOC719596	LGLLGALMAEDGVRGSPPVPSGPPMEEDGLR	2	0	0	4115200	7528200	3526800	2890300	2152100	0	1102800
A0A1D5QJ68	LOC719596	HRGRRRGLAHPKNHLSPQEGGATPQVPSPCC	4	13361000	9741500	12870000	40564000	46203000	32791000	10515000	13134000	8808100
A0A1D5QJ68	LOC719596	NHLSPQEGGATPQVPSPCCRFDSPRGPPPPR	16	8099100	0	0	30081000	22682000	10085000	6688300	7987000	2828500
A0A5F8AT46	DNMBP	CLENSLGVEEQRHETSDHEAEEPDRIISEAP	4	26909000	0	38782000	0	0	0	25156000	0	14742000
A0A5F8AT46	DNMBP	HEAEEPDRIISEAPTSPLGHLTSEYEADRNS	8	16668000	8044600	9138800	12469000	0	0	2577200	7216700	3125400
A0A1D5RHY1	OPA1	VTLSEGPHHVALFKDSSREFDLTKEEDLAAL	2	0	0	0	0	0	0	0	0	0
A0A1D5RHY1	OPA1	TLSEGPHHVALFKDSSREFDLTKEEDLAALR	3	0	0	0	0	0	0	0	4864400	0
A0A1D5QJA8	RALGAPB	VKSEVVLEGKFSNDDSSTYDKPITFLSLKLR	6	0	0	0	0	0	0	0	0	0
A0A1D5QJA8	RALGAPB	KSEVVLEGKFSNDDSSTYDKPITFLSLKLRL	7	0	2650500	0	0	0	0	0	0	0
A0A1D5QJA8	RALGAPB	CLVDAFLGISRPRSDSAPPTPVNRLSMPQSA	3	0	0	6267600	0	0	0	3618100	7154800	0
A0A1D5QJA8	RALGAPB	MGGGENNLKSHSRTNSGISSTSGGSTEPTTP	3	0	0	19338000	0	0	0	0	0	0
A0A1D5QJA8	RALGAPB	GENNLKSHSRTNSGISSTSGGSTEPTTPDSE	6	0	0	0	0	0	0	0	22941000	0
A0A1D5QJA8	RALGAPB	ENNLKSHSRTNSGISSTSGGSTEPTTPDSER	7	0	0	0	0	0	0	0	0	0
A0A5F8ATW2	PTGR2	QISQYNKDVPYPPPLSPAIEAIQKERNITRE	9	0	0	748590	0	0	0	882670	0	0
F7HB82	FUBP1	QPDAKKVAPQNDCNRSVMTEEYKVPDGMVGF	1	3873900	0	2014800	0	0	0	0	0	0
A0A1D5R4B8	FRYL	MDGRINHNSSLARTRSLSSLREKGMYDVQST	3	4778600	0	4441300	0	0	0	5037500	10437000	0
A0A1D5QJG7;F7HU69	ATP2B4	DMTNSDFYSKNQRNESSHGGEFGCTMEELRS	3	15897000	0	17398000	0	0	0	12849000	27082000	0
A0A1D5QJG7;F7HU69	ATP2B4	MTNSDFYSKNQRNESSHGGEFGCTMEELRSL	4	0	0	0	0	0	0	0	4382800	7270600
A0A1D5QJG7;F7E3T7	ATP2B4;ATP2B1	LNRIQTQIRVVKAFRSSLYEGLEKPESRTSI;LNRIQTQIRVVNAFRSSLYEGLEKPESRSSI	1	8647500	4025000	5418700	16234000	12835000	8805000	2824600	0	3946400
A0A1D5QJG7;F7E3T7	ATP2B4;ATP2B1	NRIQTQIRVVKAFRSSLYEGLEKPESRTSIH;NRIQTQIRVVNAFRSSLYEGLEKPESRSSIH	2	8647500	4025000	5418700	16234000	12835000	8805000	2824600	0	3946400
A0A1D5QJG7;F7E3T7	ATP2B4;ATP2B1	KAFRSSLYEGLEKPESRTSIHNFMAHPEFRI;NAFRSSLYEGLEKPESRSSIHNFMTHPEFRI	12	0	0	0	12505000	13398000	18755000	0	0	0
A0A1D5QJG7	ATP2B4	RSSLYEGLEKPESRTSIHNFMAHPEFRIEDS	2	26690000	6189400	21381000	26614000	15929000	19826000	14737000	27424000	6492500
A0A1D5QJJ7		_____________MASAETLTVFLKLLAAGF	2	74833000	0	122490000	16353000	22174000	19482000	134160000	137740000	119930000
F7AF32	TTC1	HLQEDQGEEECFHDCSASFEEEPGADKIENK	23	0	0	0	21844000	0	0	0	0	0
F7AF32	TTC1	QEDQGEEECFHDCSASFEEEPGADKIENKSN	22	0	47048000	0	0	0	0	8106800	21541000	0
F7AF32	TTC1	ASFEEEPGADKIENKSNEDVNSSELDEEYLI	5	33152000	0	0	0	0	0	14853000	0	0
F7GLI4	BUD13	HDSSDTSPPRRACHDSPDPSPPRRPQHNSSG	3	3232100	0	0	0	0	0	0	0	0
F7GLI4	BUD13	DTSPPRRACHDSPDPSPPRRPQHNSSGASPR	7	0	9619700	31398000	18017000	24811000	21421000	5505100	6652000	14954000
F7GLI4	BUD13	LGSSDTQQLRRAHHDSPDLAPTVTHSLPRTK	5	43359000	16552000	24006000	45719000	16291000	22211000	15428000	12697000	10912000
F7GLI4	BUD13	DTSPPRRIRHDSSDTSPPRRACHDSPDPSPP	7	36738000	15155000	8613100	2659800	0	0	5782100	8402000	0
F7GLI4	BUD13	PDSSPKRARHDTPDPSPLRGARHDSDTSPPR	7	78278000	73197000	80328000	69665000	64477000	96368000	19726000	33229000	23115000
F7GLI4	BUD13	TPDSSPRRVRHDTPDSSPKRARHDTPDPSPL	6	313820000	0	415370000	0	0	0	0	0	0
F7GLI4	BUD13	PDSSPRRVRHDTPDSSPKRARHDTPDPSPLR	7	0	270540000	0	0	0	0	0	0	82565000
F7GLI4	BUD13	TLDSSPRRVRHDTPDSSPRRVRHDTPDSSPK	6	220260000	204990000	196130000	5165700	0	0	0	0	171490000
F7GLI4	BUD13	LDSSPRRVRHDTPDSSPRRVRHDTPDSSPKR	7	220260000	0	196130000	0	5949300	19751000	67858000	72034000	171490000
F7GLI4	BUD13	EDLPSHRHFLHDTLDSSPRRVRHDTPDSSPR	9	56584000	18010000	48495000	0	0	0	0	2983800	0
F7GLI4	BUD13	DLPSHRHFLHDTLDSSPRRVRHDTPDSSPRR	10	56584000	18010000	48495000	0	0	0	0	2983800	0
F7GLI4	BUD13	HDSPDPSPPRRARRDSSDISTTRRVHNNSPD	3	70294000	27693000	0	0	0	0	0	0	0
F7GLI4	BUD13	SSLPKNSKYEYDPDLSPPRKKQTKSHFGDKK	8	11887000	12341000	10861000	19404000	19657000	5261000	7850800	4845800	5846800
A0A1D5QJR4		PVPGPSVPPPEELQVSPGPRQQLPPRQLLQS	25	64997000	54455000	44810000	65746000	81649000	51413000	28134000	25786000	57925000
F7GNW5	KPNA6	LATTQKFRKLLSKEPSPPIDEVINTPRVVDR	7	0	0	0	0	0	0	0	0	0
A0A1D5QJT5	HOGA1	PPVIVETARSHQRSSSESYTQSFQSRKPFFS	3	85088000	0	69640000	80818000	115640000	91175000	77130000	184130000	0
A0A1D5QJT5		GGAVRVAAAAAGSGPSPPGSPGHDRERQPLL	11	103500000	132690000	102230000	41283000	57447000	31189000	115660000	142670000	138500000
A0A1D5QJT5		RVAAAAAGSGPSPPGSPGHDRERQPLLDRAR	15	38202000	49133000	40281000	22024000	24967000	13090000	41338000	68832000	0
A0A1D5QKE2	CYB5B	QAGVDASESFEDVGHSSDAREMLKQYYIGDI	30	0	0	0	55436000	50726000	43555000	0	0	0
A0A1D5QKE2	CYB5B	AEASGSDGKGQEVETSVTYYRLEEVAKRNSL	7	0	0	0	61770000	37137000	36331000	0	0	0
A0A1D5QKE2	CYB5B	______________MSGSMATAEASGSDGKG	1	0	0	0	9142200	16273000	9047100	0	0	0
A0A1D5QJW0	SLMAP	KESDLSDTLSPSKEKSSDDTTDAQMDEQDLN	3	0	0	0	14092000	0	0	0	0	0
A0A1D5QJW0	SLMAP	ESDLSDTLSPSKEKSSDDTTDAQMDEQDLNE	4	0	0	0	0	0	0	0	0	0
A0A1D5QJW0	SLMAP	ENQTRAKESDLSDTLSPSKEKSSDDTTDAQM	9	0	8281200	0	0	0	0	0	0	0
A0A1D5QJW0	SLMAP	LRRVLQEKIEVVRKLSEVERSLSNTEDECTH	3	9444400	12055000	23986000	0	0	0	0	0	0
F7GKS8	UTRN	DIENMLKVVEKHLESSDEDEKMDEERAQIEE	5	27166000	16024000	19258000	10551000	19965000	19394000	23097000	9596500	0
F7GKS8	UTRN	KTKEEWVKHTSVSESSWQSLPSLKDSCQREL	8	0	0	0	11109000	0	0	0	0	0
F7GKS8	UTRN	QEPSSVSQTRIAAHPSVQKVVLVSSASDIPV	6	0	0	4623500	0	0	0	0	0	0
F7GKS8	UTRN	DLETTWLNTLEERMKSTEVLPEKTDAVNEAL	3	0	0	0	7419800	0	8641400	0	0	0
F7GKS8	UTRN	IEMARASCSALKSQPSAPDFVQRGFDSFLGR	4	7974500	0	0	0	0	0	7241300	0	0
F7GKS8	UTRN	IICWLTKAEHAMQKRSTAELGENLQELRDLT	1	5276500	0	6974800	0	0	0	2952500	0	3453500
F7GKS8	UTRN	LVSSASDIPVQSHRTSEISIPADLDKTITEL	2	53832000	10258000	50402000	123220000	19060000	32088000	27984000	29876000	24280000
F7GKS8	UTRN	TRIAAHPSVQKVVLVSSASDIPVQSHRTSEI	5	0	0	0	0	0	0	0	0	0
F7GKS8	UTRN	RIAAHPSVQKVVLVSSASDIPVQSHRTSEIS	6	6144000	0	9553400	8962900	0	11939000	0	2881400	0
F7GKS8	UTRN	AAHPSVQKVVLVSSASDIPVQSHRTSEISIP	8	0	0	0	0	0	0	0	0	5723100
A0A1D5R6R2	AS3MT	LIRPIGEKLPISGGCSALELKDIITDPFKLA	8	33761000	2611700	7886500	0	0	0	4732400	9208400	3138900
A0A1D5QK16	TGFB1I1	EGRPLCENHFHARRGSLCATCGLPVTGRCVS	3	72011000	66950000	19306000	97114000	191780000	73396000	115380000	174540000	67720000
A0A1D5QK16	TGFB1I1	SGEQKEDQSEDKKRPSLPSSPSPGLPKPSAT	4	510620000	293250000	234710000	393880000	310850000	154950000	322060000	269060000	436230000
A0A1D5QK16	TGFB1I1	QKEDQSEDKKRPSLPSSPSPGLPKPSATSAT	7	0	1704900	0	0	0	0	0	0	0
A0A1D5QK16	TGFB1I1	KEDQSEDKKRPSLPSSPSPGLPKPSATSATL	8	82390000	35466000	10927000	101010000	34740000	19773000	53188000	42080000	80260000
[truncated: 13,338 more rows]
