# Supplementary material for: Proteomic and phosphoproteomic profiling of SARS‐CoV‐2‐associated liver injury: a report based on rhesus macaques
Source: MedComm (2020). 2023 Aug 26;4(5):e358. doi: 10.1002/mco2.358 (PMC10458660; doi:10.1002/mco2.358)
Supplement: Supplementary file 6 — Supporting Information [file MCO2-4-e358-s001.xlsx]

## Sheet: Sheet1
Supplementary Table S5:Differentially expressed phosphosites in rhesus macaque livers.
catalogue
DV-HC	Differentially expressed phosphosites in liver samples of rhesus macaques between DV and HC group.
DV-OV	Differentially expressed phosphosites in liver samples of rhesus macaques between DV and OV group.

## Sheet: DV-HC
Leading proteins	gene	position	Sequence window	Intensity c1_liver	Intensity c2_liver	Intensity c3_liver	Intensity d1_liver	Intensity d2_liver	Intensity d3_liver
				HC	HC	HC	DV	DV	DV
A0A1D5Q2F4		S127	GYRSVQGDHEMIHSASTKHLRGDGLKDLNET	124170000		132780000	14372000	22003000	30985000
F7HSV9	MDH1	S236	TVQQRGAAVIKARKLSSAMSAAKAICDHVRD	120290000	146680000	102940000	18624000	21646000	50351000
A0A1D5QH10	ASAP1	S658	HVEYEWNLRQEEMDESDDDLDDKPSPIKKER	7810300	7727000	6157100		34301000	42465000
G7NCH3	EHD1	S355	QKIEREHQISPGDFPSLRKMQELLQTQDFSK	3473400	2514600	2305200	6219200	4885100	8602700
F7H9R3	EGK_02772;MICAL3	S1116	EKPKADAPSDPKAVHSPIRSQPVALPEARTP	167710000	121940000	131170000	17948000	11618000	6636400
A0A1D5Q6H4		S903	YVPYRPHPPQLRKVTSPLQSPTKTKPKVEDE	106970000	103360000	152820000	64685000	81107000	139170000
F6WH98	CRELD2	S70	GGNTAWEEKTLSKYESSEIRLLEILEGLCES	6560200	6476100	7499100	54623000	43549000	66013000
F7GCT2	MAP1S	S644	ELPLAANSFPRPRTPSPESRRSPAEGSGRLS	360640000	170680000	442020000	3699200	11273000	7479500
A0A1D5RHP8	HUWE1	S649	LLSPDYLPAMRRRRSSDPLGDTASNLGSAVD		1252100	1110700	10610000	19177000	19007000
A0A1D5QNA4	ATF2	S270	QSLQQPATSTTETPASPAHTTPQTQSTSGRR	32757000	19622000	40700000	24037000	12353000
F7HDS2		S263	EVTLPVRGSPADAEGSPGPSRVRTVPTRKGA	32867000		28435000	10390000		5277400
A0A1D5QE23	TBC1D17	S597	QEILGLAPPTEPHSPSPTASPLPLSPTRAPP	12470000		26795000	87435000		185530000
A0A1D5QEG3	CLUH	S937	SLESKSEDPPGPEAGSEEEGSSASGLAKVKE	3910300		10267000	34047000	26789000	62891000
F7EJF0	SEC23A	S588	TFSLYPQFMFHLRRSSFLQVFNNSPDESSYY		2981200	1933800	12320000	22498000	42340000
F7BMX8	MTHFD1	S804	LALAQAVQRAAQAPSSFQLLYDLKLPVEDKI	1252800	1497000	1403100	6700400	7345500	7653500
F6XPT4	PHRF1	S1119	KKKRRSPPRPRGRECSPTSSLERLHRHKHQR	9237000	25209000	19235000	115350000	154280000	129770000
F6XPT4	PHRF1	S931	EPAESQGLAARVRRPSPPEPWDEEDGASCST	31755000		24285000	195270000		215190000
F6XPT4	PHRF1	S1029	SGTRSESRDRSSRSASPSVGEERPRRQRSKA		41804000	25233000	87602000	239350000	161750000
F6XPT4	PHRF1	S968	RTVTCVTVVQPEAPPSPDMPQAATHRVVELR	11950000	10232000	16372000	60837000	62423000	33928000
F6XPT4	PHRF1	S986	MPQAATHRVVELRPPSRSRSTSSSRGRKKAK	8525500	4547400	7988700	42396000	29836000	41073000
A0A1D5QXU0	EIF4G3	S435	QTEEILDSQNLNSRRSPVPAQIAITVPKTWK	25304000	20602000	29107000	10466000	17923000	7838800
A0A1D5QFC1		S141	LGKVLTPTQVKNRPTSISWDGLDSGKLYTLV	4484600	5665900		1097000000	1082600000	1073300000
A0A1D5QFC1		S102	GLAMPVDLSKWSGPLSLQEVDEQPQHPLHVT	2520100	3064300	4280200	20110000		11800000
F7AFL1	USP14	S457	VLLYGPRRVEIMEEESE______________	76468000	82648000	109030000	199880000	260070000	285860000
F7FRR6	SCRIB	S527	KRLSAESGLSEDSRPSASTVSEAEPEGPSAE	136190000	90519000	203410000	22503000		32318000
F7FRR6	SCRIB	S1150	NPRDPTDEGIFISKVSPTGAAGRDGRLRVGL	49806000	30099000	59724000	4080300	3415600
G7MYI0	ZFP36L1	S92	PALSSRDSRFRDRSFSEGGERLLPTQKQPGS	39032000	13936000	22518000	4105000		1524700
A0A1D5QIB8		S408	DPEQLPEPEAHEVSESEGEDRPVAEEEILLR	242780000		214320000	41919000	66418000	19848000
A0A1D5QJT5		S48	GGAVRVAAAAAGSGPSPPGSPGHDRERQPLL	103500000	132690000	102230000	41283000	57447000	31189000
A0A1D5QJT5		S52	RVAAAAAGSGPSPPGSPGHDRERQPLLDRAR	38202000	49133000	40281000	22024000	24967000	13090000
A0A1D5R8G2	HMHA1	S554	PAKERRAGRGHQVHKSWPLSISDSDSGLDTG		4554000	4954300		6111800	11145000
A0A5F8AFU9	TNS2	S788	PSYCPAYGRVPHSCGSPGEGRGYPSPGAHSP	59706000		36142000		7087300	2556200
F6Z3R0	LOC718031	S403	KASEETLQSLKAMRPSPTQ____________	45824000	22319000	40268000	16110000	14974000	40231000
F7HPC8	LOC710830	S338	REGSSESETSVRRKVSLVLEKMQPLVMISSG	37193000	36500000	17951000	1462900000	1434900000	2775500000
F7HPC8	LOC710830	S258	NHVGSSKQPSQSQSPSPPSGFSRSRQTQDWV	41380000		19034000	62320000	72172000	61066000
F6SLF3	CLMN	S301	FLERFPELEAEDVFDSDKEVPIESTFVRIKE	443250000	490970000	31900000	847480000	759450000	955210000
F6SLF3	CLMN	S704	SPPSSRVSLETLGSHSEEGLDFKPSPPLSKV	12244000	9394700	23965000	16644000	30359000
F6SLF3	CLMN	S713	ETLGSHSEEGLDFKPSPPLSKVSVIPHDLFY	135360000	57904000	143710000	203630000	198740000	190440000
A0A1D5QQT7	SLC4A2	S431	SHPSDEKDFSFPRNISAGSLGSLLGHHHGQG	36974000	29451000	46245000	95588000	88939000	115320000
A0A1D5QRQ6		S671	VTMLNASSQLANRKLSDASDERGEPDLASGS	195300000	178220000	252320000	61107000	62446000	60747000
A0A1D5QWM6	STIP1	S476	DGYQRCMMAQYNRHDSPEDVKRRAMADPEVQ	39239000	22600000	53442000	3377400	2873400	3780000
A0A1D5QXB9		S2195	VLISTADFEGPMPSASPEAESPLASTSKEEK	64518000	31088000	70345000	49252000	65329000	48719000
A0A1D5QXB9		S2200	ADFEGPMPSASPEAESPLASTSKEEKDECAL	51608000	30548000	54763000	72661000	96447000	89477000
A0A1D5QXB9		S2777	ERHMPKRKRKKHYLSSEDELDDNPDVLDSRI	15810000	7572800	13346000	23932000	25025000	17952000
A0A1D5QZ21		S14	__MAGELVDKKDRDASPSKEERKRSRTPDRE	98475000	126520000	119080000	18506000	15264000	20730000
F6VIA6	EPS8L2	S240	GPQVPLSEPGFRRRESQEEEPRAVLAQKIEK	3062400000	5803800000	4295100000	804070000	722320000	1697600000
A0A5F7ZSQ5	GBF1	S1298	LQATARADAPDAGAQSDSELPSYHQNDVSLD	7630400	5117200	7862900	21811000	20343000	34062000
A0A5F8AQU5		S446	EGKKGPSMLEKETPPSPPAKDTPPGVPEKSL	71235000	32158000	61033000	5161600	5101400
A0A5F8A4R3		S296	KDEPQTVPDVPSFGESPPLSPIDMDTQERIK	34733000	48984000	38346000	72721000	77336000	55145000
A0A1D5RA34		S277	TARRHTKATTFKRKGSSDMEAPDTEPFLRQE	164370000	210740000	93608000	27025000	466710000	42566000
A0A5F8AGC0	CGNL1	S202	KPWTCFPKPSNSQPTSPSLDDLAKSGVTAIR	22456000	17748000	46173000	24648000	20272000	9888100
A0A5F8AGC0	CGNL1	S261	GEEAPSTSGRPLTAHSPHAHPETKKTRPDVL	270230000	131580000	183390000	29136000	23449000	18432000
A0A1D5RGQ5	SH3BP2	S416	VLPRPEKPQLPHLQRSPPDGQSFRSFSFEKP	39733000	27333000	27113000	8307300	22239000	11502000
F7GY51	EGK_07405	S214	FASCFYGPFRDAAQSSPAFGDRRCYQLPPGA	6417200		3065000	136470000	278030000	170420000
F7GY51	EGK_07405	S91	LIFGIPSRVPKDERGSAADSEESPAIEAIHL	18367000	18426000	16288000	39871000	63484000	47887000
A0A1D5RIX1		S1318	SSWGGPHFSPEHKELSNSPLRENSFESSLEF	43916000	32505000	39297000	38002000		33640000
A0A1D5RIX1		S1124	ASRSPIRQDRGELSASPTLKSGMSPELSRFQ	938060000	608280000	863520000	692110000	450330000	475600000
A0A1D5RIX1		S1658	KGRGPSPEGSSSTESSPEHPPKSRTARRGSR		41007000	64257000	362160000	1050400000	516570000
A0A1D5RIX1		S1069	SLQLKGQSQTSPDHRSDTSSPEVRQSHSESP	61217000	21782000	71449000	11303000	4928900	6092600
A0A1D5RIX1		S1073	KGQSQTSPDHRSDTSSPEVRQSHSESPSLQS	9298600		21757000	19830000	20944000	12881000
A0A1D5RIX1		S408	PPSEASPTRGRSPPKSPEKLPQSSSSESSPP	25331000	15642000	24503000	22463000	15171000	9695300
A0A1D5RIX1		S1842	RQESSRTSSRRRRGRSRTPPTSRKRSRSRTS	72655000	91823000	104270000	215470000	214260000	320850000
A0A1D5RIX1		S435	SSPPSPQPTKVSRHASSSPESPKPAPAPGSH	4031700	7983100	76981000	89640000	172740000	155140000
A0A1D5RIX1		S437	PPSPQPTKVSRHASSSPESPKPAPAPGSHRE	4031700	2480700		132800000	239660000	208990000
A0A1D5RIX1		S440	PQPTKVSRHASSSPESPKPAPAPGSHREISS	44413000	40233000	181080000	180920000	314820000	179120000
A0A1D5RIX1		S895	ELKSRTPSRHSCSGSSPPRVKSSTPPRQSPS		324770000	749300000	21857000	20345000
A0A1D5RIX1		S1179	SKEKMALLPQEDATASPPRQRDKFSPFPVQD	19255000	14058000	10909000	33710000	21208000	20099000
A0A1D5RIX1		S2123	ALNSSRMSCFSRPSMSPTPLDRCRSPGMLEP	41177000	18773000	59774000	75246000	36049000	61079000
A0A1D5RIX1		S2702	DSRSLSYSPVERRRPSPQPSPRDQQSSSSER	91442000	53054000	51763000	942960000	996100000	796090000
A0A1D5RIX1		S1729	PETRSRTPPRRRRSPSVSSPEPVEKSRSSRR		10256000	14097000	110030000	302540000	205350000
A0A1D5RIX1		S1731	TRSRTPPRRRRSPSVSSPEPVEKSRSSRRRR		15912000	13228000	79900000	221090000	108950000
A0A1D5RIX1		S2067	RRSRSRTPRAARGKRSLTRSPPAIRRRSASG	41290000	44696000	62233000	781800000	1075000000	1046000000
A0A1D5RIX1		S2071	SRTPRAARGKRSLTRSPPAIRRRSASGSSSD	41290000	44696000	62233000	781800000	1075000000	1046000000
A0A1D5RIX1		S952	SPSRVTSRTTPRRSRSVSPCSNVESRLLPRY	11082000	8576300	10019000	40040000	28863000	35476000
A0A1D5RIX1		S954	SRVTSRTTPRRSRSVSPCSNVESRLLPRYSH	289390000	197520000	270080000	175040000	162130000	117490000
A0A1D5RIX1		S1691	PEPKTKSRTPPRRRSSRSSPELTRKARLSRR	35687000	19393000	47082000	172660000	286030000	225850000
A0A1D5RIX1		S1693	PKTKSRTPPRRRSSRSSPELTRKARLSRRSR	35687000		47082000	172660000	286030000	225850000
A0A1D5RIX1		S1694	KTKSRTPPRRRSSRSSPELTRKARLSRRSRS	87523000	49945000	102280000	260420000	363180000	229080000
A0A1D5RIX1		S1382	PSLDMKEQSTRSSRRSSSELSPDAVEKAGMS	57546000	43684000	77516000	175550000	164810000	130040000
A0A1D5RIX1		S2581	SSLPVQPEVALKRVPSPTPAPKEAVREGRPP	129640000	22091000	50064000	874360000	981690000	773370000
A0A1D5RIX1		S1561	DVKPSASPQERSESDSSPDSKPKTRTPLRQR		10528000	46882000	76045000	66704000	62212000
A0A1D5RIX1		S1132	DRGELSASPTLKSGMSPELSRFQSDSSSHPT	186010000	102730000	141630000	17017000	8544200	8306100
A0A1D5RIX1		S1444	DGLPRTPSRRSRSGSSPGLRDGSGTPSRHSL	171960000	94730000	216280000	10781000	14540000	12117000
A0A1D5RIX1		S1539	DQKTVARTPLGQRSRSGSSQELDVKPSASPQ	10312000	42803000	54441000	98114000	141840000	140410000
A0A1D5RIX1		S1541	KTVARTPLGQRSRSGSSQELDVKPSASPQER	10930000	6151400	16626000	71223000	31113000	72704000
A0A1D5RIX1		S2692	SPRKPIDSLRDSRSLSYSPVERRRPSPQPSP	21582000	9670100	17022000	220480000	276910000	241440000
A0A1D5RIX1		S2694	RKPIDSLRDSRSLSYSPVERRRPSPQPSPRD	80227000	32669000	90374000	394850000	473470000	435940000
A0A1D5RIX1		S1499	PEPKALPQTPRPRSRSPSSPELNNKCLTPQR	15080000	9522900	22245000	26185000		24091000
A0A1D5RIX1		S2044	RSRSRTPLLPRKRSRSRSPLAIRRRSRSRTP	33659000	28311000	53850000	2979800000	3885200000	3267200000
A0A1D5RIX1		S2046	RSRTPLLPRKRSRSRSPLAIRRRSRSRTPRA	73096000	63466000	119500000	3206900000	4365600000	3505700000
A0A1D5RIX1		S1497	SSPEPKALPQTPRPRSRSPSSPELNNKCLTP	10627000	18320000	33540000	29870000	42140000	30679000
A0A1D5RIX1		S1972	RSRSRTPPVTRRRSRSRTSPITRRRSRSRTS	11181000	4620100	7533300	566540000	692490000	552470000
A0A1D5RIX1		S1975	SRTPPVTRRRSRSRTSPITRRRSRSRTSPVT	109280000	104270000	169570000	645900000	1108400000	811160000
A0A1D5RIX1		S1984	RSRSRTSPITRRRSRSRTSPVTRRRSRSRTS		16762000	31154000	435910000	551700000	476700000
A0A1D5RIX1		S1987	SRTSPITRRRSRSRTSPVTRRRSRSRTSPVT	390760000	337830000	521390000	516790000	1130800000	833080000
A0A1D5RIX1		S1925	RSRSRASPVSRRRSRSRTPPVTRRRSRSRTP	37900000	43212000	51384000	384560000	784830000	417090000
A0A1D5RIX1		S908	GSSPPRVKSSTPPRQSPSRSSSPQPKVKAVI	66554000	38965000	53495000	29968000	26785000	22988000
A0A1D5RIX1		S2398	PRVPLSAYERVSGRTSPPLLDRARSRTPPSA	619350000	425820000	487050000	788330000	678160000	625690000
A0A1D5RJL3	FKBP3	S100	VKNVKLNEDKPKETKSEETLDEGPPKYTKSV	30317000	9932800	30880000	13377000	7532700
I0FTR0	ARHGAP21	S1504	PSEEPSPPHNSKHNKSPTLSCRFAILKESPR	52424000	38978000	164620000	6676000	15773000	5763800
F7GJ95	EIF4G1	S1128	SRERPSQPEGLRKAASLTEDRDRGRDAVKRE	72177000	29131000	87449000	42174000	15774000	12751000
A0A5F8AR97	AHCTF1	S1490	QEIHVIEQEKLEAQDSGEEARNLSFNELYPS	61986000	57329000	236130000	13782000	15812000	8681100
G7NHW2	C17orf85	S497	STKSDIRQRLGKRPYSPEKAFSSNPVVRREP	215650000	93331000	142410000	51892000	32949000	27324000
A0A5F7ZA46	PRCC	S267	AALQVTKQITQEEDDSDEEVAPENFFSLPEK	18538000		24462000	74285000	64305000	44166000
A0A5F8AHI7		S37	LLAAAGVEFEEIYLKSAEDLDKLRNDGSLMF	71573000	68253000	28962000	3348100		22842000
F7D1Q6	LOC715449	S82	KELVIPLIQNGHRRQSPARPPGPSTDTEALA	52661000	15236000	28749000	268980000	287100000	413500000
F6TDC4	GFPT1	S243	TGKDKKGSCNLSRVDSTTCLFPVEEKAVEYY	54570000	22694000	34499000	926850000	1323400000	717730000
A0A5F7ZAW2	PAFAH1B2	S2	______________MSQGDSNPAAIPHAAED		4129200	8122200	16539000	17418000	18139000
A0A5F7ZDN7	NCOA5	S21	DPYGFGDSRDSRRDRSPIRGSPRREPRDGRN	139670000	131830000	309800000	55006000	72766000
A0A5F7ZDN7	NCOA5	S26	GDSRDSRRDRSPIRGSPRREPRDGRNGRDAR	139670000	131830000	309800000	55006000	72766000
F7HP86	ZBTB20	S280	DYYGQQRVQILERNESEECTEDTDQAEGTES	4783600	8226100	11304000	40419000	57146000	36485000
A0A5F7ZES7	JUP	S182	NQLSKKEASRRALMGSPQLVAAVVRTMQNTS	22311000	8832900	15081000	69024000	104440000	134140000
A0A5F7ZES7	JUP	S665	FRISEDKNPDYRKRVSVELTNSLFKHDPAAW	4379500		7446200	19014000	32821000	36621000
A0A5F8A5V2	KPNA3	S60	LLKKRNVPQEESLEDSDVDADFKAQNVTLEA	37676000		32064000	69516000	47343000	74795000
F7BB11	SORBS3	S465	EPRLRLCDDGPQLPASPRLTAAARSAHHPSS	6258100	3866600	2360900	24800000	16090000	18093000
F7BB11	SORBS3	S498	APRSPADPTDWGGQTSPRRTGFFSTQEPRPQ		10520000	6774500	469540000	514840000	192090000
F7D1C5	CBR1	S149	RVVNISSMMSLRALKSCSPELQQKFRSETIT	24481000	13607000	24618000		15259000	7071600
A0A5F8A1D2	MISP	S543	REVAGAPALRLQKSQSSDLLERERESVLRRE	25544000	6582600	242890000	352680000	3194700	15870000
A0A5F7ZJM1		S247	LKKVEEEQEADEEDVSEEETERKEGTNKDFP	1648100000	1536800000	2043500000	2672800000	4750900000	2931900000
F6TLA3	PTPRA	S180	MLRFKKYKQAGSHSNSFRLSNGRTEDVEPQS	32492000		26467000	7422100	8141300	3949300
F7H1D7	RALGAPA2	S820	VKREHEGITILVRRSSSPAELDLKDDLQQTQ	31968000	57974000	41702000	7876900	43967000	40399000
A0A5F7ZLJ1	DNAJC5	S10	______MADQRQRSLSTSGESLYHVLGLDKN	693780000	843000000	766440000	1035400000	882400000	1141100000
A0A5F7ZTS6	LOC719658	S5596	SGSKGDLKSSKASLGSLEGEAEAEASSPKGK	79950000	40836000	56178000	214860000	103650000	88780000
A0A5F7ZTS6	LOC719658	S5464	ALNLDTSKFAGGLHFSGPKVEGGVKGGHIGL	3571100	2351900		5149900	3631000
A0A5F7ZTS6	LOC719658	S5575	KFNFSKPKGKGGVTGSPEASISGSKGDLKSS	384080000	8565300	123440000	394220000	347170000	163010000
A0A5F7ZTS6	LOC719658	S211	VDVETQSGKTVIRLPSGSGAASPTPGSAVDI	5436700	3029900	38910000	53364000	21607000	23406000
A0A5F7ZTS6	LOC719658	S217	SGKTVIRLPSGSGAASPTPGSAVDIRAGAIS	145260000	71301000	115010000	21589000	14645000	9415500
F7C5M5	TMOD3	S25	EKYKDLDEDELLGNLSETELKQLETVLDDLD	162210000	44212000	120490000	345810000	304180000	296130000
F7H5Q2	CASKIN2	S353	PRVGLSPDSPAGDRNSVGSEGSVGSIRSAGS	45595000	12445000	83117000	8080200		4398300
A0A5F8A0E7	SIN3A	S829	HHFIPDLLFAQRGDLSDVEEEEEEEMDVDEA	15089000	6770400	12102000	117950000	112300000	142190000
F7HN51	ANO6	S249	YKAAFPLHDCKFRRQSEDPSCPNERYLLYRE		14523000	9866900	2974500	12151000
A0A5F8A8M8	GATAD2A	S125	PSPDVIVLSDNEQPSSPRVNGLTTVALKETS	45231000	30136000	32672000	62239000	35565000	58537000
F7GRU3	UBAP2L	S609	QRSTQTRRYPSSISSSPQKDLTQAKNGFSSV	4845600		3836500	5127100	8299300
A0A5F8AC93	SNX2	S185	LSMFSKSEFSVKRRFSDFLGLHSKLASKYLH	30248000	23675000	47158000	90498000	167830000	115440000
F7FFI7	ATXN2L	S341	EEKHSAVQRQGSGRESPSLASREGKYIPLPQ	177440000	34860000	267600000	67744000	36432000	61184000
F7GNF6	THRAP3	S248	ASRASAVSELSPRERSPALKSPLQSVVVRRR	2468900000	1309500000	2878000000	282310000	170950000	206990000
F7GNF6	THRAP3	S672	YLKRGTEQEAAKNKKSPEIHRRIDISPSTFR	238020000	163360000	290900000	22363000	10067000	10791000
F7GNF6	THRAP3	S622	FRSIFQHIQSAQSQRSPSELFAQHIVTIVHH	15932000	11943000	27290000	54229000	96102000	56436000
F7GNF6	THRAP3	S624	SIFQHIQSAQSQRSPSELFAQHIVTIVHHVK	11578000	834830	15523000	72820000	118530000	77683000
F7GNF6	THRAP3	S535	NFRVTAYKAVQEKSSSPPPRKTSESRDKLGV	102190000	88625000	161240000	8291300	5225600	4922600
A0A5F8AEW7	UBAC1	S62	IQDQDVLLLIKKRAPSPLPKMAEVSAEEKKK	42540000	45738000	43826000	6821100	4506400	4799800
A0A5F8AEW7	UBAC1	S296	QQNAACEWLLGDRKPSPEELDKGIDPDSPLF	4000200	4973200	4834700	4985700	4781900	2920100
A0A5F8AH47	PRPSAP1	S239	GEAQCTELDMDDGRHSPPMVKNATVHPGLEL	30791000	19805000	17920000	15431000	35142000	30762000
A0A5F8AMM1	BAZ2A	S1698	EGDGRRRRVLLRGRESPAAGPQYSEEGQSPS	26116000	17074000	33762000	4698100	8185800	8459700
A0A5F8AMM8		S429	ELRALEEGDGSVSGSSPRSDISQPASQDGMR	25561000	9694600	19960000	72068000	87941000	79315000
F6PXX8	SLK	S572	DVAQKADEESAEDTQSNDGKEVVEVGQKLID	217150000	163870000	317110000	77206000	123740000	76866000
A0A5F8ARZ4		S231	YPITLFVEKERDKEVSDDEAEEKEDKEEEKE	1124900000	962260000	1352900000	201580000	164080000	117740000
A0A5F8ARZ4		S454	YEQFSKNIKLGIHEDSQNRKKLSELLRYYTS	15019000	11667000	21366000	4122300	5185200	10239000
F7HNU4		S315	FGPVWYVPDKKKAPASPPPPPPPLRSDSFAA	15115000	9163200	8864200	14785000	19295000	15477000
A0A5F8ATW1	FAM83H	S906	EPKGSPTSAYPERKGSPTPGFSTRRGSPTTG	650250000	361330000	1038600000	150680000	180540000	156630000
A0A5F8ATW1	FAM83H	S547	LDYVPSSASREVRHGSDPAFGPGPRGLEPSG	15086000	4778400			78620000	113550000
A0A5K1VU42		S194	RGRGYFEHREDRRGRSPQPPAEEDEDDFDDT	210640000	114790000	174550000	631040000	709330000	908410000
A0N066		S68	CIYRSPEKKATEDEGSEQKIPEATNRRVWEL	17791000	27875000	29120000	173240000	81261000	75165000
F6PUU7	GNAS	S352	AKYFIRDEFLRISTASGDGRHYCYPHFTCAV	38353000	12835000	43661000	5612700	11213000	4941300
F6QE39	HNRNPA2B1	S90	DGRVVEPKRAVAREESGKPGAHVTVKKLFVG		4646200	31425000	4346600	9634000	11791000
F6QHH2	CTNND1	S230	RHYEDGYPGGSDNYGSLSRVTRIEERYRPSM	28151000		94244000	25984000	27280000	14438000
F6QLC1		S8310	LESAVSRALPSEDEESQDDKDFYLRGAVGLS	2341000	3786800	11371000	19234000	21006000	20424000
F6RJC0		S537	GEEGALEKPSLEPRKSLGEEGLNRGPYALGP	83003000	46703000	63351000	15503000	8969500	6890700
F6SA57	SCLY	S129	FHANQTSKGHAGGHHSPVEGAKPHFITSLVE	1860500000	1229700000	2238500000	5529800	57979	2588800
F6SIE9	BLMH	S58	RATVQRAQHVFQHAVSQEGKPVTNQKSSGRC	11341000	14396000	11800000	11038000	20909000	24130000
F6SJ00	MIA3	S1607	NELYQQKEMALQKKLSQEEYERQEREHRLSA	131430000	136340000	173100000	19273000	19250000	15142000
F6SJ00	MIA3	S1746	QNGSFGPSPVSGGECSPPLTVEPPVRPLSAT	3724700		5676400	32744000		62526000
F6SL33	NCF1	S348	QQRRRQARPGPQSPGSPLEEEPQTQRSKPQP	7444900	18704000	22255000	19833000	15090000	11058000
F6TQ14	CA2	S151	QPDGLAVLGIFLKVGSAKPGLQKVVDVLDSI	4703200		4306800	5202500	4707400
F7FPB6	SEC63	S548	EAAVKEDEEEVSDKGSDSEEEETNRDSQSEK		11305000	38100000	19737000	34274000
F6V3H6	MAGI1	S1358	NTLERREKHEKRRDVSPERRRERSPTRRRDG	128450000		90370000	8122200	13273000	9991900
F6V5Q1	RBM15	S630	SDRPRKRHCAPSPDRSPELSSSRDRYNSDND	30912000	19579000	36019000	2842700	8154200	7452500
F6V5Q1	RBM15	S213	DRPLKIEAVYVSRRRSRSPLDKDTYPPSASV	30810000	38375000	68013000	589170000	585670000	468050000
F6V5Q1	RBM15	S215	PLKIEAVYVSRRRSRSPLDKDTYPPSASVVG	30810000	38375000	38142000	468820000	426080000	468050000
F6V5Q1	RBM15	S697	ERDRKHRTTAPTEGKSPLKKEDRSDGSAPST	17529000	11360000	17233000	25577000	25723000	26257000
F6V6M4	EIF3F	S262	DTERIGVDLIMKTCFSPNRVIGLSSDLQQVG	21796000	16688000	21172000	7987300	12446000	10998000
F6VG67	ENGASE	S57	KDDEEETVFREVVSFSPDPLPVRYYDKDTTK	5964900	2218800		16492000	33602000	42947000
F7FGX1	MAP1A	S900	GLDYVPSAGTISPTSSLEEDKGFKSPPCEDF	23411000	21868000	39768000	34130000	46184000	16403000
F6W574	INF2	S351	EVVERLLSVKGRPRPSPLVKAHKSVQANLGQ	7960200	4646500	10178000		6654500	4487600
F6W890	LMNA	S404	LSPSPTSQRSRGRASSHSSQTQGGGSVTKKR	1513600000	852380000	1154100000	27444000	18962000	24007000
F6W890	LMNA	S428	GSVTKKRKLESESRSSFSQHARTSGRVAVEE	157560000	149600000	81631000	10601000	13432000	3643500
F6W8H1	SNX3	S72	LPIFKLKESTVRRRYSDFEWLRSELERESKV	5815600	2830400	4323000	141310000	186090000	79183000
F6W8M4	SPTBN2	S1255	SEGNIHADKIREKADSIERRHRKNQDAAQQF	295500000	107370000	227710000	20949000	15563000	28502000
F6WBJ9	ALKBH5	S64	EPYPVSGAKRKYQEDSDPERSDYEEQQLQKE	65039000	48389000	50029000	95416000	134450000	152540000
F6WDG6	DSP	S22	SHPRINTLGRMTRAESGPDLRYEMTSGGGGT	629630000	438810000	932890000	444920000	609840000	603450000
F6WHN3	SEC16B	S935	SKPTKNASPSGEEDSSDSPDCERETPRASSP	7587000		18468000	4310700	16677000	7568700
F6WHT9	NAGK	S76	GVDPLVPLRSLGLSLSGGDQEDAGRILIEEL	221540000	182600000	208600000	462580000	293360000	270110000
F6WIQ0	LOC705771	S7	_________MAPKRQSPLLPQKKKPRPPPAL	584730000	200470000	488190000	139390000	335660000	191620000
F6WRS6	AHSG	S127	GKFSVEYAKCDSSPDSAEDVRKVCRDCPLLA	3076900000	4029500000	3528100000	2067700000	717360000	438250000
F7HCH4	FNDC3A	S147	KKLKDRQGTQKDKMSSPPSSPQKCPSPINEH	182420000	98688000	188840000	13126000	32036000	35484000
F7HCH4	FNDC3A	S151	DRQGTQKDKMSSPPSSPQKCPSPINEHNGLI	25779000	18781000	25123000	9990400	21256000	13037000
F6XTF7	HSPB1	S199	TFESRAQLGGPEAAKSDETAAK_________	51506000	47244000	74766000	18909000	17649000	17481000
F6XTF7	HSPB1	S65	SWPGYVRPLPPAAIESPAVAAPAYSRALSRQ	70211000	90469000	74408000	42266000	9736700	5360000
F6Y3V7	ADH1C	S23	IKCKAAVLWEVKKPFSIEDVEVAPPKAYEVR	30313000	22885000	24933000	130090000	125210000	165910000
F6Y772	LOC693607	S1615	DEEVDTTMRWKLLPHSDEP____________	2925900	3971400	3040700	19243000	16828000	25111000
F6Y9B8	PKP2	S135	EGRWGRGTAQYSSQKSVEERSLRHPLRRLEI	11863000		18124000	4675600	2003500	3472800
F6Y9B8	PKP2	S154	RSLRHPLRRLEISPDSSPERAHYTHSDYQYS	6641500	8288400	13823000	94712000	97997000	85017000
F6Y9B8	PKP2	S294	PLTQNRASRSSWHQSSFHSTRTLREAGPSVA	23844000	8032500	32236000	232570000	434030000	221240000
F6YH55	TJP3	S328	PPRHAQQSPEASQTDSPVESPRLRRESSVDS	42794000	14310000	49558000	122740000	288800000	356020000
F6YH55	TJP3	S204	VQMKPVKSVLVKRRDSEEFGVKLGSQIFIKH	196440000	137350000	243930000	37429000	83087000	82747000
F6YRM9	SRSF5	S250	VPEKSQKRGSSSRSKSPASVDRQRSRSRSRS	22241000	14358000	24689000	13138000	29866000	9883400
F6YRM9	SRSF5	S233	RSRSRSRSKSRSVSRSPVPEKSQKRGSSSRS	8755100		18459000	182320000	351630000	194760000
F6YUX3	BBOX1	S351	DVITFDNWRLLHGRRSYEAGTEISRHLEGAY	28276000	10028000	19238000	6520100	5775400	13051000
F6Z1X9	H1FX	S31	GMAKKVTKAGGSAALSPSKKRKNSKKKNQPG	19744000	11509000	16893000	18915000	28350000	10984000
F6Z232	SLC16A2	S8	________MALQSQASEEAKGPWQEADQERP	7631500	7866200		12284000		4091900
F6Z7G4	CREB1	S257	TAPTSTIAPGVVMASSPALPTQPAEEAARKR	42749000	12712000	28835000	37095000	25367000	22560000
F6ZFN1	YBX1	S165	RRRGPPRNYQQNYQNSESGEKNEGSESAPEG	8768700	6836600	9030500	12571000	6463900	2226000
F6ZI22	HNRNPM	S701	MENGKSKGCGVVKFESPEVAERACRMMNGMK	18884000	10358000	12430000	43048000		34746000
F6ZI22	HNRNPM	S452	MGLVMDRMGSVERMGSGIERMGPLGLDHMAS	11173000		20341000	2658200	2837900
F6ZS61	CHD4	S1511	WSMPELAEVEENKKMSQPGSPSPKTPTPSTP	55457000	48093000	108100000	25195000	16488000	21559000
F6ZS61	CHD4	S1515	ELAEVEENKKMSQPGSPSPKTPTPSTPGDTQ	105730000	97190000	211620000	23380000	17721000	15982000
F6ZTV4	RPRD1B;TGM2	S134	GEFIQQLKLSMEDSKSPPPKATEEKKSLKRT	28996000	15362000	29847000	78803000	69392000	124530000
F6ZTV4	RPRD1B;TGM2	S166	QQIQEEEDDDYPGSYSPQDPSAGPLLTEELI	253320000	221690000	355230000	521030000	543870000	811950000
F6ZVE3	NUCB1	S369	LAAREAELNAKAQRLSQETEALGRSQGRLEA	6487300000	2637400000	5490400000	2092800000	2705500000	2156100000
F6ZZ64	CALU	S69	GAEEAKTFDQLTPEESKERLGKIVSKIDGDK	127140000	151170000	19249000	343780000	352940000	204550000
F6ZZ64	CALU	S44	HHEPQLSDKVHNDAQSFDYDHDAFLGAEEAK	37606000	34196000	48640000	13267000	14606000	13520000
F7A8Z5	LCP1	S257	LSRNEALIALLREGESLEDLMKLSPEELLLR	17692000	13294000	20615000	26831000	28019000	18294000
F7AMK8	RBBP6	S738	RSRSPPYRRYHSRSRSPQAFRGQSPNKRNVP	51037000	13685000	21727000	65185000	65498000	41787000
F7ANH2	PTPN23	S1119	PCLRRGAAAADLLSSSPESQHGSTQPPGGGQ	31746000		32093000		88923000	105530000
F7AZ79	LOC715963	S7	_________MGTERESPEPDCQKQFQAAVSV	103320000	88199000	119480000	13028000	20835000	28757000
F7B7M4	RREB1	S175	PSPLKRRRLSSKRKLSHDAESEREDPAPAKK	285140000	117460000	266620000	13473000	48301000	26489000
F7BGN5	LOC706686	S96	LEQTQKSKPVFSESLSD______________	69259000	58881000	58445000	115910000	170790000	165890000
F7BLE8	SDPR	S241	SRAEKIKRSSLKKVDSLKKAFSRQNIEKKMN	501970000	308680000	535860000	13967000	3860000	6662200
F7C3L9	APTX	S118	EAKNPGLETHRKRKRSGDSDSIERDAAHEAE	104430000	31698000	33166000	2222400	2699800	2951000
F7C3L9	APTX	S121	NPGLETHRKRKRSGDSDSIERDAAHEAEPGT	28070000	31698000	33166000	2222400	2699800	2951000
F7C3R1	HSPA5	S354	MKPVQKVLEDSDLKKSDIDEIVLVGGSTRIP		5604900	6640100	20491000	23410000	24629000
F7C728	AIFM1	S515	TVGVFAKATAQDNPRSATEQSGTGIRSESET	29617000	30372000	48638000	8885500	13887000
F7C728	AIFM1	S520	AKATAQDNPRSATEQSGTGIRSESETESEAS	10223000	9940700	11028000	4149100	2613200	5717000
F7C7P9		S197	GVALAKELIFTGRRLSGTEAHALGLVNHAVA	44924000	34611000	92509000	98169000	127990000	569200000
F7CGX1	ADD2	S532	SQLLASVIAEKSRSPSTESQLMSKGDEDTKD	7705900	6952400		79243000	31058000	35567000
F7D1Y9	RIC8A	S435	AARGLMAGGRPEGQYSEDEDTDTDEYKEAKA	118270000	93106000	137390000	482210000	335730000	384460000
F7D413	INTS3	S502	RAMLREKFPEFCSSPSPPVEVKIEEPVSMEM	47779000	22506000	47801000	66982000	82136000	97939000
F7DHR2	SRPRB	S112	TDSSAVYRVNNNRGNSLTLIDLPGHESLRLQ		3476800	1994500	35255000	77417000	115720000
F7DM84	SEC16A	S1327	EKRDNNWRYDPRFTGSFDDDPDPHRDPYGEE	96940000	66829000	216080000	862520000	440080000	249600000
F7DM84	SEC16A	S1368	SARSLHSAHSLASRRSSLSSHSHQSQIYRSH	12825000	32273000	15835000	161640000	66667000	126340000
F7DM84	SEC16A	S1369	ARSLHSAHSLASRRSSLSSHSHQSQIYRSHN	47658000	54008000	137500000	285490000	196720000	318020000
F7DM84	SEC16A	S1371	SLHSAHSLASRRSSLSSHSHQSQIYRSHNVA	12462000	11046000	23741000	94492000	50465000	29446000
F7DM84	SEC16A	S1372	LHSAHSLASRRSSLSSHSHQSQIYRSHNVAA	6685900	8028400		62914000	50089000	25424000
F7DM84	SEC16A	S1362	SVHSEHSARSLHSAHSLASRRSSLSSHSHQS	49965000	24296000	73542000	9225500	11760000
F7E0V3	SSRP1	S444	GLKEGMNPSYDEYADSDEDQHDAYLERMKEE	49270000	22061000	33130000	31236000	69048000	43075000
F7E0V9	TNKS1BP1	S178	EILAKMEQPRKEVPASPDRLWGSRLTFNHDG	325200000	314380000	408710000	46105000	55068000	22410000
F7E0V9	TNKS1BP1	S221	TAPRDEDGSTLSKGRSQEEPVKPAAECQEEH	135800000	122200000	120860000	9584100	9648600	4707000
F7E0V9	TNKS1BP1	S353	APSAALPEEGSRHTPSPGLPAEGAPEAPRPS	313190000	203350000	343860000	625690000	419690000	324860000
F7E0V9	TNKS1BP1	S368	SPGLPAEGAPEAPRPSSPPPEVSEPHSLDQP	789470000	668920000	698370000	970900000	1552800000	809350000
F7E0V9	TNKS1BP1	S838	QDRVVGKPAQLGTQRSQEADVQDWEFRKRDS	568800000	307020000	321880000	660020000	698890000	471430000
F7E0V9	TNKS1BP1	S1140	QFGIIGNDRVSGAGFSPSSKMGGGHFVPPGK	11768000		10953000	13637000	11330000
F7E663	KANK2	S323	ARQADPQPQAWPPPDSPVRVDTVRVVEGPRE	33532000	51271000	42615000	84942000	99040000	75943000
F7E663	KANK2	S428	DGTAGLPQVTAESSSSPPGSKVASLTQPEKT	15134000	13119000	11403000	18035000	30801000	39607000
F7EBC6	LBR	S86	SPSRRRGSRSRSRSRSPGRPPKSARRSASAS	625730000	935460000	420920000	25277000	44803000	45905000
F7EEZ1	PLA2G4A	S437	ENITTKHIVSNDSSDSDDESHEPKGTENEDA		4394800	7284000	151890000	210200000	262210000
F7EQC5	CDK13	S325	YRRRRSLSPLGGRDDSPVSHRASQSLRSRKS	43469000	44440000	44875000	204770000	199110000	236770000
F7EQC5	CDK13	S439	SRHRLSRSRSRHSSISPSTLTLKSSLAAELN	9494100	7900600	3563000	94902000	64504000	62203000
F7EQC5	CDK13	S315	YREDKTEPKAYRRRRSLSPLGGRDDSPVSHR	2001400	3428400	2182000	81419000	60374000	62349000
F7EQC5	CDK13	S317	EDKTEPKAYRRRRSLSPLGGRDDSPVSHRAS	29005000	30285000	33174000	168340000	152640000	187020000
F7EQC5	CDK13	S397	VSPSPYSSSSWRRSRSPYSPVLRRSGKSRSR	9302900	3727900	7237200	32194000	29764000	32441000
F7F0Z0	MAP1B	S970	EEDGEEHICVSASKHSPTEYEESAKAEADAY	18479000	25250000	19969000	44753000	39659000	13983000
F7F0Z0	MAP1B	S1016	EEDMDEAIEKGEAEQSEEEADEEDKAEDARE	50595000	71040000	41848000	95085000	73846000	30188000
F7F0Z0	MAP1B	S891	YVIQKETEVTKGPAESPDEGITTTEGEGECE	55253000	69888000	53130000	99065000	91548000	63458000
F7F0Z0	MAP1B	S832	TGPAKELEAERSLMSSPEDLTKDFEELKAEE	54762000	35579000	44936000	52185000	52102000	26344000
F7F0Z0	MAP1B	S1339	SQSVTGSAGHTPYYQSPTDEKSSHLPTEVIE	119930000	99036000	82960000	118970000	85335000	56036000
F7F2G6		S1457	GLGRAPSPAPRPVPGSPARDAAAGGSGDGLS	192500000	118910000	286150000	25393000	35111000	22598000
F7F2L7	FTHL17	S114	NAMECALHLEKNVNQSLLELHKLATDKNDPH	100180000		96920000	58117000	118990000	84423000
F7FS44	SPTBN1	S1044	DVWEEMKTTLKNREASLGEASKLQQFLRDLD	26565000	19670000	27887000	8646500	3146600	4057000
F7FS44	SPTBN1	S2089	VRRQQEEEERKRRPPSPEPSTKVSEEAESQQ	6316300000	9123000000	12760000000	2825300000	1826800000	2821500000
F7FS44	SPTBN1	S2097	ERKRRPPSPEPSTKVSEEAESQQQWDTAKGE	36595000	41251000	53265000	156440000	88632000	147110000
F7FS54	GOLGB1	S2183	RDRVIDEAKKWERKFSDAIQTKEEEIRLKEE	64428000	69567000	38459000	129830000	225420000	226900000
F7FS54	GOLGB1	S1533	LITEMDRSLLENQSLSGSCESLKLALEGLTE	46329000	48147000	27280000		289800000	381100000
F7FS54	GOLGB1	S1535	TEMDRSLLENQSLSGSCESLKLALEGLTEDK	46329000	48147000	27280000		289800000	381100000
F7FS54	GOLGB1	S1538	DRSLLENQSLSGSCESLKLALEGLTEDKEKL	46329000	48147000	27280000		289800000	381100000
F7FTD2	GYS2	S11	_____MLRGRSLSVTSLSGLPRWEVKELPVE	450720000	355500000	267040000	316000000	799380000	136860000
F7FTD2	GYS2	S656	SVPPSPSGSQASSPQSSDVEDEVEDERYDEE	13804000	23444000	17837000		50531000	36432000
F7FTD2	GYS2	S439	DLTIMKRAIFSTQRQSLPPVTTHNMIDDSTD		10636000	12392000	14351000	53059000	31422000
F7FX41	EGK_07439	S187	ERIEEVTKKGNEAVASRDLSENNDQRQQLQA	25460000	23477000	86685000	30178000	153990000	47180000
F7FYA8	ZNF281	S74	HHHHYGGLFAGAEERSPGLGGGEGGSHGVIQ	18556000	9869400	28134000		31866000	14079000
F7G010	NUP160	S1153	IVQPASGAVYDRPGASPKRNHDGECTAAPTN	53489000	43643000	45017000	203460000	494640000	314500000
F7G101	KLC4	S519	TKVAELLGESDGRRTSQEGPGDSVKFEGGED	881780000	519390000	712280000	125310000	185160000
F7G588	NDUFV3	S160	GRKVTSPSSSSSSSSSDSESDDEADVSEVTP	45223000	28518000		92395000	72231000	80986000
F7G588	NDUFV3	S164	TSPSSSSSSSSSDSESDDEADVSEVTPRVVS	75287000	28518000	7061900	135070000	160130000	173550000
F7G9W9	TRIM28	S19	SAAAASAAAASAASGSPGPGESSAGGEKRST	2279800		4590600	8416700	7427000	5581500
F7GA16	GOLGA3	S991	RKAITEQKQKMRRLGSDLTSAQKEMKTKHKA	34711000		36875000	12618000		10003000
F7GIV7	PGD	S129	RDLKAKGILFVGSGVSGGEEGARYGPSLMPG	5189000	3516600	6840100	10018000	11980000	25301000
F7GK28	PRRC2A	S806	GDVFTATPTDPRPLTSPLRQAADEDDKGMRS	15272000	6706100	3323300	6984300		3105600
F7GNE4	CTNNB1	S675	FRMSEDKPQDYKKRLSVELTSSLFRTEPMAW	17535000	12388000	59777000	426610000	429360000	318520000
F7GVL3	ABCC2	S844	DEIVVLGNGTIIEKGSYSALLAQKGEFAKNL	15297000	18703000	16484000	32829000	50898000	67658000
F7GVP7	GPX1	S29	FSARPLAGGEPVSLGSLRGKVLLIENVASLG	6692500	2852900	3222100	44082000	63210000	65826000
F7GWF5	DSG2	S700	GGMAKEATMKGSSSASFAKGQHEMSEMDGRW	41560000	16530000	42771000	7906300	5553100	2971400
F7GWF5	DSG2	S677	EDKVVPSFLPVDQGESLGGRNGVGGMAKEAT	10011000	8020000	10299000	42689000	36165000	25950000
F7GXE0		S127	EFDSKGSRLLESSLSSSEGEEPVEYKSLQWF	7119700		6891600	29148000	33497000	44130000
F7H197	HAL	S635	IEKYRMEHIPESRPLSPTAFSLKFLHKKSTK	553150000	525580000	848030000	197060000	107620000	1063900000
I0FQC9	ADNP	S954	TIHLTEEPTKLMHNASDSEVDQDDVVEWKDG	39309000	28308000	23482000	23611000	13892000	12670000
F7H5B9	SLC4A1	S347	LVPVQRELLRRRYQPSPAKPDSSFYKGLDLN	45398000	88848000	30851000	290900000	337610000	206670000
F7H672	RCC1	S11	_____MSPKRIAKRRSPPADAIPKSKKVKDA	3156800000	2893200000	2250800000	639290000	1982500000	1277000000
F7H9E7	SNTB1	S390	PLLATRLVHSGPGKGSPQAGVDLSFATRTGT	29082000	23144000	21325000	96117000	123640000	135700000
F7HAK5	PRKAR2A	S78	PPEPGPDRVADAKGDSESEEDEDLEVPIPSR	605730000	287060000	569330000	1623500000	2040700000	2360300000
F7HAK5	PRKAR2A	S80	EPGPDRVADAKGDSESEEDEDLEVPIPSRFN	568530000	288150000	523540000	1566100000	1865000000	2346000000
F7HAK5	PRKAR2A	S58	ARAPASVLPAATPRQSPGHPPPEPGPDRVAD	35172000	39211000	75441000	4657100		9385300
F7HBF2	PHF2	S900	EDNPIFKSRSKKRKGSDDAPYSPTARVGPSV	59959000	60830000	42450000	4436100	10501000	3542000
F7HCW0	PLIN5	S278	LWGEWGQCNPKTRRRSQAELETLVLSRSLTQ	70616000	151040000	255870000	294990000	614130000	1203300000
F7HE98	EIF3G	S42	TSELLKGIPLATGDTSPEPELLPGAPLPPPK	640590000	15820000	515440000		1229500000	1854100000
F7HE98	EIF3G	S11	_____MPTGDFDSKPSWADQVEEEGEDDKCV		5967900	5559300	57842000	79287000	71130000
F7HFK5	PPIB	S189	EGMEVVRKVESTKTDSRDKPLKDVIIADCGK	75042000	44787000	64361000	11105000	8247100	34852000
F7HJH6	COG3	S533	VHLEEGESNSLTKSGSTESLNPRPQTTISPA	71227000	45209000	128660000		16100000	24352000
F7HN46	DAK	S511	LDSLWAAGQELQAWKSPGADLLQVLTKAVKS	25125000	8883700	23222000	29241000	32681000	40595000
F7HN46	DAK	S383	GSASKRMALVLERVCSTLLGLEEHLNALDRA	3264400		4315100	9590700	9958900	16731000
F7HP33	SIGLEC1	S1679	TWRRRRVYKQSMGENSVEMTFQKETTQLIDP	2798000	4609600	2844800	48177000	45586000	32359000
F7HRC7	ALDOB	S132	AGTNKETTIQGLDGLSERCAQYKKDGVDFGK	5117200	3355600	3767400	13938000	15027000	16386000
F7HRC7	ALDOB	S36	HSIVANGKGILAADESVGTMGNRLQRIKVEN	85262000	80275000	29644000	290350000	307980000	430380000
F7HRU2	EIF2B5	S544	SEQSMDSEEPDSRGGSPQMDDIKVFQNEVLG	52664000		86815000	18411000	15219000	19080000
F7HTL3	CCDC86	S113	LHLESPQRQPESRPESPRCQPKSSEEASKCS	267350000	276000000	251010000	109940000	123620000	59021000
G7MWS8	SUPT16H	S986	EESDYSKESLGSEEESGKDWDELEEEARKAD	6276700	6532400	4110500	43249000	89691000	110000000
G7MXF7	CFL2	S24	DEVIKVFNDMKVRKSSTQEEIKKRKKAVLFC	11437000	36487000	28382000		3566800	4176700
G7MXN2	PNN	S347	EEAGEEEEKEIAIVHSDAEKEQEEEEQKQEI	315900000	302800000	430770000	739350000	628470000	633390000
G7MYX2	C14orf156	S102	VKVQVQAQKPKVLPTSDDEEKDF________	637790000	501600000	548200000	2805600000	3455700000	3640400000
G7N1N6	VIM	S214	AENTLQSFRQDVDNASLARLDLERKVESLQE	8898900	15558000	17550000	6632700	14862000	2991800
G7N1N6	VIM	S430	LPNFSSLNLRETNLDSLPLVDTHSKRTLLIK	133690000	61965000	144360000		20941000	1522800
G7N1N6	VIM	S10	______MTTRSVSSSSYRRMFGGPGTASRPS	70264000	92157000	48264000	9541100	3473900
G7NA92	PCBP1	S173	CVKQICLVMLETLSQSPQGRVMTIPYQPMPA	14601000	8115900	42461000	23007000	62820000	48478000
G7NC47	RBM14	S582	ANANSTPPPYERTRLSPPRASYDDPYKKAVA	771780000	484670000	967140000	335410000	473350000	343600000
G7NDG4	PACSIN3	S383	VRALYDYAGQEADELSFRAGEELLKMSEEDE	3794200	2639100	4195900	6765200	18644000
G7NDL2	PDHX	S162	VGPPPPVSKPSEPRPSPEPQISIPVKKEHIP	5408300	11961000	11998000	27361000	16048000	17929000
G7NI79	EGK_08104	S16	MTKEYQDLQHLDNEESDHHQLGKGPPPPQSL	23160000		21945000	153650000	103350000	116060000
G7NIL2	PTRF	S366	EGGAERGEAGDLRRGSSPDAHALLEITEESD	316340000	252320000	287050000	447970000	402430000	334020000
G7NIL2	PTRF	S367	GGAERGEAGDLRRGSSPDAHALLEITEESDA	296050000	246070000	272430000	430300000	368240000	326730000
H9FZB2	UBTF	S447	RKPGGEREERGKLPESPKRAEEIWQQSVIGD	115180000	52773000	102510000	11257000	25607000	12643000
H9FZB2	UBTF	S396	SEEKRRQLQEERPELSESELTRLLARMWNDL	4131900	3071500	3631800	6444800	7530300
G7NJP8	CHAMP1	S508	VFPETRKPGSSGPSESPKAASDIWKPVLSID	379740000	91572000	472480000	4287700	3474100	11196000
G7NNK8	PAF1	S416	GSSSEKEGSEDERSGSESEREEVDRDEASDK	12229000		11052000	23348000	42414000	43916000
G7NNP9	GRWD1	S25	TCETGEPMEAESGDTSPEGPAQVYLPGRGPP	21495000	30356000		68138000	55769000	63688000
G7NSF7	SYTL4	S289	SVIDLRPEDVGHESGSLGDRSKSVPGLNVDM	19424000	2847500	20342000	8396000	8568800	14302000
H9ELV2		S208	PPVSKRESKSRSRSKSPPKSPEEEGAVSS__	4832700	6754300	14522000	375690000	777340000	262570000
H9ELV2		S26	EGMTSLKVDNLTYRTSPDTLRRVFEKYGRVG	886500000	520480000	1116400000	43182000	32393000	10689000
H9EMX6	KHDRBS1	S137	MQLLTAEIEKIQKGDSKKDDEENYLDLFSHK	1270000		2902000	4225500	4203400	7326500
H9EMZ8	CLIC1	S156	DNYLTSPLPEEVDETSAEDEGVSQRKFLDGN	12513000	20974000		27582000	35635000	65102000
H9EQH0	PRPF38A	S209	SEEEEEEDEKLERVPSPDHRRRSYRDLDKPR	173630000	249200000	424770000	126240000	244030000	194140000
H9ESD0	DEK	S303	STTKKNQNSSKKESESEDSSDDEPLIKKLKK		12090000	25219000	8621500	13497000	6802100
H9ESH1		S181	HVGKLLKEGEEPTVYSDEEEPKDESARKND_	220840000	66302000	112060000	3806500000	2280400000	1477300000
H9EVP5		S32	RDPHRDRTCSRSRSRSPLSPRSRRGSAPERR	76216000	45768000	149650000	8041200	14747000	7311400
H9FPI0	PHB2	S91	QYPIIYDIRARPRKISSPTGSKDLQMVNISL	16354000	16327000	18860000	10926000	10785000	15929000
H9FQY2	EIF4B	S418	WRSEETQERERSRTGSESSQTGTSATSGRNA	984900000	263830000	319720000	12362000	13650000	4677000
H9FSJ0	PGLS	S37	LAQLVAQRAACCLAGSRARFALGLSGGSLVS	12410000	9134800	17463000	3696500	6257800	4986700
H9FSJ0	PGLS	S49	LAGSRARFALGLSGGSLVSMLARELPAAVAP	19785000	14452000	74487000	103170000	124700000	132660000
H9FUT7	NDUFB10	S4	____________MPDSWDKDVYPEPPRRTPV	1698700	3686300	1441800	12008000	8463000	19170000
H9FVM6	LARP7	S258	TTNTSISKMKRSRPTSEGSDIESTEPQKQSS	63197000	62625000	49104000	125550000	107800000	98306000
H9FXM3	MAVS	S222	TAGATSSLIPSRGPVSPSVSFQPLARSTPRA	8033800	8269200	1011100	23199000	12762000	15560000
H9FZX6	SGK269	S1036	NALLQDSEKKKRGHSSPSQIPKKILSHMTHK	161860000	118140000	163670000	9197200	12512000	7036900
H9G185	SRSF9	S204	SYGYSRSRSGSRGRDSPYQSRGSPHYFSPFR	789960000	485560000	729440000	269440000	191190000	178830000
H9G185	SRSF9	S211	RSGSRGRDSPYQSRGSPHYFSPFRPY_____	387990000	208510000	345490000	196410000	235070000	270290000
H9G185	SRSF9	S216	GRDSPYQSRGSPHYFSPFRPY__________	24963000	10982000	20327000	22320000	3897400	10282000
H9G2J3	KIAA0528	S662	EPRQRSRLLRSQSESSDEVTELDLSHGKKDA	43187000	20568000	36858000	7009500	24396000	14956000
H9H2W0	AGMAT	S46	RQSRQASDAPRNQPPSPEVVARSVGVCSMMR	842720000	568740000	926990000	292240000	373490000	476870000
H9H305	DDT	S29	RVPAGLEKRLCAAAASILGKPADRVNVTVRP	146240000	80288000	102590000	173720000	327470000	292520000
H9H3Z5	NCL	S25	EDSEDEEMSEDEEDDSSGEEVVIPQKKGKKA	73279000	5348200	41995000	161270000	184290000	88651000
H9H3Z5	NCL	S26	DSEDEEMSEDEEDDSSGEEVVIPQKKGKKAA	197500000	5348200	232240000	418570000	566290000	293790000
H9Z018		S104	DQLAHGLKLTFDSSFSPNTGKKNAKIKTGYK	12961000	12908000	6899700	208820000	299160000	274780000
H9Z393		S36	FLKRLICRSGRGRKLSGDQITLPTTVDYSSV	398280000	325200000	373690000	451590000	812370000	477220000
H9Z4V5	PRKCDBP	S166	SELGPEQLEAEVGESSDEEPVESRAQRLRRT	44696000	89704000	69896000	177920000	303630000	197860000
H9Z9F5		S236	TCNDLIAKHGTALQRSLSELESLKLPAESNE	5267100	3813300	7597500	17698000	10576000	18091000
I0FGN5		S106	GATDSKDDDDIDLFGSDDEEESEEAKRLREE	172570000	122210000	175820000	331610000	352680000	466320000
I0FNI6		S52	CEVALEEIKAETEKQSPPHGEAKAGSSTLPP	99164000	45669000	134660000		5511100	9247500
I0FUJ9		S519	TEPQHGLGSQRDLTHSDSESSLHMSDRQRVA	62164000	25333000	52258000	55544000	51685000	71971000
I0FUJ9		S401	KRNTLFGTFHVAHSSSLDDVDHKILTAKQAL	7160200		6289800	27152000	18582000	21172000
I0FUR4		S306	EPMEEEEAAKEEKEESDDEAAVEEEEEEKKP	110330000	86039000	253500000	276000000	423690000	636190000
Q2MJS2	IRF2BPL	S335	EVGVGAGGKRPGSVSSTDQERELKEKQRNAE	84204000		60338000		3189400	5060800
Q5TM59	GNL1	S51	SRSGSRERREEQTDTSDGESVTHHIRRLNQQ	97477000	12526000	100880000	9068300	16961000	14432000
Q5TM61	PPP1R10	S313	APVPGIKIKKKKKVLSPTAAKPSPFEGKTST	47245000	25444000	92171000	6848600	6870800	5583000
Q8HXQ0	SOD1	S106	GKDGVAKVSFEDSVISLSGDHSIIGRTLVVH	12234000	9375500	16182000	102740000	156740000	101220000
Q8HXQ0	SOD1	S35	NFEQKESNGPVKVWGSITGLTEGLHGFHVHQ	26736000		194440000	505810000	1550300000
F6UM19	KRIT1	T151	QDIMRVCSESSTHFATLTARMLIALDKWLDE	10775000	6233200	8474300	22815000	24051000	26893000
A0A1D5Q520	AAK1	T621	TTPPPAVQGQKVGSLTPPSSPKTQRAGHRRI	17549000	13014000	26368000	7155000	8642700	5501500
A0A1D5RHP8	HUWE1	T3700	AHIKDEPPPLSPAPLTPATPSSLDPFFSREP	25354000	9826000	21059000		6707000	11902000
A0A1D5RHP8	HUWE1	T3703	KDEPPPLSPAPLTPATPSSLDPFFSREPSSM	16551000	8394100	17264000		6707000	15234000
A0A1D5QC81	KIF1C	T1057	YPAQRPPGPRYPPYTTPPRMRRQRSAPDLKE	25082000	8820200	40668000	12940000	6216800	11703000
A0A1D5QEH3	GPAM	T593	LYAVLNKRGLGGPTGTPPNLISQEQLVRKAA		1391100	1288500	10443000	16957000	25693000
F7C0E0	PKN2	T909	VSNFDDEFTSEAPILTPPREPRILSEEEQEM	16656000	4993600	10546000	20921000	33958000	49169000
A0A1D5RIX1		T1492	RSECDSSPEPKALPQTPRPRSRSPSSPELNN	8429200	1614400	9166100	18021000	5372500	8753100
A0A1D5RIX1		T1472	HSLSGSSPGMKDIPRTPSRGRSECDSSPEPK	64425000	24508000	73380000	148650000	118100000	170940000
A0A1D5RIX1		T1844	ESSRTSSRRRRGRSRTPPTSRKRSRSRTSPA	72655000	91823000	104270000	204480000	195610000	310140000
A0A1D5RIX1		T1927	RSRASPVSRRRSRSRTPPVTRRRSRSRTPTT	37900000	43212000	51384000	384560000	784830000	417090000
A0A5F7ZJA6	AQP1	T229	LAPRSSDFTDRVKVWTSGQVEEYDLDADDIN	5853500	9655900		99246000	99272000	41486000
A0A5F8A8M8	GATAD2A	T200	ATAQKPTGSVGSAVTTPPPLVRGTQNIPAGK	3186700	2910300	2152400	9584800	10871000	7088700
A0A5F8A945		T1162	DFTDYASRIIHPIVRTLDQSPELRSTAMDTL	2522000000	2664400000	2098700000	6780300		2983900
F6Q273	LMNB1	T20	TPVPPRTGSRAGGPTTPLSPTRLSRLQEKEE	34563000		44990000	18994000	8880600
F6SQR3	SLC23A1	T21	DPEGPTQHESPRDPPTPLPTEPKFDMLYKIE	17339000	18738000	21668000	61750000	57174000	74631000
F6UDV1	GOT2	T166	FSRDVFLPKPSWGNHTPIFRDAGMQLQGYRY	2464400	2440300	2620900	7672700	9162100	9141400
F6VDD0	TOX4	T175	GTILPPAQSPEDRLSTTPSPTSSLHEDGVED	6805100		47086000	36126000	39758000
F7GYQ6	SMC2	T762	ALKKTIEESEEILKNTEEIQRKAEEKYEVLE	775230000	333730000	761750000	71704000	68516000	53526000
F7A782	RPS3	T221	DHVSIVEPKDEILPTTPISEQKGGKPEPPAM	6955300	7970400		7098300	8000400	8740900
F7ATP9	STX7	T79	KETDKYIKEFGSLPTTPSEQRQRKIQKDRLV	1843200	2818900		35167000	25739000	18821000
F7D1Y9	RIC8A	T440	MAGGRPEGQYSEDEDTDTDEYKEAKASCLAH	67083000	55408000	94558000	428110000	242730000	279320000
F7EKN1	EIF3A	T574	KNSRKEHQRILARRQTIEERKERLESLNIQR	135130000	58853000	61105000	16724000	10419000	8177400
F7F6H0	PRDX6	T44	LGDSWGILFSHPRDFTPVCTTELGRAAKLAP	11918000	14386000	23313000	30518000	37777000	55214000
F7FDD1	EIF4EBP2	T46	PHDYCTTPGGTLFSTTPGGTRIIYDRKFLLD	47537000	24608000	34409000		110560000	207890000
F7G8D5	PLEKHO2	T311	SETSEAAPREGGKPPTPPPKILSEKLKACMG	61814000		76383000	3182600	5194500	2407700
F7H4U0	CDH1	T748	RRAVVKEPLLPPEDDTRDNVYYYDEEGGGEE	26275000	15296000	42208000	199790000	153620000	135460000
F7HDP0	HNF4A	T407	NGQMCEWPRPRGQAATPETPQPSPPGGSGSE	47431000	14320000	73994000	3592700	15848000	6579500
G7NI79	EGK_08104	T2	______________MTKEYQDLQHLDNEESD	10926000	22573000	34695000	111480000	107590000	117610000
H9EMX6	KHDRBS1	T61	GGGGGSRGGARASPATQPPPLLPPSATGPDA	67552000		83040000	114500000	82378000	234920000
A0A5F8AET2	UGGT1	Y1506	QLQLRFQKEKETGTLYKEKAEEPRREGPQKH	32586000	25808000	28425000	16748000	25464000
F6PSY1	NFIB	S179	KKPEKPLFSSASPQDSSPRLSTFPQHHHPGI	58524000	29633000	41237000	16510000	12968000
A0A5F8ACR8	NEK1	S823	LQTELLENTTIRSDISPEGEKYKPLITEEKK	78470000	37080000	117510000	14126000	10797000	9621500
A0A1D5QM78	CCNY	S279	DKYKDLRRSARKRSASADNLTLPRWSPAIIS	274230000	257400000	318740000	141770000	208920000	196510000
A0A5F7ZZM7	ARHGEF6	S635	SANFQQGHGSSTRKDSIPQVLLPEEEKLIIE	6493900	3700900	5442000	10207000	9364700	7081500
A0A5F7ZZM7	ARHGEF6	S591	TMKKFLHKRKTERKPSEEEYVIRKSTAALEE	74015000	55522000	53927000	37997000	35667000	18755000
A0A5F7ZZM7;F6Q7V7	ARHGEF6;ARHGEF7	S488	LFPNVLLMLSASPRMSGFIYQGKLPTTGMTI;LFSNVLIMLSASPRMSGFIYQGKIPIAGTVV	113780000	94390000	119950000	36570000	63623000	42911000
F7AC39	XAF1	S249	SPRGDRTAYDILRRCSQCGILLPLPILNQHQ	5591800	4894600		23378000	49312000	29156000
F6YEC2	EIF5B	S113	KKGQKGKKQSFDDNDSEELEDKDSKSKKTAK	173140000	115970000	109490000	44677000	75596000	37445000
F7GBN4	RBM12B	S575	HSSEDFRFPPEDFRHSPEDFRRPREEDFRRP	129970000	179190000	241150000	62548000	88107000	84467000
F7GBN4	RBM12B	S280	RKRSHSKSPRRTRSRSPLGFYVHLKNLSLSI		3047300	1184200	37458000	115530000	70336000
A0A1D5Q167	ARFGEF2	S277	KVSTENGHAPRERGSSLSGTDDGAQEVVKDI	70319000	86594000	60575000	292630000	313310000	240500000
H9Z0R8		S13	___MSRFVQDLSKAMSQDGASQFQEVIRQEL	9833000	6690500	11120000	77705000	36854000	67595000
F7HTT3	ACSL1	S586	VETLRPWAQKRGFDGSFEELCRNKDVKKAIL	37723000	28805000	24973000	193430000	256690000	343380000
F6T213	TRIP12	S354	AKLASLRKSTKKRSESPPAELPSLRRSTRQK	120650000	115190000	93150000	261240000	251340000	176680000
F7G3L4		S23	GEGFVVKVRGLPWSCSADEVQRFFSDCKIQN	12869000		8005700	21166000	16540000	24546000
F7G3L4;F7BG13	HNRPH1	S104	NNVEMDWVLKHTGPNSPDTANDGFVRLRGLP;NSVEMDWVLKHTGPNSPDTANDGFVRLRGLP	64956000	62343000	73787000	144020000	160510000	212130000
F7BHE9	TKT	S248	SKKKILATPPQEDAPSVDIANIRMPSLPSYK	8680100	7054500	5929100	27650000	46775000	54167000
F6Y990	ITFG3	S21	DLEAEVHPLKNEERKSQENLGNPSKNEDKLK	31348000	21153000	38410000	7975700	9775600	6819500
F7HAV4;F7HAU0	TMPO	S66	PPLAAGANSKGPPDFSSDEEREPTPILGSVA	213890000	233110000	175530000	29836000	151860000	73369000
A0A1D5Q2C7	PPAPDC3	S62	AQPPPAGDGARERRQSQQLPEEDCMQLNPSF	2187700	4634200		16948000	13264000	23839000
F7EI71		S135	QQSDLFKAEYVLIVDSEGEDEATSRKVEQGP		3835100	2391100	9773900		10817000
A0A5F8ASM0	UHRF2	S590	GQSKKQPSGTTKRPISDDDCPSASKVYKASD	23179000	24920000	28305000	5200600	15058000	12540000
A0A1D5RDQ5	SPECC1L	S805	DLAALRQGMGLSRRSSTSSEPTPTVKTLIKS	426670000	127200000	436250000	58359000		23231000
A0A1D5Q2T8	LOC696973	S1373	EKAKKRRGRPPAEKLSPNPPKLTKQMNAIID	249000000	172890000	242430000	22912000	45289000	45565000
A0A1D5Q2T8	LOC696973	S1494	SARQKIAKEEESEDESNEEEEEEEEEESESE	55264000	56032000	53103000		37395000	23035000
A0A1D5Q2T8	LOC696973	S1506	EDESNEEEEEEEEEESESEAKSVKVKIKLNK	112340000	70718000	142850000		32913000	31340000
A0A1D5R0Y7	RAI14	S227	RSGTPKKRKAPPPPISPTQLSDVSSPRSITS	48348000	43240000	33030000	28259000	20707000	17485000
A0A1D5QAC1	ZMYND8	S643	PASEKTDPGAVKDKASPEPEKDFSEKAKPSP	168880000	115510000	169460000	4321000	5696700	8834200
A0A1D5QAC1	ZMYND8	S381	IDKQEKVKLNFDMTASPKILMSKPVLSGGTG	7062300	12647000	4814500	16700000	24420000	24097000
A0A1D5QAC1	ZMYND8	S465	SPASTKTGQAGSLSGSPKPFSPQLSTPITTK	39173000	24879000	50048000	7737700	11784000	6228100
A0A1D5Q3U7	ELAC2	S190	PIHSEQRSGKHQPWQSPERPLGRLSPERSSD	5356700	20195000	7186400	34264000	67180000	93858000
A0A1D5Q486	ZC3H13	S853	PKRRREHSPDSDAYNSGDDKNEKHRLLSQVV	47406000	54212000	49186000	15933000	17826000	7534000
A0A1D5Q486	ZC3H13	S1017	SIEKKRKKSKGDSDISDEEAAQQSKKKRGPR	10084000	8401800	12771000	25662000	37667000	24738000
A0A1D5Q486	ZC3H13	S265	NSKSNQSKKKGPRTPSPPPPIPEDIALGKKY	4624500		4250100	11701000	17272000	21585000
A0A1D5Q486	ZC3H13	S77	GPSPRGKGYSSNYRRSPERPTGDLRERMKNK	79499000	34513000	100420000	6211300	1997800	1687900
F6PZF5;A0A1D5RDD1;A0A5F8AVL7	TNS1	S981	KQPAEPPAPLRRRAASDGQYENQSPEATSPR	120960000	67850000	92204000	11253000		5693600
F6PZF5;A0A1D5RDD1;A0A5F8AVL7	TNS1	S1259	ARAQFSVAGVHTVPGSPQARHRTVGTNTPPS	82764000	77575000	54704000	7766700	1168800	4982100
F6PZF5;A0A1D5RDD1;A0A5F8AVL7	TNS1	S1396	SLGRHLGGSGSVVPGSPCLDRHVAYGGYSTP	12076000	8934700		4945900	2523100
F6PZF5;A0A1D5RDD1;A0A5F8AVL7	TNS1	S1475	RQGSPTPALPEKRRMSVGDRAGSLPNYATIN	244150000	94312000	134890000		13728	37305
F6PZF5;A0A1D5RDD1;A0A5F8AVL7	TNS1	S1130	AVAGPRAQDSEPKSFSAPAAQAYGHEIPLRN	27034000	17246000	30138000	6671700	10060000	3219100
F6PZF5;A0A5F8AVL7	TNS1	S414	VSVDYNTSDPLIRWDSYDNFSGHRDDCMEEV	18918000	23627000	14332000	94538000	115260000	47622000
A0A1D5Q4G4		S247	LVEECNRAECIQRGVSPSQAQGLGSNLVTEV	95079000	35366000	140420000	166750000	233930000	266170000
F7GXN2	GTF2I	S782	PEMFETAIKESTSSKSPPRKINSSPNVNTTA	526830000	208770000	283610000		2368300	2976100
A0A5F7ZEW2	RAPGEF2	S1089	LPKNPGDKKPVKSETSPVAPRAGSQQKAQSL	76285000	44938000	71584000	15322000	8781000	9938700
A0A5F8AB25	WNK1	S1783	SDLEAAFLSRDVDDGSGSPHSPHQLSSKSLP	30338000	14967000	34346000	11485000	7623500	8663500
A0A5F8AB25	WNK1	S1785	LEAAFLSRDVDDGSGSPHSPHQLSSKSLPIQ	30338000	14967000	34346000	11485000	7623500	8663500
A0A5F8AB25	WNK1	S1788	AFLSRDVDDGSGSPHSPHQLSSKSLPIQNLS	245930000	76949000	193760000	4856700	4431600
A0A5F7ZI04	PPIP5K2	S492	RKVQLTYLPHGCPKTSSEEEDSRREEPSLLL	11932000	12488000		26018000	27117000	36713000
A0A1D5Q5X0	RSRC2	S32	SPDRDKKKEQSDISVSPRASKHHYSRSRSRS	337720000	202280000	260040000	126400000	108690000	75162000
A0A1D5Q6R2	SERINC1	S354	DESTLIEDGGARSDGSLEDGDDVHRAVDNER	72193000	67558000	66401000	94742000	122350000	123750000
A0A1D5Q735	HSF1	S194	LTDARGHTDTEGRPPSPPPTSTPEKCLSVAC	206410000	120510000	320800000	40774000	18964000	18979000
A0A1D5R4I7	LSM14A	S142	SLVGQQFGAVGVGRSSPQLDPLRKSPTMEQA	331460000	134180000	235830000	30120000	64947000	92480000
F6YAE6	LOC714876	S427	SLPTEKFAVRKARRYSASLPAPVKLILPALE	3875800	10276000	8317500	16833000	38048000	42071000
A0A5F7ZQ61		S882	KSEAAAPHTDAGGGLSSDEEEGTSSQAEAAR	89263000	122500000	280140000	295160000	525830000	507140000
A0A5F7ZQ61		S883	SEAAAPHTDAGGGLSSDEEEGTSSQAEAARI	236580000	149990000	280140000	518390000	844860000	730010000
A0A5F8ASZ8	USP34	S3290	TKDDEGATPVKRRRVSSDEEHTVDSCISDMK		6838700	13133000	36493000	31866000	41171000
A0A5F8ASZ8	USP34	S3291	KDDEGATPVKRRRVSSDEEHTVDSCISDMKT		6838700	13133000	17599000	22099000	26199000
A0A1D5Q7U6	HCLS1	S275	QVARRQQERKAVTKMSPEAPQPVIAMEEPTV	24093000	13104000	33459000	50268000	60755000
F7GVL5	KIAA0753	S827	ENNDQKISAVSEKPPSPHLIRITKTVERKDP	4842600		4995700	3431900	3473800	2993800
A0A5F8AAF3	HERC1	S1324	RADDPPPQSQQERRVSTDLPEGQDVYTAACN	45355000	31846000	43390000	21030000	31271000	21962000
A0A5F8AAF3	HERC1	S1417	RLMKSRSESDLSQPESDEEGYTLSGRRNVDL	10521000	9594700	17924000	44943000	24138000	41677000
A0A5F8AAF3	HERC1	S1406	ESRLVHASPNYRLMKSRSESDLSQPESDEEG		10505000	17924000		44682000	61180000
A0A1D5QID6	STK4	S265	QESQQREVDQDDEENSEEDEMDSGTMVRAVG		9915300	9490400	14803000	20565000	12983000
A0A1D5Q915		S130	EDMSNFDRFSEDSQDSDDEKMPDLE______	10962000	8720800	10047000	28082000	32688000	28988000
A0A1D5Q924		S961	AQMRRAASSDQLRDNSPPPAFKPEPPKAKTQ	112470000	159650000	122640000	19950000	24171000	34371000
A0A1D5Q924	TJP2	S269	SRGPRSRSREHPRSRSPSPEPRGRPGPIGVL	1005800000	863090000	1437200000	89597000	127170000	137200000
A0A1D5Q924	TJP2	S271	GPRSRSREHPRSRSPSPEPRGRPGPIGVLLT	1318300000	1132000000	2056100000	67164000	118040000	82496000
A0A1D5Q924	TJP2	S169	RGRPHERARSRERDLSRDRSRGRSLERGLDQ	548970000		922340000	65040000	41697000	28046000
A0A1D5Q924	TJP2	S1131	EPQKAPSRLYQDTRGSYSSDAEEEEYRQQLS	56030000	23385000	43008000	6439200		8581600
A0A1D5Q924	TJP2	S1134	KAPSRLYQDTRGSYSSDAEEEEYRQQLSEHS	196220000	114130000	166590000	41835000	35399000	97896000
A0A1D5Q951	MDM1	S604	PVSKIPEYPTNPPGQSPSPPHVPSYWHPSRR	4563700	3016300	2757900	6982100	7472100	4973000
A0A1D5Q951	MDM1	S576	AAGIKTVDPLPLREDSEDNIPRFTEATLPVS	1973800		1838000	15192000	20016000	21225000
A0A1D5RE10	LOC719949	S255	FSPHTSPHLPGIRGPSPSPVGSPASVAQSRS	3409300		2953900	6823500	4376700	6006100
A0A1D5RE10	LOC719949	S1241	PGQRTLLDPGRFSKVSSPAPMEGGEEEEELL	3138300	1737800	2232700	14086000	7793100
F7CTW1	ARHGAP17	S676	QHPPSLSPKPPTRSPSPPTQHTGQPPGQPSA	412120000	248940000	285860000	83248000	54084000	75712000
F6YDJ2	SKIV2L	S172	AVSASPCSTPLARASSLEDLVLKEASTAVSA	82761000	88234000	56911000	301800000	346040000	711610000
F6YDJ2	SKIV2L	S161	AVGQPGGSRRDAVSASPCSTPLARASSLEDL	14517000	10854000	14445000	59506000	35487000	68075000
A0A1D5R388	MON2	S1214	IGPISGMSRPFVRTDSIGERLGRYSSSEPPI	17479000	15468000	20917000		7686700	11224000
A0A5F8ARW5	ARHGEF12	S691	KPFRKFDSVAFGESQSEDEQFENDLETDPPN	2113100	554880	1661000	8068800	16209000
A0A5F7ZG04	AAAS;EGK_03708	S178	AHIPLYFVNAQFPRFSPVLGRAQEPPAGGGG	11771000	10973000	9439600	35271000	53424000	64668000
A0A1D5QLZ5	UPF3B	S264	LDKREKAKNLDKENLSDERASGQSCTLPKRS	38315000	30493000	35516000	18467000	22431000	15767000
F6SQU7	OXSR1;STK39	S375	PDIAQRAKKVRRVPGSSGHLHKTEDGDWEWS	26320000	15402000	25899000	9724600	4176400	5997600
F6SQU7	OXSR1;STK39	S376	DIAQRAKKVRRVPGSSGHLHKTEDGDWEWSD	26320000	15402000	25899000	9724600	4176400	5997600
A0A1D5QBZ5		S402	SEDRNRMKTLGRRDSSDDWEIPDGQITVGQR	19746000		7565100		81344000	104690000
A0A1D5QA07	GPHN	S188	IVKVKEVHDELEDLPSPPPPLSPPPTTSPHK	224280000	80124000	242340000	481800000	555250000	519490000
A0A1D5QA34	LARP1	S90	SPRPLQLPGAEGPAVSDGEEGGGEPGAGGGA	55559000	41909000	38732000	133400000	108370000	109420000
A0A1D5QA34;F6X9Z9	LARP1	S562	MDGRKNTFTAWSDEESDYEIDDRDVNKILIV	3563300	2762500	3767800	13643000	15919000	30915000
F7HRN6	MARVELD2	S162	SRKEADAVFPQDPYGSLDRHTQTVRTYSEKV	5474600		2444600	21319000	15559000	24545000
A0A1D5QAD4	ALDH1A1	S375	KEEIFGPVQQIMKFKSLDDVIKRANNTFYGL	24996000	28147000	17894000	59969000	64776000	85604000
A0A1D5QAM6	IWS1	S398	EGEEEKVAKRKAAVLSDSEDGEKASAKKSRV	46138000	49851000	59379000	11007000	16833000	19095000
A0A1D5QAM6	IWS1	S511	LEEEKSETQVKEAEDSDSDDNIKRGKHMDFL	85346000	122070000	102430000	46483000	71258000	43790000
A0A1D5QAM6	IWS1	S362	DSFHSDSHMDRKKFHSSDSEEEEPKKQKLDS	5960500	6836700	7972000	46043000	36712000	56186000
A0A1D5QAM6	IWS1	S263	SDSESEDPPRHQATDSENEELPKPRISDSES	97778000	92856000	88109000	33189000	19531000	13060000
A0A1D5QAM6	IWS1	S313	RVSDSESEGPRKGPASDSETEDASRHKQKPE	63564000	40685000	43204000	9664500	3659600	3949200
A0A1D5QAM6	IWS1	S315	SDSESEGPRKGPASDSETEDASRHKQKPESD	168800000	80663000	108730000	9664500	3659600	3949200
A0A1D5QAM6	IWS1	S438	DAVSDKSGKREKTIASDSEEEAGKELSDKKN	279850000	161100000	291100000	66357000	127300000	78412000
A0A1D5QAM6	IWS1	S422	SAKKSRVVSDADDSDSDAVSDKSGKREKTIA	13398000	10202000		38031000	47670000	35689000
A0A5F7ZQA8		S167	LVRVIRKFQEQECPPSPEPTRKEKDKKGCHC	5816700	5740700		29492000	37160000	27007000
A0A1D5QAS4		S278	LADKGKLSPHAFKTESGEDTDLISSPQEEGK	71628000	89166000	36790000	273420000	562430000	384800000
A0A1D5QAS4		S295	EDTDLISSPQEEGKSSEPTEDVEPKEAEDDD	32614000	100530000	4538000	264230000	378000000	152460000
A0A1D5QAU6	KIAA0930	S290	RKVPRNRIAEMKKSHSANDSEEFFREDDGGA	15477000	6282300	8938100	38281000	40947000	34251000
F6TW01	VPS4A	S119	HGKKPVKENQSEGKGSDSDSEGDNPEKKKLQ	69469000	62978000	53269000	4122000	4615200
A0A1D5QB18	HACL1	S4	____________MPDSNFAERSEEQVSGAKV	16608000	18615000	14528000	7290400	3969800	9964000
F7H496	DPM1	S9	_______MASLEVRRSPPMSRRQLEVRSPRR	160000000	140210000	189870000	18757000	31333000	12156000
F7H013	TSC2	S1297	DILGDPGDKADVGRLSPEVKARSQSGILDGE	204950000	129870000	200660000	84336000	110040000	86820000
F7H013	TSC2	S1250	AEELVAGGIPIERAVSSEGGRPSVDLSFQPS	22442000	11563000	12666000	38829000	26228000	27524000
F7H013	TSC2	S1338	SRGQPEGPLPSSSPRSPSGLRPRGYTISDSA	93110000	57308000	41334000	14610000	10411000	7005400
A0A5F7ZYJ1	EPRS	S822	KTGKEYIPGQPPLSQSSDSSPTRNSEPAGLE	4048800		5756700	21930000	11641000	16081000
A0A5F7ZYJ1	EPRS	S825	KEYIPGQPPLSQSSDSSPTRNSEPAGLETPE	4048800		5756700		11641000	16081000
A0A5F7ZYJ1	EPRS	S826	EYIPGQPPLSQSSDSSPTRNSEPAGLETPEA		129960000	118720000	340510000	222980000	269870000
F7ENV5	CCT4	S173	CELVEGLVLTQKVSNSGITRVEKAKIGLIQF	17985000	13284000	27683000	5594300		4697700
A0A1D5QBR0	PDS5B	S1311	SKQHRVSRRAQQRAESPESSAIESTQSTPQK	33934000	28191000	28211000	149520000	83180000	70632000
F7F5J3	AFAP1L1	S258	VSKPVGGAEGVEVPRSPVLLCKLDPDKRLSQ	5185300	6746400	4760600	23561000	34317000	17600000
A0A5F7ZZU6	ZFP91	S86	VSRRRKAEYPRRRRSSPSARPPDVPGQQPQA	83860000	50021000	83875000	4380600	12664000	9844300
A0A1D5REM4	PPFIBP2	S243	PQKSLEARAQKKLSCSLEDLRSESMDKCMDG	5003300	3027300	11688000	33084000	29053000	33225000
F6X576	LOC718651	S238	LGVTRLLDAEDVDVPSPDEKSVITYVSSIYD	1639100	2426500	2067500	3066900	3667000	5112400
A0A1D5QUW5	MYST2	S57	VTRSSARLSQSSQDSSPVRNLQSFGTEEPAY	78862000	56844000	65782000	17927000	18676000	9504900
A0A5F7ZJ89	STK3	S316	RHEEQQRELEEEEENSDEDELDSHTMVKTSV	44348000	52050000	50740000	11574000	24024000	17948000
F7GFG2	CAMKK2	S495	SLATVILVKTMIRKRSFGNPFEGSRREERSL	27116000	18633000	15368000	47642000	69018000	64393000
F7DD48	MTDH	S393	SLLKSQEPIPDDQKVSDDDKEKGEGALPTGK	783350000	502470000	416660000	118730000	223730000	217330000
A0A1D5RA53	SSFA2	S593	GLEKAAAVADKRKSGSQDFPQCKTIENPGTK	162360000	72741000	157450000	24648000	24080000	13540000
A0A1D5RA53	SSFA2	S737	KQRYLFAKAGYPLRRSQSLPTTLLSPVRVVS	1938900	4916600	9762800	291410000	171960000	343480000
A0A1D5QQK5		S333	KPRKTLKEKKERRTPSDDEEDNLFAPPKLTD	39909000	37615000	28292000	148040000	177020000	129530000
A0A1D5QQK5		S661	SGTLQGQEAKAVKKTSLFEEDEEDDLFAIAK	8611700	4572600	1224200	16909000	14071000	24072000
A0A1D5QE89	LOC720264	S671	EAGGSQETKVRLREGSSEETEAKEEKSKGQK	153190000	117400000	200670000	8504700	26251000	22365000
A0A1D5R808	SH3BP5L	S49	EEPGGGGSSSSEAKLSPREEEELDPRIQEEL	22043000	26138000	22971000	44205000	36755000	43178000
A0A1D5QEK5	KIAA1217	S281	IPRDRISSLPVSRPISPSPSAILERRDVKPD	64071000	41688000	65465000	174480000	127500000	150830000
A0A5F8ABE1	ERLIN2	S244	FQHAIEVGSTNVRIGSIIFGERDYSKKPTPD	61470000	25694000	72397000	11793000	13479000	11286000
A0A1D5RDT5	SCP2	S4	____________MSSSPWEPAPLRRVFVVGV	4697000	4437900	3599300	16444000	18266000	31636000
A0A1D5QF42;F6RJH8	MYO18A	S154	FSFSQRSRDESASETSTPSEHSAAPSPQVEV	9643400	22482000	23940000	34917000	70581000	73047000
A0A1D5QF42;A0A5F8AMH7;F6RJH8	MYO18A	S1966	MVTKYQKRKNKLEGDSDVDSELEDRVDGVKS	16090000	18713000	20823000	76842000	72045000	59584000
A0A1D5QF42;A0A5F8AMH7;F6RJH8	MYO18A	S1636	VLREKRELEGKLATLSDQVNRRDFESEKRLR	12290000	15150000	24556000	48184000	29646000	44795000
A0A5F7ZIM8	PHKA1	S758	QVPSVRVEIHLPRDQSGEVDFKALVLQLKET	3033000	815060		17794000	13304000	21090000
F6UEA7	DLC1	S92	KCAVMKLEISPHRKRSDDSDEDEPCAISGKW	18927000	14800000	21099000	2910200	3814100
F6UEA7;F7D688;F7HNL3	DLC1;STARD8;STARD13	S555	LNEPEEPSDIPERRDSGVGASLTRSNRHRLR;PLAGLQASMPRERRDSGVGASLTRPCRKLRW;SLNESEPPGVRDRRDSGVGASLTRPNRRLRW	39305000	23740000	42543000	8723000	8150300	9527900
A0A1D5QFH0	TNFAIP3	S508	SLSTSLPPSCHQRSKSDPSQLVRSPSPHSCH	148910000	71782000	141700000	38614000	39642000	26457000
F7GI90	KDM5A	S1423	SCSQGSSTPRKQPRKSPLVPRSLEPPVLELS	7746200	5093500	9671900		3802900	2804300
A0A1D5QFJ1	VCPIP1	S692	DGPSSAPATPTKAPYSPTTSKEKKIRITTND	33089000	12882000	29625000	8051500	6160400	8824100
A0A1D5RE26		S383	APKESSTSEGADQKMSSPEDDSDTKRLSKEE	95320000	108540000	123280000	26355000	46491000	45250000
A0A1D5RE26		S384	PKESSTSEGADQKMSSPEDDSDTKRLSKEEK	122990000	142660000	116270000	48185000	73213000	43470000
A0A1D5R7V5	SIK2	S343	AIYFLLVERLKSHRSSFPVEQRLDGRQRRPS	37973000		19251000	56608000	107660000	131810000
F7FKT2	ARHGEF11	S1412	PQLQGGNGDPRRLSRSPPSLALRDVGMIFRT	11504000	7994700	10796000	22154000	35946000	29780000
A0A5F7ZJ98		S223	QDESKLKMTECRRASSPSLIERNGLKLSLSP	302100000	181280000	358980000	125200000	109230000	152750000
F7GTQ2	PRKD3	S213	FKIPNNCSGVRKRRLSNVSLPGPGLSVPRPL	11736000	7300400	4541900	32163000	43283000	49508000
F7BXG6	NAP1L4	S94	ITGDVEPTDAESEWHSENEEEEKLAGDMKNK	2415600000	1820700000	2441700000	9845600000	8730200000	5874900000
A0A5F8A5Z6		S265	GCSGPADSECPPPPSSPVHKAELEKKLSSER	14164000	8308000	4091300	17325000	23648000
A0A1D5QGW6;F6YH29	ABLIM1	S396	EPFYTSGYDDKQERQSLGESPRTLSPTPSAE	99958000	32428000	71578000	12112000	7670800	13892000
A0A1D5QGW6;F6YH29	ABLIM1	S326	IRRTGRSPSLQPTRTSSESIYSRPGSSIPGS;KQSTKTEEKLRPTRTSSESIYSRPGSSIPGS	493480000	384090000		218710000	292510000	343350000
A0A5F7ZG59	SWT1	S719	LLQTFAEVKTKLEPNSSENTVTKKQEGTSLM	19346000	3553600		21783000000	30700000000	28046000000
A0A5F7ZG59	SWT1	S720	LQTFAEVKTKLEPNSSENTVTKKQEGTSLMK	19346000	3553600		21783000000	30700000000	28046000000
A0A1D5QH68		S327	CVDSITALKAVERADSPSEHGPRKSYSLGSI	92791000	88439000	74083000	6766400	13868000	17462000
F7H3S6	AK3	S37	TVSSRITTHFQLKHLSSGDLLRDNMLRGTGF	15600000	24230000	25214000	54763000	54622000	41457000
A0A1D5QHM4	USP33	S295	DWQKEKICNKINKVNSEGELDKDRDSISETV	29587000	19179000	30755000	11738000	2531300	3455100
A0A1D5QHY2	TJP1	S810	NQLVWVSEGKADGATSDDLDLHDDRLSYLSA	20273000	27553000		33353000	32710000	45880000
A0A1D5QHY2	TJP1	S280	RATLLNVPDLSDSIHSANASERDDISEIQSL	14575000	5172800	8830100	35602000	28766000	18996000
A0A1D5RI22	TBC1D22A;EGK_03172	S120	PAESASDAAPLQRSQSLPHAATVTLGGTSDP	102020000	45729000	76297000	151770000	120930000	128460000
A0A5F8AJ59	POMGNT1	S188	SWGDPVLLKTDVPLSSAEEAECHWADTELNR	5209600	4321700	3340400	68925000	92369000	90850000
A0A1D5QIF8	YWHAE	S188	AKAAFDDAIAELDTLSEESYKDSTLIMQLLR	9103100	10274000		68197000	56493000	63424000
A0A1D5QIX4	PER1	S971	PSLPALPPSPPRRPDSPLFNSRCSSPLQLNL	25578000	39967000	40379000		16506000	9950600
A0A1D5QJ68	LOC719596	S168	HRGRRRGLAHPKNHLSPQEGGATPQVPSPCC	13361000	9741500	12870000	40564000	46203000	32791000
A0A1D5QJJ7		S3	_____________MASAETLTVFLKLLAAGF	74833000		122490000	16353000	22174000	19482000
F7GLI4	BUD13	S104	LDSSPRRVRHDTPDSSPRRVRHDTPDSSPKR	220260000		196130000		5949300	19751000
A0A1D5QK19	KDM2A	S690	RPLRSCDEPLTPPPHSPTSMLQLIHDPVSPR	14016000	7764200	13130000		84713000	97871000
A0A1D5QK24	PALLD	S670	KLGFPKKASRTARIASDEEIQGTKDAVIQDL	128410000	133560000	75021000	6418000	16728000	6631100
A0A1D5QK24	PALLD	S898	RLMVQAVNQRGRSPRSPSGHPHVRRPRSRSR	200100000	227400000	177440000	18386000	10364000
F7H131	AK2	S74	IRRITGRLIHPKSGRSYHEEFNPPKEPMKDD	21355000	27268000	25393000	13881000	13607000	14057000
A0A5F7ZZ56	MME	S4	____________MGRSESQMDITDINTPKPK	114870000	76292000		20402000	18100000	19755000
A0A1D5QKR8;F7AWI0		S112	HISGQHLVAVEEDAESEDEEEEDVKLLSISG	1276700000	1168500000	1576000000	5224300000	8178100000	4248500000
A0A1D5QKR8;F7AWI0		S214	KDSKPSSTPRSKGQESFKKQEKTPKTPKGPS	30113000	54900000	51010000	1198800	793340
A0A1D5QKR8;F7AWI0		S126	ESEDEEEEDVKLLSISGKRSAPGGGSKVPQK	25689000	14120000	16919000	4433100	8387300	4455400
A0A1D5QKR8		S4	____________MEDSVDMDMSPLRPQNYLF	13246000		16203000	31299000	68064000	48269000
A0A1D5QKR8		S10	______MEDSVDMDMSPLRPQNYLFGCELKA	13246000		16203000	31299000	68064000	48269000
A0A1D5QKT0	PARK7	S47	KVTVAGLAGKDPVQCSRDVVICPDASLEDAK		8438100	9397500	34149000	24507000	25664000
A0A1D5QLG3	PLEKHG3	S1091	VLSLFDYEQLMAQEHSPPKPSSARETSPQRF	26669000	17140000	44696000		63618000	47471000
A0A1D5QLG3	PLEKHG3	S1131	RTTSPGGRLSARSPRSPTETFSWPDVRELCS	6370100	4107100	8674900	65775000	61346000	38351000
A0A1D5REI0;F7CPN4	LIMCH1	S231	PSPDVVLRGSSDGRGSDSESDLPHRKLPDVK	207640000	213920000	374900000	61250000	94720000	41384000
A0A1D5REI0;F7CPN4	LIMCH1	S226	RSRQTPSPDVVLRGSSDGRGSDSESDLPHRK	36109000	34661000	25967000	10890000	12476000
F7GCN8	FLNA;FLNC	S2021	EGRVKESITRRRRAPSVANVGSHCDLSLKIP	19780000	15054000	20565000	155010000	131750000	133040000
F7GCN8	FLNA;FLNC	S2239	VSLNGAKGAIDAKVHSPSGALEECYVTEIDQ		13166000	11739000	25245000	26432000
F7GCN8;F6YS66	FLNA;FLNC	S2012	SPFSVKVTGEGRVKESITRRRRAPSVANVGS;SPFTVKISGEGRVKESITRTSRAPSVATVGS	86704000	64332000	100440000	20261000	15911000	1401200
A0A1D5R8W3;A0A5F8A8B6	CYP2E1	S129	IIFNNGPTWKDIRRFSLTTLRNYGMGKQGNE;IISSNGKRWKETRRFSLTTLRNFGMGKRSIE	3081400	1833200	875680	37455000	31510000	40119000
A0A5F8ADX0	TTC7A	S573	TLYSFSQLGGLEKDGSLGEGLTMKKQSGMHL	8625500	8980900	12641000	23590000	23681000	33056000
A0A1D5QNH6	ALDH1L1	S356	LEVEDSTDFFKSGAASVDVVRLVEEVKELCD	184320000	145340000	226450000	45193000	72796000	114220000
A0A5F7ZDW0	TFR2	S15	_MEQLWGLLQRAQQLSPRSSQTVYQRVEGPQ	17634000	13476000	16372000		3033000	4088700
A0A1D5R405		S1829	LPDGRFHLPPRIHRASDPGLPAEEPKEKSSR		6864100	8495800	64496000	37362000	33413000
F6W233	MCCC1	S652	QANRHTPLVEFEEEESDKRESE_________	11163000	5720000	5859900	22197000	18767000	27437000
A0A1D5QPL8	LOC712994	S289	TRYVMPSCESDARAKSTEVDDPFKDRELPGC	548830000	209210000	655340000	13507000	24806000	37191000
A0A1D5QPA1		S86	AGPADAPAGAVVGGGSPRGRPGPVSAPGLLA		3963200	8323600	15182000		44359000
F7H2D5	PCBP1	S189	PPKGVTIPYRPKPSSSPVIFAGGQDRYSTGS	23603000	5985500	14178000	139290000	105610000	138590000
A0A1D5QPA5	KHSRP	S435	PPNGDPNFKLFIIRGSPQQIDHAKQLIEEKI	231680000	113170000	171700000	17209000	14542000	16218000
A0A1D5QPQ0	ABLIM3	S373	QDIYENLDLRQRRASSPGYIDSPTYSRQGMS	6242500	2653000		96627000	94772000	127620000
A0A1D5QPQ0	ABLIM3	S277	KQAARAEKKLKHRRTSETSISPPGSSIGSPN	5550300	3684400	5852800	12300000	13227000	10924000
A0A1D5QPQ0	ABLIM3	S280	ARAEKKLKHRRTSETSISPPGSSIGSPNRVI	5550300	3684400	5852800	12300000	13227000	10924000
A0A1D5QPQ0	ABLIM3	S282	AEKKLKHRRTSETSISPPGSSIGSPNRVICA	5550300	3684400	9122900	36134000	37222000	32908000
A0A1D5QQM9	YTHDC1	S95	EKTCVRKRDPERRAKSPTPDGSERIGLEVDR	181690000	94231000	102990000	14715000	2135200	18942000
A0A1D5QQM9	YTHDC1	S258	GSDEKKKERKRARGISPIVFDRSGSSASESY	95014000	98833000	61464000	232150000	406130000	261070000
A0A1D5QQM9	YTHDC1	S374	FQGFARLSSESHHGGSPIHWVLPAGMSAKML	41604000	32880000	16949000	365330000	853940000	826500000
A0A1D5QR61		S2510	DKCDMQILEERQLSGSTPSLNKMNHEDSDES	13706000		19931000	7339000	2514500	4140900
A0A5F8AIH3	ZC3H18	S46	DSGSDQDLDGAGVRASDLEDEESAARGLSQE	40352000	62846000	40513000	21532000	9384700	7265800
A0A5F8AIH3	ZC3H18	S73	LSQEEEDNHSDEDRASEPKSQEQDSEVNELS	185520000	153230000	155370000	5017600	12948000
A0A5F8AIH3	ZC3H18	S82	SDEDRASEPKSQEQDSEVNELSRGPTSPPCE	35791000	33087000	31811000	10357000	18062000	8505500
A0A5F8AIH3	ZC3H18	S34	QPQGLSDDDILRDSGSDQDLDGAGVRASDLE	83085000	85855000	71790000	35473000	36981000	12525000
A0A5F8AIH3	ZC3H18	S67	ESAARGLSQEEEDNHSDEDRASEPKSQEQDS	295440000	160540000	219030000	26604000	20533000	8914900
A0A5F8AIH3	ZC3H18	S93	QEQDSEVNELSRGPTSPPCEEEGDDGEEDRT	92730000	68651000	73401000	44605000	39547000	22982000
A0A5F8AIH3	ZC3H18	S109	PPCEEEGDDGEEDRTSDLRDEASSVTRELDE	165860000	180020000	179760000	414700000	676020000	383600000
A0A5F8AIH3	ZC3H18	S464	RSRSFSSSPSPSPTPSPHRPSIRTKGEPAPP	57800000	7790700	24718000	92111000	221820000	250570000
F7DM45	INADL	S522	NDNIQALEKLEKAPDSPENELKSRWENLLGP	40018000	22129000	37345000	8350900	7338600	11818000
F6QG04	44806	S209	IEEHNIKIYHLPDAESDEDEDFKEQTRLLKA	65625000	62581000	77733000	19244000	20763000	11473000
F6V4F7	SDAD1	S526	AAPGKSQKRKYLEIDSDEEPRGELLSLRDIE		6431600	8921000	51024000	31833000
A0A1D5QS86	PPP6R3	S617	EACCKERIQQFDDGGSDEEDIWEEKHIAFTP	10751000		21106000	65177000	42439000	48553000
A0A1D5QS86	PPP6R3	S524	KRNTVDLVTTCHIHSSSDDEIDFKETGFSQD	13814000		19052000	26670000	27737000	25672000
F7HFV6	EPS15	S746	PFKLNDPFQPFPGNDSPKEKDPEMFCDPFTS	254880000	220650000	456890000	128170000	62145000	61081000
A0A1D5RH79	44808	S178	IEHFGIKIYQFPDCDSDEDEDFKLQDQALKE	52544000	36165000	44004000	130840000	274540000	277060000
F7B7J9	FMNL1	S628	PPPPGGPPDALGRRDSELGPGVKAKKPIQTK		89954000	113410000	8646100	12870000	5381400
G7NEE5	CLNS1A	S102	EEESKEPVADEEEEDSDDDVEPITEFRFVPS	1679600000	756480000	1904200000	4258600000	4485100000	2937800000
A0A1D5QSW1		S630	LAPSRPLLVPKAERLSPPALSGSERRLSGDL	332840000	123640000	300400000	45273000	57225000	84006000
A0A1D5QSW1	MLXIPL	S223	EYHKWRIYYKKRLRKSSREEDLLAPKQAEGG	5206700	4174200			78047000	111050000
A0A1D5QSW1	MLXIPL	S224	YHKWRIYYKKRLRKSSREEDLLAPKQAEGGW	964570000	848170000	933290000	75383000	173770000	203020000
A0A1D5QSW1	MLXIPL	S659	DLSSMPGPGTLSVRVSPPQPILSRGRPDSNK	224140000	89392000	204400000	69454000	50819000	40655000
A0A1D5QT77		S139	QDTEERARPAPRRDPSPPKEPRPSRVKAKAT	27442000	17002000	19491000	216290000	243650000	104300000
F7EA94	ERMAP	S382	GKNTAPLVICSELHKSEESIVPKPEGKGHAN	27309000	54642000	14221000	249370000	327660000	120180000
A0A1D5QTZ6	AGGF1	S7	_________MASEAPSPPPPTSPEPELAQLR	11697000	4426400	12619000	20904000	39762000	25999000
F7BSX3	LOC700872	S76	KSSGEIVYCGQVFEKSPLRVKNFGIWLRYDS	20568000	17650000		251590000	340900000	398870000
A0A1D5QUA9		S133	RSRSRSYERRRSRSRSFDYNYRRSYSPRNRP	31658000	51244000	29455000	1218100000	947880000	905670000
A0A1D5QUA9		S131	YRRSRSRSYERRRSRSRSFDYNYRRSYSPRN	21277000	35790000	12499000	1180300000	898660000	865210000
F7G972	ADARB1	S26	SSSTDVKENRNLDNVSPKDGSTPGPGEGSQL	21163000	14518000		3715900		3933000
A0A5F8AHK7		S180	AAVSASDILQESAIHSPGTVEKEVKKTRKLK	17004000	17872000	19326000		92103000	95380000
F7HE86	ATP1A1;ATP1A4;ATP1A2;ATP1A3;LOC100426215	S217	DLRIISANGCKVDNSSLTGESEPQTRSPDFT		6511800	4284000	10420000	18047000	18181000
A0A1D5QV21	VIPAS39	S93	SGSSHEGREQLKSRNSFSSYAQLPKPTSTYS	10827000		11128000	38444000		23603000
A0A1D5QV71	MYO1C	S373	LVGKINRSLASKDAESPSWRSTTVLGLLDIY	10617000	22732000	8335200	46126000	46501000	46446000
F7DKM9	UGP2	S2	______________MSQDGASQFQEVIRQEL	3409000	7272300	5063800	22843000	23859000	33058000
A0A1D5R552	POGZ	S1310	LIASLEEQLKLSGEHSESSTPRPRSSPEETI	197210000	119060000	227070000	37859000	44079000	38269000
A0A1D5R7L3;A0A5F7ZC16	TCOF1	S619	MEDSESSEESSDSADSEETPAAMTAAQAKPA	19583000	15630000	18270000	38557000	55305000	63524000
A0A1D5RA63	HDGF	S182	TLEGERPLLMEVEKNSTPSEPGSGRGLPQEE	135680000	83018000	136420000	47002000	43478000	39204000
A0A1D5QVT1	LOC718737;RPL23A	S43	VLKGVHSHKKKKIRTSPTFRRPKTLRLRRQP	111310000	59235000	78706000	2686200	15742000	19347000
A0A5F7ZDZ7	RNF216	S495	RVSINGYDHFCQHPRSPGAPCQECSRCSLWT	55422000	21661000	50764000	6823000	15030000	10303000
F7DXX3;F7DXZ6	PPFIBP1	S827	LRINNFEPNCLRRRPSDENTIAPSEVQKWTN	32264000	37578000	33894000	11744000	16485000	11339000
A0A1D5QWE9	PRKAB2	S108	SGSFNNWSTKIPLIKSHNDFVAILDLPEGEH	61081000	63133000	92556000	508990000	534330000	430450000
A0A1D5QWK7		S360	RLHRARAEEKSCAADSDPEPERLSDERAGAP	24504000	12836000	21770000	3921500	7759700	3463900
A0A5F7ZNG8	GPATCH8	S629	ADSERGPKPEPPGSGSPAPPRRRRRAQDDSQ	35894000	30112000	47510000	223640000	296630000	256740000
A0A5F7ZNG8	GPATCH8	S923	SGRRDFIRSKIYRSQSPHYFRSGRGEGPGKK	23183000	12126000	19462000	84201000	88249000	103180000
F6UNV6	RPS6KA3	S415	QTVGVHSIVQQLHRNSIQFTDGYEVKEDIGV	30301000	43834000	15860000	60037000	82227000	56700000
F6YUK1	TTC7B	S639	VAASRVEQALSEVASSLQSSAPKQGPLHPWM	3279400	3319900	3011300	10186000	11015000	9766300
F7GH53	AKAP13	S2189	FRDMAECSTPLPEDCSPTHSPRVLFRSNTED	10716000	13754000	8931300	22518000	37671000	31106000
A0A1D5QXE6	ARHGEF28	S501	HLKKRSSSLDALDADSEGEGHSEPSHICYTP	12867000		7942100	23671000	25833000	26198000
A0A1D5QXX8	LOC697160	S574	TFSESSVWSQQSSRPSLKDGAVETQDTENVP	4968700	9820500	11111000	86011000	127430000	77764000
A0A1D5QYB5;A0A5K1TW41	DMTN	S201	SRRRAEEEEEEEDDDSGEEMKALRERQREEL	27791000	39505000	24678000	289390000	319950000	181610000
A0A1D5QYG5	C4H6orf203	S110	KKSLHKVDEEDSDEESDHDEMSEQEEELEDD	135820000	23296000	169550000	670530000	1016100000	1302900000
A0A5F8ANR1	ERBB2IP	S602	HIVNHDDVFEESEELSSDEEMKMAEMRPPLI	6081300	10231000		22407000		22223000
A0A5F7ZUJ5	AKAP9	S2678	LEGNEKKQGGKERKRSPQDFEVLKTTTELFH	4614900	5119500	4351400	23618000	21513000	18590000
A0A5F7ZRH9	KTN1	S1240	VKAAGDITVIENSDVSPETESSEKETMSVSL	23483000	18236000	26346000	36326000	31835000	36469000
A0A1D5QZ63	ACTN1	S423	LERLDHLAEKFRQKASIHEAWTDGKEAMLKH	12298000	14940000	17677000	3550300	6462000	9005200
A0A5F8AS68	CLK4	S138	SHQSRSKSHRRKRSRSIEDDEEGHLICQSGD	1847700	2423900		35699000	58879000	66986000
F7BTH9	CSF1R	S713	DYKNIHLEKKYVRRDSGFSSQGVDTYVEMRP	2723700	4684200	2155200	30938000	23811000	18670000
A0A1D5QZL6	LOC720563	S116	LCFKENAEQGEVDMESHRNANAEPAVQRTLL	5735500		5289400	2434600	1499300	1903700
A0A5F7ZA79		S248	ERRCSPLCGLDLSKKSPPGSAAPERPLAERE	243280000	156690000	290670000	45031000	59952000	46217000
A0A1D5R0P5	CPNE3	S243	TFQTTMTKLKEASRSSPVEFECINEKKRQKK	22302000	17844000	14658000	169230000	319780000	323030000
A0A1D5R0X1		S566	GTSALTAQNGKEAKNSEEEEEEKKKAAVAVS	162060000	135880000		36133000	11549000	19138000
A0A1D5R101	REEP3	S205	KDGDEKTDEEADGPYSDDEMLTHKGLRRSQS	20922000	12532000	14432000	214050000	207310000	182170000
A0A1D5R107	PCYT2	S145	KQAGRYRECKRTQGVSTTDLVGRMLLVTKAH	9109300	4389700	5706900	11484000	22940000	18522000
F6XZK9	DENND6A	S127	TQFCFRFRQSSGRRVSLHCLLDQFDKDLPVY	7535400	2530800	8252200	27597000	32846000	22560000
F7C1A7	PRKACA	S326	DTSNFDDYEEEEIRVSINEKCGKEFSEF___	14637000	10289000	8474500	86317000	114920000	87115000
A0A1D5R1K8	LOC712416	S438	EVRTSPRPASPARSGSPAPETTNESVPFAQH	17629000		21018000	5613000		5384100
A0A1D5R8U2	RCSD1	S268	RATEEAKNGEKARRSSEDVDGQHPAQEEAPK	16914000	20158000	20842000	5627800	13841000	11978000
A0A1D5R2S0;A0A5F8ASI1	SRRM1	S626	RHSPSPRPRAPQTSSSPPPVRRGASSSPQRR	527960000	326460000	451810000	255970000	193850000	150200000
A0A1D5R2S0;A0A5F8ASI1	SRRM1	S556	KRRTASPPPPPKRRASPSPPPKRRVSHSPPP	35436000	25086000	44363000	2293800	7354700	3819800
A0A1D5R2S0;A0A5F8ASI1	SRRM1	S367	TSGKVTKHKGTEKRESPSPAPKPRKVELSES	947820000	638800000	1130600000	181690000	160980000	131620000
A0A1D5R2S0;A0A5F8ASI1	SRRM1	S319	RLSPSASPPRRRHRPSPPATPPPKTRHSPTP	46029000	33995000	63526000	323440000	652930000	429780000
A0A1D5R2S0;A0A5F8ASI1	SRRM1	S804	QEEPVAAPEPKKETESEAEDNLDDLEKHLRE	93107000	35098000	49259000	258870000	272330000	181640000
A0A1D5R2S0;A0A5F8ASI1	SRRM1	S670	SRTPEPKKIKKVASPSPQSVRRVSSSRSVSG	51839000	30687000	29194000	226390000	307360000	213190000
A0A1D5R2S0;A0A5F8ASI1	SRRM1	S306	PPKRTSSPPRKTRRLSPSASPPRRRHRPSPP	49600000	33262000	55808000	622380000	1402000000	835550000
A0A1D5R2S0;A0A5F8ASI1	SRRM1	S310	TSSPPRKTRRLSPSASPPRRRHRPSPPATPP	40775000	43037000	63026000	664110000	1543700000	940270000
A0A1D5R2S0;A0A5F8ASI1	SRRM1	S583	SPPPKQRSSPVTKRRSPSLSSKHRKGSSPSR	504250000	191190000	333980000	11274000	9325700	15708000
A0A1D5R2S0;A0A5F8ASI1	SRRM1	S585	PPKQRSSPVTKRRSPSLSSKHRKGSSPSRST	12037000	3518000	4801100	21011000		18917000
A0A1D5R2S0;A0A5F8ASI1	SRRM1	S479	KRWQSPVTKSGRRRRSPSPPPTRRRRSPSPA	256780000	224940000	310950000	480770000	750800000	518560000
A0A1D5R2S0;A0A5F8ASI1	SRRM1	S481	WQSPVTKSGRRRRSPSPPPTRRRRSPSPAPP	256780000	224940000	310950000	485790000	765750000	528280000
A0A1D5R2S0;A0A5F8ASI1	SRRM1	S546	QRRYSPSPPPKRRTASPPPPPKRRASPSPPP	169210000	121770000	205040000	604170000	924780000	639330000
A0A1D5R2S0;A0A5F8ASI1		S468	QKETSPRMQMGKRWQSPVTKSGRRRRSPSPP	61477000	19876000	21247000	193170000	165620000	121650000
A0A1D5R2S0;A0A5F8ASI1	SRRM1	S527	PSPPPRRRSPSPRRYSPPIQRRYSPSPPPKR	394610000	283250000	461880000	1641900000	3178200000	2956800000
A0A1D5R2S0;A0A5F8ASI1	SRRM1	S535	SPSPRRYSPPIQRRYSPSPPPKRRTASPPPP	91530000	64548000	88916000	299230000	548440000	421620000
A0A1D5R2S0;A0A5F8ASI1	SRRM1	S537	SPRRYSPPIQRRYSPSPPPKRRTASPPPPPK	85119000	64548000	88916000	267440000	482240000	334200000
A0A1D5R2S0;A0A5F8ASI1	SRRM1	S177	LKVPKPEPIPEPKEPSPEKNSKKEKEKEKAR	6123600		3036500		13122000	28795000
A0A1D5R2S9	BIN2	S283	SPRASLGTGTPSPRTSLEVSPNPETPEKPVR	14232000	11187000	9223600	4149800	3073600	2079200
A0A1D5R2X7	LOC723754;LOC722089	S404	VFPMLGSVLKDPKFFSNPQDFNPQHFLDEKG	1536000	885020		5397900	5969700
A0A1D5R2X7	LOC723754;LOC722089	S261	IAKKVEHNQRTLDPNSPRDFIDSFLIRMQEE	12865000	10312000	13220000	5451100	6052400	6560500
A0A5F7Z6W8	BAP1	S583	GVLSPLALTEGGKGSSPSIRPIQGSQGSSSP	11466000	9236900	12716000	15594000	16585000	19209000
A0A1D5R342;F6XBH9	MPRIP	S1098	LKEQLKAATEALGEKSPDSATVSGYDIMKSK	86679000	48950000	55974000	314000000	190030000
F6VB54	LOC718665	S229	SVARAPAEDETQSIDSEDSFVPGRRASLSDL	9460700		9791800	34417000	19909000	21928000
A0A1D5R3A4	SRP72	S560	TAGASSELDASKTVSSPPTSPRPGSAATVSA	52658000	59118000	48694000	29552000	19473000	20660000
F7ASP1	PYGL	S591	VTSVADVVNNDPMVGSKLKVIFLENYRVSLA	8800300	4508400	9333500	13810000	35701000
A0A1D5R4K8	GPN1	S338	ILTRGTLDEEDEEADSDTDDIDHRGSPHL__	48583000	51502000	55743000	128510000	112370000	144710000
F7HAA2	LOC718031;SEC14L3	S260	QVKQQYEHSVQISRGSSHQVEYEILFPGCVL	3863700	4020500	4749200		15328000	33794000
F7HAA2	LOC718031;SEC14L3	S261	VKQQYEHSVQISRGSSHQVEYEILFPGCVLR	3863700	4020500	4749200		15328000	33794000
A0A1D5R5P8	MYH9	S1964	FVMPRRMARKGAGDGSDEEVDGKADGAEAKP	677380000	1097500000	1849300000	112390000	118960000	47043000
A0A1D5R5P8	MYH9	S1347	QDTQELLQEENRQKLSLSTKLKQVEDEKNSF	12359000	7759800	13537000	2448100	4299900
A0A1D5R6C9		S301	VVEVATKPAAYKVRLSPGPSSQPGPPGSLPQ	9332700	6182500	14067000	17035000	26658000	20766000
A0A5F8ANS9	SPEN	S660	DRDRDHERRPIERSQSPVHLRRPQSPGASPS	153780000	158520000	229670000	52561000	88062000	82349000
A0A1D5R6H9	SIRT2	S302	GAEAPNPSTSASPRKSPPPAKDEARTTEREK	250070000	383940000	409920000		12512000	28039000
A0A1D5R706	CBX3	S83	NSQKAGKEKDGTKRKSLSDSESDDSKSKKKR	219150000	412240000	331580000	28822000	51729000	47511000
A0A1D5R706	CBX3	S85	QKAGKEKDGTKRKSLSDSESDDSKSKKKRDA	332900000	414230000	513410000	16877000	34360000	51289000
A0A1D5R706	CBX3	S166	PQIVIAFYEERLTWHSCPEDEAQ________	11199000	13883000	12893000		55005000	41248000
F7E5A9	TOP2B	S1322	DDDDNNDLEELKVKASPITNDGEDEFVPSDG	46520000	18758000	47881000	166640000	273980000	148210000
F6SGJ1	ATP7B	S345	GAEGSGTDHRSSSSHSPGSSPRNQVQSTCST	552190000	187010000	333850000		3126000	4774700
F7ELT1	LOC100423808;APP	S331	ADKKAVIQHFQEKVESLEQEAANERQQLVET	6534200	4019600	8908500	37854000	25760000	22595000
A0A1D5R964	FAM134C	S212	LRRRALHPERAMDNHSDSEEELAAFCPQLDD	146510000	63487000	98729000	412300000	498220000	628870000
A0A1D5R964	FAM134C	S214	RRALHPERAMDNHSDSEEELAAFCPQLDDST	144310000	63487000	132990000	355760000	495380000	635280000
A0A5F8A8M4	TXNL1	S9	_______MVGVKPVGSDPDFQPELSGAGSRL	9242500		7800700	2749200		4784700
F7E5B3	TAF9	S149	KKASTSAGRITVPRLSVGSVTSRPSTPTLGT	7610100	3260200	5190700	12838000	13758000	8534100
F7F5D8	LOC100428661	S1259	RHQSLHQHPQGPQFGSEVELRHS________	5744500	9533300	4747500	16091000	22747000	19807000
A0A1D5R9J2;Q15JD4	PML	S448	RSSPEQPRPSTSKAVSPPHLDGPPNPRSPVI	32601000	26220000	38600000	887570000	748360000	793830000
A0A1D5R9J2		S14	__MPPPETPSEGRQPSPSHSPTEQAPSPEEE	938670000	909020000	1733400000	1880000000	2079100000	2119300000
A0A1D5R9J2		S18	PPETPSEGRQPSPSHSPTEQAPSPEEEFQFL	801780000	799310000	1469100000	62312000	59050000	55487000
A0A1D5R9J2		S25	GRQPSPSHSPTEQAPSPEEEFQFLRCQQCQA	53974000	47194000	132310000	178570000	234710000	280460000
A0A1D5R9J2;Q15JD4	PML	S435	KMESEEGKEARLARSSPEQPRPSTSKAVSPP	4518700000	3054800000	6817700000	16840000	810290000	687540000
A0A1D5R9X9	ZMYND11	S392	IEKVSVSTQTKKLSASSPRMLHRSTQTTSDG	91837000		142170000	1051100	3455800
A0A1D5RGD7	HARS	S27	KLQGERVRGLKQQKASAELIEEEVGKLLKLK	19971000	9695800	12338000	32299000	27043000	39335000
A0A1D5RAK5	PPM1J	S76	VETRASFSRPTFLQLSPGGLRRADDHAGRAV	24258000	7557900	9432200	30366000	26611000	31432000
A0A5F8A3Z4;F6YRM9;H9FYE8	SRSF4;SRSF5;SRSF6	S113	PPTRTEYRLIVENLSSRCSWQDLKDYMRQAG;PPVRTENRLIVENLSSRVSWQDLKDFMRQAG;PPVRTEYRLIVENLSSRCSWQDLKDFMRQAG	5728100		4759400	45699000		24050000
A0A1D5RAN4	PRPF40B	S785	LDSVESGGAALGGRGSPSSHLLGADHGLRKA		5945800	3472600	96345000	71367000	96334000
A0A1D5RB27	PPP1R7	S39	QQQSQEMMEVDRRVESEESGDEEGKKHSSGI	187060000	101770000	218560000	45795000	14755000	21940000
A0A1D5RBL4	SF3B2	S412	KKKGFEEEHKDSDDDSSDDEQEKKPEAPKLS	109980000	71827000	236910000	629390000	724640000	550680000
A0A1D5RBL4	SF3B2	S413	KKGFEEEHKDSDDDSSDDEQEKKPEAPKLSK	72772000	57622000	124410000	479460000	501330000	328380000
A0A1D5RCE7		S1711	MFKDSTEEKSPRKEESDEEEKPPKAERTPVS	329540000	196560000	199020000	35618000	54109000	79254000
F6VX15	TP53BP1	S635	VCIDLTCDSGSQAVPSPATRSEALSSVLDQE	34749000		33448000	52747000	57248000
F6VX15	TP53BP1	S1059	GDHTIRQSQQPMKPVSPVKDPVSPASQKMVI	25302000	26394000	36011000	3961400	5717700	8062100
F6SFP9	DTD1	S197	SKERNTPRKEDRSASSGAEGDVSSEREP___	7968300	11663000		1249000	1133500	1467700
A0A1D5REG6	CMTM4	S614	VRQQSTNDYIRARTESRDVDSRPEIQRLDT_	73367000	45317000	35409000	5723400	16033000
A0A1D5REJ7	TLN1	S1181	AIVLDTASDVLDKASSLIEEAKKAAGHPGDP	9180400	6241300	9754300	29264000	19258000	32071000
A0A1D5REJ7		S680	QICASGGAGVRSPPDSPTDVLMQLAKAVASA	4894200	4085000	4703000	35162000	26567000	66603000
A0A1D5REJ7	TLN1	S1658	DPPSWSVLAGHSRTVSDSIKKLITSMRDKAP	192170000	103000000	274630000	13783000	16275000	35094000
A0A5F8AHK5		S445	AKAGLESGAEPGDGDSDTTKKKKKKKKAKEV	4815600		16523000	40204000	94279000	52698000
A0A5F8AHK5		S406	EAAKTAKRKRESESESDETPPAAPQLIKKEK	16487000	13449000	11438000	129410000	236780000	138150000
A0A5F8AHK5	DKC1	S104	VIILPKKHKKKKERKSLPEEDVAEIQHAEEF	1811900	1159100	1420000	7790600	8343300	4554300
A0A5F8A2U4	NFIC	S185	YLAYFVRERDAEQSGSPRAGMGSDQEDSKPI	554350000	484750000	330350000		38993000	114460000
A0A5F7ZV14	ITPR2	S1595	SARSGPRFKEALGGPSWDYRNIIEKLQDVVA	21301000	42889000	29542000	186750000	160960000	112980000
F7BBE3	EEA1	S1266	LGTVKKEWQSSQRRVSELEKQTDDLRGEIAV	65354000	54955000	59428000	12087000	14813000	19636000
A0A1D5RG21	ZC3HC1	S197	PGLEGRPERLPLVPESPRRMMTRSQDATFSP	27906000	17965000	26691000	7219700	10119000	8507500
A0A1D5RGA0	C2CD2L	S561	ISERPSVDDVESETGSTGALETRSLKDHKVS	38493000	14317000	39677000	91481000	61687000	112050000
A0A1D5RGA0	C2CD2L	S312	CGDTELLGQATLPVGSPSRPLSRRQVCPLTP	14762000	10228000	17618000		44304000	49626000
A0A1D5RGJ0	RBM25	S534	EAERRRQPQIKQEPESEEEEEEKQEKEEKRE	81518000	72878000		248620000		247680000
H9YVZ4	G3BP1	S149	QDEVFGGFVTEPQEESEEEVEEPEERQQTPE	155530000	126500000	189070000	238840000	297150000	347310000
A0A1D5RH59		S59	DDRRGDRYDDYRDYDSPERERERRNSDRSED	283110000	148400000	289920000	37733000	46035000	41138000
A0A1D5RH90	MLLT1	S431	PQKPPPPNSKVSGRRSPESCSKPEKILKKGT		72085000	164840000		9185900	7004100
F6T4F2	PDIA6	S88	KDVVKVGAVDADKHQSLGGQYGVQGFPTIKI	2775000		3501800	7120600	9217100	5400800
F6T4F2	PDIA6	S129	YQGGRTGEAIVDAALSALRQLVKDRLGGRSG	223890		555650	3773300	2131300	2683900
A0A5F8AEF7	CUL9	S586	KALDPEEESKSEANFSEEETESPKAKAEAPK	7390100	9739600	5548900	10710000	17464000	17005000
A0A1D5RHX9;A0A5F8A133		S581	TDTAITNEWEKRLSTSPVRLAARQEDAPMIE	67459000	90186000	42280000	19545000	14418000	3555300
A0A1D5RHX9		S800	SESLAPIKEAESRRQSPEEDDLEKPPQQGKD	62954000	188270000	160630000	25197000	34443000	13066000
I2CXI3	SMARCC2	S347	REEEQEDLTKDMDEPSPVPNVEEVTLPKTVN	19017000	12215000	20132000	52734000	28796000	40586000
I2CXI3	SMARCC2	S304	RDKKGGNYKKRKRSPSPSPTPEAKKKNAKKG	98300000	55545000	66858000	6758600	9237200	2051800
I2CXI3	SMARCC2	S283	RRKKISAKTLTDEVNSPDSDRRDKKGGNYKK	267190000	240360000	304620000	68032000	138800000	127550000
A0A1D5RJ02	USP10;KLHL36	S249	GALSSDTRTAGQPEGSPGADFGQSCFPAEAG	22621000	14213000	18910000	11558000		9332300
A0A1D5RJ15		S89	LPAENGETKTEESPASDEAGEKEAKSD____	183240000	98123000			23257000	6232700
A0A5F8AGZ1	CWF19L2	S478	PKKEHLQDTKSTFAGSPEHESIHILSVDEKN	4478700	3684600	3696700	25017000	36283000	22490000
A0A1D5RJL3		S34	QLPKKDIIKFLQEHGSDSFLAEHKLLGNIKN	10246000	12338000		21136000	14946000
A0A1D5RJL3		S36	PKKDIIKFLQEHGSDSFLAEHKLLGNIKNVA	98774000	74191000	106470000	52584000	51591000	61337000
A0A1D5RJT7	PI4KB	S413	SVPARIPENRIRSTRSVENLPECGITHEQRA	24210000	20169000		57125000	40709000	77446000
F6VPE3;H9ENR9;H9ENS0	DLG1	S158	SEIENVHGFVSHSHISPIKANPPPVLVNTDS;SEIENVHGFVSHSHISPIKPTEAVLPSPPTV	15032000	12385000		25638000	22296000	16171000
A0A1D5RKU9	ESYT1	S577	PGAWDVDSESPQRGSSVDAPPRPCHTTPDSQ	12249000	10675000		17808000	20401000	22923000
A0A1D5RKU9	ESYT1	S984	NRGTKRKTSQKKRTLSPEFNERFEWELPLDE	15479000	17460000	11600000	38392000	53865000	66999000
A0A1D5RKU9		S1053	GVARWYDLMDDKDKGSS______________	968950	4171400	3022900	9597500	12901000	11007000
A0A1D5RKU9		S1054	VARWYDLMDDKDKGSS_______________	968950	4171400	3022900	9597500	12901000	11007000
A0A5F7YR70		S211	LDLWQPRFLPDVSASSPEEPHSDSEGAGSGA	4118700	4330600		11541000		8198700
A0A5F7YR70		S217	RFLPDVSASSPEEPHSDSEGAGSGARPHLLS	43504000	37071000	41862000	142870000	145100000	269340000
H9G2F8;F6S8X8	BCLAF1	S177	QEKQTKKAEGEPQEESPLKSKSQEEPKDTFE	324990000	296910000	394280000	2779000000	2830300000	2195400000
H9G2F8	BCLAF1	S385	RAEGEWEDQEALDYFSDKESGKQKFNDSEGD	136100000	104560000	67867000	23055000		8331300
H9G2F8;F6S8X8	BCLAF1	S531	HKNLDAREKSTFREESPLRIKMIASDSHRPE	207020000	171950000	235530000	901160000	1085500000	1201000000
H9G2F8	BCLAF1	S496	EDKNSERITVKKETQSPEQVKSEKLKDLFDY	388550000	235420000	284270000	50958000	49110000	46196000
H9G2F8	BCLAF1	S648	TSYQKATEEHSTRQKSPEIHRRIDISPSTLR	2815700000	1948500000	1597800000	295860000	394250000	348840000
H9G2F8;F6S8X8	BCLAF1	S228	WPGLSAYDNSPRSPHSPSPIATPPSQSSSCS	5503400	4114200	7853100	43984000	29568000	45206000
H9G2F8;F6S8X8	BCLAF1	S230	GLSAYDNSPRSPHSPSPIATPPSQSSSCSDA	5503400	4114200	7853100	38361000	35931000	45206000
H9G2F8;F6S8X8	BCLAF1	S148	YRSSRSPRSSSSRSSSPYSKSPVSKRRGSQE	6352100	10610000	17661000	44868000	44780000	55190000
A0A5F7Z7K5	ZC3H4	S250	DFSPSEKGHRKYREYSPPYAPSHQQYPPSHA	15205000	11003000	14250000	251450000	147730000	177680000
A0A5F7Z7K5	ZC3H4	S237	SSSDDFSDFSDDSDFSPSEKGHRKYREYSPP	2325500	1732100		15347000	33047000	21649000
F6RWZ6	LOC707785	S3839	LRRSYDRSSRSLDQDSPSKKKKFQTNYASTT	28784000	15248000		1302800	3330600	2874300
F7B954	IQSEC1	S399	KRQSAYERSLGGQQGSPKHGPHSGPPKSLPR	53252000		86238000	5149400	5253600	2846200
F6QII3;F6QJH2	SORBS1	S913	LVKNPVDYMDLPFSASPSRSATASPQFSSHS;LVKNPVDYMDLPFSASPSRSATASPQQPQAQ	6937000	9292100	7815200	15110000	15526000	22177000
F6QII3;F6QJH2	SORBS1	S318	RVGEQDSAPTQEKPTSPGRAAEKRAKDDSRR	2323000000	1940400000	1796500000	164730000	374270000	409360000
A0A5F7Z8C2	BAZ1B	S1276	VDELVLQTKRSSRRQSLELQKCEEILHKIVK	6659500	4182000	5791400	12580000	34091000	28625000
A0A5F7ZKF2;F7C4H0	AKR1C1	S264	QRIRENMKVFEFQLTSEDMKAIDGLDRNIRY;QRIRENMKVFEFQLTSEDMKAIDGLNRNLRY	15981000	10196000	7887000	36930000	44695000	46027000
A0A5F7Z8Y0		S561	VKAKELKSERVSSEGSWLKLNLNEKYDYCYN	1962100		8287900	27809000	46767000	27266000
A0A5F7Z969	ITIH2	S76	YTLVEEITQRSLPGESGEIMEEADQVTLYSY		54987000	26977000	308510000	229410000	183340000
A0A5F7ZKI6	MAP4	S288	APAKDVTLFKETERASPIKMDLAPSKDMGPP	319200000	226000000	200700000	47143000	33995000	23626000
A0A5F7ZKI6	MAP4	S210	ALATKTEVALAKDMESPTKLDVTLAKDMQPS	506490000	628760000	360830000	225210000	243260000	133230000
F7GNG8	RPL4	S365	RVDKAAAAAAALEAKSDEKAAVAGKKPVVGK	15795000	21440000	20125000	33692000	67417000	68770000
A0A5F7ZA46	PRCC	S157	KEPVKIAAPELHKGDSDSEEDEPTKKKTILQ	164090000	104150000	177560000	74643000	96324000	46549000
A0A5F7ZA46	PRCC	S159	PVKIAAPELHKGDSDSEEDEPTKKKTILQGS	195100000	365120000	223540000	68325000	133770000	66706000
A0A5F7ZAK6	NUP153	S192	DDDNISTTSGFSSRASDKDITVSKNTSLPPL	1489300000	663240000	1587100000	93272000	140850000	80188000
A0A5F8AGX9	CEP128	S954	ERTDGRYSKYRVRRNSLQHHQDDIKYRTKSF	43888000	31084000	38767000	4142900	3266000	3289400
A0A5F7ZAV0	CCDC50	S262	QTRNWEKQSRHQDRLSPKSSQKAGLHCKEVV	225640000	94523000	281550000	6703400	12272000	12619000
A0A5F7ZAW5		S356	DKELGEAKKEIKRKLSEMQDLEETMAKLQLE	1213700	854720	886110	5173800	7029700	3684300
A0A5F7ZAX8	TRAFD1	S415	VTEGIPRLDSQPQENSPELPRRRVRHQAVGV	19008000	9757900	25885000	75853000	46771000	37870000
F6XVX6	USP47	S732	RHANTIRLFVLLPEQSPGSYSKRTAYQKAGG	892680	906830		3781000	4992600	6267500
A0A5F7ZB89	APBB1IP	S493	APKSSLPPPPPVRRSSDTSGSPATPPKAKGT	281540000	129490000	300630000	19227000		7607100
F7B3Z0	CLINT1	S288	TIDLGAAAHYTGDKASPDQNASTHTPQSSVK	134950000	16086000	107870000	468520000	254900000	327620000
F7B3Z0	CLINT1	S216	IDDTISKFRRKDREDSPERCSDSDEEKKARR	395910000	405310000	550490000	234130000	113920000	238540000
A0A5F7ZBS7		S203	CTPQEGGCPRPKERESPPPSALQPVQLPRLA	3767500	2497300		6011200	7316200	5183700
A0A5F8ANQ4	SEC31A	S527	DGADVALKDSDQVAQSDGEESPAAEEQLLGE	13753000	6577100	8953300	51664000	66240000	75814000
A0A5F7ZBZ4	ERCC6	S489	LRLQDKEKRLKLEDDSEESDAEFDEGFKVPG	3593000	3507200		24606000	31489000	24317000
A0A5F7ZBZ4	ERCC6	S492	QDKEKRLKLEDDSEESDAEFDEGFKVPGFLF	5321900	3507200		20890000	34083000	24926000
A0A5F7ZZW8	SHROOM3	S1378	PGRISLRISESVLRDSPPPREDYEDEVFVRD	94497000	91412000	69756000	33625000	46981000	31184000
A0A5F8A1Q6	MORC2	S583	RPSTEEPVRRPQRPRSPPLPAVIRNAPSRPP	11074000	7277800	16987000	30514000	27238000	20723000
A0A5F7ZCF7	NPY1R	S330	STMHTDVSKTSLKQASPVAFKKINNDDNERI	64642000	53987000	32137000		12938000	7086300
A0A5F7ZCW2	SORBS2	S562	PRSGAPTPSSRAPALSPTRPPKKPLDYVQDH	327310000	182440000	272780000	39906000	47300000	45232000
A0A5F7ZSN1		S24	NIKGRQQAGPGPSKGSPEPPPVQLELEDKDT	9756600	5670900	4306000	27219000	27972000	24064000
A0A5F7ZDS9	KIAA1429	S138	AIYGSVDRVISHDRDSPPPPPPPPPPPQPQP	26221000		27599000	35682000	45875000	48881000
A0A5F7ZDW9	ACACB	S1251	MTVPISITNPDLLRHSTELFMDSGFSPLCQR	9721900	2184400		77243000	31052000	75838000
A0A5F7ZDW9	ACACB	S222	AGEAETRVPTMRPSMSGLHLVKRGREHKKLD	6099100	1911900	4753600	453080000	390790000	132720000
A0A5F7ZE05	EGK_19717	S346	MTDQVADLRARGQGSSPVAMQKAQQVSQGLD	2420700000	1183800000	2875800000	618530000	647590000	770560000
A0A5F8AIJ7		S759	KIEPSKPAATRKRRWSAPESRKLEKSEDEPP	91185000	50802000	68417000	17104000		24353000
A0A5F7ZE51	TXNDC5	S107	QRLQPTWNDLGDKYNSMEDAKVYVAKVDCTA	3163300		2032700	5298400	6550600	4804700
F6W9M1	SFSWAP	S711	RPLPTLEVKPPDRPSSKSKDPPREEEKEKKK	17709000		10746000	232480000	152640000	180930000
A0A5F7ZEL9	RASGRP2	S387	QLSLQREPRSKSSPTSPTSCTPPPRPPVLEE	12784000	6907400	12905000	57200000	34725000	89026000
A0A5F7ZEU8	SLCO1B3	S260	FLPQTPNKPQKERKASLSLPVLETNDGKSQT	713890000	499660000	696570000	4146900000	5246800000	4737400000
A0A5F7ZF72	ZFR	S108	SQRFNIHNNRKRRRDSDGVDGFEAEGKKDKK	60954000	78800000	57137000	26871000	20555000	20400000
A0A5F7ZFJ6	LOC701147	S25	SLTDRSVWKRSAGGSSPEGGEDSDREDGNYC	141780000	77883000		52221000	28069000	7837100
A0A5F8ALV4	EEPD1	S110	KFEICVSSKGSSTQHSPSSLRRDLLAEQQPH	164730000	139610000	95423000	66668000	59007000	65312000
H9YX45	NUCKS1	S144	DSGSDEDFLMEDDDDSDYGSSKKKNKKMVKK	21637000	19121000	27469000	67283000	70790000	54632000
H9YX45	NUCKS1	S113	KAASKQREMLMEDVGSEEEQEEEDEAPFQEK	37703000	29413000		156260000	128180000	79778000
H9YX45	NUCKS1	S223	EDEEPESPPEKKTSTSPPPEKSGDEGSEDEA	354840000	131380000	327060000	37947000	35257000	19658000
H9ZBK9	CBX8	S187	RERERGTSRVDDKPSSPGDSSKKRGPKPRKE	175780000	74135000	188740000	7045500	8236900	8757400
A0A5F7ZFU0		S2044	PGTFSLQDKESVPSASPTGTPKHSLRKTTST	9098800	2653600		13922000		22024000
A0A5F7ZFU0		S1730	QKEVQDKDYPLTPPPSPTADEPKILAGKSKF	3216500	3695100	3837600	53794000	103990000	125190000
A0A5F7ZFU1	SON	S1782	AASPVVSSMPERASESSSEEKDDYEIFVKVK	70856000	59636000	27314000	205230000	149580000	106860000
A0A5F7ZFU1	SON	S1783	ASPVVSSMPERASESSSEEKDDYEIFVKVKD	30056000	20289000	68659000		319840000	106860000
A0A5F7ZFU1	SON	S1556	IAKEMEHNTVCAASTSPVGEIGEEKILPTSE	705820000	410150000	663330000	149230000	43968000	86204000
A0A5F7ZFU1	SON	S2031	RLRRSRTPLRRRFSRSPIRRKRSRSSERGRS	33393000	47618000	48404000	132800000	266420000	276300000
A0A5F7ZFU1	SON	S1952	RRRSRSVGRRRSFSISPSRRSRTPSRRSRTP	4682800	3918500	7644100	294540000	576010000	534570000
A0A5F7ZFU1	SON	S2013	RRRSRSVVRRRSFSISPVRLRRSRTPLRRRF	5233200	8030800	8940900	449160000	182640000	737190000
A0A5F7ZFU1	SON	S1769	GPLLASDVGRDKSAASPVVSSMPERASESSS	165930000	114980000	212810000	498680000	495820000	565730000
A0A5F7ZG38	C5AR1	S346	LRNVLTEESVVRESKSFTRSTVDTMTEKTQA	37728000	26833000	25643000	2138200	8285500	5925200
A0A5F7ZG41	CYP2C8	S228	IQLYNAFPFLRVLPGSHNVIFKNFALQRSFI	8276100	1188400	3179800	24115000	12321000	15604000
A0A5F7ZGY9	MDC1	S506	QPPFGDSDDSVEADKSSPGIHLERSQASITV	2726100	6403700	5825800	17728000	31503000	23847000
A0A5F7ZGY9	MDC1	S794	CLSPPRAIPGDQHPESPVHTEPMGIQGRGRQ	46569000	52266000	37176000	19831000	19388000	13509000
A0A5F7ZH08;F7H4L5	CALD1	S371	SDDKKPFKCFTPKGSSLKIEERAEFLNKSVQ	73866000	33116000	47891000	7734700	7793800	3844800
A0A5F8ADD0	BCKDHA	S169	RIGHHSTSDDSSAYRSVDEVNYWDKQDHPIS	64948000	24740000	77042000	268390000	167660000	324420000
A0A5F7ZHE3		S532	GEKLKEDHETPMDIDSDDSKAASPPLKGPVS	14338000	13500000	15972000	94406000	87787000	48482000
A0A5F7ZHK9		S36	KKKTAKKSGGPPRKASGPPVSELITKAVAAS	319140000	867100000	244830000	2442200000	3943100000	2307900000
A0A5F7ZHK9;F7HAN9;F7HR57;G7MR94	HIST1H1E;HIST1H1D;EGK_14602;EGK_14536;HIST1H1T	S102	LVSKGTLVQTKGTGASGSFKLNKKAASGEAK;LVSKGTLVQTKGTGASGSFKLNKKAASGEGK;LVSKGTLVQTKGTGASGSFKLNKKAASGETK		3900500	9188700	13284000	15610000	13950000
A0A5F7ZHK9		S2	______________MSETAPVAPAAAPPAEK	82040000	60118000	67191000	2302100000	1962400000	1325800000
A0A5F7ZHL7	CCP110	S641	VFINKNKILGTSSKESEELLKSKMLAFEEMR	23267000	15800000	20076000	11478000	10070000	8386300
F7HUE7	TNRC18	S1136	PERLALSPEDKPIRLSPSKITEPLREGPEEE	92888000	43826000	95081000	8506300	26350000	29304000
F7HUE7	TNRC18	S1359	ALAAAAELPQARPLPSPGAAGAQALEKLEAA	18080000	9951400	26274000	41189000	47144000	33251000
A0A5F7ZXV2	SLAIN2	S87	SAKSGGGAGSVPRRTSSEELRDATSLLAAGE	138080000	90398000	202830000	21232000	19426000	15794000
A0A5F7ZXH3	PHKA2	S1016	NRLRSEMKQRSSTPSSPTGTSSSDSGGHHIG	84891000	22554000	125810000	139250000	234120000	256820000
F7FHF5	FN1	S2158	IECFMPLDVQADREDSRE_____________	209940000	203020000	103900000	90678000	67599000	58965000
A0A5F7ZIS1;A0A5F8APZ8	RALY	S119	AASAIYRLFDYRGRLSPVPVPRAVPVKRPRV;RDDFYDRLFDYRGRLSPVPVPRAVPVKRPRV	883030000	868320000	933750000	1465500000	1443800000	1455300000
A0A5F7ZIZ3	NUMA1	S271	QRIDRLALLNEKQAASPLEPRELEELRDKNE	71907000	26022000	64587000	14828000	13500000	14370000
A0A5F7ZJP4	MYH10	S1983	SSSRSGRRQLHIEGASLELSDDDTESKTSDV	45494000	28089000	38889000	222020000	175750000	154840000
A0A5F7ZJP4	MYH10	S1987	SGRRQLHIEGASLELSDDDTESKTSDVNETQ	485550000	303650000	321200000	1578500000	1757600000	1326700000
F7ENS4	RER1	S2	______________MSEGDSVGESVHGKPSV	18679000	12333000	13617000	64148000	79824000	94379000
F7ENS4	RER1	S95	IAFLSPKVDPSLMEDSDDGPSLPTKQNEEFR		1750700	3968400	34392000	29168000	51260000
A0A5F7ZK03		S14	__MNSLFRKRNKGKYSPTVQTRSISNKELSE	74935000	46491000	107500000	27213000	11805000	15669000
A0A5F7ZK79	ZC3H14	S375	LLAEVVQGQSRTPRISPPIKEEETKGDSVEK	74682000	38085000	93716000	15008000	16917000	14737000
H9ERL6	DNAJC17	S112	KLDLEARERQAQAQESEEEEESRSTRTLEQE	124180000	87417000	179220000	30654000	53849000	52586000
F7EFY1	C9H10orf12	S583	PSKEITSHEEGGGDVSPGKEPQEPEVCPTKM	19521000	22681000	17236000		12950000	7816300
F7HEK0	DSC2	S824	HAQDYVLTYNYEGRGSVAGSVGCCSERQEED	43225000	21957000	44071000	2596400	9928600	4387800
F7HEK0	DSC2	S828	YVLTYNYEGRGSVAGSVGCCSERQEEDGLEF	106060000	64700000	112630000	17625000	49954000	53879000
A0A5F8A8A8;F7CGX1;H9FPQ0	ADD2;ADD1	S632	PGKSPSKKKKKFRTPSFLKKSKKKSDS____;PSKSPSKKKKKFRTPSFLKKSKKKEKVES__;PSKSPTKKKKKFRTPSFLKKNKK________	95005000	29729000	61851000	11447000	4363200	3567800
A0A5F7ZLW4	LRRC47	S518	MAEMNKYTLENKEEGSLSDTEADAVSGQLSD	7946000	15363000	21346000	39978000	64824000	60697000
A0A5F7ZLW6	MGRN1	S515	EVDESSSPKQGTRAPSIENVLQDGSPEHCGR		3096400	11088000	17027000		14250000
A0A5F8A4R1	GAK	S829	ESESALMEDRDESEVSDEGGSPVSSEGQEPR	100240000	60356000	102700000	40100000	54604000	33045000
A0A5F7ZM27	PCF11	S1544	CYEDYQNTSSFDCTPSPSKTPAENPLNIMLN	56396000	36134000	71199000	82163000	91204000	91667000
A0A5F7ZM27	PCF11	S489	SSTRKRSRSRSPKSRSPIIHSPKRRDRRSPK	34203000	24592000	30678000	127910000	144720000	205870000
A0A5F7ZM27	PCF11	S494	RSRSRSPKSRSPIIHSPKRRDRRSPKRRQRS	90631000	60068000	59891000	104930000	120630000	138900000
A0A5F7ZM27	PCF11	S487	GRSSTRKRSRSRSPKSRSPIIHSPKRRDRRS	13118000	8004000	8555800	53020000	62253000	109500000
A0A5F8AQ41	SCAF11	S883	PKRDTTRESRRSESLSPRRETSRENKRSQPR	138750000	95951000	77875000	19074000	22512000	15284000
A0A5F8AQ41	SCAF11	S567	PTCLTSESKVHQPLSSPLSELSENVESVVNE	432340000	270480000		219910000	162750000	243890000
A0A5F7ZN13	ARHGEF2	S880	SDPDTGSEEEGSSRLSPPHSPRDFTRMQDIP	92904000	49504000	86681000	11394000	19955000	14223000
F6XTA5	EPHX1	S173	YKIIPLLTDPKNHGLSDEHVFEVICPSIPGY	53668000	30543000		337460000	622050000	954830000
I0FH21	HDGFRP2	S240	KKKAPSASDSDSKADSDGAKPETVAVARSAT	47458000	27704000	82275000	190420000	297170000	296740000
I0FH21	HDGFRP2	S234	PLGGRKKKKAPSASDSDSKADSDGAKPETVA	39266000	24585000	64089000	160500000	250680000	241190000
I0FH21	HDGFRP2	S174	TPALKMSVSKRARKASSDLDQASVSPSEEEN	9323100	4391100		34859000	40775000	33836000
I0FH21	HDGFRP2	S175	PALKMSVSKRARKASSDLDQASVSPSEEENS	31378000	4391100	31012000	116770000	178550000	125460000
I0FH21	HDGFRP2	S369	RERAERGEAERGSGGSSGDELREDDEPVKKR	292140000	97702000	584750000	900860000	1486000000	1329300000
I0FH21	HDGFRP2	S370	ERAERGEAERGSGGSSGDELREDDEPVKKRG	46980000	7991400	67000000	137420000	216670000	189960000
A0A5F7ZNW2;A0A5F7ZZA0		S55	ARERLELCDKRVSSRSRTEEDCTEELLDFLH	80621000	86105000		195900000	373970000
A0A5F7ZP43	PALM3	S274	LEAAASREGEDVPRGSPEGDGQGGSGGEEGS	382480000	312340000	418540000	189420000	186500000	268550000
A0A5F7ZP43	PALM3	S283	EDVPRGSPEGDGQGGSGGEEGSFIWVERVTL	84732000	96064000	130380000	371840000	247350000	442790000
A0A5F7ZP43	PALM3	S324	GLEGPEVAGRERGDESPLGAEEAETGGGEET	1069400000	1151700000	1030900000	4505100000	3287300000	5190900000
A0A5F7ZP43	PALM3	S388	ERKGGEKKLELESSGSAEKLGTEREGVEEPL	90951000	27454000	78939000	367980000	312500000	487790000
A0A5F7ZP43	PALM3	S251	EATGVVGRVPEAVQSSSPRLQERLEAAASRE	4462300000		5131500000	20916000	7636400	1090200000
F6TR43	MKNK1	S85	GIAHRDLKPENILCESPEKVSPVKICDFDLG	2425600	2355200	2362700	6926400	6995100
F7G3F5	ARHGEF10L	S179	DLGWSSSEFESYSEDSGEEAKPEVEPTKHRV	31652000	15152000	16619000	41463000	57968000
A0A5F7ZPM8	ARHGAP15	S212	CPSRNLELFKIQRSSSTELLSHYDSDIKEQK	3294600	2090600	4138900	8347500	6678700	7874900
A0A5F7ZPX0	UQCRC1	S78	QSSQPTCTGTKNRPGSALEKEVESMGAHLNA	41365000	80596000	63102000	12348000	12581000	16301000
A0A5F8A4X3	DMXL1	S1830	NYLRTHPLLLRRHFGSSDTFSTHMSLTGKSG	2179600	2583000		4109300	7577900	8400200
F6YW03	STARD10	S259	LPSLALSELSVQHADSLENIDESAVAESREE	66453000		55103000	633110000	563520000	473840000
F7H8Q9	NSRP1;CCDC55	S244	ILQTDVKVEKNPDADSDFDAKSSEDDEVEET	28109000	11313000	17032000	44807000	71489000	56065000
F6W7M2	SLCO1B3	S302	FLPQNPNKPQKERKVSLSLHVLKTNDERSQT	66620000	54811000	46877000	325830000	586420000	303000000
A0A5F7ZRX1	TAF6L	S447	PQLTASAMVSPQGDESPRGSGGGGPTSASGP	4387500	3783700	4587800	8068400	18180000	17886000
A0A5F7ZS30	SIRT1	S14	__MADEAALALQPGGSPSAAGAEREAGSPPA	38216000	27944000	45280000	7833400	10730000	11725000
F6TPN3	TMEM104	S86	RWKRMENLKEEEDDDSSTASDSDVLIRDNYE	3083800	2347700		19669000	19852000	9825800
A0A5F7ZSF0	RSF1	S622	PEEVPKSTLESEKPGSPEAAETSPPSNMIDH	70719000	41527000		15308000	22519000	9539500
A0A5F7ZSF0	RSF1	S629	TLESEKPGSPEAAETSPPSNMIDHCEKLASE	70719000	41527000		15308000	22519000	9539500
F7C6E1		S115	NKYRPDLRMAAIRRASAILRSQKPVMVKRKR	3212900	4626000	3303000	13796000	23225000	31392000
A0A5F7ZSX4	SSH1	S435	QPGLGPPLPCCFRRLSDPLLPSPEDETGSLV	21825000	17519000		38431000	29037000	39033000
A0A5F7ZT87	AKR7A3	S255	EDKDGKQPVGRFFGNSWAETYRNRFWKENHF	5278200	6284500	3892100	23864000	18404000	38652000
A0A5F7ZTS6	LOC719658	S94	GHHTVGLKLHRKGDRSPEPGQTWTREVFSSR	281090000	208340000	249030000	107770000	108810000	26647000
A0A5F7ZUR0	GUCY1A3	S47	TVPICQDIPEKNIQESLPQRKTSRSRVYLHT	1602900000	1237500000	1039300000	127640000	375320000	541620000
A0A5F8AU17	WDTC1	S511	GGGAPVRLRSTSRKDSISEDEMVLRERSYDY	22371000	27638000	30790000	44447000	83766000	81785000
H9ERT9	USO1	S942	LKDLGHPVEEEDELESGDQEDEDDESEDPGK	817020000	704270000	353850000	1919400000	4346500000	3437800000
H9ERT9	USO1	S952	EDELESGDQEDEDDESEDPGKDLDHI_____	139990000	43234000	97678000	475860000	352780000	371320000
F7EJ77	UNC93B1	S536	PQHKVRGYRYLEEDNSDESDAEGEHGDGAEE		9946200	11104000	217520000	286070000	201520000
F7EJ77	UNC93B1	S539	KVRGYRYLEEDNSDESDAEGEHGDGAEEEAP		9946200	32554000	164050000	257650000	195160000
A0A5F7ZW42	HS1BP3	S139	ELAGSPELLEFLGTRSPGAAGLTSRDSSVLD	14380000		17555000		5905200	5713700
A0A5F8ARG8	INPP5D	S245	LPSLESLQRLFDQQLSPGLRPRPQVPGEANP	24297000	26255000	29546000	64265000	126140000	95461000
F7F626	BBX	S814	KTKITHLVRTADGRVSPAGGTLDDKPKEQLQ	87247000	63005000	79060000	21016000	42832000	36847000
A0A5F7ZXK5	PHF3	S1046	CKICIGRMAPPVDDLSPKKVKVVVGVTRKHS	12903000	11015000	15979000	49040000	47973000	39392000
F7CX13	ZNF592	S348	RSPLEATRKSIKPSDSPRSICSDSSSKGSPS	199070000	196680000	142070000	36356000	57457000	58529000
F7CX13	ZNF592	S334	SKGSPKMPKSPKSPRSPLEATRKSIKPSDSP	40980000	32039000	46471000	2416300	6826600	4457000
F7CX13	ZNF592	S573	VLHSSNPVPLYAPNLSPPADSRIHVPASGYC	4392900	3100000	2927900	26302000	50056000	56812000
A0A5F8AQL4	BAT3;EGK_14711;LOC720485	S954	QGAERASPEPQRENASPAPGTTAEEAMSRGP	93983000	35440000	79603000	9659600	5196500	7801800
A0A5F7ZYN8		S32	YPHENMPLTKDLLHPSPEEEKRKHKKKRLVQ		4009400	3798100	18080000	26167000	28580000
A0A5F7ZYV0		S347	PPQTATGDPSDEDEDSDLEEFVRSHGLGSHK	16455000		34436000	43205000	64455000	59701000
A0A5F8AJT5	NAB1	S183	ESEHSLSPADLGSPASPKESSEALDAAAALS	20283000	18138000	31474000	33238000	57408000	60562000
F7G9Y6	PGM1	S117	IIRKIKAIGGIILTASHNPGGPNGDFGIKFN	6003100000	5807700000	5583200000	516670000	1138500000	275000000
F7G9Y6	PGM1	S505	LRLIFTDGSRIIFRLSGTGSAGATIRLYIDS	2334400000	1983800000	2866600000	501040000	643390000	852950000
F7G9Y6	PGM1	S20	VTVKTQAYPDQKPGTSGLRKRVKVFQSSANY	76327000	71475000	123910000	27040000	24961000	28726000
F6RK87	SCAF1	S733	SPAPASSPKREVLYDSEGLSGEERGGKSSQK	5182200		3816700	54051000	44957000	39931000
F6RK87	SCAF1	S964	CSQAAGTKGAEETSWSGEERAAKVPSTPPPK	38924000	39900000	41668000	17607000	29777000	18111000
F6RK87	SCAF1	S499	RRKILTQRRERYRQRSPSPAPAPAPAAAAGP	8707900	4822600	16400000	76594000	90743000	63874000
F6RK87	SCAF1	S501	KILTQRRERYRQRSPSPAPAPAPAAAAGPPT	2902300	3079000		32554000	39766000	29685000
A0A5F8A057	PLEC	S583	FRAKIERARSDEGQLSPATRGAYRDCLGRLD	449480000	517480000	436690000		300520000	357640000
A0A5F8A057	PLEC	S4293	DMLSGNASGFRSRSSSVGSSSSYPISPAVSR	14883000	18217000	24423000	169610000	181470000	267690000
A0A5F8A138	ABCG8	S49	LAQFKMPWTSASRRNSCELGIQNLSFKVRSG	24998000	20355000	17774000	91547000	208390000	241370000
A0A5F8A202	SUGP2	S264	LGLDLKNLRLPRRKMSFDIVDKSDVFSRFGI	4983800	2509600	1276900	16477000	10854000	8433900
A0A5F8A202	SUGP2	S723	PKPTGVDISEAPQTSSPCPSADIDMKTMETA	12717000	4727100	11998000	25515000	25255000	26280000
A0A5F8A218	ENOX2	S308	NDELMGIRREEEMEMSDDEIEETTETKETEE	1670200	1593300	5072300	7610300	10602000	15846000
A0A5F8A2N0	COL4A3BP	S123	WIDAIEQHKTESGYGSESSLRRHGSMVSLVS	57234000	72788000	65660000	14021000	15967000	13385000
A0A5F8A5Q5;F7FEY5	LRRFIP1	S88	AATLASLGGTSSRRGSGDTSISIDTEASIRE	127830000	62095000	138350000	30498000	28263000	25645000
F6R7X5;F6Q273	LMNB2;LMNB1	S407	RKLLEGEEERLKLSPSPSSRVTVSRASSSRS;RKLLEGEEERLKLSPSPSSRVTVSRATSSSS	104690000	103190000	94084000	23900000	37154000	15182000
A0A5F8AQQ8	NCOA2	S493	NPGQPTSMLSPRHRMSPGVAGSPRIPPSQFS	33327000	16722000	31780000	13437000	9181400	10603000
A0A5F8A477		S27	FDSRGNPTVEVDLFTSKGLFRAAVPSGASTG	11797000	7529500	5347100	29322000	41038000	22710000
A0A5F8A4R0	UBL7	S284	SSYRDMPGGFLFEGLSDDEDDFHPNTRSTPS	17949000	14650000	20724000		30018000	40850000
F6TWH6	TAF12	S51	TVVKIPGTPGTGGRLSPENNQVLTKKKLQDL	58398000	46044000	70180000	23277000	30410000	25361000
F7FHI3	AKAP8L;BRD4	S470	AKMPDEPEEPVVAVSSPAVPPPTKVVAPPSS	11114000	2632300	10785000	21784000		25641000
A0A5F8AHR4		S1318	TFHSLLTASLPPRRDSTEAPKPKSSPEQPTG	112110000	327120000	156650000	3690600	9689800	7963400
A0A5F8A541	SUMO1;LOC699185	S2	______________MSDQEAKPSTEDLGDKK	317460000	300800000	359970000	963220000	1197600000	779970000
A0A5F8A585	SQSTM1	S215	GELQSLQMPESEGPSSLDPSQEGPTGLKEAA	50615000	28561000	41266000	279480000	187740000
A0A5F8AUV0	UBR4	S2756	VLRPRNKRRHVTLPSSPRSNTPMGDKDDDDD	265040000	197600000	286630000	73709000	65803000	71124000
F6WMX8	KLHDC4	S380	IKQVLSAPGSAGQPQSEDEDSLEEAGSPTPG	7864900		5215600	19849000	30133000	24357000
F6WMX8	KLHDC4	S385	SAPGSAGQPQSEDEDSLEEAGSPTPGPCPRS	30669000		18533000	140460000	130650000	121910000
F7HJJ3	SMARCC1	S310	SFRQRISTKNEEPVRSPERRDRKASANARKR	81842000	62811000	108400000		26781000	24844000
A0A5F8A642	GPSM3	S35	EQGWPPPNSTTRPWRSAPPSPPPPGTRHTAL	54969000	36645000	68826000	10949000	25306000	2715000
A0A5F8A647		S2788	QGKVPRPGPRVRRPQSPPRTRESPPTRDVPS	123700000	44182000	58729000		4192600	4491800
A0A5F8A7B6		S20	GSATPPARAPGAPPRSPPQGLVQDVSGPLRE	3317300		3938500	17505000		11046000
A0A5F8AK44	ILF3	S478	LQDMGLPTGAEGRDSSKGEDSAEETEAKPAV	12318000	14069000	13659000	74424000	56972000	60120000
A0A5F8AK44	ILF3	S483	LPTGAEGRDSSKGEDSAEETEAKPAVVAPAP	187010000	177480000	232910000	1224400000	993670000	915010000
A0A5F8A7P1		S193	SPLPGDHAVRGALRASPPSFPSGSPVLRLSP	10699000		10546000	23773000	20362000	17181000
A0A5F8A7P1		S145	LEGERASSCAHKRSASWGSTDHRKEISKLKQ	26397000	9312300	27433000	3253600	3092600	3026400
A0A5F8A8A2		S67	GAEGKFSAGADIHGFSAPRTFGLTLGHVVDE	1675100	2198400		7051800	10224000	7951100
A0A5F8A8G2	ACIN1	S409	DLKKAPLVVQPEQTASEEETPPPLLTKEASS	234240000	160800000	183590000	141880000	92773000	123030000
A0A5F8A8G2	ACIN1	S424	SEEETPPPLLTKEASSPPPHIQLRSEEEIEP	702200000	366910000	536010000	268870000	240240000	230230000
A0A5F8A8G2	ACIN1	S383	EEEREIKSAQGLKEKSKSPSPPRLTEDLKKA	428140000	209280000	288240000	13991000	22449000	17354000
A0A5F8A8G2	ACIN1	S385	EREIKSAQGLKEKSKSPSPPRLTEDLKKAPL	1116300000	485890000	939070000	48084000	53964000	45384000
A0A5F8A8G2	ACIN1	S387	EIKSAQGLKEKSKSPSPPRLTEDLKKAPLVV	1286000000	549470000	1115600000	48084000	53964000	45384000
A0A5F8A8G2	ACIN1	S364	KSHLARQQQEKEMKTSPLEEEEREIKSAQGL	276860000	163400000	182830000	7054400	1779700	3128100
A0A5F8A8G2	ACIN1	S216	HSPRKSSSISEEKGDSDDEKPRKGERRSSRV	4543300000	2415700000	3637300000	227020000	221060000	131240000
H9ESN9	SAP30BP	S77	EEEEDENSRQSEDDDSETEKPEADDPKDNTE	21367000	11812000	23249000	51426000	67265000	31731000
A0A5F8A9U6		S18	QSRHRAEAPPLEREDSGTFSLGKMITAKPGK	101710000	78993000	100780000	364940000	275230000	274550000
A0A5F8AA46		S454	RPLRVGDTEKPEPERSPPNRKRPANEKATDD	41581000	33793000	55000000	5283800	4724000	1677200
A0A5F8AAB7	SULT1C2	S103	IPSLGSGLEQAQAMPSPRILKTHLPFHLLPP	2847600	1741400	5025500	7045900		11135000
F7CL60	MBD1	S293	MAARRRPGAQPLPPPSPSQSPEPTEPHPRAL	25933000	26545000	27262000	52806000	88700000	96633000
F7CL60	MBD1	S297	RRPGAQPLPPPSPSQSPEPTEPHPRALAPSP	9378700	16010000	12571000	32406000	94739000	104370000
F7HRW1	ZC3H11A	S727	SSSQMSMKTRRLSSASTGKPPLSVEDDFEKL	85174000		102360000	30219000		5183300
F7ELU1	LOC715037;LOC707500;LOC720019	S128	DIIDDINSGAVECPAS_______________	3662100		3526800	9545400	13365000	10314000
A0A5F8AAW7	VDAC2	S104	DQICQGLKLTFDTTFSPNTGKKSGKIKSSYK	6056300		5307400	64324000	78000000	82595000
F6SL85	ARHGAP12	S215	DSAGEGSERIHQDSESGDELSSSSTEQIRAT	14584000	13323000	47531000	64124000	75971000	97389000
A0A5F8ABA4	HIRIP3	S391	KEENPRRASKKAVEESSDEELQRDLPAQRGE	11446000	10166000	12138000	18187000	22068000	19406000
A0A5F8ABA4	HIRIP3	S549	DIEEEQKEAAGSGDDSGRDGEPPVQKRSKDR	87723000	105060000	99670000	14351000	39158000
A0A5F8ABA4	HIRIP3	S445	NASVSRKQAREESEESEEEPVQRTAKKVEGN	68472000	53048000	77529000	24259000	20033000	8862900
A0A5F8ABA4	HIRIP3	S473	EGNKGTKSLKESEQLSEEEEEILAGKKEHRG	28349000	31769000	18994000	88371000	82144000	76782000
A0A5F8ABA4	HIRIP3	S577	KDRTQLKDGKGLSGSSEDEEDSGKGEPTAKG	19526000	17455000			48895000	39196000
A0A5F8ABA4	HIRIP3	S335	KLDLTKKGKRPPTPCSDPERKRFRFNSESES	541180000	287570000	483240000	83157000	174510000	147320000
A0A5F8ABA4	HIRIP3	S603	PTAKGSRKTATLRSTSGEESDLEREVSDIEA	61718000	48646000	91192000	1132700	1386400
A0A5F8ABA4	HIRIP3	S741	GEAAPPGELYRRTLDSDEERPRPAPPDWSHM	12434000	6458600	8480900	17575000	12751000	16163000
A0A5F8ABY9	DIDO1	S1423	VDDLPNRMCADLRRNSVDRPAEPVAGAATPS	208950000	92420000	276330000	51269000	23822000	17634000
F6WP17	USP42	S857	GERGEDAAAPKAPGPSPVREKIGSLRKVDRG	25347000	20263000	28140000	5500400	8832300
H9EPL6	PRKAB1	S96	VFRWTGGGKEVYLSGSFNNWSKLPLTRSHNN	3529100		5049300	26616000	18658000	15637000
F7FFI7	ATXN2L	S113	IGSARGQSTGKGPPQSPVFEGVYNNSRMLHF	4901700	3566500		12112000	22386000	14356000
F7FFI7	ATXN2L	S451	SVPPPPAVGRIYPPRSPKSAAPAPISASCPE	118170000	73156000	76241000	23979000	17365000	16210000
A0A5F8ADH6	RHPN2	S687	KTDKTKKISKKLSFLSWGTNKNRQKSASTLC	3869600	3203800	1396600	14136000		34449000
A0A5F8ADH6	RHPN2	S699	SFLSWGTNKNRQKSASTLCLPSVGVARPQVK	4122500	1529100		50608000	38108000	48387000
A0A5F8ALE5		S199	LDNQAVTEEELSRALSEGEEITAAPEREGTG	4578700	3008200	4994000	8471500	10709000	12486000
F6RDI1	IGF2R	S2409	KSVKALSSLHGDDQDSEDEVLTIPEVKVHSG	126380000	81309000	104340000	204680000	199680000	200710000
F6RDI1	IGF2R	S2484	QKTVSSTKLVSFHDDSDEDLLHI________	144500000	57300000	76076000	7121800	9769800	4490300
A0A5F8AEI1	PRPF4B	S257	PILRRRSQEKIGKARSPTDDKVKIEDKSKSK	105970000	80848000			47322000	30376000
A0A5F8AEI1	PRPF4B	S93	HKRKEVIDASDKEGMSPAKRTKLDDLALLED	15002000	4529700	4439800	257240000	448560000	372200000
A0A5F8AEI1	PRPF4B	S87	KHKHKKHKRKEVIDASDKEGMSPAKRTKLDD	6948700	2413800		231750000	254010000	274160000
A0A5F8AEI1	PRPF4B	S277	KVKIEDKSKSKDRKKSPIVNESRSRDRCKKS	188940000	108780000	136040000	37841000	17779000	23590000
A0A5F8AEI1	PRPF4B	S239	KSPSKRSKSQDQARKSKSPILRRRSQEKIGK	105420000	92249000	115160000	313150000	461210000	462990000
A0A5F8AEI1	PRPF4B	S241	PSKRSKSQDQARKSKSPILRRRSQEKIGKAR	160200000	125660000	208350000	446550000	750390000	597980000
A0A5F8AEI1	PRPF4B	S292	SPIVNESRSRDRCKKSRSPIDLRGKSKDGRS	93052000	133040000	99189000	265510000	390660000	401930000
A0A5F8AEI1	PRPF4B	S294	IVNESRSRDRCKKSRSPIDLRGKSKDGRSRS	253800000	265490000	306230000	372770000	616860000	548880000
A0A5F8AEI1	PRPF4B	S580	SEPSSPQSSTRTRSPSPDDILERVAADVKEY	30445000	16793000	23678000	175410000	175320000	103600000
A0A5F8AEI1	PRPF4B	S366	KRRSLSPKPRDKSRRSRSPLLNDRRSKQSKS	55743000	22678000	37076000	305920000	253610000	247610000
A0A5F8AEI1	PRPF4B	S368	RSLSPKPRDKSRRSRSPLLNDRRSKQSKSPS	74540000	31727000	58128000	314660000	265390000	254750000
A0A5F8AEI1	PRPF4B	S142	GKVQSGMGLILQGYESGSEEEGEIHEKARNG	20660000	5330800	5517300	138200000	166000000	256090000
A0A5F8AEI1	PRPF4B	S144	VQSGMGLILQGYESGSEEEGEIHEKARNGNR	43063000	37715000	33609000	297740000	484600000	456530000
A0A5F8AEI1	PRPF4B	S569	YLAEDSNMSVPSEPSSPQSSTRTRSPSPDDI	9545300	7557100	8745500	32026000	22501000	15236000
A0A5F8AEJ2		S200	CKERHKAPSAGPRRSSVSTIRVEWPEPELTP	19503000	13548000	16796000	5686300	6892700	1882900
H9ERY6	FLCN	S62	EEEGGIQMSSRMRAHSPAEGASVESSSPGPK	34727000	14627000	34739000	3952200	4458100	9718200
F7GZP5	ARHGAP32	S734	ALKGGRAEGTLRSAKSEESLTSLHAVDGDSK	27400000	17265000	34234000	64022000	78033000	73412000
F7FW55	LOC717639;PANK1	S283	VASSFGNMMSKEKRDSISKEDLARATLVTIT	2413300	1183400		10841000	17748000	26928000
A0A5F8AGW7	RBM39;LOC704198	S136	SRRRSRSKSPFRKDKSPVREPIDNLTPEERD	1407000000	1868000000	2890500000	4280300000	5514200000	4983200000
A0A5F8AGW7	RBM39;LOC704198	S127	IGLPHSIKLSRRRSRSKSPFRKDKSPVREPI	48526000	69951000	94446000	270950000	244410000	225880000
A0A5F8AGW7	RBM39;LOC704198	S129	LPHSIKLSRRRSRSKSPFRKDKSPVREPIDN	48526000	69951000	94446000	270950000	244410000	225880000
A0A5F8AGW7	RBM39;LOC704198	S125	GKIGLPHSIKLSRRRSRSKSPFRKDKSPVRE	21681000	30367000	50465000	263020000	225420000	204160000
A0A5F8AGW7	RBM39	S97	SRSRSRDRRFRGRYRSPYSGPKFNSAIRGKI	42803000	17903000	20644000	460020000	469480000	630260000
A0A5F8AI81		S1646	TQRPFHGISTVSLPNSLQEVVDPLGKRPNPP	869430	478830	732020		2857900	2008900
A0A5F8AJD3	CSE1L	S155	SGDFHVINGVLRTAHSLFKRYRHEFKSNELW	1742800		2651200	4092400	6230800	8637400
A0A5F8AJH5	NCOA3	S214	MLMKTPHDILEDINASPEMRQRYETMQCFAL	5345300	3015900	9746600	10686000	12862000	14747000
A0A5F8AJZ7	FAM82A2	S78	QTSETGRQVMLLRAVSGGAGDAAVLPSLPRE	9605600	10044000	11958000	443050000	326100000	283320000
A0A5F8AJZ7	FAM82A2	S201	TANAESDNERDSDKESEDGEDEVSCETVKMG	39135000	34155000	43292000	7964800	10163000	15212000
A0A5F8AJZ7	FAM82A2	S54	YSQRWKRTQRHGRSQSLPNSLDYTQTSETGR	9867800	15048000	5107000	65556000	37095000	31874000
F7F2I1	ALS2	S240	SYSDTQAVSEYLRKLSDHSVREDSEHGEKPV	174650000	120070000	97458000	5134900	3641000	4121800
F7F2I1	ALS2	S370	VDIREEETEGSSRRLSLPGLLSQVSPRLLRK	57119000	11838000	37103000	131750000	84262000	178620000
F7F2I1	ALS2	S379	GSSRRLSLPGLLSQVSPRLLRKAARVKTRTV	11510000	4787500	5047100	33229000	22657000	49828000
F7F2I1	ALS2	S1349	PTERKSFCTGKSDSRSESPEPGYVVTSSGLL	7368700	4409300		8035700	9811300	10952000
F7F2I1	ALS2	S1351	ERKSFCTGKSDSRSESPEPGYVVTSSGLLLP	44361000	24691000		47025000		71499000
F7HIM2	PHIP	S1256	YNIIPLYNSMKKKVLSDSEEEEKDADVPGTS		10127000	10768000	28952000	48852000	31155000
F7HIM2	PHIP	S1258	IIPLYNSMKKKVLSDSEEEEKDADVPGTSTR		10127000	10768000	28952000	48852000	31155000
A0A5F8AKU4	C13H2orf49	S147	NHDLTHRKSPSGPVKSPPLSPVGTTPVKLKR	31540000	20154000	25010000	13295000	5845000	7481200
A0A5F8AKW5		S565	SSLSNASERDQHHLGSPSRLSVGEQPDVTHD	186300000	71632000	100840000	11806000	15380000	8318200
A0A5F8AM64	EGK_16441;DAB2	S385	NGVSEREQNGFSVKSSPNPFVGSPPKGLSIQ	21310000	20978000	20687000	13418000	5510500	4282200
A0A5F8AMB7	CASK	S140	SITFKIVPSYRTQSSSCEDLPSTTQPKGRQI	9258500		7951400	85082000	127170000	156980000
F6QJ64	CEP120	S229	LGSTEIPLTGLLKKGSTEINQHPVTVEGAFT	73896000	110650000	95056000	223780000	222730000	221120000
A0A5F8AN38;H9Z7V8	GLUD1	S128	NHVLSLSFPIRRDDGSWEVIEGYRAQHSQHR		5414300	4295800	32377000	24655000	50850000
F6REN0	COQ9	S96	PRYTDQGGEEEEGYESEEQLQDRILTAALEF	35031000	32107000	38442000		5450300	9841400
A0A5F8APW1		S711	ADLLLEQQRLDADSDSGDDSDKRSCEESWKL	29792000	31024000	43633000		13040000	12887000
A0A5F8AQ74	GAS2L3	S578	PVSVSSVSPGKATQKSKDKNIVSVTKKQPQN	47426000	31585000	34871000	178980000	84028000	139620000
A0A5F8AQ74	GAS2L3	S585	SPGKATQKSKDKNIVSVTKKQPQNKSTFQKT	47426000	31585000	34871000	178980000	84028000	139620000
A0A5F8ARJ1	PRKCD	S627	YSNFDQEFLNEKARLSYSDKNLIDSMDQSAF	110480000		130310000	14921000	32787000	13050000
A0A5F8ARL4	LOC694471	S285	AKVERADGYEPPVQESV______________	15042000	23340000	15956000	32763000	65224000	54123000
A0A5F8AS86	EPS15L1	S108	NLNLSMPPPKFHDTSSPLMVTPPSAEAHWAV	75817000	54274000	132990000	298510000	359680000	251440000
A0A5F8ASI1	SRRM1	S382	SPSPAPKPRKVELSESEEDKGGKMAAADSVQ	50140000	61438000	48630000	411970000	354020000	304680000
F7D3I3	MAOA	S825	IRKKKICELYAKVLGSQEALHPVHYEEKNWC	14576000	17582000	10785000	78430000	58596000	90428000
A0A5F8ATK3		S113	KASGDPGASGLSPRASPLPPPPPPPGAEPAG	21008000		14759000	27827000	26455000	37105000
A0A5F8AU56	C19orf62	S29	EEEEEHAAEPRPRTRSNPEGAEDRAVGAQAS	1418500000	753740000	1081000000	40494000	32022000	41289000
F7AER2	STAU1	S251	PRIKKKTKPIVKPQTSPEYGQGINPISRLAQ	70444000	54107000	74076000	104510000	141210000	159060000
A0A5K1TXE9;F7HJP9	SPTAN1	S1291	EGFERDLAALGDKVNSLGETAERLIQSHPES	8811300	7343400	10343000		2871100	6562600
A0A5K1TXE9;F7HJP9	SPTAN1	S419	QEHKGEIDAHEDSFKSADESGQALLAAGHYA	11970000	4523600	12311000	35663000	32420000	67536000
A0A5K1TXE9		S1575	VDEIEAWISEKLQTASDESYKDPTNIQSKHQ	19205000	19347000	23380000	53268000	40158000	72617000
A0A5K1TXE9;F7HJP9	SPTAN1	S1231	RSLQQLAEERSQLLGSAHEVQRFHRDADETK	6830900	9323000		30880000	21576000	43232000
A0A5K1UA47	PROX1	S295	RSEILDARAQDSVGRSDNEMCELDPGQFIDR	107950000	83592000	160410000	44708000	60868000	51636000
A0A5K1UA47	PROX1	S539	LRTKMSSHHLSHHPCSPAHPPSTAEGLSLSL	9322600	3941200	16149000	19235000	30039000	27777000
A0A5K1V6D4		S107	DRSVPPARALLKRRRSDSTLFSTVDTDEIPA	14654000	13305000	13871000	25481000	56268000	50494000
F7GRI9	STRIP1	S343	LPEDSIKVIRNMRAASPPASASDLIEQQQKR	20009000	22391000	18684000	63494000	62253000	72208000
F7GRI9	STRIP1	S90	PGGKAREFNRNQRKDSEGYSESPDLEFEYAD	45873000	21903000	23331000	114590000	88349000	113620000
Q6GUQ5	CYP2D42	S135	FLARYGPAWREQRRFSVSTLRNLGLGKKSLE	12289000	4668400	4381200	48399000	20705000	51715000
A2D671	TCEAL1	S28	QSAPKTDEERPPVEHSPEKQSLEEQSSEEQS	487190000	421410000	464270000	36952000	73172000	41409000
CON__P48668;CON__P05787;F7GPG9	KRT5;LOC722990;KRT79;KRT84;KRT75;KRT3;KRT76;KRT2;KRT7;KRT73;KRT4;KRT72;KRT71	S176	AEEREQIKTLNNKFASFIDKVRFLEQQNKVL;TQEKEQIKTLNNKFASFIDKVRFLEQQNKML	1738300	1206300	1509800	9088000	13344000	7669100
CON__P05787;F7GPG9		S330	SRLQAEIEGLKGQRASLEAAIADAEQRGELA	1687400	1357800	1511200	13648000	14548000	24053000
CON__P05787;F7GPG9		S13	___MSIRETQKSYKVSTSGPRAFSSRSYTSG;___MSIRVTQKSYKVSTSGPRAFSSRSYTSG	19497000	15256000	24509000	4384000	7309900	6376700
CON__P12763		S138	GQFSVLFTKCDSSPDSAEDVRKLCPDCPLLA	3076900000	4029500000	3528100000	2067700000	717360000	438250000
F7FEF9	EGK_11469;ITPR1	S1589	AMNWRLSARNAARRDSVLAASRDYRNIIERL	47489000	27239000	59579000	19056000	16102000	4457900
F7GEX6		S645	DAVTFALQHPRPVPDSPVSVTRL________	18753000	17483000	13360000	40193000	71719000	68595000
F6PL92	SYNPO	S833	LSPIKEPAKVSPRAASPAKPSSLDLVPNLPK	167340000	192200000	126940000	94435000	38013000	20215000
F6PL92	SYNPO	S685	EASNFQQEPAPRDRASPAAVEEAVPEWASCL	173210000	210410000	122840000	651700000	633100000	585710000
F6PL92	SYNPO	S1042	FSPPRAPPPPPPRMRSPQPARPGSAAMLGAA	21275000	13740000	33572000	2389900	707980	1296300
F6PLF0	CAT	S120	KRTPIAVRFSTVAGESGSADTVRDPRGFAVK	7199800	7184000	7582300	14691000	16000000	18322000
F6PLF0	CAT	S122	TPIAVRFSTVAGESGSADTVRDPRGFAVKFY	4714200	4180400			14532000	17532000
F6PTY4	PKP4	S776	RLLGLNELDDLLGKESPSKDSEPSCWGKKKK		2213200	5422100	15591000	33178000	27596000
F6PTY4	PKP4	S337	QTRVASPSQGQVGSSSPKRSGMTAVPQHLGP	18356000	15209000	22195000	2066800	9101600	5088600
F6Q8Z0	RCAN1	S163	AATDTTPSVVVHVCESDQEKEEEEEMERMKR	12925000		8925200	51715000	68062000	137110000
F6QCJ2	EIF4ENIF1	S173	GRIISARTFEKDHRLSDKDLRDLRERDRERD	20753000		37023000	4933300	2278100	1909500
F6QCJ2	EIF4ENIF1	S356	FSNPSRSGSRSSSLGSTPHEELERLAGLEQA	6150000		11547000	27662000	37384000	41521000
F6QIS1	COG4	S6	__________MADLDSPPKLSGVQPPSEGVG	4625800	3659600	6596600	8335800	7712700	11605000
F6YC28	LOC717601	S301	LQSALSSSTSAEKFPSPHPSPAKLKAAAGH_	5545900	4988600	6345600	14391000	16373000
F7GWA9	HNRNPU	S4	____________MSSSPVNVKKLKVSELKEE	332070000	207600000	401690000	55141000	61222000	15855000
F6R3R0	EXOC3L4	S227	AELARVVNAEEEAHPSPPDDGDFLRTPRHWR	7084700	5059500	7050600	3254700		3994800
F6R5J8		S614	QERNNCLADSRALSASHTDLAH_________	59446000	38207000	78274000	21639000	12189000	13253000
F6R5J8	KLC1;APOPT1	S513	VAEVLNDPENMEKRRSRESLNVDVVKYESGP	138330000	88026000	130400000	71983000	28719000	53497000
F6R8Y2;H9H310	TRA2B;TRA2A	S264	GWRAAQDRDQIYRRRSPSPYYSRGGYRSRSR;GYDRYEDYDYRYRRRSPSPYYSRYRSRSRSR	194470000	243630000	100530000	1626200000	2964800000	2367000000
F6R8Y2;H9H310	TRA2B;TRA2A	S266	DRYEDYDYRYRRRSPSPYYSRYRSRSRSRSY;RAAQDRDQIYRRRSPSPYYSRGGYRSRSRSR	30232000	46374000	85651000	603090000	910280000	478410000
F6RJH8	MYO18A	S2032	SSSPTSYWKSLAPDRSDDEHDPLDNTSRPRY	201150000	157120000	145720000	43631000	13636000	11240000
F6RLH5	HSPA8	S254	NHFIAEFKRKHKKDISENKRAVRRLRTACER	28558000	30986000	36843000	6629300	6062200	14232000
F6RYK5	C4H6orf108	S12	____MAAARVRGRSKSEELGESGRPALYFCG	4357000	3858700	3619100	10815000	25458000
F6RZR0	U2AF2	S79	PLTRGAKEEHGGLIRSPRHEKKKKVRKYWDV	417440000	595560000	461510000	34177000	35592000	40606000
F6SCC9	FAM103A1	S36	ENDKEYQEYLKRPPESPPIVEEWNSRAGGNQ	3846900	3928400	4142600	8990300	7299100	7160000
F6SCM1	TMEM47	S3	_____________MASAGSGMEEVRVSVLTP	4704800	4432300	5911300	18648000	16870000	14456000
F6SCU9	RTF1	S325	SEVYSDDEEEEEDDKSSEKSDRSSRTSSSDE	13480000		8423500		44987000	40835000
F6SEE6	KMT2D	S4779	PHLGSGRWEQEDRALSPVIPLIPRASIPVFP	22265000	31077000	33672000	6346800	6972500	13553000
F6SEE6	KMT2D	S2329	ASSPSYGPPNLGFVDSPSSGPHLGGLELKTP	3849200		2361600	7329100		10402000
F6SEE6	KMT2D	S1688	GVEHMECEIKLEGPVSPDVEPGKEETEESKK	17995000	13518000		23453000	22045000	32323000
F6SEE6	KMT2D	S4423	PKPQGPTLELPPGRVSPAAAQLADTLFGKGM	756890	605730	1223200	2358700	3802300	2772300
F6SIE0		S415	PLDSTSRIMDPNIVGSEHYDVARGVQKILQD	7346500	10688000	8837100	20001000	23851000	14486000
F6SL60		S2121	SRRSGGRRVIENADGSEEEMDTRDADFNGTK	156950000	271200000	335770000	65483000	75423000	28380000
F6SPS7	PHF10	S335	VALIPGQFQEYYKRYSPDELRYLPLNTALYE	25912000	16351000	26584000	13055000	13925000	10683000
F6SZ58	TNK1	S514	ESVLSLGPRPTGGGSSPPEIRQARAVPQGPP	84218000	39618000	79524000	14054000	22539000	20768000
F6SZ58	TNK1	S497	QRRNVPLERMKGISRSLESVLSLGPRPTGGG	31315000	13521000	18704000	43508000	47483000	58581000
F6SZC3	SEPT1;TBC1D10B	S629	VAGAETSRALAAGADSPRTEEARPSPAPGSG	33800000	21816000		8734900		4549600
F6T1H7	PPP1R2	S121	AAEGLEPKYRIQEQESSGEEDSDLSPEEREK	15579000	21871000	17926000	10552000	13160000
F6T1R6	RRBP1	S924	KRLDEVSRELCRAQSSHASLRADAEKAQEQQ	50589000		66633000	1553700	859030
F6T1R6	RRBP1	S986	QEARAENSQLTERIRSIEALLEAGQARDAQD	33261000	28706000	38819000	89374000	77777000	104190000
F6T1Z9	SNX5	S156	NTKEMFGGFFKSVVKSADEVLFTGVKEVDDF	4261200		4108400		9080200	10290000
F6T3U2	TAF7	S213	DISSPGMSGHRQGHDSLEHDELREIFNDLSS	17799000	13405000	16380000	4564600	6065700	3341700
F7B060	ARHGAP27	S39	PEPVYANIERQPRATSPSAAAVPLPSPVWET	4944400	6026200	8519000	46100000	38257000	37455000
F6T786	SLC35C1	S340	TWVRGWEMKKIPEEPSPKEGEKSAMGV____	16703000	10880000	9888900	24275000	25829000	20224000
F6T7N7	ST13	S75	PDSKKVEEDLKADEPSSEESDLEIDKEGVIE	384530000	273530000	519910000	718810000	670760000	604700000
F6T7N7	ST13	S76	DSKKVEEDLKADEPSSEESDLEIDKEGVIEP	455110000	266340000	422410000	744380000	683860000	611380000
F6T7N7	ST13	S79	KVEEDLKADEPSSEESDLEIDKEGVIEPDTD	373240000	248440000	282170000	583400000	487440000	512990000
F6T8A2	SF3A1	S313	YEKFGESEEVEMEVESDEDDDKQEKAEEPPS	426510000	349470000	441000000	165540000	168800000	152270000
F7C1I7	LOC718173	S162	LSPSKVSGDGVIEKDSPESPFEVIIDKAAFD		700210	525670	7049800		15424000
F6TAX8	SLC41A3	S27	DSCGKPGELGLPHSLSAGGLPGASEDGALRA	8716000	1927700	6271300	23668000	37912000	53596000
F6TFP7	TBC1D24	S474	APLSHSASSDPADRLSPFLAARHFNLPSKTE	14371000	3364200		77012000		96884000
F6TKP6	KIF5B	S899	AQIAKPIRPGQHPAASPTHPSAIRGGGAFVQ	376490000	299590000	247210000	188760000	103300000	62183000
F6TQ53;F7BM66	RPLP1;LOC709583	S101	AAPAEEKKVEAKKEESEESDDDMGFGLFD__;APAAAEEKKDEKKEESEESDDDMGFGLFD__	18887000	15431000	23072000	148490000	157020000	126840000
F6TQ53;F7BM66	RPLP1;LOC709583	S104	AAEEKKDEKKEESEESDDDMGFGLFD_____;AEEKKVEAKKEESEESDDDMGFGLFD_____	23341000	15070000	18150000	648660000	571760000	526470000
F6TZ47	LMOD1	S135	DLGKEPKRGGLKKSFSRDRDEADGKSGEKPK	222040000	271570000	201720000	38412000	11230000	7468100
F6U3Z7	OCIAD1	S123	SPLGEALRSGQGRRSSPPGHYYQKSKYDSNV	1860800000	2492500000	2269300000	227640000	603360000	479660000
F7AV45	LOC710477	S43	TNLDFQMEQYIYKRKSDGIYIINLKRTWEKL	2598800	2236500	2342600	8423800	16316000	14373000
F6U702	LOC716022;VASP	S240	PGLAAAIAGAKLRKVSKQEEASGGPAAPKAE	381340000	146850000	200150000	36773000	18333000	16553000
F6U7A4	GOLGA5	S116	ASVPRPSSQFVRRKKSEPDDELLFDFLNSSQ	159270000	62669000	118500000	32421000	14525000
F6UAX5	EPB41L1	S1365	DFSRSLPELDRDKSDSDTEGLVFSRDLNKGA	20853000	18511000	23857000	15352000		9578500
F7A8J6	RBM17	S155	DRHEASGFARRPDPDSDEDEDYERERRKRIP	324480000	207680000	180790000	67655000	46428000	64072000
F6UDS1	TMEM11	S13	___MAAWGRRRLGPGSSGGSARERVSLSATD	12243000	16691000	9449500	1760100	2976600	4228000
F6UV16	TEX2	S802	ESRSPQRSPLQSAESSPTAGKKLPEAPPSEE		4544100	9047500	33425000	39972000	45792000
F7FBA0	SLC16A10;KIAA1919	S269	LATSTKDKESGGSGSSLFSRRKFSPPKKIFN	3712200	12174000	3298100	14692000	15236000
F6VBK4	LOC717248	S127	IREHLEKKGPQVRDWSHYFKIIEDLRAQIFA	7804000	5100100	5397100	103040000	127520000	135620000
F6VBK4	LOC717248	S93	QNEKETMQSLNDRLASYLDRVRSLETENRRL	5232300	2641500	6418600	13676000	18039000	12010000
F6VBK4	LOC717248	S34	VQAPSYGARPVSSAASVYAGAGGSGSRISVS	171630000	105840000	144250000	238810000	367290000	361840000
F6VBK4	LOC717248	S42	RPVSSAASVYAGAGGSGSRISVSRSTSFRGG	169600000	41700000	8248800	319890000	258430000	325490000
F6VBK4	LOC717248	S177	DDFRVKYETELAMRQSVENDIHGLRKVIDDT	7824800	13481000	10846000	33020000	41931000	36836000
F6VBK4	LOC717248	S305	GAAETTLTELRRTVQSLEIDLDSMRNLKASL	2480700	3082100	1615300	13883000	20899000	16677000
F6VCH4	SNIP1	S76	GRPGHRGNRARGVSRSPPKKKNKSSGRRSKS	68441000	36142000	33957000	4044500	7457200	3779200
F6VCH4	SNIP1	S54	APPAHRRPDHSGGSPSPPTSEPGRPGHRGNR	64907000	28345000	28761000	3400400		7364600
F6VD10	CDC26	S42	ETRKKQKEDVEVVGGSDGEGAIGLSSDPKSR	11428000	7675900	6642800	42329000	35244000	26100000
F6WZ02	HNRNPK	S284	GGRPMPPSRRDYDDMSPRRGPPPPPPGRGGR	457840000	205470000	265970000	31444000	16317000	22168000
F6VK76;F7HNH7	GSTM1	S195	NLKDFISRFEGLKKISAYMKSSRFHRGLLFG	50244000	185770000	158140000	13794000	10432000	23255000
F6VLW8	BRD2	S298	ADTTTPTPTAILAPGSPASPPGSLEPKAARL	7715800		11016000	43459000	51642000	68941000
F6VLW8	BRD2	S301	TTPTPTAILAPGSPASPPGSLEPKAARLPPM	20174000	17560000	31706000	87317000	118600000	114580000
F6VLW8	BRD2	S634	KATKTAPPALPTGYDSEEEEESRPMSYDEKR		9183000	13377000	93344000	90136000	86262000
F6VNY0	TBC1D9	S471	VPTATQTLMTMYRRRSPEEFNPKLAKEFLKE	16152000	10716000	8256500	1517100	5046800	6013800
F7H4L4	NADKD1	S188	DRLKPVIGVNTDPERSEGHLCLPVRYTHSFP	76841000	80530000	119460000	295980000	243430000	325490000
F6VW34	HDAC4;LOC708314;HDAC5	S266	KLRSRLKQKVAERRSSPLLRRKDGPVVTALK		6058400	10253000	29217000	19204000
F6VY78	PARD3B	S22	AFSCIKGTPLLVRRSSDPVPGPPADTQPGAS	148960000	119770000	176450000	41289000	81644000	83261000
F6W2L0	PRIC285	S2194	CYLCIRLEGLPAPTASPRPGPSSLGPGLSVD	2496100	3633000		28662000	16951000	21194000
F6W719	SH2B3	S150	FQHFRRSLRHIFRRRSAGEVPAAHTAAAVGT	7893200		15110000	20840000	23906000	25106000
F6WE39	EPB41	S621	QAEPEPTEAWKDLDKSQEEIRKHHASISELK	41429000	26676000	48803000		9160900	8382600
F6WB25	ZHX1	S648	DESNAGSSKEEAGETSPGDESGAPKSGSTGK	68013000	38854000	89674000	12964000	23314000	16203000
F6WEW6;F6X606	SULT1A2	S157	FYHMAKVHPEPGTWDSFLEKFMAGEVSYGSW	1415700	2550800	2027800	4843000	9020600	10913000
F6WKP1	COPA	S173	TVRVWDISGLRKKNLSPGAVESDVRGITGVD	5098600	7193700	2311400	20464000	23930000	21618000
F7H3R5	EPN2	S192	LSTSHSEQEYGKAGGSPASYHGSTSPRVSSE	51376000	56898000	70889000		21148000	12125000
F7H3R5	EPN2	S173	ATGMGSNQITFGRGSSQPNLSTSHSEQEYGK	80196000	46971000	59195000	12400000	16014000	16350000
F6X3H2	KRI1	S637	LPGLDGAGGKRPRPESPPAQEEEAPVSPHKK	27330000	20929000	11421000	44728000	76523000	78688000
F6X5U1	CLCC1	S428	DAEAREHPMVVPGQKSPVLDTKPKEIGGILG	32314000	43440000	36212000	22271000	10139000	4191000
F6X5U1	CLCC1	S402	LRERDVDLRFQTGNKSPEVLRAFDVPDAEAR	69592000	56556000	53457000	20628000	15913000	11183000
F7F3Z3		S250	QSEPSLSCQETFRKSSLGNDETDKEKKKFLG		47016000	37561000	22090000	22953000	32439000
F6XDL9	MSL1	S448	RWHQPPPSPLPLRESSPKKEETVARCLMPSS	58396000	29638000	49906000		5701900	9827000
F6XDL9	MSL1	S440	STTEMYLCRWHQPPPSPLPLRESSPKKEETV	2066600	1562400	1951100	5623800	5255200	4467000
F6XHI0	KLF9	S122	PSHSPEERQDPGSAPSPLSLLHPGVAAKGKH	5764700	10763000	5101800	15415000	19016000	24145000
F6XT64	NEFM	S636	PKSPVEEKAKSPVTKSPVEEKAKSPVTKSPV	28863000	85044000	77388000		7254900	3599800
F6Y3T8;F6Y3V7;P28469	ADH1C;ADH1A	S342	EDIPKLVADFMAKKFSLDALITHVLPFEKIN;EGIPKLVADFMAKKFSLDALITHVLPFEKIN	875430		1646000	8372300	29184000	17822000
F6YGG7	SPAG9	S721	DVAGLDTEGSKQRSASQSSLDKLDQELKEQQ	39675000	27412000	25794000	68463000	112460000	162570000
F6YGG7	SPAG9	S245	EQWKFQELSQPRSHTSLKDELSDVSQGGSKA	15686000	12636000	9112900	4562600	2490700
F7HJP2	SPTA1	S1284	EAWEDLQGRTKDRKESLNEAQKFYLFLSKAR	93510000	125890000	102830000	32872000	12094000	10045000
F6YK88	BHMT	S394	APERGFLPPASEKHGSWGSGLDMHTKPWVRA	99116000	245710000	168900000	555070000	549260000	519200000
F6YKJ0	IGFBP5	S116	LNEKSYREQVKIERDSREHEEPTTSEMAEET	9100600	25646000		48206000	36328000	27740000
F6YS66		S1536	PYMVSVKYADEEIPRSPFKVKVLPTYDASKV	3800100	3434000		19612000	27865000	20922000
F6YSZ6		S12	____MGGCAGSRRRLSDSEGEETVPEPRLPL		14965000	11990000	120010000	222410000	316110000
F6YSZ6		S14	__MGGCAGSRRRLSDSEGEETVPEPRLPLLD	15694000	24076000	30015000	42647000	73411000	85009000
F6YUZ0	LOC705065	S5	___________MEQLSDEEIDHGAEEDSDKE	153560000	124100000	294920000	1371000000	1520800000	1144300000
F6YUZ0	LOC705065	S17	EQLSDEEIDHGAEEDSDKEDQDLDKMFGAWL	800040000	307920000	921490000	1890200000	1902000000	1301200000
F6YWF9	PEX5	S167	LSVSPARWAEEYLEQSEEKLWLGEPEGTATD	13937000	6071400	7317000	34662000	22830000	24294000
F6YWF9	PEX5	S190	EPEGTATDRWYDEYHSEEDLQHTASDFVAKV	78078000	71624000	51005000	244610000	252940000	222030000
F6Z598	CDK18	S132	SPDLPKPPSRMSRRASLSDIGFGKLETYVKL	2602000	11496000		25047000	13051000	19973000
F6ZBM4;H9FR13	CTTN	S380	PPASPAPQPTEERLPSSPVYEDAASFKAELS	20980000	31206000	15410000	47578000	36636000	48701000
H9FR13	CTTN	S261	CALGWDHQEKLQLHESQKDYKTGFGGKFGIQ	43632000	17758000	40163000	10708000		3523100
F6ZEY1	ATRX	S141	KNCFKYYMSDDISRDSDGMDEQCRWCAEGGN	4174300	2633200	9528700	19417000	28906000	15694000
F6ZH68	KDM1A	S166	LPPPPPQAPPEEENESEPEEPSGVEGAAFQS	5692800	4288000		16748000	20958000	42527000
F6ZQ04	NOP58	S503	KKKKGKKKHIKEEPLSEEEPCTSTAIASPEK	10747000	9567600	7005800	24083000	50363000	54162000
F6ZUJ1	LAS1L	S563	EEDRMEVGPFSTGQESPTAENARLLAQKRGA	4936500	2715000	2717100		8426000	8728800
F6ZXQ6	AVPR1A	S383	CCQNIKEKFNKEDTDSMSRRQTFYSNNRSPT		2685900	3651400	11327000		8010900
F7A1P8;I0FNS9	IMMT	S345	LDSITPEVLPGWKGMSISDLADKLSTDDLNS		1728000	1634900	4227300	4674100	4178700
F7A4D9;F7EXH2	CYP3A64;CYP3A7	S111	SIAEDEEWKRIRSLLSPTFTSGKLKEMVPII;TVAEDEEWKRIRSLLSPTFTSGKLKEMVPII	8777900	6756100	5282800	33137000	46201000	77739000
F7A4D9;F7EXH2	CYP3A64;CYP3A7	S116	EEWKRIRSLLSPTFTSGKLKEMVPIIAKYGD;EEWKRIRSLLSPTFTSGKLKEMVPIIAQYGD	29309000	22154000	17443000	160540000	189060000	254590000
F7A8T3	GCFC2	S213	MAEESISRNEETSEESQEDEKQDIWERQQMR	27641000	8785800	23003000	37223000	42268000	38083000
F7AFF0	RAB11FIP5	S968	FLFQGSRDPPSLSSASPPGSRESSIHSGPEE	29232000	22076000	29555000	14644000	19129000	11748000
F7AFF0	RAB11FIP5	S754	LRGESDEPPPQVQPESPETVSPKGSEGLPPL	17614000	16093000	13421000	11450000	9933400	8367100
F7AFF0	RAB11FIP5	S801	STPPPKPPRLFTPSRSQEEEEKATVGLSNRG	132210000	82025000	82892000	23879000	30905000	22884000
F7AG21	POLR1A	S1469	REGARETQERDEEVGSGTEEDPALPALLTQP	42764000	39047000	34794000	65434000	71601000	99220000
F7AG45	SIPA1L1	S1713	QALAQMKPFSSSKDSSPTLASKVDQLEGMLK	67931000	45033000	83092000	5912600	10213000	6126400
F7AJX7	CENPA	S17	GPRRRSRKPEAPRRRSPSPTPGPSRRGPSLG	21734000	8997000	10804000	30794000	67064000	57903000
F7AJX7	CENPA	S19	RRRSRKPEAPRRRSPSPTPGPSRRGPSLGPS	9884300	8551400	11363000	44272000	100610000	78485000
F7APH2	HNRNPD	S87	KNEEDEGHSNSSPRHSEAATAQREEWKMFIG	35177000	25259000	39720000	5666000		2251900
F7AUG1		S344	CEDKDLCRAAMRRSFSADNFIGIQRSKAILS	81962000	66247000	68126000	123740000	191220000	215680000
F7BCP9		S71	NGDAGGDARVEPSPGSPKPAGREVEPAPVGG	32924000	40810000	65141000	6547800	16912000	15870000
F7BLC4	PSD4	S450	APSPWRSPASSPEPSSPESESRGPGPRPSPA	17436000		21868000	8970800	13705000
F7BMQ3	HBZ	S9	_______MVLSPADKSNVKAAWGKVGGHAGE	5644500	5839000	7822300	327060000	865300000
F7BTA1	MLL4	S862	DESVEAKRERPSGPESPVQGPRIKHVCRHAA	52883000	23574000	49920000	12306000	17868000	5344100
F7BYV3	KRTCAP3	S5	___________MRRCSLCAFDAARGPRRLMR	2337000	2988100	3897900	18039000	16622000	32093000
F7C0F7	PALM2-AKAP2;AKAP2	S1217	EEELKRQRQVLQSTQSPRTKNAPLLPSRTCY	634460000	430890000	619530000	244410000	93890000	94142000
F7C0G5	PALM2-AKAP2	S382	VSDTTEPSSPEGKEESLATEPAPGTQKKKRC	16183000	18234000	25878000	74849000	59888000	46908000
F7C3M5	SYNM	S1181	GASRSVRHVTLGPGPSPPSREVIFLGPAPAC	33817000	18212000	35335000	10739000	15236000	2573400
F7CFV2	CDYL	S34	KKGKTEYLVRWKGYDSEDDTWEPEQHLVNCE	27188000	21544000		60301000	76603000	47551000
F7CB41	SCFD1	S302	HLNRVNLEESSGVENSPAGARPKRKNKKSYD	52571000	84438000	84841000	24410000	27044000	51469000
F7CDU9	SNRNP70	S226	SGRDDTSRYDERPGPSPLPHRDRDRDRERER	13867000	15612000	26941000	194630000	104280000	103630000
F7GGM3	PGAM1;PGAM4	S178	TAAKHGEAQVKIWRRSYDVPPPPMEPDHPFY	10521000	11925000	14579000	31540000	40239000	31500000
F7CXC0	ZBTB37	S465	KNHPGCIPLEGPHSISPETTVTSRGQAEEES	8437500	5177900	7118000	16618000	19052000	30200000
F7CYK2	714812	S206	DRGPSLNPVLDYDHGSRSQESGYYDRMDYED	10595000	11332000	15139000	6585400	6209200	3955500
F7CYK2	714812;MATR3	S596	NRGIDLLKKDKSRKRSYSPDGKESPSDKKSK	74340000	159010000	131800000	2849500	5236600
F7CYK2	714812;MATR3	S598	GIDLLKKDKSRKRSYSPDGKESPSDKKSKTD	949990000	769960000	1274400000	293800000	374470000	349690000
F7CYK2	714812;MATR3	S604	KDKSRKRSYSPDGKESPSDKKSKTDGSQKTE	776360000	491040000	964070000	252860000	345270000	301770000
F7D2I4	WDR44	S402	IMRRTKEYVSNDAAQSDDEEKLQSQPTDTDG	220810000	152510000	146010000	50700000	48414000	58651000
F7D2I4	WDR44	S50	TFKETENTACKVGNESPVQELKQDVSKKIIE	117660000	113720000	177130000	43549000	37491000	38022000
F7D2T8	FOXA2	S303	GEAAGPASETPAGTESPHSSASPCQEHKRGG	34224000		41851000	192050000	240550000	225370000
F7D637	ASXL2	S135	QSSGLSLEDSKKLTASPSDPKVKKTPAEQPK	27878000	11977000	26545000	5526000	5957100	5337200
F7DGS7;I0FSK2	CDK12	S385	SKKKRSSSRSRHSSISPVRLPLNSSLGAELS	33191000	21129000	33548000	77250000	105650000	62885000
F7DGS7;I0FSK2	CDK12	S276	SYKKSPGSTSRRQSISPPYKEPSAYQSSTRS	2125900	2922600		52072000	53259000	55564000
F7DGS7;I0FSK2	CDK12	S325	SSSYERSGSYSGRSPSPYGRRRSSSPFLSKR	5384200		7820400	11046000	23489000	20956000
F7DGS7;F7EQC5;I0FSK2	CDK12;CDK13	S293	GGGSSPYSRRLPRSPSPYSRRRSPSYSRHSS;PYKEPSAYQSSTRSPSPYSRRQRSVSPYSRR	26182000	13959000	24541000	38144000	35492000	38028000
F7DN31	CTNNA1	S639	RKAVLMIRTPEELDDSDFETEDFDVRSRTSV	696210000	541340000	840030000	2686100000	2009100000	4457200000
I2CVM0	BCL7C	S114	QSFHSEGSLQKGTEPSPGGTPQPSRPVSPAG	52510000	68668000	58712000	21055000	40909000	15165000
I2CVM0	BCL7C	S126	TEPSPGGTPQPSRPVSPAGPPEGVPEEAQPP	127750000	74027000	70219000	36700000	40046000	20917000
F7DQC9	LOC719645	S253	TGHYSINDENRVHDRSEEEEEEEEEEEEEQP	117340000	104390000	183160000	28293000	74215000	45054000
H9H2V1	TOMM20	S135	QMLLTKLPTISQRIVSAQSLAEDDVE_____	12773000	4766000	6341500	52559000	24618000	30499000
H9H2V1	TOMM20	S138	LTKLPTISQRIVSAQSLAEDDVE________	16895000		18021000	76875000	67085000	51982000
F7DY21	LIG4	S4	____________MAASPTSQTVASHVPFADL	7397000		6652800	17377000	23109000	29109000
F7E0V9	TNKS1BP1	S1622	RLFQDSTEPRASRVPSSDEEVVEEPQSRRTR	247410000	248960000	196200000	746500000	1110200000	1060300000
F7E0V9	TNKS1BP1	S1623	LFQDSTEPRASRVPSSDEEVVEEPQSRRTRM	138090000	157510000	101080000	597310000	718160000	735290000
F7E7X9		S1489	RPPKKRHEDLVPPAGSPELSPPQPLFRPRSE	9369100	8603900	18726000	25521000	36500000	33202000
F7E7X9		S1493	KRHEDLVPPAGSPELSPPQPLFRPRSEFEEM	4202600	3867100	12063000	13901000	14741000	16967000
F7E8X0	KLF3	S250	PSVIVQPGKRPLPVESPDTQRKRRIHRCDYD	29921000	32097000	39577000	16582000	25924000	22451000
F7GHH4	KDM2B	S764	EHPKKVPPDGLLRRKSDDVHLRKKRKYEKPQ	109120000	40461000	64271000	7168400	16103000	8177700
F7GHH4	KDM2B	S1000	LRSPPRVISRPPPSVSPPKCIQMERHVIRPP	6622900	3915100	5215800	8636300	17562000	16074000
F7EMR3	ANK3	S1699	SAVDVISSAKVTMASSLSSPVKQMPGHAEVA		10116000	3071700	19191000	18246000	11404000
F7EMR3	ANK3	S1701	VDVISSAKVTMASSLSSPVKQMPGHAEVALV		10116000	3071700	19191000	18246000	11404000
F7ETS9	LOC712067	S51	LPEPGLDLSLSPRPDSPELRHGSPGRRKGRG	6656000		10884000	17985000	23925000	23273000
F7F2L7	FTHL17	S5	___________MTTASTSQVRQNYHQDSEAA	89128000	48311000	115900000	1418100	12349000
F7F2L7	FTHL17	S7	_________MTTASTSQVRQNYHQDSEAAIN	25318000	11030000	19107000	3539300	7329700	5008400
F7F694	PCBD1	S9	_______MAGKAHRLSAEERDQLLPNLRAVG	62781000	95392000	143850000	15846000	21129000	26987000
F7H4J9	METTL14	S377	YLTGCTEEIERLRPKSPPPKSKSDRGGGAPR	84966000	55890000	108620000	6643300	15558000	16826000
F7FEX2	TKTL2	S309	VEDSPQIIITDIKMTSPPAYKVGDKIATQKT	942310000	498040000	1309900000	119680000	96083000	68220000
F7FF43	PSME2	S10	______MAKPCGVRLSGEARKQVEVFRQNLF	41767000	27026000	31001000	9438200	8855500	22181000
F7FGB3	MEF2A	S98	DIVEALNKKEHRGCDSPDPDTSYVLTPHTEE	4655000	4649700	3448600	21803000	21043000	30004000
F7FIG3	GLCE	S73	ASESNNYMNHVAKQQSEEAFPQEQQKAPPVV	2505400	6484900	4224600	19559000	22516000	24085000
F7FKH5	AKAP12	S346	HEPRLSAEYEKVELPSEEQVSGSQGPSEEKP	10647000	12698000	8701300	131880000	139330000	131740000
F7FQ31	CHD2	S1369	RLKEEHGIELSSPRHSDNPSEEGEVKDDGLE	24050000	6115900	12974000	77289000	58328000	70739000
F7FRB5	MCC	S479	ELQTRLQSVQATGPSSPGRLTSTNRPINPST	101840000		109040000	47428000	29154000	17909000
F7FRL9	SLC4A4	S70	GHKEKKEKERISENYSDKSDIENADESSSSI		18520000	26170000	8351400	3345000
F7FS44	SPTBN1	S2148	DTSEMVNGATEQRTSSKESSPIPSPTSDRKA	193550000	177660000	202130000	1131000000	647700000	675860000
F7FS99		S282	VSNESTSSSPGKEGHSPEGSTVTYHLLGPQE	193240000	167430000	178920000		111830000	92836000
F7FS99		S335	REDKEDEEDEEDDDVSHVDEEDCLGVQREDR	6638800	5585000	4703400	24444000	16587000	19936000
F7FS99		S44	IATAVKFLQNSRVRQSPLATRRAFLKKKGLT	31866000	23214000	31304000	5972700	10928000	8073500
F7FSF5	ATP13A3	S806	SAIASEATPVKLVHDSLEDLQMTRYHFAMNG	14532000	20166000	17267000	77360000	212810000	148030000
F7FSX8	HP1BP3	S474	KAPPKAKTPAKKARPSPTVIKKPSGGSSKKP	63853000	55937000	62658000	141510000	251710000	178950000
F7FSX8	HP1BP3	S403	KEPDDSRDEDEDEDESSEEDSEDEEPPPKRR		18188000	37435000	94024000	293880000	244450000
F7FSX8	HP1BP3	S404	EPDDSRDEDEDEDESSEEDSEDEEPPPKRRL		12639000	26813000	105470000	324640000	211920000
F7FSX8	HP1BP3	S408	SRDEDEDEDESSEEDSEDEEPPPKRRLQKKT		26394000	51711000	105650000	333820000	237050000
F7FX97	IL6ST	S606	WPNVPDPSKSHIAQWSPHTPPRHNFSSKDQM	46468000	78513000	43218000	262700000	281490000	171980000
F7G4E1	DOK3	S378	PELARAQPCPLPRATSLPSLDAPGELREMPP	9410700	12101000	10230000	20438000	19834000
F7G501	ATN1	S623	VIATVASSPAGYKTASPPGPPPYGKRAPSPG	21920000	13528000	23205000	12385000	8857600	7295000
F7G5K8		S641	EDDDRILKTSRELSTSPCNPTVHQKESELQM	33574000	15701000	20414000	4996000	8479200	7721800
F7G9E0	CDK11B	S705	TWPAKSEQQRVKRGTSPRPPEGGLGYSQLGD	191590000	111740000	251700000	454000000	284000000	412760000
F7G9E0	CDK11B;AJAP1	S200	REDYGDKVKASHWSRSPPRPPRERFELGDSR	192950000	126580000	128420000	466430000	559930000	249110000
F7GGV1	ADSL	S9	_______MAAVGDHGSPDSYRSPLASRYASP	7209200	5473100	5285000	47862000	42049000	91257000
F7GQT0	SRSF7	S116	PKRSRSPSGSPRRSASPERMD__________	21392000	24504000	64421000	185920000	306560000	251360000
F7GQT0	SRSF7	S75	RRSRSGSIKGSRYFQSPSRSRSRSRSISRPR	18220000	15394000	23896000	727210000	2344700000	1118200000
F7GQT0	SRSF7	S77	SRSGSIKGSRYFQSPSRSRSRSRSISRPRSS	7577400		15590000	86987000	228950000	228190000
F7GRL6	PALMD	S253	EVEELLRQASERNSKSPTEYHEPVYANPFYR	44146000	24297000	48041000		3314800	4201500
F7GRN6	LRRC8E	S184	VSGENQKGPAAAGRASATIVATAGAAPGKAG		7449300	3385600	22908000	31834000	21243000
F7GRR9	PYCRL;EEF1D	S500	SSPGHRATAPQTQHVSPMRQVEPPAKKPATP	1029900000	682830000	673260000	241060000	278280000	281610000
F7GT85	SNW1	S220	PPRFKINKKIPRGPPSPPAPVMHSPSRKMTV	36686000		47124000	51723000	80258000	88600000
F7GTQ3	ZNF446	S137	QEVLPAAQKTEEPLGSPHPSGTVESPGEGPQ	66335000	71122000	92956000	20286000	28282000	48321000
F7GUY0	PQLC1	S110	CTEVRVANELNARRRSFAAADSKDEEVKVAP	48485000	15899000		91715000	94904000	162460000
F7H1G5	SLC22A4	S535	MQKVKWFRSGKKTRDSMETEENPKVLITAF_	24214000	34727000	26322000	5588100	17391000	10407000
H9G1L4	SART1	S486	MDISDEEEGGAPQPGSPQVLEEDEAELELQK	25808000	18745000	28662000	45856000	120540000	111760000
F7H4L5	CALD1	S202	DKEKEEEEEEKPKRGSIGENQVEVMVEEKTT	140170000	137950000	157910000	49269000	24839000	11297000
F7H6A4	NEXN	S243	VMDDELESEAKKESLSPGKLKLTFEELERQR	47205000	77522000	50992000	9774300	7667800
F7HAB0	SH3BP1	S262	TALAELRENHGQADHSPSMAATHFSRVYGVS	16938000		12841000	5728100	7091900	5282800
F7HAN9;F7HR57	HIST1H1E;HIST1H1D	S36	KKAKKAGATAGKRKASGPPVSELITKAVAAS;KKKARKSAGAAKRKASGPPVSELITKAVAAS	319140000	867100000	244830000	2442200000	3943100000	2307900000
F7HAN9	HIST1H1E	S2	______________MSETAPAAPAAPAPAEK	12182000	6041900	9509600	99821000	94055000	101830000
F7HBR4	MLLT6	S257	KDKERLKQKHKKRPESPPSILTPPVVPTADK	2210900	2260800	3098300	4957500	9335700	8619500
F7HCH0	ALB	S82	VNEVTEFAKTCVADESAENCDKSLHTLFGDK	1662800000	2811700000	1332300000	568870000	4214600	280460000
F7HDT6	HTATSF1	S453	GEFEEGAFENNAKESSPEKEAEEGVPAKESE	886010000	504010000	892160000	352750000	262540000	347060000
F7HDT6	HTATSF1	S713	EDDDSNEKLFDEEEDSNEKLFDDSDERGTLG	18033000	6484100	13785000	62761000	90420000	71603000
F7HE23	CTNNBL1	S545	RHIIKEYAENIGDGRSPEFRENEQKRILGLL	138780000	106350000	162170000	21283000	9368800	11326000
F7HES7	FGD5	S780	KRKGVPFSRTVSRVESFEDRSRPPFLPLPLT	7616900		7878500	4903100	3550600	4151400
F7HG08	MLLT4	S385	GSDSRDKPKLYRLQLSVTEVGTEKLDDSSIQ	12098000	12583000	12848000	19044000	25071000	16248000
F7HG08	MLLT4	S1236	TDSNHSSIAIQRVTRSQEELREDKAYQLERH	500930000	158650000	393580000	9377900	9476300	10101000
F7HGW2	DFFA	S315	MQSLHSLRSISARKASPPGERQNPKRAKQKP	927730000		737100000	20769000	16308000	26966000
G7N3J4	THOC5	S312	AKALFKPPEDSQDDESDSDAEEEQTTKRRRP	12071000		11259000	75807000	103340000	127170000
G7N3J4	THOC5	S314	ALFKPPEDSQDDESDSDAEEEQTTKRRRPTL	12071000		11259000	75807000	122190000	148550000
F7HI90	LOC701147;RANBP3	S97	PPFPRELAGRSAGGSSPEGGEDSDREDGNYC	141780000	77883000		52221000	28069000	7837100
F7HI90	LOC701147;RANBP3	S215	TGAVPAASPDTVARRSPSEAADEEKEPQKNE	726250000	568920000	680790000	199290000	150720000	84184000
H9FPQ0	ADD1	S431	VTGYSFGSDGDSGTCSPLRHSFQKQQREKTR		10726000	6732700	15778000	28580000	26835000
F7HN99		S2	______________MSGEDEQQEQTIAEDLV	68918000	89939000	81841000	521730000	621480000	844080000
F7HNP3	PSMD4	S279	ASAAEAGIATTGTEDSDDALLKMTISQQEFG	27369000	16409000	28303000	52896000	57421000	64411000
F7HNY2	ARGLU1	S77	NTAVSRRERDRERASSPPDRIDIFGRTVSKR	345410000	339710000	543460000	19844000	23135000	22214000
F7HPQ5	RBM10	S796	GLHKQNLEIHRRAHLSENELEALEKNDMEQM	2954000	1221000	4185100	7150300		5534500
F7HPQ5	RBM10	S722	HTSMDLPKLASDDRPSPPRGLVAAYSGESDS	2255000000	1176600000	1791200000	263000000	366720000	248890000
I0FVD8	FIP1L1	S485	RERERDHSPTPSVFNSDEERYRYREYAERGY	108990000	68559000	85928000	189370000	236070000	192090000
H9YY82	USP20	S132	HPLKAVPIAVADEGESESEDDDLKPRGLTGM	21559000	24110000	30313000	96992000	127200000	164060000
H9YY82	USP20	S134	LKAVPIAVADEGESESEDDDLKPRGLTGMKN	47440000	39007000	48838000	176880000	254810000	300640000
F7HTJ5	SRSF11	S433	KQVTRDYDEEEQGYDSEKEKKEEKKPIETGS	15511000	13097000	13998000	361330000	776860000	471160000
G7MLQ6	TWISTNB	S328	RKHSEEAEFTPPLKCSPKRKGKSNF______	23575000	38518000	17475000	76585000	126640000	105670000
G7MNW1	SRRT	S4	____________MGDSDDEYDRRRRDKFRRE	893240000	485380000	928000000	253060000	168510000	159160000
G7MX16		S94	DSSSDPRLRRLQNRISEDVEERLARHRKIVE	13479000	13154000	11074000	6357500	5411200	2417700
G7MX16		S116	LARHRKIVEPEVVGESDSEVEGDAWRMERED	170020000	134610000	113310000	755800000	613640000	368500000
G7MX16		S118	RHRKIVEPEVVGESDSEVEGDAWRMEREDSS	89471000	60430000	113310000	263560000	336660000	187110000
G7MX16		S132	DSEVEGDAWRMEREDSSEEEEEEIDDEEIER	58338000	32594000	48602000	442080000	262370000	185500000
G7MX16		S133	SEVEGDAWRMEREDSSEEEEEEIDDEEIERR	93072000	53508000	62208000	489940000	344090000	249060000
G7MX16		S52	KRYVSGKRPDYAPMESSDEEDEEFQFIKKAK	52165000	34591000	39243000	307500000	238160000	101440000
G7MXU9		S114	RPLFLAPDFDRWLDESDAEMELRAKEEERLN	137240000	96276000	56231000	663090000	1047400000	932730000
G7N0A2	EGK_19350;PARP10	S428	PMEIAMGCLEKAGPVSPGHVKLAGQEGLAEM	27177000	38276000	25897000	10604000	3026800	3232800
G7N2W9	CDS2	S21	QRVAHEPDAPPEDKESESEAKVDGETASDSE	182510000	163540000	124260000		377380000	724320000
G7N6A4	ATP6V0A2	S695	CFGVNRSGYTLIRKDSEEEVSLLGNQDVEEG		5473800	4632300	68972000	72034000	72187000
G7NKH7	OSBPL1A	S498	ESERSLSRLEAVTAHSFEEEGEHLGSRRHRM	92271000	79826000	48303000	238600000	178830000	157330000
G7NLC4	RAD23A	S123	TSGMSHPQPAAREDKSPSEESAPTTSPESVS	567720000	597510000	503610000	1321300000	922510000	808740000
G7NPL3	METTL22	S132	DEDGDLDVVRRPRAASDPNPAGPPRDKVHPM	64214000	91743000	82362000	24765000	50203000	52729000
G7NQG9	EIF3C	S39	TKPVGGNYGKQPLLLSEDEEDTKRVVRSAKD	61633000	45463000	33004000	230620000	190460000	196620000
G8F169	EGK_21403	S124	TEAEPLPSLEYWPQKSDRSIPQLDLGWPDTI	969280	1203800			6290500	5435000
H9ENZ7	DDA1	S95	EGESSAPPRKVARTDSPDMHEDT________	116060000	84168000	96961000	29862000	12809000	15838000
H9EPW4	VCP	S702	LTEICQRACKLAIRESIESEIRRERERQTNP	13462000	16194000	16316000	39597000	57393000	42639000
H9EQ33		S81	IAEKSSLAETLDSTGSLDPQRSDMIYTIEDV	3319500	6201500	857010	29740000	57226000	54651000
H9ES99	LOC221710	S58	ELVGDTGSQEGDHEPSGSETEEDTSSSPHRI	444150000	322860000	562640000	815950000	1380500000	1022600000
H9ES99	LOC221710	S60	VGDTGSQEGDHEPSGSETEEDTSSSPHRIRS	275310000	244230000	279470000	744700000	1224700000	1041100000
H9EU16	LEO1	S630	EEDKAQRLLKAKKLTSDEEGEPSGKRKAEDD	211350000	209140000	253950000	57282000	61018000	39373000
H9FTR0	HMGA1	S103	KKLEKEEEEGISQESSEEEQ___________	86781000	59917000	61261000	30016000	27698000	40029000
H9FW53	MPHOSPH8	S84	EGGKVLYKVRWKGYTSDDDTWEPEIHLEDCK	65403000	41762000	50479000	173010000	192930000	115070000
H9FY30		S185	VSMPPLPGLDLKGSESPEMGPEVTPAPRDEL	24134000	18678000	31986000	64294000	50148000	56053000
H9FYE8	SRSF6	S314	SHSNSPLPVPPSKARSVSPPPKRASRSRSRS	47816000	13963000	46945000	133490000	159690000	137690000
H9FYE8	SRSF6	S316	SNSPLPVPPSKARSVSPPPKRASRSRSRSRS	47816000	13963000	46945000	152840000	184410000	149380000
H9FYP5	SLC9A1	S785	STPGTDDVFTPAPSDSPSSQRIQRCLSDPGP	115320000	137080000	140040000	4094600	47872000	8851000
H9H2Q0	AKAP17A	S537	CREGQSCCRAAPEDGSPEKRCPGGVLSCIPD	105700000	84841000	104060000	3155600	2962200	4671100
H9H310	TRA2A	S2	______________MSDVEENNFEGRESRSQ	2773500	2695100	2724000	29930000	46674000	31270000
H9YW01	SRF	S224	ETGKALIQTCLNSPDSPPRSDPTTDQRMSAT	4998000	6784200	7424800	20503000	21984000	20147000
H9Z7V8	GLUD1	S501	PIVPTAEFQDRISGASEKDIVHSGLAYTMER	3805400	4269100		10841000	28081000	28049000
H9ZCA8		S199	EGETAYIRVKVDGPRSPSYGRSRSRSRSRSR	630370000	208500000	838020000	2570800000	4029700000	2661400000
H9ZCA8		S205	IRVKVDGPRSPSYGRSRSRSRSRSRSRSRSN	48464000	16902000	37874000	1189600000	1062700000	603900000
H9ZCP8		S86	QTPQDTNRASETDTHSIGEKNSSQSEEDDIE	218940000	208200000	354960000	34703000	26216000	18692000
H9ZCP8		S92	NRASETDTHSIGEKNSSQSEEDDIERRKEVE	99745000	117880000	153100000	47537000	91674000	47360000
H9ZCP8		S95	SETDTHSIGEKNSSQSEEDDIERRKEVESIL	151220000	154770000	239050000	62056000	117900000	66142000
H9ZCP8		S66	QHESGRSSSKSSHCDSPPRSQTPQDTNRASE	332040000	212420000	399580000	21989000	34120000	26728000
I0FJ47	ATP5C1	S146	VGIGDKIRGILYRTHSDQFLVAFKEVGRKPP	11419000	16246000	12142000	66974000	102880000	95507000
I0FKB3	NFIA	S469	PDTKPPTTSTEGGAASPTSPILVPGIKVAAS	12060000	3064200	11035000	42768000	56351000	74571000
I0FUJ6	ZFP36L2	S472	YLSGSLSSGSLSGSESPSLDPGRRLPIFSRL	1527500		1403200		3998600	3716700
I0FUJ6	ZFP36L2	S436	APPSPPFSFQLPRRLSDSPVFDAPPSPPDSL	4925000	3529000	5721400	17034000	25626000	13584000
I2CX16	MECP2	S25	SGGGGGGEEERLEEKSEDQDLQGLKDKPLKF	10868000	10680000	7696900	47430000	70736000	42448000
I2CX16	MECP2	S92	SEGSGSAPAVPEASASPKQRRSIIRDRGPMY	56112000	6327800		1214100000	1151900000	709300000
Q15JD4	PML	S403	SCITQGTDAAVAKKASPEAASTPRDPTDVDL	244890000	185070000	500870000	1109300000	956660000	1055200000
Q15JD4	PML	S408	GTDAAVAKKASPEAASTPRDPTDVDLPEEAE	32212000	25766000	67807000	154780000	192670000	183470000
Q15JD4	PML	S36	PTMPPPETPSEGRQPSPSHSPTEQAPSPEEE	938670000	909020000	1733400000	1880000000	2079100000	2119300000
Q15JD4	PML	S38	MPPPETPSEGRQPSPSHSPTEQAPSPEEEFQ		814150	2247000	1276700000	1007800000	1425200000
Q15JD4	PML	S40	PPETPSEGRQPSPSHSPTEQAPSPEEEFQFL	836610000	832840000	1544600000	161430000	201290000	254120000
Q15JD4	PML	S47	GRQPSPSHSPTEQAPSPEEEFQFLRCQQCQA	53974000	47194000	132310000	178570000	234710000	280460000
Q5TM61	PPP1R10	S545	ETPYVETLEPGGSGGSPDGAGGSKLPPVLAN	54599000	32124000	56186000	116860000	102980000	160890000
Q5TM66	PPP1R18	S145	RDQSPKGRESREERLSPRETRERRLGIGGAQ	307400000	153140000	331420000	20497000	42312000	20493000
Q5TM66	PPP1R18	S224	SREQSPRRKEVESRLSPGESAYQKLGLTEAH		37182000	29304000	15543000	10945000	3960300
Q5TM66	PPP1R18	S125	AERKPVPLEARERRPSPGEMRDQSPKGRESR	17378000	14671000	23245000	10861000	11109000
Q8HXQ0	SOD1	S26	GDSPVQGTINFEQKESNGPVKVWGSITGLTE	23252000	26009000	28361000	8411100	11706000	11203000
REV__F7E7J1		S	0	91323000	52026000	58188000	6220500	5595300	6415600
REV__A0A5F7ZJJ3		S	0	68556000	70832000	53569000	12765000	20184000
REV__A0A5F8AS15		S	0	3400500	10795000	5655900	187180000	635600000	502700000
REV__F7GR34		S	0	15893000	6971300	8767100	20196000	22632000	18697000
REV__F7H067		S	0	27750000		17238000	4733600	4307900	1414900
REV__F7H067		S	0	27750000		17238000	4733600	4307900	1414900
F7GBN4	RBM12B	T640	EDWRRPPEEDFRRSPTEDFRQLPEEDFRQPP	83956000	92579000	105620000	8145500		6455100
A0A1D5R1E9	ROBO1	T903	GLTSTYAGIRKVPSFTFTPTVTYQRGGEAVS	5068200		3631200	10712000		10692000
A0A1D5Q1S1	TLN2	T1843	MVDAIAEAMSKLDEGTPPEPKGTFVDYQTTV	1238900000	939290000	1378200000	365250000	380920000	575280000
I0FPH5	CYB5A	T70	AGGDATENFEDVGHSTDAREMSKTYIIGELH	28646000	28207000	37316000	48794000	43085000	52311000
A0A1D5R0Y7;A0A1D5R0A4	RAI14	T195	QSLLLSKISQDADLKTPTKPKQHDQVSKISS;QSLLLSKISQDADLKTPTKPKQLSDVSSPRS	85681000	123630000	66095000	30041000	7871000	15242000
F7GVY4	PDXDC1	T687	STEPIYVYKAQGAGVTPPPTPSGSRTKQRLP	15791000	10531000	13660000	121020000	80252000	69928000
A0A1D5Q486	ZC3H13	T263	QRNSKSNQSKKKGPRTPSPPPPIPEDIALGK	4624500		4250100	11701000	17272000	21585000
A0A5F7ZI04	PPIP5K2	T491	NRKVQLTYLPHGCPKTSSEEEDSRREEPSLL	11932000	12488000		26018000	27117000	36713000
A0A5F8AAF3	HERC1	T2589	SSYPTTTVLPTRRAQTPPISSLPTSPSDEVG	12127000	6650700	15824000	21003000	20656000	21256000
A0A5F8AUS5		T48	ARNLHASNTHLQKTGTAEMSSILEERILGAD	2474700		3384600	10468000	9475000	11510000
A0A1D5QDM7	PLCL2	T496	AKKLSSNCSGVEGDVTDEDEGAEMSQRMGKE	10355000	11620000	14268000	27746000	43420000	42265000
A0A1D5RA53	SSFA2	T442	SELENSSELKSVHISTPEKEPCAPLTIPSIR	88158000	76811000	68690000	39037000		27193000
A0A1D5QQK5		T660	DSGTLQGQEAKAVKKTSLFEEDEEDDLFAIA	8611700	4572600	1224200	16909000	14071000	24072000
A0A1D5QF46		T1368	SKKSLLSHEFQDETDTEEETLYSSKH_____	7686900	15375000	17236000	41411000	86310000	48871000
A0A5F7ZG59	SWT1	T707	GILPQTFAQVNKLLQTFAEVKTKLEPNSSEN	19346000	3553600		21783000000	30700000000	28046000000
A0A5F7ZG59	SWT1	T713	FAQVNKLLQTFAEVKTKLEPNSSENTVTKKQ	19346000	3553600		21783000000	30700000000	28046000000
A0A5F7ZG59	SWT1	T723	FAEVKTKLEPNSSENTVTKKQEGTSLMKSHN	19346000	3553600		21783000000	30700000000	28046000000
A0A5F7ZG59	SWT1	T725	EVKTKLEPNSSENTVTKKQEGTSLMKSHNQE	19346000	3553600		21783000000	30700000000	28046000000
A0A1D5QK19	KDM2A	T685	QAKVLRPLRSCDEPLTPPPHSPTSMLQLIHD	2515000	2218200	1935400		13200000	25084000
A0A5F7ZA92	LSM12	T68	LQYVSEVEIINDRTETPPPLASLNVSKLASK	7020400	5139900	4703200	51980000	45069000	61148000
F7H4E2	ANK2	T3747	TTVPGSPSKTPEEVSTPPEEDRLYLQTPTSS	7168400	9470000			2533200	2704900
A0A1D5QPQ0	ABLIM3	T279	AARAEKKLKHRRTSETSISPPGSSIGSPNRV	5550300	3684400	5852800	12300000	13227000	10924000
A0A1D5QQM9	YTHDC1	T97	TCVRKRDPERRAKSPTPDGSERIGLEVDRRA	306480000	199850000	253510000	7190200	5264300	11893000
A0A1D5QRC4	ZNF382	T96	IYGKALTLGKNRISKTILCEYKPDGKVLKNI	12190000000	11730000000	13675000000	592260000	698270000	333410000
F7HFV6	EPS15	T709	VKSEDEPPALPPKVGTPTRPCPPPPGKRSIN	905660000	315540000	1039400000	138440000	72243000	65223000
A0A1D5R552	POGZ	T1314	LEEQLKLSGEHSESSTPRPRSSPEETIEPES	53584000	48766000	80080000	23829000	26773000	23602000
A0A1D5RA63	HDGF	T183	LEGERPLLMEVEKNSTPSEPGSGRGLPQEEE	312720000	105730000	372920000	25266000	25666000	14889000
A0A1D5QW55	MAP2K2	T319	FAGWLCKTLRLNQPGTPTRTAV_________		318400000	380440000	570780000		685280000
A0A1D5QXX8	LOC697160	T552	LKKDNEESEQLPVPGTPTLRNRTFSESSVWS	4250000	4393400	4851400	18911000	24008000	22963000
A0A1D5QZ97	ANK1	T866	DQVVESPAIPRIPCVTPETVVIRSEEQEQAS	24809000	49403000	16124000	81084000	82349000	51655000
A0A1D5R107	PCYT2	T339	KRRGIFRQIDSGSNLTTDLIVQRIITNRLEY	4024400	1413600	1304700	7809500	13063000	13660000
A0A1D5R2I8	DENND1A	T707	PTLGSITIPRPQGRKTPELGIVPPPPIPRPA	9737400	8632600	7471200	57288000	45587000	31247000
A0A1D5R2S0;A0A5F8ASI1	SRRM1	T137	TKSRSPSPAPEKKEKTPELPEPSVKVKEPSV	157990000	155420000	203760000	1013700000	1044900000	1124600000
A0A1D5R2S0;A0A5F8ASI1	SRRM1	T323	SASPPRRRHRPSPPATPPPKTRHSPTPQQSN	46214000	41502000	65095000	335890000	675430000	458100000
A0A1D5R2S0;A0A5F8ASI1	SRRM1	T802	LAQEEPVAAPEPKKETESEAEDNLDDLEKHL	13538000	8611300	6563600	42720000	29037000	26516000
A0A1D5R2S0;A0A5F8ASI1	SRRM1	T544	PIQRRYSPSPPPKRRTASPPPPPKRRASPSP	27276000	9276300	24170000	266110000	370380000	323150000
A0A1D5R2S0;A0A5F8ASI1	SRRM1	T511	PPRRRRTPTPPPRRRTPSPPPRRRSPSPRRY	111800000	64030000	157050000	236950000	385520000	242380000
A0A1D5R2S0;A0A5F8ASI1	SRRM1;RHOV	T502	RRRSPSPAPPPRRRRTPTPPPRRRTPSPPPR	40344000	10466000		206410000	398550000	315410000
A0A1D5R2S0;A0A5F8ASI1	SRRM1;RHOV	T504	RSPSPAPPPRRRRTPTPPPRRRTPSPPPRRR	40344000	10466000		151900000	246290000	250730000
A0A1D5R2S9	BIN2	T277	GGGSPTSPRASLGTGTPSPRTSLEVSPNPET	84842000		84157000	7811300	6048900
F7GQ74	CLTC	T364	EAAKVAANAPKGILRTPDTIRRFQSVPAQPG	16044000	16056000	15200000	70025000	103040000	195870000
A0A1D5R9J2		T20	ETPSEGRQPSPSHSPTEQAPSPEEEFQFLRC		814150	2247000	15288000		18171000
F7H520	PLEKHA6	T949	LEPQHYDVDINKELSTPDKVLIPERYIDLEP	28984000		26910000	1940300	5740600	4805600
A0A1D5REJ7	TLN1	T1280	GLNQAATELVQASRGTPQDLARASGRFGQDF	164710000	85699000	163160000	46745000	43326000	56628000
A0A5F7ZKI6	MAP4	T425	MSPLSETEMALGKDLTPPPETEVALIKNVCL	53439000	42595000	48326000	94624000	76811000	63677000
A0A5F7ZXW6	MTMR3	T731	EDKENPLLEKESRRKTPEASAIGLHQDLELG	7953300	4066200	9094200	19645000	30099000	14958000
A0A5F7ZAK6	NUP153	T173	IGSSGFSLVKEIKDSTSQHDDDNISTTSGFS	23827000	24381000		50930000	44213000	54885000
A0A5F7ZEU8	SLCO1B3	T279	PVLETNDGKSQTANLTSRGKKITKNVTGFFR	14395000	13272000	10442000	1586700	3510000	3198300
A0A5F7ZXZ1	SYNJ1	T1026	ISAPQSHARASAGRLTPESQSKTSETSKGST	75126000	45343000	89419000	5818700	9347800	5252600
A0A5F7ZM27	PCF11	T1542	PSCYEDYQNTSSFDCTPSPSKTPAENPLNIM		5647100	9884000	12520000	11609000	15594000
A0A5F7ZQK7	USP24	T88	DGGGDGGGGPSRGGSTGGGGGFDPPPAYHEV		3666800	3832600	12946000	7482900
A0A5F7ZRN8;F7BNA4;F7GXG9	LMO7	T1159	RSQDQFSDMRISINQTPGKSLDFGFTIKWDI	162630000	95975000	179130000	15970000	32507000	31575000
A0A5F7ZSF0	RSF1	T1223	LAKESKRSVRKRGRSTDEYSEADEEEEEEEG	9521400	33287000	7401200	47654000	127090000	126990000
H9G0X4		T605	VLTLPRSLLLEPPRGTPDRSQADPDFASEVM	5650700	5262300	5166300	38912000	66629000	49210000
F7GA38	PRPF40A	T313	NTGEETSKQETVADFTPKKEEEESQPAKKTY	92997000	40823000	171860000	296580000	220660000	427410000
F7G9Y6	PGM1	T507	LIFTDGSRIIFRLSGTGSAGATIRLYIDSYE	278130000	262410000	218840000	64111000	56643000	76869000
F7G9Y6	PGM1	T19	IVTVKTQAYPDQKPGTSGLRKRVKVFQSSAN	85710000	123170000	123910000	27040000	72912000	51879000
F6RK87	SCAF1	T988	PSTPPPKVAPPPPALTPDSQTVDSSCKTPEV	8165400	9422800	28044000	61077000	47056000	46912000
A0A5F8A1Q5	POM121	T420	PSSSPFSSPASSRSQTPERPAKKIREEELCH	171420000	80235000	199480000	3662300	3331700
A0A5F8A3Z2	TMF1	T400	IPTEEAEMEESGRSATPVNCEQPDILVSSTP	52418000	21519000	43729000	179020000	141640000	115370000
A0A5F8A8G2	ACIN1	T413	APLVVQPEQTASEEETPPPLLTKEASSPPPH	175130000	98133000	168740000	41820000		45121000
A0A5F8ACU6	WAC	T248	KSFDANGASTLSKLPTPTSSVPAQKTERKES	13215000	8922100	9549900	7260100	3442600
A0A5F8AET8	H2AFY	T177	GEVSKAASADSTTEGTPADGFTVLSTKSLFL	2492400		1952600	18150000	20553000
F6QJH2	SORBS1	T970	SGGKPVVPTRLSSRHTMARLSRISEPSQERP	22624000	24689000	30722000	17705000	8295200	6174200
A0A5F8ANG9	PRKCB	T596	AENFDRFFTRHPPVLTPPDQEVIRNIDQSEF	21746000	12356000	17241000	50842000	49737000	34471000
A0A5F8AU56	C19orf62	T27	EEEEEEEHAAEPRPRTRSNPEGAEDRAVGAQ	275230000	146580000		31350000	23062000
I0FIH1	HNRNPUL2	T165	GKGEEDEPEERSGDETPGSEVPGDKAAEEQG	230800000	257580000	286850000	81742000	88196000	88937000
F6R8Y2	TRA2B	T201	GRRIRVDFSITKRPHTPTPGIYMGRPTYGSS	15393000	10434000	7006500	54146000	89179000	72527000
F6SEE6	KMT2D	T4723	DTSEVKSLDLLAALPTPPHNQTEDVRMESDE	10797000	9227000	13613000	18659000	16766000	23385000
F6UUT8	NAB2	T434	SLDGHLQAVGSCPRLTPPPADLPLALPAHGL	39689000	17081000	34594000	5134000	9028600	13143000
F7A9R5;F7DN31	CTNNA2;CTNNA1	T653	DDSDFEQEDYDVRSRTSVQTEDDQLIAGQSA;DDSDFETEDFDVRSRTSVQTEDDQLIAGQSA	106410000	129480000	140950000	83922000	47883000	79022000
F6YUZ0	LOC705065	T195	KPLVTNQHRRTASAGTVSDAEVRSISNSSRS	48808000	26015000	29238000	7495700	16802000	14044000
F6Z161	OSTM1	T324	QKKRKLILPKRLKSSTSFANIQENSN_____	10878000	6089700	8265900	36826000	23499000	30628000
F7DLG4	IL33	T185	SNESGDGVDGKMLMVTLSPTKDFWLQANNKE		56200000	71571000	6070200		9740300
F7FEX2	TKTL2	T308	PVEDSPQIIITDIKMTSPPAYKVGDKIATQK	942310000	498040000	1309900000	119680000	96083000	68220000
F7FSX8	HP1BP3	T47	SSEESVSTVEEQENETPPATSSEAEQPKGEP		7328100	8616800	29118000	54196000	36164000
F7GRR9	PYCRL	T514	VSPMRQVEPPAKKPATPAEDDEDDDIDLFGS	273930000	224400000	203540000	1711100000	1843200000	2376700000
I0FKR9	RAC1;RAC3;LOC717755	T167	VKYLECSALTQRGLKTVFDEAIRAVLCPPPV	4404200	3518400	4511600		20086000	31967000
F7HAN9	HIST1H1E	T18	ETAPAAPAAPAPAEKTPVKKKARKSAGAAKR	15699000	14447000		203090000	154990000	84336000
F7HPP8	LOC719560	T1503	DDATMDLEQQRQLVSTLEKKQRKFDQLLAEE	5517600	5351400	6804000	22864000	21059000	11998000
F7HTS0	ODF2	T7	_________MKDRSSTPPLHVHVDENTPVHV	6140900	8364400	5867300	42729000	52139000	54344000
G7MNW1	SRRT	T544	HTLDDRTQLWASEPGTPPLPTSLPSQNPILK	9938800	1048700	2186600	32570000		33054000
G7MX16		T267	LEENKRSLAALDALNTDDENDEEEYEAWKVR	127540000	116480000	111070000	271080000	174070000	213150000
H9ESN2	ASS1	T219	PGLYTKTQDPAKAPNTPDILEIEFKKGVPVK	13437000		10617000	95480000	92769000	159670000
H9H310	TRA2A	T202	GRRIRVDYSITKRAHTPTPGIYMGRPTHSGG	23384000	17004000	16151000	635800000	616530000	756170000
H9YYM8	NDRG2	T20	QEVQITEEKPLLPGQTPEAAKIHSVETPYGS	43968000	38333000	23384000	55652000	60715000	84216000
H9ZCP8		T72	SSSKSSHCDSPPRSQTPQDTNRASETDTHSI	69500000	45334000	132430000	5148600	9980200
I0FWH0		T358	TPSRSRSRDRFRRSETPPHWRQEMQRAQRMR	147960000	143510000	137550000	534430000	687850000	488360000
P68110	FGA	T3	_____________ADTGEGDFLAEGGGVR__		13318000	4684800	22242000	42599000	44806000
Q15JD4	PML	T409	TDAAVAKKASPEAASTPRDPTDVDLPEEAER	236770000	195030000	533510000	1413700000	1102000000	1297300000
Q15JD4	PML	T42	ETPSEGRQPSPSHSPTEQAPSPEEEFQFLRC		814150	2247000	15288000		18171000
A0A1D5QRC4	ZNF382	Y101	LTLGKNRISKTILCEYKPDGKVLKNISELVI	12190000000	11730000000	13675000000	592260000	698270000	333410000
A0A5F7Z9N2	HIPK2;HIPK1	Y361	DFGSASHVSKAVCSTYLQSRYYRAPEIILGL	11382000	6751000	8796600		20827000	22674000
A0A5F8A1A5	GSK3B	Y216	FGSAKQLVRGEPNVSYICSRYYRAPELIFGA	124580000	137260000	74975000	215870000	370570000	455390000
A0A5F8ARD8	ATP11C	Y532	NGHMRVENQRKEIEEYELLHTLNFDAVRRRM	5577100	4073800		74416000	52245000	75905000
A0A5F8AEI1	PRPF4B	Y849	DFGSASHVADNDITPYLVSRFYRAPEIIIGK	76117000	68637000	57492000	466910000	542680000	605690000
F6PLF0	CAT	Y84	IPERVVHAKGAGAFGYFEVTHDITKYSKAKV	9437700	8337600	10421000	13910000	16971000	21876000
F7FBT2	DYRK1A;DYRK1B	Y312	VDFGSSCQLGQRIYQYIQSRFYRSPEVLLGM	43911000	33414000	21989000	79188000	153670000	178820000
F7FEX2	TKTL2	Y313	PQIIITDIKMTSPPAYKVGDKIATQKTYGLA	942310000	498040000	1309900000	119680000	96083000	68220000
F6PSY1	NFIB	S180	KPEKPLFSSASPQDSSPRLSTFPQHHHPGIP				16510000	12968000
G7NRT0	YIPF6	S7	_________MAEAEESPGDPGTASPRPLFAG				12369000	18830000	15623000
A0A1D5QUR8	LOC720309	S28	LSGALALTETRAGSHSMRYFSTSVSRPGRRE				27496000	26070000	22600000
F6VU54		S467	LFEQIVIFSELLRKGSLTPGYMFKRSIKMNY		4943800			6868900	12773000
A0A1D5Q0Z2	MAPK8IP1	S332	HPSISEEEEGFDCLSSPERAEPPGGGWRGSL				6474600		17106000
F6YEC2	EIF5B	S585	VSDEKDSGKTLDKKPSKEMSSDSEYDSDDDR			24866000	23074000	14365000	13468000
F6YEC2	EIF5B	S190	KERSRVNSSGESGDESDEFLQSRKGQKKNQK	4700800			9745100	4048400
A0A1D5Q102		S144	ASSTSSPKAEDGATPSPSNETPKKKKKRFSF				10599000	7753400
A0A1D5Q102		S100	AEKDEPAAAAPEAGASPVEKEAPAEGEAAEP				49574000	19887000	2716000
A0A1D5Q102		S26	KGEAAAERPGEAAVASSPSKANGQENGHVKV				35568000	22536000
A0A1D5Q102		S27	GEAAAERPGEAAVASSPSKANGQENGHVKVN				16386000	8792300
F7E2G4	PPHLN1	S157	DKERPVQSLKTSRDTSPSSGSAVSSSKVLDK				14177000	21932000	13880000
A0A1D5Q167	ARFGEF2	S214	NQVLQEARELEKPIQSKPQSPVIQAAAVSPK					8191500	33881000
A0A1D5Q167	ARFGEF2	S348	ENSQTNGIADDRQSLSSADNLESDAQGHQVA				5355200	15833000	18643000
H9Z0R8;F7DKM9	UGP2	S102	QPYEKIKARGLPDNISSVLNKLVVVKLNGGL				16417000		24859000
H9Z0R8;F7DKM9	UGP2	S435	EKREFPTVPLVKLGSSFTKVQDYLRRFESIP				5893900		14035000
H9Z0R8;F7DKM9	UGP2	S448	GSSFTKVQDYLRRFESIPDMLELDHLTVSGD				41095000	69116000	32707000
H9Z0R8;F7DKM9	UGP2	S461	FESIPDMLELDHLTVSGDVTFGKNVSLKGTV				2359900	5918600	1044500
A0A5F8AFA9;F6TIK4	LOC720706	S777	DLTDYLMKILTERGYSFTTTAEREIVRDIKE;NLTDHLMKILTERGYSFTTTAEREIVRDIKE					3025300	3509600
A0A5F8AFA9;F6TIK4;F7HNV4	LOC720706;ACTC1;LOC100427250;ACTG2	S817	ENEMATAASSSSLEKSYELPDGQVITIGNER;EQEMATAASSSSLEKSYELPDGQVITIGNER		22227000		22357000	1385500	3959500
F7GVB3	CMYA5	S114	HGSPSLRRKGNKKRNSFESQDVPTNKKGSLL		16403000		5688200	16119000	12241000
A0A1D5R1E9	ROBO1	S901	RNGLTSTYAGIRKVPSFTFTPTVTYQRGGEA		1772700		10712000	16110000
F7BHE9	TKT	S261	APSVDIANIRMPSLPSYKVGDKIATRKAYGQ	711580			3488100	3731700	3956200
E0V8I5	CYP2C18;CYP2C75;CYP2C9;CYP2C8	S127	ILFSNGKRWKEIRRFSLMTLRNFGMGKRSIE				42245000	72967000	28407000
A0A1D5Q1M8	KIAA0100	S2085	QGLTRSSGVRRSFRKSPEHPVDDIDKMKERA				5354800	8036800
F7DVY6		S688	HRELSRGAEAGTVPASPGEAPKDSLAQLLRV		5479900		8785700	3433300
A0A5K1UU98	STK25	S137	SDLHPMRVLFLIPKNSPPTLEGQHSKPFKEF					7642700	8785200
F6VBI6	MAPK8IP3	S501	IIARREPKEEAEDVSSYLCTESDKIPMAQRR				14108000	14101000	5725900
F6VBI6	MAPK8IP3	S580	STIWQFFSRLFSSSSSPPPAKRPYPSVNIHY				9467700	13609000
A0A1D5Q225	PARP12	S258	VPPPFVPQGTSERKDSSGSVSPNTLSQEEGD				7738900	5798000	6036400
I0FPH5	CYB5A	S5	___________MAEQSDEAVKYYTLEEIQKH				87116000	98172000	100400000
I0FPH5	CYB5A	S76	ENFEDVGHSTDAREMSKTYIIGELHPDDRPK				2900800	3865900	2010400
I0FPH5	CYB5A	S25	KYYTLEEIQKHNHSKSTWLILHHKVYDLTKF				4353400	12274000	3039200
F7EI71		S432	QRPFSPASCPTFSLNSPASSSLTLDQKAKQT		5158600			15505000	17653000
F6Q1H6	RPUSD1	S270	ATPDPDPEDRGPRPGSPSTLLPGPGRPPPPP		2831600		16679000	17448000	27093000
A0A5F7ZQB4	KIAA0232	S156	LQSKQEEKIHKKLEGSPSPEAELSPPAKDQV			1505300	5521200	6032500	5231600
A0A5F7ZQB4	KIAA0232	S158	SKQEEKIHKKLEGSPSPEAELSPPAKDQVEM			1505300	5521200	6032500	5231600
F7G3Y4	CEP152	S1426	GDGSCKHLHSLPRNVSPEFVPCEGEGGFGLH				9760100		8938400
A0A1D5Q2U2	ASPSCR1	S238	RPLTSSSVTLPKSLSSPGGPSKPKKSKSGQD		36242000			1316500	1607000
A0A1D5Q2W8	CEP250	S2206	DELELTRRALEERLHSPGATSTAEQGSRGEQ				35588000	8884000	5719700
F7EBR5	PRKACB	S326	DTSNFDDYEEEDIRVSITEKCAKEFGEF___				14555000	23026000	9183600
A0A1D5R0Y7;A0A1D5R0A4	RAI14	S861	SLSQLSYSTSSSKRQSQQLEALQQQVKQLQN				15952000	2755700	19088000
A0A1D5R0Y7;A0A1D5R0A4	RAI14	S357	PSLGKPGETSPPDSKSSPPVLIHALGKSTTD	64139000			70320000	57797000
F7GVY4	PDXDC1	S722	FKRSLRGSDALSETSSASHIEDLEKVERLSG		1740600		32476000	21904000	32999000
A0A1D5Q377		S383	KFGLKEKSWILSRKSSFEIKSAAGLRTPLAV					15140000	7048400
F7AQM3	ITSN1	S972	KSYVKLISGPVRKSTSMESGSSESPASLKRV				20356000	16621000	11628000
A0A5F7ZSY6	PCCA	S207	ETRDGFRLSSQEAASSFGDDRLLIEKFIDNP				15230000	20064000	79338000
A0A1D5QAC1	ZMYND8	S579	SEDSEKSDSSDSEYISDDEQKSKNEPEDTED				4816900	7301100	11169000
F7H033	DNTTIP2	S78	SSLPKGTEPSTDGETSEAESNYSSVSEHHDT				14126000	22379000	3864300
F6RQ65	MTUS1	S1092	LKARMDKHMEISRQLSTEQAVLQESLEKESK	5432500			17058000		7600000
A0A1D5RJ54		S441	SPPGEMKPLLLSEGKSRLSPAGEMKPLPLSE		5999900			59788000	31578000
F7HSV9	MDH1	S237	VQQRGAAVIKARKLSSAMSAAKAICDHVRDI				6225300	7284000	8484700
A0A1D5R6P1	KIDINS220	S1363	DLKLKGGGLRYQKLPSDEDESGTEESDNTPL				6796800	9362700
F7B1J1	CARS	S302	GDQKALQEGEGDLSISADRLSEKRSPNDFAL				21150000	30282000	22702000
A0A1D5Q434	DNAJB6	S248	PKPPRPASLLRHAPHSPYGEEGEQDRPRAPG	1281900			76350000	25097000	26891000
A0A1D5Q486	ZC3H13	S318	DFERQREKRDKPRSTSPAGQHHSPISSRHHS				23847000	42806000	26337000
A0A1D5Q486	ZC3H13	S325	KRDKPRSTSPAGQHHSPISSRHHSSSSQSGS				23847000	42806000	46482000
A0A1D5Q486	ZC3H13	S642	GERDRRDNRERDQRPSSPIRHQGRNDELERD	2805700			22044000	11408000	5398100
A0A1D5Q486	ZC3H13	S1456	AGDDESKLDDTHSLGSGAGEGYEPISDDELD				42468000	47235000	48691000
A0A1D5Q486	ZC3H13	S1466	THSLGSGAGEGYEPISDDELDEILAGDAEKR				42468000	47235000	48691000
A0A1D5Q486	ZC3H13	S1010	KKGQKKKSIEKKRKKSKGDSDISDEEAAQQS				10329000	11970000	11151000
A0A1D5R4Z2	FNBP1	S460	PTVNNCAQDRESPDGSYTEEQSQESEVKVLA				8711200	18118000	14474000
F6PZF5;A0A1D5RDD1;A0A5F8AVL7	TNS1	S865	TSGHSLGTPEPAPRASLESVPPGRSYSPYDY	12613000			9272400	5352100	3298900
F6PZF5;A0A5F8AVL7	TNS1	S450	GPLDGSLYAKVKKKDSLHGSTGAVNATRPTL				7221800	4789700
A0A1D5Q4E7	FYCO1	S326	AEKEEDYHTALRRLESMLQPLAQELKATRDS				5862100	943000
F7HCL1	PHF11	S5	___________MAQASPLRPQRVDSAGSPEA				85515000	103350000	54856000
A0A1D5Q4G4		S93	GEDFTPPILKELENLSPEEAAHQKAVVETLL				14924000	21268000	17377000
H9EUC8	C17orf49	S96	KRKVYEDSGIPLPAESPKKGPKKVASGVLSP				4264700	6033200	3461100
A0A1D5QT76	MTA1	S503	SAAIKAECTARLPEASQSPLVLKQAVRKPLE				5481300		6397600
F7GXN2	GTF2I	S780	KKPEMFETAIKESTSSKSPPRKINSSPNVNT				2075500		4173200
F7GXN2	GTF2I	S743	FYVEGLPEGVPFRRPSTFGIPRLEKILRNKA				3481300	8594200	4381600
A0A1D5Q509	KIAA1467	S62	VKNGKSPLGEAPEPDSDAEVAEAAKPHLSEV				108830000		141990000
A0A1D5Q520		S829	QTESVTSNRTGLQRESSPCPVITVEHFKESL				34625000	13879000
A0A5F7ZI04	PPIP5K2	S38	HFFHHADEDDEEEDDSPPERQIVVGICSMAK		5602400		13391000	30315000	33385000
F7F0I5	ADRM1	S395	KEGDTKDKKDEEEDMSLD_____________				7151100	18125000	22755000
A0A5F8AKA4	APC	S2455	EAPSPTLRRKLEESASFESLSPSSRPASPTR	6773700			7499500		3859300
A0A1D5Q5M4		S229	AAALNGEQAALLRRKSVNTTECVPVPSSEHV				6375500	2652400	2068200
A0A1D5QG96	AKAP1	S150	TGGETKLIPLECPLSSPKGVLFPHKSAEVCK				16785000		6949200
A0A5F8AS83	CXXC1	S138	GSGTGVGAMLARGSASPHKSSPQPLVATPSQ					5514700	5918500
A0A1D5Q5X0	RSRC2	S4	____________MAASDTERDGLAPEKTSPD				15327000	10127000	6446100
A0A1D5Q678	MPI	S63	GTHPRGDAKIFDNRISQKTLGQWIAENQDSL				2601100	3766000	7181100
F7FQL9	SIK3	S392	TLQLLNGMGPLGRRASDGGANIQLHAQQLLK				11489000	4040700	3163600
A0A1D5Q6B6	RPL24	S86	RTRRAVKFQRAITGASLADIMAKRNQKPEVR		785550		27034000	33202000	31816000
A0A1D5Q6B6	RPL24	S149	TKAGPKQKIVKPVKVSAPRVGGKR_______				14594000	21346000	13233000
A0A1D5Q6C7	EGK_19065;STMN2	S60	KRASGQAFELILKPPSPISEAPRTLASPKKK			3668500	10165000	12715000	3325000
A0A1D5Q735	HSF1	S123	TPANVAPLVSRPLSSSPLVRVKEEPPSPPQS					9337700	8065300
A0A1D5Q735	HSF1	S145	EEPPSPPQSPRVEEASPGRPSSVDTLLSPTA				40910000	49318000	19261000
F7FFT0	EPHX2	S87	RKCSETSEVSLPKNFSVNEIFGKAISARKIN	2648700				4001700	9970400
A0A1D5R4I7	LSM14A	S141	SSLVGQQFGAVGVGRSSPQLDPLRKSPTMEQ	9652200				344470000	402830000
A0A1D5Q778	LOC716112	S254	LKILLKQKNEHHHGHSHYASETLPSKKDQEE			16051000	115700000	12643000	51710000
A0A1D5Q778	LOC716112	S258	LKQKNEHHHGHSHYASETLPSKKDQEEGVME				173290000	50508000	82618000
A0A5F7ZQ61		S514	ASSSSSSSKRGKKMSSDGEKAEERSIAGVDQ				3418400	10463000
F7BIB4	PWP2	S892	VSKQRGTKRSLEPLGSEEEEEASEDDSLHLL		11619000		43504000		62413000
F7BIB4	PWP2	S899	KRSLEPLGSEEEEEASEDDSLHLLGGGGRDS		11619000		43504000		62413000
A0A1D5R2W1	API5	S464	VEIGQKRASEDTTSGSPPKKSSAGPKRDARQ			153180000	17865000	40222000	28446000
A0A5F7ZGE7		S194	NIPEEQPVAPTPTRVSDGESKKDK_______		11257000		8226200	10953000	30164000
A0A1D5Q7I5		S124	EEKREEDEENDNDNESDHDEAES________	13444000			8340600	6877300	7919000
F6XQV8	DDX55	S492	EKKKKMNEKRKREEGSDIEDEDMEELLNDTR	7882400			14729000	12322000	15201000
A0A5F8AQY3	RNF13	S295	EHTPLLRPLASVSAQSFGALSESRSHQNMTE				3680700	2397600
A0A5F8AQY3	RNF13	S267	PVCKQKVVPSQGDSDSDTDSSQEENEVTEHT					22297000	9846700
A0A5F8AQY3	RNF13	S271	QKVVPSQGDSDSDTDSSQEENEVTEHTPLLR					22297000	9846700
A0A5F8ASZ8	USP34	S3318	DMKTETREVLTPTSTSDNETRDSSIIDPGTE					16821000	10752000
A0A1D5Q7U9	DCP1A	S523	QQTVTRSSDLERKASSPSPLTIGTPESQRKP			4943600	10170000	8275700	2366400
A0A1D5QFN9		S93	VYHKGRFFKLWLYEGSCLLKPQDLEMQFQRI				61041000	40215000	35222000
F7EW03	ZNF638	S508	PRRSRRSSSSHRFHRSRSPMHYMYRPRSRSP				14197000	14905000	13550000
F7EW03	ZNF638	S510	RSRRSSSSHRFHRSRSPMHYMYRPRSRSPRI				33273000	47685000	65152000
A0A1D5QKK3		S464	MMLRAAVLRNQIHVKSPPREGSQGELTPANS				3114800	11564000	27433000
A0A5F7ZWR4	PHLDB1	S520	FSLTLGARGRRTRSPSPTLGESLAPRKGSFS				27772000	7768700	9981200
A0A1D5Q8F9	ZRANB2	S258	SRSSSSGDRKKRRTRSRSPESQVIGENTKQP				20057000	7855600
A0A1D5Q8F9	ZRANB2	S260	SSSSGDRKKRRTRSRSPESQVIGENTKQP__				20057000	7855600
A0A5F8AHZ7	TEX264	S1527	SRGWDDGDTRSEHSYSESGASGSSFEELDLE				58599000	37528000
A0A1D5QG63	NBR1	S754	PLIPEVVELPPPLPRSPPCVHHHGSPGVDLP				29794000	21329000	25164000
A0A5F7ZWX6	KIF1B	S928	NQSDFSSVAMTRSGLSLEELRIVEGQGQSSE				3865200	6383700	9547000
A0A1D5Q8Y8	CAMKK1	S439	SWTTVILVKSMLRKRSFGNPFEPQARREERS				9001800	8412100	11851000
A0A1D5Q912	RNPEP	S7	_________MASGEPSPGGGAARRPLHSAQA				3917900		2744000
A0A1D5Q915		S127	DSDEDMSNFDRFSEDSQDSDDEKMPDLE___	12228000			8334700	11397000	6322400
A0A1D5Q915;F6Q847	Mmu.4022	S85	DRSILCCLRKGESGQSWPRLTKERAKLNWLS	21916000			8159100	7294700	9025100
A0A1D5Q924		S954	KPSPEPRAQMRRAASSDQLRDNSPPPAFKPE				16009000	10425000	13450000
A0A1D5Q924	TJP2	S388	SDSEIEDISEIESNRSFSPEERRQQYSDYDY	27634000			25913000	14070000	8270600
A0A1D5Q995	RAPGEF5	S366	EYSPQKKNKALFHQFSLKENWLQHRGTVTET				5429900	12243000	4240700
A0A1D5RE10	LOC719949	S1242	GQRTLLDPGRFSKVSSPAPMEGGEEEEELLG		1737800		14086000	7793100	14250000
A0A1D5Q9D0		S70	PSHSSVISQHSKGSKSPDLLMYQGPPDTAEI	34360000			29761000	39423000	43256000
A0A1D5Q9M6	SASH1	S564	NNKVGTFKFIYVDVLSEDEEKPKRPTRRRRK				11080000	10767000	10162000
A0A1D5Q9M6	SASH1	S357	EMKKSLGSLSHGRTCSFGGFDLTNRSLHVGS				13145000	12591000	6381400
F7AYK0	LOC708903	S404	SNSMAPPPQGGSGRGSPSGGSTAEASDTLSI				13784000	17010000	10428000
F6SQU7	OXSR1;STK39	S390	SSGHLHKTEDGDWEWSDDEMDEKSEEGKAAF		4194800		9695000	25465000	22230000
A0A1D5QA17		S7	_________MDDARESPSDKGGETGESDETA				13977000	16943000	11579000
A0A1D5QA18		S555	EKTLMLNEDKPSDDYSAVLQRLRKIYHSSIK		8190900		12907000	14324000	8446800
A0A1D5QA72	COPZ1	S9	_______MEALILEPSLYTVKAILILDNDGD					36490000	34567000
A0A1D5QAH3		S346	FSRLVNALSEDTGHSSYPSHRSFTKMSSMNE				24641000	34054000	19554000
A0A1D5QAH3		S352	ALSEDTGHSSYPSHRSFTKMSSMNERTSMNE					13723000	6988300
F7HDS2		S961	QELERRIQQHLGEEASPRGYRRRRADSASSG	12591000			38668000	30402000	53557000
A0A1D5QAM6	IWS1	S80	HVIDSENDEPINLNASDSESEDLHRQKDSDS				7938500	6734700
A0A1D5QAM6	IWS1	S235	QVSDSESEEPPRHQASDSENEELPKPRISDS				67070000		12383000
A0A1D5QAM6	IWS1	S237	SDSESEEPPRHQASDSENEELPKPRISDSES				40986000	20559000
A0A1D5QAM6	IWS1	S300	QASDSENEELPKPRVSDSESEGPRKGPASDS				9580300	14817000	4683300
A0A1D5RGY1	ATXN2	S499	HNPPSEAATPPVARTSPSGGTWSSVVSGVPR				18599000	7539000	5514400
A0A1D5QAS4		S36	SDTASVKKEEAGVRPSTENVSTYPTLSQRPG	4437800			57196000	19469000	33620000
A0A1D5QAU6	KIAA0930	S233	GHAEMAVSRVSTGDTSPCGTEEDSSPASPMH		4755800		29251000	33044000	23591000
F6TW01	VPS4A	S123	PVKENQSEGKGSDSDSEGDNPEKKKLQEQLM	263380000			16803000	6656400	8240400
A0A1D5QB09		S3	_____________MASPPESDGFSDVRKVGY				6534500	14729000	4556500
F7H013	TSC2	S1306	ADVGRLSPEVKARSQSGILDGESAAWPASGE				5983600		2678300
A0A1D5QB63		S398	DQKIRMGGKGIPRINSYGYGDHYIHIKIRVP				4502600		4370100
A0A1D5R9J8	IQGAP1	S330	ALEQGDALALFKALQSPALGLRGLQQQNSDW				2460000	3930400	2895100
F7C6H4	CAST	S629	TPASTTHTGAPPRDTSQSDKDLDDALDKLSD				21349000	15704000	8077700
A0A5F8ABD4	BCAS3	S659	GLVPPGSPGPITRHGSYDSLASDHSGQEDEE				30736000	50240000
A0A5F8AQL1	WRAP53	S26	PDCCPSDQDPAPAHPSPHASPMDKNADPELM				7486500		6287500
A0A5F8A0B8	EVL	S333	PNSSEAGRKPWERSNSVEKPVSSILSRTPSV				16522000	5793400
A0A5F7ZD83	ZZEF1	S2307	LDERGDREEEVERPISSPGDPEQKKLDPLEG				11506000		35864000
A0A5F7ZSF4	AP3B1	S276	KEGDELEDNEKNFYESDDDQKEKTDKRKKPY			50063000	104910000	174890000	216530000
F6SBP5	MTSS1	S265	DLKGSDYSWSYQTPPSSPSTTMSRKSSVCSS		9533800		14012000	14507000	24078000
F6SBP5	MTSS1	S266	LKGSDYSWSYQTPPSSPSTTMSRKSSVCSSL				5446500		6417600
A0A1D5QC81	KIF1C	S648	EEADLLLEQQRLYADSDSGDDSDKRSCEESW				14428000	15807000	19878000
F7FSN8	NARS	S55	EQMKSESREKKEAEDSLRREKNLEEAKKITI	46337000			9396400		5497300
F7GZD7	LOC694823	S2454	AKTAQEKDSLITPHVSRSGTPRESPCGKIAV				76437000	52531000	40606000
F7GZD7	LOC694823	S2626	FKTPEKAKEKKKPEDSPSDDDVLIVYELTPT			17552000	27660000		38944000
A0A5F8A6V8;A0A5F7ZCI9	EP300;CREBBP	S2182	VPSPRPQSQPPHSSPSPRMQPQPSPHHVSPQ;VQSPRPQSQPPHSSPSPRIQPQPSPHHVSPQ				8373700	3996000	1549600
H9EMF5	FNBP1L	S431	EVEGKTGGRGDRRHSSDINHLVTQGRESPEG			65346000	132870000	6793700	11816000
A0A1D5QCW5	EGK_12362	S193	SYLTPDLWKETVFTKSPYQEFTDHLVKTHTR					12472000	28178000
F6X576	LOC718651	S2387	LESKEEVLKSMDAMSSPTKTETVKAQAESNK				21060000	5560600	8147100
A0A1D5R9M1	RB1CC1	S155	SVMAKIPLLECLTRHSYRECLGRLDSLPEHE				8193800	13691000	11541000
A0A5F8AUS5		S53	ASNTHLQKTGTAEMSSILEERILGADISVDL				10068000	13493000
A0A5F8AUS5	ATP5A1	S76	GADISVDLEETGRVLSIGDGIARVHGLRNVQ				8286500	13039000	4962000
A0A1D5QDD2		S73	LVPDVRISTIHDILHSQESSPVLSPRKASHP				11857000	3137700	4065600
A0A1D5QDD2		S76	DVRISTIHDILHSQESSPVLSPRKASHPVMD				4372800	3137700	4065600
F7GZF5	STK10	S141	FGVSAKNLKTLQKRDSFIGTPYWMAPEVVMC		1100500		1927800	4238200
F7DD48	MTDH	S111	PAAAPDDLALLKNLRSEEQKKKNRKKLSEKP				3509700	4430400	2859300
A0A1D5RA53	SSFA2	S441	HSELENSSELKSVHISTPEKEPCAPLTIPSI		76811000		39037000	36974000
A0A1D5QQK5		S617	KPSELSKKKASALLFSSDEEDQWNIPASQTH		19449000		42359000		44121000
A0A1D5QQK5		S1030	RRPQTRAARRLAAQESSEAQDISVPRGPIAQ				18772000		8535800
A0A1D5QQK5		S1031	RPQTRAARRLAAQESSEAQDISVPRGPIAQW				13415000	4066000
A0A1D5QQK5		S213	DVGLGELSSEEGSVGSDRGSIVDTEEEKEEE				79407000	67994000	29578000
A0A1D5QEB4	LOC723680	S132	AGELITQRELVSRQVSDDLTERAATFGLILD		3811700		5894200	6440900	9438100
A0A1D5QEH3	GPAM	S31	LPNSSEYSVGRCKHTSEEWGECGFRPTVFRS		5405400		16634000	51007000	43883000
A0A1D5QEK5	KIAA1217	S388	QKSRKYPDSHLPTLGSKTPPASPHRVSDLRM					25468000	50710000
A0A1D5QEK5	KIAA1217	S693	KEEPHKLDSLLKRVRSMTDILTLLRRHVTDG			8794800	7434400		6970600
A0A1D5QEZ4		S896	DSKDSPARKHSPTPPSPKGAPAPSAVTPLSP		134360000		9999000	5299000	6130300
A0A1D5QEZ4	NACA	S1937	SNIQENTQTPTVQEESEEEEVDETGVEVKDI		63155000		39014000	46339000	35868000
F7BMX8	MTHFD1	S199	HDLLLWNNATVTTCHSKTANLNEEVNKGDIL	9379000			24778000	48299000	47778000
A0A1D5QF42;F6RJH8	MYO18A	S149	MIVKRFSFSQRSRDESASETSTPSEHSAAPS			12090000	16258000		5125600
A0A1D5QF42;A0A5F8AMH7;F6RJH8	MYO18A	S1063	EGWAGEPRSASSRRVSSSSELDLPSGDHCEA				257970000	221680000	224310000
A0A1D5QF42;A0A5F8AMH7	MYO18A	S2269	SYKPVPFQRSSLEPDSEEDDRKSIQSARSAQ		13057000		11781000	5758300	5461000
A0A1D5QF42;A0A5F8AMH7	MYO18A	S2422	KEVDSLMMRYLYRPESD______________				5337700	1617900	1346600
A0A1D5QF51		S548	VGGLSGGALSPLRAASDPLLSSVSPAVSKAS				27430000	15286000	23836000
F6XPT4	PHRF1	S1123	RSPPRPRGRECSPTSSLERLHRHKHQRERSH				14479000	24394000	18827000
F6XPT4	PHRF1	S1027	TRSGTRSESRDRSSRSASPSVGEERPRRQRS				14897000	20874000	13220000
F6XPT4	PHRF1	S1090	GPWGHSRRTSRSRSGSPGSSSYEPYESRKKK				10670000	26047000	14552000
F6XPT4	PHRF1	S868	PGLLPSEITRTISIKSPKAQTVQAVRCVTSY				33602000	21030000	39705000
A0A1D5QFC1		S164	SGKLYTLVLTDPDAPSRKDPKYREWHHFLVV		1428800		4839400	6226500	2948400
A0A1D5QFC1		S149	QVKNRPTSISWDGLDSGKLYTLVLTDPDAPS		562830		17198000	15913000
A0A1D5R6D0	AFF1	S661	APSGPEPTKDNVGDRSPEHFALVPLTQSQGP				22199000	14728000	12292000
F7GI90	KDM5A	S1111	LIEKEKEKDLDLEPLSDLEEGLEETRDTAVV				4196900	6623700	8002300
F7GI90	KDM5A	S1488	HPPSEDRFLHIMEDDSMEEKPLKVKGKDSSE				39826000	26844000	17441000
A0A1D5QLB0		S579	PPQRDSSAPGRFHVGSAESMLHVRPGGYTPQ				17831000	9614800	11234000
A0A1D5RE26	SAFB;SAFB2	S344	EASSEELAEAPTEAASPEARDSKEDGRKFDF				134850000	194390000
A0A1D5R7V5	SIK2	S576	AMQALSSQKREVHNRSPVSFREGRRASDTSL			57422000	6422100	12877000	17693000
F7GTQ2	PRKD3	S216	PNNCSGVRKRRLSNVSLPGPGLSVPRPLQPE	2788300			4852700		7208900
A0A1D5QG49	PAH	S350	KQGDSIKAYGAGLLSSFGELQHCLSDKPKLL	4942700			4289900	3411700	9386300
A0A1D5QG69	MAST2	S1011	MSPHSQSSNPSSRDSSPSRDFLPALGSVRPP					4541900	6032800
A0A1D5QGC8		S249	VNSMEQPALQGSSRLSPGTDSSSNLGGVKLE				12503000	4745100	4831600
A0A5F7ZMX0	AGXT2	S252	GSHCRDSPVQTIRKCSCAPDCCQAKDQYIEQ				1708000	1170100	4448400
A0A1D5QGW6;F6YH29	ABLIM1	S189	NGRDCLCQLCAQPMSSSPKETTFSSNCAGCG			15360000	22017000	25412000
A0A1D5QGW6;F6YH29	ABLIM1	S405	DKQERQSLGESPRTLSPTPSAEGYQDVRDRM				45808000	42503000	64299000
A0A5F8A1K7	CASC3	S45	LRGGGSCSGSAGGGGSGSLPSQRGGRIGALH				8187800	16529000	18566000
A0A1D5QHS0	TECPR1	S412	CFFGDEVRGSGESAPSDTDASSEVERPGPGQ				3606700	8809600	8328800
F7C500	LOC693974	S303	CLNHPTFQTQRLLDRSPSRSAKRKPYHVESS				11601000	21141000	13339000
A0A1D5QI05	FAM160A2	S414	KFLSLIPRCCRHHAPSPPRPEHASWARGGPS				14955000	21209000	18338000
A0A1D5QI68	LOC706392	S1055	HDDSDRGCGFPVGEHSPHSRVQIGDHSLRLQ	4799700			9340000		4463900
A0A1D5QI68	LOC706392	S221	TDSSSDLSDCPSEPLSDEQRLLPAASSDAES				7790700		8234900
A0A1D5QIB8		S31	QEELVDLPKDYLLSGSEDEGDNDGEREHQKL				18636000	13142000	3786100
A0A1D5QIB8		S341	QLAKNKELTQKLQVASESEEEEGGTEEKVEE				36077000	9775000
A0A1D5QIB8		S343	AKNKELTQKLQVASESEEEEGGTEEKVEELL				36077000	9775000
A0A5F8ABJ2	SSH2	S366	LLASKQRHNKLWRSHSDSDLSDHHEPICKPG		6047200		38128000	34313000	34994000
A0A5F8A8P0	RBM27	S309	NSRDQPGTSAVPNLASVGTRLPPPLPQNLLY	5257900000			954610000		1186300000
A0A5F8A8P0	RBM27	S120	EPAEEERDGRKKKYPSPQKTRSESSERRTRE				33208000	43590000	54239000
A0A1D5QIH8	EHBP1L1	S191	SVKPSDVGNLDDFAESDEDEAHGPGAPEARA		11918000		21484000	29998000
H9YY65	C18H18orf25	S67	ISSMPCLLMELRRDSSESQLASTESDKPTTG				7546500	14394000	44852000
A0A1D5QJ68	LOC719596	S211	LGLLGALMAEDGVRGSPPVPSGPPMEEDGLR			4115200	7528200	3526800	2890300
A0A1D5QJ68	LOC719596	S180	NHLSPQEGGATPQVPSPCCRFDSPRGPPPPR	8099100			30081000	22682000	10085000
A0A1D5QJG7;F7E3T7	ATP2B4;ATP2B1	S1074	KAFRSSLYEGLEKPESRTSIHNFMAHPEFRI;NAFRSSLYEGLEKPESRSSIHNFMTHPEFRI				12505000	13398000	18755000
A0A1D5QKE2	CYB5B	S84	QAGVDASESFEDVGHSSDAREMLKQYYIGDI				55436000	50726000	43555000
A0A1D5QKE2	CYB5B	S23	AEASGSDGKGQEVETSVTYYRLEEVAKRNSL				61770000	37137000	36331000
A0A1D5QKE2	CYB5B	S2	______________MSGSMATAEASGSDGKG				9142200	16273000	9047100
F7GKS8	UTRN	S1263	DLETTWLNTLEERMKSTEVLPEKTDAVNEAL				7419800		8641400
A0A1D5QK19	KDM2A	S664	QEDNSEKAQKRKMEESDEEAVQAKVLRPLRS				3519300	5254100
A0A1D5QK22		S18	EDFSQMKKMALAMGTSLSDKDIELLPTDMRH				7137000	14629000	3728000
A0A1D5QKA5	ZNF609	S358	LDCTRHDWAPPRFCDSPTSDLEMRNGRGRGK				19621000	18033000	24916000
F6Y8L0	ABCA8	S1241	KKSMRKDPFFRISPRSSDVCQNPEEPEGEDE					5733500	8567700
F6Y8L0	ABCA8	S1242	KSMRKDPFFRISPRSSDVCQNPEEPEGEDED					5733500	8567700
A0A5F8AFU9	TNS2	S1144	ALLKDKDPGAFLIRDSHSFQGAYGLALKVAT		523600		3302900	4557600	2735300
A0A5F8AFU9	TNS2	S802	GSPGEGRGYPSPGAHSPRAGSISPGSPPYPQ				7256200	7735800	6028700
A0A5F8AFU9	TNS2	S447	SYENFNRHHEDSVDGSLTHTRGPLDGSPYAQ				2943600	2793400	1438200
A0A5F8AFU9	TNS2	S79	LRRNTAPVRRIEHLGSTKSLNHSKQRSTLPR	12407000			2751400	2317200
A0A5F8AFU9	TNS2	S10	______MKPRKAEPHSFREKVFRKKPPVCAV	22370000			7669500	19036000	6233800
A0A5F8AFU9	TNS2	S918	RQDTRSPTSAPTQRLSPGEALSPVSQAGTGK				34515000	11685000
G7N138;F6QR96	RAB1A;RAB1B	S78	QIWDTAGQERFRTITSSYYRGAHGIIVVYDV		1539300		3399600	6325800
A0A1D5QKW6		S173	GGFYINSGTLQFRQASESEDDFIKEKKKKSP				5445000	4584200	4784200
A0A5F8AGB3	CLIP1	S963	AEKHEEEKKELERKLSDLEKKMETSHNQCQE				48199000	71743000	118990000
A0A5F8AGB3	CLIP1	S310	AVRRVMATTSASLKRSPSASSLSSMSSVASS				14533000	5852000
A0A1D5QLG3	PLEKHG3	S738	PRLVSRSSSVLSLEGSEKGLARRGSATDSLS				24195000	17184000	25914000
F7DZT6	RPL7A	S94	VHRKTCTTVAFTQVNSEDKGALAKLVEAIRT	3655300				25090000	27251000
A0A1D5QLM0	YAP1	S163	VSGPAATPTAQHLRQSSFEIPDDVPLPAGWE			5178800	10030000		3509600
A0A1D5QLQ8	DCAF5	S569	STSTLEIQPSRASPTSDIESVERKIYKAYKW				10719000	6726000	6782000
A0A1D5QLQ8	DCAF5	S573	LEIQPSRASPTSDIESVERKIYKAYKWLRYS				18271000	29083000
F7E7J1	NFATC2	S216	SPRTSLAEDSCLGRHSPVPRPASRSSSPGAK				9109600	14241000
A0A1D5REI0;F7CPN4	LIMCH1	S233	PDVVLRGSSDGRGSDSESDLPHRKLPDVKKD			29802000	28593000	11843000	11828000
A0A1D5REI0;F7CPN4	LIMCH1	S1406	PKTLPLDKSINHQIESPSERRKKSPREHFQA				10780000	4695400	3940300
A0A1D5REI0	LIMCH1	S303	KAEREEYRKSWSTATSPLGGERPFSFPETIE				24633000	7089300	5589500
F6TLN6	SREK1IP1	S52	KRDIVLDVSSTSSEDSDEENEELNKLQALQE				14290000	21534000	16198000
A0A1D5QM62	RABGEF1	S391	NLSQEDFDRYMSGQTSPRKQEAESWSPDACL	7741800			8465700	7575900	8701900
A0A1D5QMB8		S1539	LRDYKKVQIQLENLESSVRDRCKKEFTDLMT				10826000	6875400
A0A5F8AJ32	MYCBP2	S1517	AYDGEVLLRSIVKQVSTENDSTLVHRFPLLV				26564000	33707000	28808000
A0A1D5R8W3	CYP2E1	S98	YKAVREVLLDHKDEFSGRGDIPAFHAHRDRG				5197400	5901900
A0A1D5R8W3	CYP2E1	S418	FPDPEKFKPEHFLDESGKFKYSDYFKPFSAG		8668600		6322700	18440000	12439000
A0A1D5QMW7	SETD7	S3	_____________MDSDDEMVEEAVEGHLDD				29150000	45560000	51186000
A0A1D5QN24	STIM2	S609	ASECDSLNSSIGRKQSPPLSLEIYQTLSPRK				9340900	14717000	11471000
Q6GUQ8	CYP2B30	S277	QDLIDSYLLQMEKEKSNPHSEFSHRNLIINT				4335600	3366200	9524200
Q6GUQ8	CYP2B30	S248	QVYKNLQEINAYIGHSVEKHRETLDPSAPQD			2525700	22375000	2569400	15192000
A0A1D5QNH6	ALDH1L1	S633	AGIPKGVVNVLPGSGSLIGQRLSDHPDVRKI					13221000	10643000
F7H4E2	ANK2	S3708	VQQDFSGKMQDLPEESSLEYRQEYFVTTPGT				11559000	7581100
F7H4E2	ANK2	S3709	QQDFSGKMQDLPEESSLEYRQEYFVTTPGTE				11559000	7581100
A0A1D5QNU6		S12	____MHPEPAPPPSRSSPELPPSGGSTTSGS				9945600	26524000	16168000
A0A1D5QNU6		S13	___MHPEPAPPPSRSSPELPPSGGSTTSGSR				9945600	26524000	16168000
A0A5F7ZRL5	PSMD2	S286	DDIYKTHLENNRFGGSGSQVDSARMNLASSF				6475800	10712000	12097000
F6TH75	LPIN2	S243	WSPLETTYPQTVCPKSDSELEVKPAESLLRS				54791000	10399000	14469000
A0A5F7ZP00	SLC25A13	S317	PFNLAEAQRQKASGDSARPVLLQVAESAYRF				6459600		15466000
A0A1D5QPA1		S159	PARTPAPSPGPGSCGSASPRSSPGHAPARAA					7476100	8190700
A0A1D5QPG1		S39	LSHLRDKYVFITGCDSGFGKLLARQLDARGL				7456400	9806300	22843000
F6X6H4	SHROOM4	S366	FGRPPHLIGPTGHRHSAPEQLLASHLQHVHL				22118000	4020000	11771000
F7HKQ0	TMC8	S658	VEDLSRLLPEPGPSDSPGPKSPASQASRPRS				6759900	18910000	10283000
F7HPC8	LOC710830	S256	YDNHVGSSKQPSQSQSPSPPSGFSRSRQTQD		8375800		14934000	16800000
F7HPC8	LOC710830	S1156	VNEQLQARIKSLEKDSWRKASRSAAESALKH			12285000	10121000	12173000	7111600
A0A1D5QQF5	LOC717608	S1015	GLLQSKFTSGAFLSPSASVQECRTPRTASLM				13642000	18804000	14007000
A0A1D5QQM9	YTHDC1	S225	EGNDYDTRSEASDSGSESVSFTDGSVRSGSG					14326000	10196000
A0A1D5QQP0	PEX10	S100	PLEQELQADPDSGRPSQGSLVPGGRGCSGVR				29124000	109560000	26713000
H9Z0H8	TECR	S58	WYPARQSLRLDPKGKSLKDEDILQKLPVGTT	2607100			12802000	15013000	19147000
A0A1D5QQT7	SLC4A2	S434	SDEKDFSFPRNISAGSLGSLLGHHHGQGAES					14540000	18706000
A0A1D5QQT7	SLC4A2	S161	FLQEDDSADRKAERTSPSSPAPLPHQEATPR				46827000		23946000
A0A1D5QQY8		S24	QSHMATKTTCMSSQGSDDEQRKRENVRSLTM				3777900	6161700	8221800
A0A5F8AIH3	ZC3H18	S444	SYSSYSSRSSRHSSFSGSRSRSRSFSSSPSP				2999600	11082000	10496000
A0A5F8AIH3	ZC3H18	S383	DPWRRSKSPKKKLGVSVSPSRARRRRKTSAS				5166800	4635400	3873700
A0A5F8AIH3	ZC3H18	S385	WRRSKSPKKKLGVSVSPSRARRRRKTSASSA				325050000	229660000	3873700
A0A5F8AIH3	ZC3H18	S454	RHSSFSGSRSRSRSFSSSPSPSPTPSPHRPS		1452700		25389000	46236000	26512000
A0A5F8AIH3	ZC3H18	S455	HSSFSGSRSRSRSFSSSPSPSPTPSPHRPSI				43740000	493360000	331980000
A0A5F8AIH3	ZC3H18	S458	FSGSRSRSRSFSSSPSPSPTPSPHRPSIRTK		6934000			76231000	30474000
A0A5F8AIH3	ZC3H18	S434	GSSRSRSRSSSYSSYSSRSSRHSSFSGSRSR					3420900	4053700
A0A5F8AIH3	ZC3H18	S542	RTPPRRRTLSGSGSGSGSSYSGSSSRSRSLS					14056000	5065500
A0A5F8AIH3	ZC3H18	S545	PRRRTLSGSGSGSGSSYSGSSSRSRSLSVSS				3122400	15016000
A0A1D5QRI6	SMC1A	S893	PLSKGTMDDISQEEGSSQGEDSVSGSQRISS				7147000	11545000	11456000
F7DM45	INADL	S455	NAGQVVHLTLVRRKTSSSTSPLEPLSARGTV				29648000	35576000	55833000
A0A1D5QRQ6		S355	SPVQEASSATDTDTNSQEDPADTASVSSLSL				12221000		23340000
F7HKM7	FRMD4B	S583	PPKSLGIERIHFRKSSINEQFVDTRQSREML				8603700		6438000
F7HKM7	FRMD4B	S649	LEPESSSQHCRQRSGSLESQSHLLSEMDSDK					61275000	32640000
F7F4S1	RPL26	S23	TSDRSKNRKRHFNAPSHIRRKIMSSPLSKEL				9324900	13254000	8406900
A0A1D5QS86	PPP6R3	S640	EKHIAFTPESQRRSSSGSTDSEESTDSEEED				23243000		19985000
A0A1D5QS97	KMO	S283	DLSMYNYIEMRAHVNSSWFIFQKNMGRFLHA					2110800	7706000
F6WGC6	PTCH1	S126	LEFLEELKKINYQVDSWEEMLNKAEVGHGYM		83550000		44725000	40646000	48243000
I2CY73	HARS2	S67	KPNFIIKIPKGTRDLSPQHMVVREKILDLVI				7263100	6845400	13030000
A0A1D5QT42		S439	LWDSPETAPAPRTPQSPAPCVLLQAQRSLEP			434530	6938700	2246800	3157400
A0A1D5QTK3	SLC20A1	S218	VCPRMKRKIEREIKCSPSESPLMEKKNSLKE					10683000	9595600
F7HC88	LOC704497;MON1A	S11	_____MAADMQRKRSSECPDGTLTPSDGHSV			13235000	9418200	53763000	91787000
F7HC88	LOC704497;MON1A	S56	EPGAGQEGAMFVHARSYEDLTESEDGAASGD				5843700	6258100	7583900
A0A5F8ATT4	ACAP2	S466	KYVERKFVDKYSISLSPPEQQKKFVSKSSEE				8975600	15715000	13089000
A0A1D5QUA9		S23	PNTSLFVRNVADDTRSEDLRREFGRYGPIVD				8162700	14648000	7331900
A0A1D5QUA9		S129	DRYRRSRSRSYERRRSRSRSFDYNYRRSYSP				251950000	259370000	218590000
A0A1D5QUA9		S252	QSRSQSRSRSKSRSRSWTSPKSSGH______		4165700		20933000	27280000	13934000
A0A1D5QUA9		S255	SQSRSRSKSRSRSWTSPKSSGH_________				18438000	21215000	10143000
A0A1D5QUA9		S258	RSRSKSRSRSWTSPKSSGH____________				7684700	5649900	5449900
A0A1D5QUG5		S606	VKLVFDKVGLPARPKSPLDPKKDGESLSYSM				18605000	13834000	10932000
F6Y5N3	AOX1	S987	NLIQCWRECMAVSSYSLRKAAVEKFNAENYW				20694000	21826000	26787000
F6Y5N3	AOX1	S544	EVSQILKKMDPIHYPSLADKYESALEDLHSK				18853000	45601000	31637000
F7HE86	ATP1A1;ATP1A4	S16	MGKGVGRDKYEPAAVSEQGDKKGKKGKKDRD				9102500	8481000	6911500
A0A1D5QUS8	EPHB4	S482	VLCLRKQSNGREAEYSDKHGQYLIGHGTKVY				7232100	10464000	7790200
A0A1D5QUV8		S647	LSGEYEKFVSEDDRNSFTLKLEDTENWLYED			33812000	20471000	26785000	37065000
F6QGS4	RNPS1	S132	KSKPPKRDEKERKRRSPSPKPTKVHIGRLTR		66005000		68427000	68466000	80712000
F6QGS4	RNPS1	S134	KPPKRDEKERKRRSPSPKPTKVHIGRLTRNV		66005000		68427000	68466000	80712000
A0A1D5QVM6	CAPZA2	S9	_______MADLEEQLSDEEKVRIAAKFIIHA		3851300		32572000	31474000	25091000
A0A1D5R7L3;A0A5F7ZC16		S904	EKTPQVRAALAPAKESPRKGAAPAPPGKTGP				26530000	22109000	12021000
A0A1D5RA63	HDGF	S222	AAKEDAEAPGIRDHESL______________					6255800	8690000
A0A5F7ZW19	CARKD	S128	EFSRLYDAVLRGPVDSDDRHGSVLRLSQALG				1914300	4988600	3650500
A0A1D5QW12	KDSR	S123	FERLMSINYLGSVYPSRAVITTMKERRVGRI				5402900	15725000	18395000
A0A1D5QW47		S346	VASRLPPITLQVKIPSKEEEADMSSPTQRTY				13814000	5930100	2977900
A0A1D5QW52	GK	S237	FFGIPMEILPNVRSSSEIYGLMKAGALEGVP				29019000	15316000
A0A1D5QWA9	FGA	S569	PSTFREFASEAESMGSESGTFTNTKETSSHH				15689000	6212500	5752200
A0A1D5QWA9	FGA	S544	FRHRHPDAAAFFDTASTGKTFPGFFPSTFRE				6030700	3026400
A0A1D5QWA9	FGA	S398	TWNPGSSGHGSAGHWSSESSVSSSTGHWHSG				228150000	38152000	19359000
A0A1D5QWA9	FGA	S399	WNPGSSGHGSAGHWSSESSVSSSTGHWHSGS				55908000	7841900	4515000
A0A1D5QWE9	PRKAB2	S170	VKKSDFEVFDALKLDSMESSETSCRDLSSSP				11125000	6714000	14049000
A0A5F8A186	LOC702808	S936	QRVTSTPQADSEREASPLGSSVEPGTEEKSL				37210000	42051000	33858000
A0A5F7ZNG8	GPATCH8	S817	SDYASSKHRSKRHKYSSSDDDYSLSCSQSRS					8635200	15348000
A0A1D5QWP9	CAMK2D	S521	TTVIHNPDGNKESTESSNTTIEDEDVKARKQ				9756600	17852000	23242000
F6W0C8	ADCY5	S157	AAAAASAGGTEVRPRSVEVGLEERRGKGRAA	4306300			7645200	6794900	5832900
A0A5F7ZCL2	CEP112	S242	PVSLMTPKFSLRKSSSFHDDHFLSRIREKEN				8888600	4337000	4103500
F7GH95	RAP1A	S39	VQGIFVEKYDPTIEDSYRKQVEVDCQQCMLE				4864800	9001400	4652000
F6YWX6		S363	VFTSGKHYWEVERRDSLEVAVGVCREDVMGI					7769600	6099400
F7A755	SLCO2B1;EGK_06687	S287	KHELQFRRKVLAVTDSPARKDKDSPSKQSPG				16811000	20617000	9210300
F6YUK1	TTC7B	S590	KSCYNLTNPSDSGRGSSLLDRTIADRRQLNT				6382500	10977000	9968100
F6YUK1	TTC7B	S591	SCYNLTNPSDSGRGSSLLDRTIADRRQLNTI				2173700	15919000	12932000
F7GH53	AKAP13	S2136	DTINTLNRDEDEGIPSENEEEKKMLDTKARE	2750100			6194400	7794600	7077200
F7GH53	AKAP13	S735	DIAVTCSSIKENALSSGMLQEEQRTPPPRQE	6835400				6361300	5937600
F7GH53	AKAP13	S2505	PSIAKSGSLDSDLSVSPKRNSISRTHKDKGP	9992900			12389000	8388000
A0A1D5QXA1	AMFR	S503	EGETSAQTERVPLDLSPRLEETLDFGEVEVE				8964100	7819100	3331300
A0A1D5QXB9		S480	RHAYVHKPYLYSKYYSDSDDELTVEQRRQSI				14038000	21065000	18689000
A0A1D5QXX8	LOC697160	S571	RNRTFSESSVWSQQSSRPSLKDGAVETQDTE				3743800	8881100
A0A1D5QYB5		S307	AQNGEGQRGRMDRGNSLPCVLEQKIYPYEML				52872000	31258000	14312000
F7HL85	ITIH4	S155	KAHIQFKPTLSQQQKSPEQQETVLDGHLIIR		2475500		5338000	6201200	3656900
F7G5B0	CLSTN3	S807	VVLGLVRIHSLHRRVSGAGGPPGASGDPKDP				1740100	4350300
A0A1D5QYG5	C4H6orf203	S116	VDEEDSDEESDHDEMSEQEEELEDDPTVVKD				135140000	61225000	120650000
A0A1D5QYI1	ZNHIT6	S25	KSGGGLHSVAEGVRLSPDPGREEVRDLARAE	98669000				17029000	13238000
A0A5F7ZC85	TRRAP	S1610	TLLLPGGAQTAVRPGSPSTSTMRLDLQFQAI				11680000	22360000	56223000
I0FG44	NSFL1C	S176	PEEESAYVAGEKRQHSSQDVHVVLKLWKSGF				15595000	7138200	4306100
I0FG44	NSFL1C	S177	EEESAYVAGEKRQHSSQDVHVVLKLWKSGFS				15595000	7138200	4306100
A0A1D5QYN2		S403	AIHKYGEENVKIYSTSFTPMYHAVTKRKTKC					2696200	6709500
A0A1D5QYR2	PFKL	S713	LKMLAQYRISMAAYVSGELEHVTRRTLSMDK				14499000	6896100	10965000
F7ANI8	SNAP23	S172	DAREDEMEENLTQVGSILGNLKDMALNIGNE				2656100	2125800
F7D6W0	ERBB2	S1048	LEPSEEEAPRSPRAPSEGTGSDVFDGDLGMG			3194200	6796300	6916200
F7D6W0	ERBB2	S1121	QPEYVNQPDVRPQPPSPQEGPLSPARPTGAT				6388800		4371500
F7D6W0	ERBB2	S1036	STRSGGGDLTLGLEPSEEEAPRSPRAPSEGT				6739400	5373200	2889800
A0A1D5QZ12	MET	S893	LFLWLKKRKQIKDLGSELVRYDARVHTPHLD				12798000	2626800	3397200
F6UL51	BET1	S50	LTESLRSKVTAIKSLSIEIGHEVKTQNKLLS				29856000	15287000	8638700
A0A1D5QZ63;F7GBD5;F7HER2	ACTN1;ACTN2;ACTN3	S159	GMIWTIILRFAIQDISVEETSAKEGLLLWCQ				19191000	14797000
A0A1D5QZ97	ANK1	S781	DGTTPLAIAKRLGYISVTDVLKVVTDETSFV				16078000	44984000	5884000
A0A1D5QZ97	ANK1	S817	HRMSFPETVDEILDVSEDEGEELIGSKPERP		44638000		95714000	76941000	55177000
A0A5F8AS68	CLK4	S136	CSSHQSRSKSHRRKRSRSIEDDEEGHLICQS				26098000	35547000	44083000
A0A1D5QZI1		S8	________MSTPRPASPQPGTAEGAGGPAGK				10685000	9150400	3013300
A0A1D5QZL3		S11	_____MAAGLRKRGRSGSAAQAAGLCKQWLQ					9484100	6863700
A0A1D5QZL6		S33	EDPWRSSRLTDDAVFSFLGSFSDADLADGVS				766580000	369230000
A0A1D5QZL6		S37	RSSRLTDDAVFSFLGSFSDADLADGVSGGEG				766580000	369230000
A0A1D5QZL6		S39	SRLTDDAVFSFLGSFSDADLADGVSGGEGKG				766580000	369230000
A0A5F7ZIH7;F6WE39	EPB41	S521	SRSLDGAAAVDSADRSPRPTSAPAIAQGQVA		6111900		24356000	14700000	8144800
A0A1D5R093	PDLIM5	S136	NNMAYNKAPRPFGSVSSPKVTSIPSPSSAFT				8716300	3005600
A0A1D5R0F4		S339	SSGRLHKTEDGGWEWSDDEFDEESEEGKAAI				102340000	104130000	103110000
A0A1D5R0G9	GOLIM4	S521	RHEPREQGPREVDPESEADRAAVEDINPADD		18251000		6982300	10271000	4380800
A0A1D5R0R7;A0A1D5RH28	EGK_14596;HIST2H2BF;HIST1H2BA;HIST3H2BB;HIST1H2BK	S56	YVYKVLKQVHPDTGISSKAMGIMNSFVNDIF		17533000		4515500	4580400	2917100
H9EMX7	OSBPL8	S289	IERQHFKDQDMYSDKSDKENDQEHDESDNEV				10354000		15441000
H9EMX7	OSBPL8	S768	KGYSSPEPDIQDSSGSEAQSVKPSTRRKKGI				24856000	21489000
H9EMX7	OSBPL8	S316	DNEVMGKSEESDTDTSERQDDSYIEPEPVEP					94467000	63042000
A0A1D5R0U6		S322	ALLCVREYVNSTSEESHDEDEIRPVQQQDLH				46317000	48825000
A0A1D5R0X1		S626	PNTFPKRKKGEKRASSPFRRVREEEIEVDSR				27237000	92333000	151190000
A0A1D5R0X1		S86	ANGPVAKKAKKKASSSDSSEDSSEEEEEVQG				33394000	36875000	26960000
A0A1D5R101	REEP3	S147	AVKSQGAITERLRSFSMHDLTAIQGDEPVGQ				13835000	16166000
A0A1D5R107	PCYT2	S195	GGRNPWTGVSQFLQTSQKIIQFASGKEPQPG					4870300	2157500
A0A1D5R113	PIGK	S75	TVENFLRVLTGRIPPSTPRSKRLLSDDRSNI				24934000	28340000	19440000
H9EVA3	SYNJ2BP	S21	VYLVAEEEINLTRGPSGLGFNIVGGTDQQYV			8860300	18229000	39090000	25866000
A0A1D5R1G3	TOPORS	S585	SPRNLSSSVRGDRVYSPYNHRHRKRGRSRSS					13982000	22377000
A0A5F8ANI9	RNF34	S258	VEDRNPGLSKERARASLSDLSSLDDVEGMSV	2854600				5614100	7986800
A0A1D5R1K8	LOC712416	S418	PEPPEPGGGGGGGGPSPEREEVRTSPRPASP				27300000	20901000
A0A1D5R1W0	NISCH	S51	QVTDGSHEWTVKHRYSDFHDLHEKLVAERKI				4646400	7657500	4368400
A0A5F7ZSQ5	GBF1	S1738	ACDFEKPEGPRAASSSSPGSPVASSPSRLSP				7009000	6667400	3879200
A0A5F7ZSQ5	GBF1	S1742	EKPEGPRAASSSSPGSPVASSPSRLSPTPDG				7313700	10266000	9004800
A0A5F7ZSQ5	GBF1	S349	SDLQEGTHVEKSQSASVESIPEVLEECTSPA				45795000		76223000
A0A5F7ZSQ5	GBF1	S352	QEGTHVEKSQSASVESIPEVLEECTSPADHS				45795000		76223000
A0A1D5R253	ACADVL	S482	KQLRRRAGLGSGLSLSGIVHPELSRSGELAV					1644200	2713500
F6YTC8	FILIP1L	S791	HFSKSLRPSLNGRRISDTQVFSKEVQTEAVD					9685900	7205400
A0A1D5R8U2	RCSD1	S177	RGSIKRRPPSRRFRRSQSDCGELGDFRAAES		61994000			11420000	16576000
A0A1D5R2I8	DENND1A	S546	RTLKESDSAEGDEAESPEQQVRKPTGPVPAP				15964000	40727000	21247000
A0A1D5R2Q4		S42	GARVLSPPGRRARLSSPGPSSSSEAREELRR				5934100	9110700	5624300
A0A1D5R2S0;A0A5F8ASI1	SRRM1	S699	SGSPEPAAKKPPAPPSPVQSQSPSTNWSPAV	10496000			541930000	243980000	164510000
A0A1D5R2S0;A0A5F8ASI1	SRRM1	S703	EPAAKKPPAPPSPVQSQSPSTNWSPAVPVKK				11380000	6374300
A0A1D5R2S0;A0A5F8ASI1	SRRM1	S705	AAKKPPAPPSPVQSQSPSTNWSPAVPVKKAK	10496000			379850000	194680000	138330000
A0A1D5R2S0;A0A5F8ASI1	SRRM1	S711	APPSPVQSQSPSTNWSPAVPVKKAKSPTPSP				371600000	177690000	141970000
A0A1D5R2S0;A0A5F8ASI1	SRRM1	S308	KRTSSPPRKTRRLSPSASPPRRRHRPSPPAT		1007100		172480000	323320000	223670000
A0A1D5R2S0;A0A5F8ASI1	SRRM1	S568	RRASPSPPPKRRVSHSPPPKQRSSPVTKRRS				675600	100390000	153210000
A0A1D5R2S0;A0A5F8ASI1	SRRM1	S655	RRQSPSPSTRPIRRVSRTPEPKKIKKVASPS				107210000	33759000	83179000
A0A1D5R2S0;A0A5F8ASI1	SRRM1	S128	SHSRSPRHRTKSRSPSPAPEKKEKTPELPEP		21349000		17198000	16790000	15254000
A0A1D5R2S9	BIN2	S279	GSPTSPRASLGTGTPSPRTSLEVSPNPETPE		55202000		21871000		7246600
A0A5F8AQU5		S367	AAHPPAGFTKPPKSSSPALKPKPNPPSPADT				10067000	4536000	5890200
A0A1D5R2W5		S1104	LLRQLCRRPRSPQPSSPTLEHFLVCLSKEAE	734540			2792600	5309000
A0A1D5R2W6	RCOR3	S214	DRQARKLANRHNQGDSDDDVEETHPMDGNDS					8435300	14059000
A0A1D5R2X3	LOC706896	S135	GLSIPHSTKRFPGYDSESKEFNAEVHRKHIM				2523200	9302900	11887000
A0A1D5R2X7	LOC723754;LOC722089	S198	IVFGDRFDYEDKEFLSLLRMMLGSFQFTATS				6949000	7486200	7380100
A0A5F7Z6W8	BAP1	S595	KGSSPSIRPIQGSQGSSSPVEKEVVEATDSR				8160800	14912000
A0A5F7Z6W8	BAP1	S596	GSSPSIRPIQGSQGSSSPVEKEVVEATDSRE		9236900			7960300	7735200
A0A1D5R342;F6XBH9	MPRIP	S1012	LRTLLTGDGGGEATGSPLAQGKDAYELEVLL				7806400	3872000
F7HLN9	FKBP15	S262	GSDGHSVSSRDSAAPSPIPGADNLSADPVVS			9956000		14533000	27509000
A0A5F8AGJ3	ARHGAP23	S1187	GTADDMLAVRLRRPLSPETRRRRSSWRRHTV				4699000	8466100	5146300
F6WV23	LOC694075	S311	DTENVEAASSGKVTRSPSPVPQEDHSDPEMT				17417000	13669000	11286000
F6WV23	LOC694075	S313	ENVEAASSGKVTRSPSPVPQEDHSDPEMTEE				38001000	61405000	60070000
F6WV23	LOC694075	S321	GKVTRSPSPVPQEDHSDPEMTEEEKEYQMML				38001000	61405000	60070000
F6WV23	LOC694075	S545	RSSSPKRKKRHSRSRSPTIKARRSRSRSYSR				3111600	2379600	2063200
A0A1D5R3R5	UBR7	S265	EVKAEQNSEPCASSSSESDLQTVFKNESLNA				7998900		4148300
F6TH14	NFRKB	S444	PALQYLAGESRAVPSSFSPFVEFKEKTQQWK				16610000	9708000	8970300
F6TH14	NFRKB	S446	LQYLAGESRAVPSSFSPFVEFKEKTQQWKLL				16610000	9708000	8970300
F6TH14	NFRKB	S228	EDLSSWLPSSPARSPSPAVPLRVVPTLSTTD			7411700	13320000		10372000
F7ASP1	PYGL	S382	IVALFPKDVDRLRRMSLIEEEGSKRINMAHL				7146100		12125000
A0A5F7ZT80	TSSC1	S185	ISSEPFGHLVDDDDISDQEDHRSEEKSKEPL				49846000		51361000
A0A1D5R523		S100	DLARFEADLKDKMEGSDFESSGGRGLKKGRG				7481900	12135000	5325200
A0A1D5R5K5		S892	VGPAGKHGNRGETGPSGPVGPAGAVGPRGPS		7418500		13477000		3463600
A0A1D5R5P8	MYH9	S862	QWWRLFTKVKPLLQVSRQEEEMMAKEEELVK					4564400	6471200
A0A1D5R5T4		S325	GIFIRQVTDAETKPKSPCT____________	7189900			6312600	10450000	12358000
A0A5F8A2D2	PRKAG2	S43	PSKGFFSRGPQPRPSSPMSAPVRPKTSPGSP				11050000	4684300	5930000
A0A1D5R608		S470	TGGSSESRSLDSESISPGDFHRKLPRTPSSG		6978500		5119800	6394500	4866000
A0A1D5R640	MPP1	S278	KFVYPAPYTTRPPRKSEEDGKEYHFISTEEM				12690000		13929000
A0A1D5R690		S18	DPQRARSHTVTTTASSFAENFSTSSSSFAYD				19158000	29596000	24306000
A0A5F8ANS9	SPEN	S1313	LRKRSVRDLEPGEVPSDSDEDGEHKSHSPRA			17456000	12968000		10013000
A0A5F8ANS9	SPEN	S2425	AKLSPPVSSGGIPHQSPPTKVTEWITRQEES				1779700	7583000
A0A5F8ANS9	SPEN	S673	SQSPVHLRRPQSPGASPSQAERLPSDSERRL				11407000	29387000	28993000
A0A1D5R6H3		S280	SQLETPGRVCSCYHHSSKEDFKSQSWRLGPN				8021100	7006500
A0A1D5R6H3		S281	QLETPGRVCSCYHHSSKEDFKSQSWRLGPNR				8021100	7006500
A0A1D5R6P0	APOOL	S251	ATQFMPDPKLMDHGQSHPEDIDMYSTRS___					13949000	16432000
A0A1D5R6P0	APOOL	S263	HGQSHPEDIDMYSTRS_______________				3113300	4793900	8494700
A0A5F8AC08	CNP	S150	RLDCAQLKEKNQWQLSADDLKKLKPGLEKDF				4764300		9999200
A0A1D5R794	PLD5	S187	KLLQLTSQNIEIKLVSDVTADSKVLEALKLK		23579000		116950000	153790000	133070000
F6SGJ1	ATP7B	S132	GDMGFEASIAEGKAASWPSRSLPAQEAVVKL				36849000	39922000	30430000
F7GT31	ETFA	S170	VKCDEKVKVFSVRGTSFEAAATSGGTASSEK				2020300	4781700	9052200
A0A1D5R7X2		S534	KPQEEDQPMPARRLSSDCSVTQERKLIHCLS				3849900	2210800	2927800
A0A1D5R7Z2		S183	REKSEEEQSKHKRKKSCEEIDLDKHKSIQRK				18490000	30113000	33141000
A0A5F7ZDB3	USP32	S1544	QFLPKIDGKKMADTSSMDEDFESDYKKYCVL				2339900	6223600
A0A1D5RKE8	PLCG1	S1167	GDLSPFSGTSLRERGSDASGQLFHGRAREGS				4986800		4511300
F7H1C6	PRKCA	S160	KTKTIRSTLNPQWNESFTFKLKPSDKDRRLS				123570000	188870000	143430000
H9FSI9	NGEF	S513	RWMTSLAPNRRTKFVSFTSRLLDCPQVQCVH				38611000	48085000	15924000
A0A1D5R9J2;Q15JD4	PML	S434	IKMESEEGKEARLARSSPEQPRPSTSKAVSP	42745000			552130000	810290000	687540000
A0A1D5RA34		S642	DCITIRNATFTWSQESPACLHRINLTVPQGC				5230600	14398000	19739000
A0A1D5RA98		S25	WKAQCLSKADLSRKGSVDKDVVELVQFLNTR					2499600	2244600
A0A1D5RAM4	CFL1	S14	__MSPTTTPGMLCKASGVAVSDGVIKVFNDM				10950000	17814000	15272000
A0A1D5RAM4	CFL1	S52	PEEVKKRKKAVLFCLSEDKKNIILEEGKEIL				2516800	3690700	2784400
A0A5F8A3Z4	SRSF4	S179	EVNGRKIRLVEDKPGSRRRRSYSRSRSHSRS				9564000		8262600
A0A1D5RB03	PC	S143	FAQACQDAGVRFIGPSPEVVRKMGDKVEARA				3324600	2250100	4369200
A0A1D5RB96		S12	____MGNQVEKLTHLSYKEVPTADPTGVDRD				4386700	3623500
A0A1D5RB96		S177	RRGRVVNDLYRYKPLSPSAVVRNALAHVGAK				14794000	17917000	22768000
A0A1D5RBL4	SF3B2	S838	EHVREQQAQVEKEDFSDMVAEHAAKQKQKKR	7625100			6284700	3645700
A0A5F7ZSJ2	NKTR	S390	YRPPSGEKWSKGDKLSDPCSSRWDERSLSQR				3413800		2759900
A0A5F7ZSJ2	NKTR	S515	DWSKSDKDVQSSLTHSSRDSYRSKSHSRSYS				14606000	30012000	25087000
A0A5F7ZSJ2	NKTR	S516	WSKSDKDVQSSLTHSSRDSYRSKSHSRSYSR				14606000	15427000	17588000
A0A5F7ZSJ2	NKTR	S749	SDHSQCSRSSSYTSVSSDDGRRGKRRLRSSG				1704000		5722200
A0A5F7ZSJ2	NKTR	S750	DHSQCSRSSSYTSVSSDDGRRGKRRLRSSGK				1704000		5722200
F6QX47	OSBPL9	S215	RLIDSSGSASVLTHSSSGNSLKRPDTTESLN				6884400		9404600
A0A1D5RBV8	UHRF1BP1L	S741	GGQKPSSSDTFFRFSSSSSEADIHVLVHVHK				2883600	3768900	5353600
A0A1D5RBW8	HMGXB4	S502	KVKASSVGVLSPQKKSPPTTMLLPASPAKAP				10644000	15247000	9011300
F7C1G6	LCP2	S406	GRNFPLPLPNKPRPPSPAEEENSLNEEWYVS					112980000	54452000
A0A1D5RCE7		S1679	RRRAPISHSLRRSRFSESESRSPLEDETDNT					4391800	8198300
A0A1D5RCG6	ZNF295	S435	GASPVTEVRIKTEPSSPLSDPSDIIRVTVGD				40257000	48402000	39268000
A0A1D5RCM1		S29	SALLLRSPRLPARELSAPARLYHKKVVDHYE				6061700	24117000	5388500
F6VX15	TP53BP1	S1425	DSTRRTDVGAGALRRSDSPEIPFQAAAGPSD					7440400	7629200
F6VX15	TP53BP1	S1427	TRRTDVGAGALRRSDSPEIPFQAAAGPSDGL					7440400	7629200
A0A5K1U6E9	MARK2	S326	RYNEVMATYLLLGYKSSELEGDTITLKPRPS				2795900	2605300	6368100
A0A5K1U6E9	MARK2	S327	YNEVMATYLLLGYKSSELEGDTITLKPRPSA				2795900	2605300	6368100
F7H520	PLEKHA6	S384	VRPESICSMPAYDRISPPWALEDKRHAFRNG					3113800	2383700
F7H520	PLEKHA6	S871	RMRRHQSGSMKEKRRSLQLPASPAPDPSPRP				36692000	3754600	11020000
A0A1D5RDG1		S423	KEEELRTAAGEYDSESESEDEEMLEIRQLAN				28610000	34737000	24705000
A0A1D5RDK7	MTMR14	S415	ITSEEFSALKTQRRKSLPARDGGFTLEDICM	718130			7805200	5105200
A0A1D5REJ7	TLN1	S957	AASATQTIAAAQHAASTPKASAGPQPLLVQS		13908000			14257000	17452000
A0A1D5REJ7	TLN1	S2057	VLVEDTKVLVQNAAGSQEKLAQAAQSSVATI				443440000	359010000	513550000
A0A5F8APQ2	PTPRF	S1106	FKRKRTHSPSSKDEQSIGLKDSLLAHSSDPV		2203100		1999900		5308600
A0A5F8AGC0	CGNL1	S388	GKRNRINPDDRKRSRSVDSAFPFGLQGNSEY	28561000			11541000	11185000	12369000
A0A5F8AGC0		S1277	LPNKVLDDMDDDDDLSTDGGSLYEAPLSYTF		36158000		12444000	47321000
F6Z3Z0	SDS	S37	VAGTSVYLKMDSAQPSGSFKIRGIGHFCKRW			21159000	1798200	3721800	5401400
F6Z3Z0	SDS	S39	GTSVYLKMDSAQPSGSFKIRGIGHFCKRWAK				8556000	19142000	8370700
A0A5F8A2U4	NFIC	S277	LPSTSSSGSKRHKSGSMEEDVDTSPGGDYYT	46285000			28242000		35558000
A0A1D5RFT4		S420	FTETETTLQPANKVESLPSEETFEPSQELPA				7197800	7021400
A0A5F7ZJG2	STXBP5	S679	DRCKSPTSAKMSRKLSLPTDLKPDLDVKDNS				42178000	37522000	32035000
F6VND2	MLF2	S134	SAPGGIRETRRTVRDSDSGLEQMSIGHHIRD				8994200	7888500	4690700
F7EBK3	LOC703619;MDN1	S4969	DQGFQPQKQEEEQEDSDTEEQVPEVLERKEH				10030000		5944200
A0A1D5RFX2	LOC696936	S141	DVLLIPWKLTYRNIGSDFIPRGAFGKVYLAQ				3480500	3670000	4247000
A0A1D5RGA0	C2CD2L	S557	TRSDISERPSVDDVESETGSTGALETRSLKD				11946000		11962000
A0A5F7ZUR5	AFAP1L2	S371	VGCEVVPDPSPDHLYSFRILHKGEELAKLEA			199650000	145160000	204340000	223200000
A0A1D5RGQ5	SH3BP2	S444	EKPRQPSQADAGGDDSDEDYEKVPLPNSVFI				9069300	11851000	15977000
A0A1D5RGW5		S6	__________MSSGASASALQRLVEQLKLEA				13272000	21159000	6256000
A0A1D5RGX1	CLGN	S440	IEIIEGQEERNKSNKSGSEDEMKEADESTGS					5729700	8166300
A0A1D5RGX1	CLGN	S442	IIEGQEERNKSNKSGSEDEMKEADESTGSGD					5729700	8166300
A0A5F7ZSL3	SLC25A1	S85	ALASLSQVKFIHDQTSPNPKYRGFFHGVREI				11227000	18475000	35235000
A0A1D5RH73		S856	VLTVDYTRNAEAVLQSPGLSGKVKRDAEKKD				8364400	10044000	20570000
A0A1D5RHE4	NCOR2	S1228	DVLYKGTITRIIGEDSPSRLDRSREDSLPKG				6464000	4889800	7578100
A0A1D5RHE4	NCOR2	S149	DLTKDRSLTGKLEPVSPPSPPHTDPELELVP				35962000	37978000	50610000
A0A1D5RHE4	NCOR2	S152	KDRSLTGKLEPVSPPSPPHTDPELELVPPRL				35962000	37978000	50610000
A0A1D5RHG1	MED13L	S812	TQLTEFKMEVEDGLGSPKPEEIKDFSYVHKV				15212000	16827000	16380000
A0A1D5RHG4	ETV6	S137	DNVHHNPPTIELLHRSRSPITTNHRPSPDPE				8731500		4602200
A0A5F8A1K5	AATF	S323	LVDGTKPNAGSEEISSEDDELVEEKTQQRRR			8583700	21154000		29666000
A0A5F8ACK5	CYB5R3	S7	_________MKLFRRSTPAITLESPDIKYSL	11119000			37622000	28730000	24341000
A0A1D5RII5	MAST3	S354	VPLSHLEEEQPPAPESPESRALVGQSRRKPC			8992500	19790000	32442000	36597000
I2CXI3	SMARCC2	S306	KKGGNYKKRKRSPSPSPTPEAKKKNAKKGPS				17510000	10428000
A0A1D5RIR5		S165	ISSRETDRLINSELGSPSRTDPLDGDVQPAV				12201000		9924700
A0A1D5RIX1		S1616	SPEVKDKPRAAPRAQSASDSSPEPKAPAPRA				3311600	10895000	9729700
A0A1D5RIX1		S1621	DKPRAAPRAQSASDSSPEPKAPAPRALPRRS		14067000		12111000	36127000	19126000
A0A1D5RIX1		S1824	RVTRRRRGGSGYHSRSPARQESSRTSSRRRR					231340000	8513500
A0A1D5RIX1		S508	GRSRSRTPTKRGHSRSRSPQWRRSRSAQRWG				30784000	53998000	22981000
A0A1D5RIX1		S1648	PRRSRSGSSSKGRGPSPEGSSSTESSPEHPP		3353000		3287800	8428800
A0A1D5RIX1		S1657	SKGRGPSPEGSSSTESSPEHPPKSRTARRGS	24136000			174080000	298280000	228370000
A0A1D5RIX1		S1478	SPGMKDIPRTPSRGRSECDSSPEPKALPQTP				6158500	13744000	9188700
A0A1D5RIX1		S436	SPPSPQPTKVSRHASSSPESPKPAPAPGSHR				86146000	248240000	221280000
A0A1D5RIX1		S377	EPPAPTPLLAERHGGSPQPLATTPLSQEPVN			25439000		72884000	51791000
A0A1D5RIX1		S395	PLATTPLSQEPVNPPSEASPTRGRSPPKSPE					114070000	26088000
A0A1D5RIX1		S1458	SSPGLRDGSGTPSRHSLSGSSPGMKDIPRTP		3928700		6578300	7853800	5721100
A0A1D5RIX1		S2688	RRSRSPRKPIDSLRDSRSLSYSPVERRRPSP				21004000	37777000	30387000
A0A1D5RIX1		S2706	LSYSPVERRRPSPQPSPRDQQSSSSERGSRR				54797000	109460000	106970000
A0A1D5RIX1		S1732	RSRTPPRRRRSPSVSSPEPVEKSRSSRRRRS		1777900		91358000	195330000	137740000
A0A1D5RIX1		S783	KAKSRLSLRRSLSGSSPCPKQKSQTPPRRSR	4938700			16143000	51360000	36944000
A0A1D5RIX1		S950	SPSPSRVTSRTTPRRSRSVSPCSNVESRLLP				15414000	6748800	13515000
A0A1D5RIX1		S1384	LDMKEQSTRSSRRSSSELSPDAVEKAGMSSN				30898000	13842000
A0A1D5RIX1		S2090	IRRRSASGSSSDRSRSATPPATRNHSGSRTP				6310900	14155000	6651400
A0A1D5RIX1		S875	ANEQSVTPQRRSCFESSPDPELKSRTPSRHS				12568000	6151600	13399000
A0A1D5RIX1		S876	NEQSVTPQRRSCFESSPDPELKSRTPSRHSC				472530000	279160000	372610000
A0A1D5RIX1		S1579	DSKPKTRTPLRQRSRSGSSPEVDSKSRPSPR					9312700	9529600
A0A1D5RIX1		S1581	KPKTRTPLRQRSRSGSSPEVDSKSRPSPRRS					2925100	2470500
A0A1D5RIX1		S1542	TVARTPLGQRSRSGSSQELDVKPSASPQERS				45944000		45549000
A0A1D5RIX1		S1552	SRSGSSQELDVKPSASPQERSESDSSPDSKP	44692000			25278000	28076000	27155000
A0A1D5RIX1		S536	RWGRSRSPQRRGRSRSPQRPGWSRSRNTQRR				66546000	198290000	137980000
A0A1D5RIX1		S1913	RRSRSRTSVTRRRSRSRASPVSRRRSRSRTP	2198200			39758000	37749000	42396000
A0A1D5RIX1		S1577	SPDSKPKTRTPLRQRSRSGSSPEVDSKSRPS					7165200	6383700
A0A1D5RIX1		S1537	SVDQKTVARTPLGQRSRSGSSQELDVKPSAS				70470000		30918000
A0A1D5RIX1		S534	AQRWGRSRSPQRRGRSRSPQRPGWSRSRNTQ				62046000	180790000	130030000
A0A1D5RIX1		S702	ARRGRSRSRTPRRGRSRSRSLVRRGRSHSRS				36965000	82010000	67686000
A0A1D5RIX1		S704	RGRSRSRTPRRGRSRSRSLVRRGRSHSRSPQ				36965000	82010000	67686000
A0A1D5RIX1		S706	RSRSRTPRRGRSRSRSLVRRGRSHSRSPQRR				36965000	82010000	67686000
A0A1D5RIX1		S2042	RRRSRSRTPLLPRKRSRSRSPLAIRRRSRSR				470170000	564180000	567680000
A0A1D5RIX1		S2032	RSRSRTPPAIRRRSRSRTPLLPRKRSRSRSP	1793000			479770000	405510000	536660000
A0A1D5RIX1		S2018	RRRSRSRTSPVTRRRSRSRTPPAIRRRSRSR				734680000	1023000000	904550000
[truncated: 4,966 more rows]

## Sheet: DV-OV
Leading proteins	Gene names	Positions within proteins	Sequence window	Intensity d1_liver	Intensity d2_liver	Intensity d3_liver	Intensity v1_liver	Intensity v2_liver	Intensity v3_liver
				DV	DV	DV	OV	OV	OV
A0A5F7ZD83	ZZEF1	S2307	LDERGDREEEVERPISSPGDPEQKKLDPLEG	11506000	0	35864000	6190900	0	0
A0A5F7ZD83	ZZEF1	S1382	LPAADVSPATAEEPLSPSTPTRRPPFTRGRL	0	0	0	0	16892000	15373000
F7DPF1	ZSCAN21	S157	KPVWEKISSSGTAKESPSSVQPQPLETSHKY	11737000	5004900	5873000	0	0	0
A0A1D5Q8F9	ZRANB2	S73	GFNERENVEYIEREESDGEYDEFGRKKKKYR	521670000	323780000	188400000	33999000	32790000	83877000
A0A1D5Q8F9	ZRANB2	S258	SRSSSSGDRKKRRTRSRSPESQVIGENTKQP	20057000	7855600	0	0	0	0
A0A1D5Q8F9	ZRANB2	S260	SSSSGDRKKRRTRSRSPESQVIGENTKQP__	20057000	7855600	0	0	0	0
A0A1D5QYI1	ZNHIT6	S25	KSGGGLHSVAEGVRLSPDPGREEVRDLARAE	0	17029000	13238000	38132000	0	0
F6Q174	ZNF92	S90	PVMCSHFTQDVWPEQSIKDSFQKVILRTCGK	0	0	0	18319000	50895000	0
F6Q174	ZNF92	S94	SHFTQDVWPEQSIKDSFQKVILRTCGKYGHE	0	0	0	18319000	50895000	0
G7NGV9	ZNF830	S351	LTIKELQKKEEENADSDDEGELQDLLSQDWR	0	0	0	21002000	13339000	35460000
F6S6H1	ZNF784	S10	______MAAARPEPRSPSAPTPESRSQEPLD	3932600	3249600	6982300	10311000	20395000	26292000
F7BQD0	ZNF768	S52	QSPEFEPQSPRFEPESPGFESRSPGLVPPSP	27305000	55333000	54286000	17772000	12093000	0
F7BQD0	ZNF768	S66	ESPGFESRSPGLVPPSPEFAPRSPESDSQSP	29988000	40230000	34411000	11601000	6757500	9823400
F7BQD0	ZNF768	S94	QSPEFESQSPRYEPQSPGYEPRSPGYEPRSP	27759000	24857000	38363000	0	0	0
F7BQD0	ZNF768	S85	APRSPESDSQSPEFESQSPRYEPQSPGYEPR	0	0	14032000	6151300	2611100	2667600
F7BQD0	ZNF768	S110	PGYEPRSPGYEPRSPSYESESSRYESQNPEL	0	0	0	2317500	0	8498700
F6RAU5	ZNF704	S252	KVVSSNIDVPPARKSSEELDMDKVTAAMVLT	7721700	0	8879000	0	0	0
F6XTC7	ZNF692	S229	SSPDDSEPDAPRLLPSPVTCTPKEGETPPAP	6999100	6200000	11521000	0	1589600	0
A0A5F7ZC24	ZNF687	S934	EKHVQVRHGLQLGAQSPGRGTTLARGSSARA	0	0	0	30698000	19923000	0
A0A5F7ZC24	ZNF687	S396	ILNSKNLLPAYRPNLSPPAEAGLALPPTGYR	0	0	0	5424000	13429000	0
A0A5F7ZC24	ZNF687	T254	GAFLAEASLLKLSPATPTSEGPKVVSVQLGD	8137900	0	0	10287000	10450000	0
A0A5F7ZQL2	ZNF669	S232	PYECKQCGRAFSRLSSLCNHRSTHTGEKPCE	41002000	20668000	17966000	0	0	0
H9FVB6	ZNF639	S200	LNVTAQQKWPLLRANSSGLYKCELCEFNSKY	0	0	0	2604200	2085200	0
F7EW03	ZNF638	S1060	LPEVQTEHDPELEKESPDLKNNPVDESEVQT	54203000	32349000	38494000	17575000	8398100	22133000
F7EW03	ZNF638	S1246	EISPSTCIVTLVPGISPGDEKTVDKKSISEK	35607000	35512000	38704000	0	0	0
F7EW03	ZNF638	S508	PRRSRRSSSSHRFHRSRSPMHYMYRPRSRSP	14197000	14905000	13550000	0	0	0
F7EW03	ZNF638	S510	RSRRSSSSHRFHRSRSPMHYMYRPRSRSPRI	33273000	47685000	65152000	0	0	0
A0A1D5QKA5	ZNF609	S358	LDCTRHDWAPPRFCDSPTSDLEMRNGRGRGK	19621000	18033000	24916000	0	0	0
A0A1D5QKA5	ZNF609	S1313	ALDILQQHASHYKSKSPTISDKTSQERDRGG	0	0	0	24740000	0	17645000
F7CX13	ZNF592	S573	VLHSSNPVPLYAPNLSPPADSRIHVPASGYC	26302000	50056000	56812000	12533000	15163000	14878000
F7CX13	ZNF592	S361	SDSPRSICSDSSSKGSPSVAASSPPAIPKVR	7238900	19556000	8982800	0	0	0
F7CX13	ZNF592	S328	GPAKEGSKGSPKMPKSPKSPRSPLEATRKSI	2416300	6826600	4457000	0	3543000	0
F7H999	ZNF513	S253	TCGFRCCAPRPARPPSPTEQEGAVPRRPEDA	0	0	0	4374300	6505100	6043600
F7GTQ3	ZNF446	S146	TEEPLGSPHPSGTVESPGEGPQDTRIEGSVQ	39580000	53347000	58129000	19548000	12589000	31632000
F7GTQ3	ZNF446	S181	VKEEPNVDGQEMAPSSPPLAVQSPEGHHGHQ	0	0	0	6635000	0	6011800
F7EQB9	ZNF354B	S592	PYECNACGKLFSQRSSLTNHYKIHTEEDSLK	0	0	0	0	13339000	24642000
F7EQB9	ZNF354B	T594	ECNACGKLFSQRSSLTNHYKIHTEEDSLKAD	0	0	0	0	13339000	24642000
F7EQB9	ZNF354B	Y597	ACGKLFSQRSSLTNHYKIHTEEDSLKADMHV	0	0	0	0	13339000	24642000
F7BLI4	ZNF318	S527	SMLADSTSTQEKRRRSFPDIEDEEKFLYGDE	29143000	31431000	29978000	0	0	0
F7BLI4	ZNF318	S2050	SPTALSQKVCEENSVSPVGRNSSTPTDFEPI	13441000	8505400	8853700	0	5391200	0
F7BLI4	ZNF318	S1420	IISKAFGGEEVILKGSPEEKVVLAEKNEPSH	0	0	0	3121900	2351900	3132100
F7BLI4	ZNF318	S2189	DFVTRTSGVQKDKLCSPLSEPGDPSKCSSLE	0	0	0	3117400	3878300	0
F7BLI4	ZNF318	S1945	SRTSRYRSLKLKRERSKDFQVKKIYELAVWD	0	0	0	3295400	5006400	0
F7BLI4	ZNF318	S1896	QDTPVKISAPELLLQSPPRSAVCLTGSPQEQ	0	0	0	1145100	1476400	0
F7BLI4	ZNF318	S635	HGKKPSLRSSADRRSSVDQYFSADRCSSVDH	0	0	0	2185400	5087700	0
F7BLI4	ZNF318	S2035	MPVDLCSTRVSPAHRSPTALSQKVCEENSVS	3451900	0	0	30790000	12942000	25772000
A0A1D5RCG6	ZNF295	S422	LRSFSASQSTDREGASPVTEVRIKTEPSSPL	8917600	9870100	5640700	16639000	11247000	15592000
A0A1D5RCG6	ZNF295	S435	GASPVTEVRIKTEPSSPLSDPSDIIRVTVGD	40257000	48402000	39268000	0	0	0
A0A1D5RCG6	ZNF295	S802	PPPPPLPKIQPLEPDSPTGLSENPTPATEKL	0	10684000	0	8525200	5734300	16470000
A0A1D5RCG6	ZNF295	S411	DDRPQVLQPHRLRSFSASQSTDREGASPVTE	0	0	0	10749000	9058900	12795000
F7FYA8	ZNF281	S565	HTSGEHSELVQEENLSPGTQTPSNDKASMLQ	32622000	47357000	46869000	15565000	15897000	21014000
F7FYA8	ZNF281	S74	HHHHYGGLFAGAEERSPGLGGGEGGSHGVIQ	0	31866000	14079000	5038200	0	0
F7HEI8	ZNF276	S598	DKALPLEAEPPPGPPSPSVTTEDQAVKPEPT	33183000	0	35695000	0	0	0
F7HEI8	ZNF276	S159	QCHSLLRSFLQRVNVSPTGRRKPCAKVGAQL	0	0	0	0	3081100	5024000
A0A1D5QAC1	ZMYND8	S643	PASEKTDPGAVKDKASPEPEKDFSEKAKPSP	4321000	5696700	8834200	61813000	51545000	0
A0A1D5QAC1	ZMYND8	S381	IDKQEKVKLNFDMTASPKILMSKPVLSGGTG	16700000	24420000	24097000	8756500	13608000	10316000
A0A1D5QAC1	ZMYND8	S579	SEDSEKSDSSDSEYISDDEQKSKNEPEDTED	4816900	7301100	11169000	0	0	0
A0A1D5QAC1	ZMYND8	S731	DVVGKAPPSTTAGSQSPPETPVLTRSSAQTP	0	0	0	6440900	7091400	6785400
A0A1D5QAC1	ZMYND8	S435	DVEQDAEKKATSSHFSASEESMDFLDKSTAS	0	0	0	0	1443300	2553100
A0A1D5R9X9	ZMYND11	S392	IEKVSVSTQTKKLSASSPRMLHRSTQTTSDG	1051100	3455800	0	102350000	0	0
A0A1D5R9X9	ZMYND11	S393	EKVSVSTQTKKLSASSPRMLHRSTQTTSDGV	0	0	0	102350000	39745000	0
A0A1D5Q8B1	ZMYM4	S122	TDDSLEVERRVTQHESDNENEIQIQNKLKKD	37380000	28407000	22062000	16488000	15040000	10384000
F7H3N6	ZMAT5	T140	MQKLTVDELKRLLYDTFCEHLSMKDIENIIM	0	0	0	19027000	0	19586000
F7H3N6	ZMAT5	Y138	CDMQKLTVDELKRLLYDTFCEHLSMKDIENI	0	0	0	19027000	0	19586000
F6UAQ9	ZKSCAN1	T47	DEEDHVWGQDSSLQDTPPPDPEIFRQRFRRF	103970000	0	75197000	0	0	0
F6UAQ9	ZKSCAN1	S43	VEEEDEEDHVWGQDSSLQDTPPPDPEIFRQR	80783000	0	0	8618700	15221000	13580000
F6WB25	ZHX1	S648	DESNAGSSKEEAGETSPGDESGAPKSGSTGK	12964000	23314000	16203000	40884000	0	38178000
F6WB25	ZHX1	S202	MKNKVENKRIAVHHNSVEDVPEEKENEIKPD	9588100	0	0	1527100	2956600	0
F7GUR6	ZGPAT	S279	ILPPLRTEATESDSDSDGTGDSSYARVVGSD	0	14321000	8793000	0	0	0
F7C1Y0	ZFYVE26	S619	DIEGKSPSDLRSPSESPQHIAHPERKSERGS	9332500	9957100	14950000	0	0	0
F7C1Y0	ZFYVE26	S1585	IVHQAADPETLPRSPSAEFSPAAPPGISGVH	0	0	0	5525100	0	10911000
A0A5F7ZZU6	ZFP91	S86	VSRRRKAEYPRRRRSSPSARPPDVPGQQPQA	4380600	12664000	9844300	0	15966000	0
A0A5F7ZZU6	ZFP91	S85	AVSRRRKAEYPRRRRSSPSARPPDVPGQQPQ	0	0	0	23936000	0	71770000
I0FUJ6	ZFP36L2	S472	YLSGSLSSGSLSGSESPSLDPGRRLPIFSRL	0	3998600	3716700	0	0	0
I0FUJ6	ZFP36L2	S436	APPSPPFSFQLPRRLSDSPVFDAPPSPPDSL	17034000	25626000	13584000	0	0	6915800
I0FUJ6	ZFP36L2	S446	LPRRLSDSPVFDAPPSPPDSLSDRDSYLSGS	3572900	17148000	3278600	0	0	0
G7MYI0	ZFP36L1	S92	PALSSRDSRFRDRSFSEGGERLLPTQKQPGS	4105000	0	1524700	0	17014000	0
G7MYI0	ZFP36L1	S54	KAVGTPAGGGFPRRHSVTLPSSKFHQNQLLS	0	0	0	41191000	36927000	15455000
A0A5F7ZI76	ZFHX3	S2234	PITSLEELKIDSRPPSPEPPKQEYWGSKRSS	8655100	8772700	6803900	5402500	2536600	0
F6QNS3	ZDHHC5	S302	LGLATNEDSSLLGKDSPPTPTMYKYRPGYSS	7497000	5057700	3540700	2251300	0	0
H9EMD3	ZCRB1	S216	PRIKKSTYFSDEEELSD______________	0	0	0	2712100	2059500	8476000
A0A5F8AFT8	ZCCHC8	S592	LFPADTSPSTATKIHSPIPDMSKFATGITPF	19127000	0	6522300	4079000	0	0
A0A5F8AFT8	ZCCHC8	S434	TPPLPKGTPPLTPSDSPQTRTASGAVDEDTL	0	0	0	3578500	0	2070500
A0A5F8A850	ZCCHC6	S1257	EEFDFKEHVISIRRKSLLTTFKKQWTSKYIV	0	0	0	7068500	3086300	11145000
A0A1D5RG21	ZC3HC1	S197	PGLEGRPERLPLVPESPRRMMTRSQDATFSP	7219700	10119000	8507500	23195000	38815000	20346000
A0A1D5RG21	ZC3HC1	T228	GSEQAEKSPGPIVSRTRSWDSSSPVDRPEPE	89515000	130640000	105660000	0	1340600	0
A0A1D5RG21	ZC3HC1	S235	SPGPIVSRTRSWDSSSPVDRPEPEAASPTTR	0	0	0	0	18630000	16550000
F7HRZ0	ZC3HAV1	T273	QEFLASASASAERSCTPSPDPSSHRASLEDT	0	0	0	0	7609900	4124300
A0A5F7Z7K5	ZC3H4	S914	LARALPTSKPEGSLHSSPVGPSSSKGSGPPP	62515000	66510000	59318000	0	43938000	21236000
A0A5F7Z7K5	ZC3H4	S250	DFSPSEKGHRKYREYSPPYAPSHQQYPPSHA	251450000	147730000	177680000	10807000	13171000	26773000
A0A5F7Z7K5	ZC3H4	S1117	TKPSPAEAPSPTASPSGDASPPATAPYDPRV	0	18136000	11040000	0	0	0
A0A5F7Z7K5	ZC3H4	S222	RRSKKRRKSKHKRHASSSDDFSDFSDDSDFS	8262900	30170000	45982000	0	0	0
A0A5F7Z7K5	ZC3H4	S223	RSKKRRKSKHKRHASSSDDFSDFSDDSDFSP	8262900	8016400	7151800	0	0	0
A0A5F7Z7K5	ZC3H4	S224	SKKRRKSKHKRHASSSDDFSDFSDDSDFSPS	8262900	8016400	7151800	0	0	0
A0A5F7Z7K5	ZC3H4	S231	KHKRHASSSDDFSDFSDDSDFSPSEKGHRKY	3390800	5251700	6955000	0	0	0
A0A5F7Z7K5	ZC3H4	S234	RHASSSDDFSDFSDDSDFSPSEKGHRKYREY	5362500	6639500	5982000	0	0	0
A0A5F7Z7K5	ZC3H4	S237	SSSDDFSDFSDDSDFSPSEKGHRKYREYSPP	15347000	33047000	21649000	0	0	3507800
A0A5F7Z7K5	ZC3H4	S915	ARALPTSKPEGSLHSSPVGPSSSKGSGPPPA	0	0	0	56416000	12167000	78720000
A0A5F7Z7K5	ZC3H4	S1111	TASSRATKPSPAEAPSPTASPSGDASPPATA	0	0	24193000	62852000	33543000	90243000
A0A5F7Z7K5	ZC3H4	S1282	KQAPKTGSGSPFAGNSPAREGEQDAASLKDV	0	0	0	0	5607700	11027000
A0A5F8AIH3	ZC3H18	S109	PPCEEEGDDGEEDRTSDLRDEASSVTRELDE	414700000	676020000	383600000	86872000	45989000	72668000
A0A5F8AIH3	ZC3H18	S454	RHSSFSGSRSRSRSFSSSPSPSPTPSPHRPS	25389000	46236000	26512000	0	2619200	3656900
A0A5F8AIH3	ZC3H18	S46	DSGSDQDLDGAGVRASDLEDEESAARGLSQE	21532000	9384700	7265800	0	7085900	0
A0A5F8AIH3	ZC3H18	S383	DPWRRSKSPKKKLGVSVSPSRARRRRKTSAS	5166800	4635400	3873700	0	0	0
A0A5F8AIH3	ZC3H18	S385	WRRSKSPKKKLGVSVSPSRARRRRKTSASSA	325050000	229660000	3873700	0	0	0
A0A5F8AIH3	ZC3H18	S6	__________MDVAESPERDPRSPEDEEQPQ	59103000	91712000	37842000	0	0	0
A0A5F8AIH3	ZC3H18	S455	HSSFSGSRSRSRSFSSSPSPSPTPSPHRPSI	43740000	493360000	331980000	0	0	0
A0A5F8AIH3	ZC3H18	S458	FSGSRSRSRSFSSSPSPSPTPSPHRPSIRTK	0	76231000	30474000	0	10494000	0
A0A5F8AIH3	ZC3H18	S434	GSSRSRSRSSSYSSYSSRSSRHSSFSGSRSR	0	3420900	4053700	0	0	0
A0A5F8AIH3	ZC3H18	S542	RTPPRRRTLSGSGSGSGSSYSGSSSRSRSLS	0	14056000	5065500	0	0	0
A0A5F8AIH3	ZC3H18	S545	PRRRTLSGSGSGSGSSYSGSSSRSRSLSVSS	3122400	15016000	0	0	0	0
A0A5F8AIH3	ZC3H18	S744	NSKAPAAPADRKRQLSPQSKSSSKVTSVPGK	0	0	0	30914000	0	41680000
A0A5F8AIH3	ZC3H18	S693	KGSRKRYEPSDKDRQSPPPAKRANTSPDRGS	0	0	0	21686000	25889000	24622000
F7H9Q2	ZC3H15	S231	VLKKDKKKEEKEDEISLEDLIERERSALGPN	0	0	0	1800000	2853800	4681600
A0A1D5Q486	ZC3H13	S265	NSKSNQSKKKGPRTPSPPPPIPEDIALGKKY	11701000	17272000	21585000	2982300	2831200	6385100
A0A1D5Q486	ZC3H13	S209	KKEVSPEVVRSKLSPSPSLRKSSKSPKRKSS	97241000	57691000	89286000	32219000	38768000	45094000
A0A1D5Q486	ZC3H13	S877	RLLSQVVRPQESRSLSPSHLTEDRQGRWKEE	256530000	237350000	253060000	103360000	90492000	128900000
A0A1D5Q486	ZC3H13	S77	GPSPRGKGYSSNYRRSPERPTGDLRERMKNK	6211300	1997800	1687900	16683000	20238000	18966000
A0A1D5Q486	ZC3H13	S242	SSSASKKDRKTSAVSSPLLDQQRNSKSNQSK	44095000	19039000	29279000	1788600	0	5542800
A0A1D5Q486	ZC3H13	T263	QRNSKSNQSKKKGPRTPSPPPPIPEDIALGK	11701000	17272000	21585000	2982300	2831200	6385100
A0A1D5Q486	ZC3H13	S943	ESSRMRAQDIIGHHQSEDRETSDRAHDENKK	16343000	10919000	11320000	0	0	0
A0A1D5Q486	ZC3H13	S318	DFERQREKRDKPRSTSPAGQHHSPISSRHHS	23847000	42806000	26337000	0	0	0
A0A1D5Q486	ZC3H13	S325	KRDKPRSTSPAGQHHSPISSRHHSSSSQSGS	23847000	42806000	46482000	0	0	0
A0A1D5Q486	ZC3H13	S642	GERDRRDNRERDQRPSSPIRHQGRNDELERD	22044000	11408000	5398100	0	0	0
A0A1D5Q486	ZC3H13	S853	PKRRREHSPDSDAYNSGDDKNEKHRLLSQVV	15933000	17826000	7534000	4554800	0	0
A0A1D5Q486	ZC3H13	S1017	SIEKKRKKSKGDSDISDEEAAQQSKKKRGPR	25662000	37667000	24738000	0	5086900	0
A0A1D5Q486	ZC3H13	S1456	AGDDESKLDDTHSLGSGAGEGYEPISDDELD	42468000	47235000	48691000	0	0	0
A0A1D5Q486	ZC3H13	S1466	THSLGSGAGEGYEPISDDELDEILAGDAEKR	42468000	47235000	48691000	0	0	14402000
A0A1D5Q486	ZC3H13	S381	PLRRSASPYPSHSLSSPQRKQSPPRHRSPMR	15809000	55081000	32287000	0	6359200	0
A0A1D5Q486	ZC3H13	S1010	KKGQKKKSIEKKRKKSKGDSDISDEEAAQQS	10329000	11970000	11151000	0	0	0
A0A1D5Q486	ZC3H13	T317	RDFERQREKRDKPRSTSPAGQHHSPISSRHH	6139100	21393000	26337000	0	0	0
A0A1D5Q486	ZC3H13	T364	PRRKRTPSPSYQRTLTPPLRRSASPYPSHSL	1021200	6798000	10413000	0	0	11564000
A0A1D5Q486	ZC3H13	S643	ERDRRDNRERDQRPSSPIRHQGRNDELERDE	0	0	0	13595000	18428000	17370000
A0A1D5Q486	ZC3H13	S198	ENMEKREEIIIKKEVSPEVVRSKLSPSPSLR	0	0	0	32722000	58860000	0
A0A1D5Q486	ZC3H13	S110	DVDAEPQKRNTEESSSPVRKESSRGRHREKE	0	0	0	14656000	0	19313000
A0A1D5Q486	ZC3H13	S1438	SVQGFEDINKSERTESLEAGDDESKLDDTHS	0	0	0	15348000	13208000	24241000
F7HRW1	ZC3H11A	S725	GPSSSQMSMKTRRLSSASTGKPPLSVEDDFE	10410000	0	3333600	0	0	0
F7HRW1	ZC3H11A	S463	EKALRVQQSSESSTSSPSQHEATLGARRLLR	0	0	0	7030000	6193900	0
A0A1D5RI52	ZBTB48	S142	TLGLVPRDQEPRGSHSPQRPQLHSPAQRESP	4336900	5695000	7058600	11472000	0	15108000
A0A1D5RI52	ZBTB48	S156	HSPQRPQLHSPAQRESPSSLCGKLKQALKPC	0	0	0	4367300	0	3186100
F6PTC9	ZBTB46	S168	STEALISAVMAGRSISPWLARRTSPANSSGD	2743500	2275300	0	0	0	682650
F7CXC0	ZBTB37	S465	KNHPGCIPLEGPHSISPETTVTSRGQAEEES	16618000	19052000	30200000	4593900	4091800	3875700
F7CXC0	ZBTB37	S310	GAKVARPTSSEVDRFSPSGSVVPLTERHRAR	0	0	0	6186100	4904600	7320300
F7HP86	ZBTB20	S280	DYYGQQRVQILERNESEECTEDTDQAEGTES	40419000	57146000	36485000	9221700	4994900	5297600
F7HP86	ZBTB20	T355	AEAPAEGGPQPNQLETGASSPERSNEVEMDN	21734000	23460000	10687000	0	0	0
F7FNS0	ZBTB17	S120	ITACHALKSLAEPATSPGGNAEALATEGGDK	0	0	0	7796100	8468400	0
F7ES08	ZBTB16	S256	VKTEMMQVDEVPSQDSPGAAESSISGGMGDK	0	32600000	34176000	2560000	0	0
H9FSZ6	ZBTB11	S1049	VAEAIQTVKVEVAHISEGE____________	27242000	30331000	20150000	7914500	7578000	5479500
F6V416	ZBTB10	S212	DGSGAEGGSCSSSRRSGGDGGDEVEGSGLGA	0	0	0	2524700	0	5167000
H9ESA2	ZBTB1	S305	QAADDSTSTTGSRKSSAVESEIASEEKSRAA	4819000	11509000	7389400	0	6623100	0
H9ESA2	ZBTB1	S355	KDFNIIKVTDKDCNESTDNDELEDEPEEPFY	0	0	24370000	3671600	3006800	3573300
H9ESA2	ZBTB1	T356	DFNIIKVTDKDCNESTDNDELEDEPEEPFYR	0	0	24370000	3671600	3006800	3573300
A0A5F8APV7	ZAK	S622	IKYQQITPVNQSRSSSPTQYGLTKNFSSLHL	0	0	0	5448700	3926400	0
A0A1D5R1Y3	YY1	S213	IDHETVVEEQIIGENSPPDYSEYMTGKKLPP	0	51792000	30284000	12755000	17678000	11781000
A0A1D5QIF8	YWHAE	S188	AKAAFDDAIAELDTLSEESYKDSTLIMQLLR	68197000	56493000	63424000	12736000	25038000	17356000
A0A1D5QQM9	YTHDC1	S95	EKTCVRKRDPERRAKSPTPDGSERIGLEVDR	14715000	2135200	18942000	159130000	54360000	103870000
A0A1D5QQM9	YTHDC1	S374	FQGFARLSSESHHGGSPIHWVLPAGMSAKML	365330000	853940000	826500000	49977000	112650000	153860000
A0A1D5QQM9	YTHDC1	T97	TCVRKRDPERRAKSPTPDGSERIGLEVDRRA	7190200	5264300	11893000	285180000	108800000	202160000
A0A1D5QQM9	YTHDC1	S225	EGNDYDTRSEASDSGSESVSFTDGSVRSGSG	0	14326000	10196000	0	0	0
A0A1D5QQM9	YTHDC1	S267	KRARGISPIVFDRSGSSASESYAGSEKKHEK	0	0	0	8823800	9664300	10238000
F6Y2U2	YPEL5	S118	RALVRESEGFEEHVPSDNS____________	0	0	0	6071000	4299400	5361900
F6YPD4	YLPM1	S756	SGGLLPDPPRSSYLESPRGPREQKEQLQKMK	0	0	0	2110000	3472100	0
G7NRT0	YIPF6	S7	_________MAEAEESPGDPGTASPRPLFAG	12369000	18830000	15623000	0	0	0
F6ZR07	YES1	T21	SKENKSPAIKYRPENTPEPVSTSVSHYGAEP	12325000	11152000	0	0	0	0
A0A1D5QR62	YEATS2	S599	SMPPLCPIGSHPKVQSPKPITGGLGAFTKVI	0	0	0	780460	0	1091000
F6ZFN1	YBX1	S165	RRRGPPRNYQQNYQNSESGEKNEGSESAPEG	12571000	6463900	2226000	0	0	2390700
A0A1D5QLM0	YAP1	S61	QAPPAGHQIVHVRGDSETDLEALFNAVMNPK	24535000	10423000	0	8152700	0	0
A0A5F7ZF39	XRN2	S449	GSPSPIGGIKRKAEDSDSEPEPEDNVRLWEA	0	0	0	88120000	72621000	104630000
A0A5F7ZF39	XRN2	S451	PSPIGGIKRKAEDSDSEPEPEDNVRLWEAGW	0	0	0	98024000	60555000	113420000
A0A5F7ZF39	XRN2	S628	EEVYPDLTPEETRRNSLGGDVLFVGKHHPLH	0	0	0	5780400	0	18358000
A0A5F8AGA8	XRCC6	S236	ISIAEDEDLRVHFEESSKLEDLLRKVRAKET	0	0	0	0	1224800	3069700
A0A5F8AGA8	XRCC6	S237	SIAEDEDLRVHFEESSKLEDLLRKVRAKETR	0	0	0	2047700	1224800	0
A0A5F8AEP6	XRCC5	S172	ESLRKLCVFKKIERHSIHWPCRLTIGSNLSI	5254500	13016000	8256700	0	0	0
F6ZZ03	XPO1	S397	RESPFSTSASPLLSGSQHFDVPPRRQLYLPM	0	12745000	0	0	3640200	10355000
F6ZZ03	XPO1	S1055	IALRQADEEKHKRQMSVPGIFNPHEIPEEMC	0	0	0	2669700	2230400	2798700
F7AC39	XAF1	S249	SPRGDRTAYDILRRCSQCGILLPLPILNQHQ	23378000	49312000	29156000	5461800	10368000	12033000
F7HH28	WWC2	S225	FHLDQNIGRSEPDLRSSPVSSHLSLSRQTLD	38711000	14348000	30244000	0	0	0
F7HH28	WWC2	S219	AKLQERFHLDQNIGRSEPDLRSSPVSSHLSL	0	0	0	3085100	1798900	0
F7HH28	WWC2	S979	PGERSQYICRLNRSDSDSSTLAKKSLFVRNS	0	0	0	0	21135000	29382000
F7HH28	WWC2	S226	HLDQNIGRSEPDLRSSPVSSHLSLSRQTLDA	0	0	0	17199000	4863100	0
H9FXB7	WRNIP1	S91	ESSALKQPATPTAAESSEGEGEEGDDGGETE	0	7500800	35642000	0	0	0
H9FXB7	WRNIP1	T116	DGGETESRESYDAPPTPSGARLIPDFPVARS	8795800	11300000	0	0	0	0
H9FXB7	WRNIP1	S65	PAAGSHRAGERAKGPSPPGAKRRRLSESSAL	0	0	0	60582000	28443000	44754000
A0A5F8AQL1	WRAP53	S26	PDCCPSDQDPAPAHPSPHASPMDKNADPELM	7486500	0	6287500	0	0	0
A0A5F8AB25	WNK1	S1788	AFLSRDVDDGSGSPHSPHQLSSKSLPIQNLS	4856700	4431600	0	25196000	39606000	54515000
H9FZF2	WHSC2	S374	SSREASRPPEEPSTPSPTLPAQFKQRAPMYN	0	0	0	3031200	3467200	10143000
F6Z3A4	WFS1	S32	PAPQPQARSRLNATASLEQERSERPRAPGPQ	0	0	0	1960900	46875000	2484400
A0A5F8AU17	WDTC1	S511	GGGAPVRLRSTSRKDSISEDEMVLRERSYDY	44447000	83766000	81785000	33463000	21873000	0
A0A5F8AU17	WDTC1	S353	LHSNGFRLPESRGHVSPQVELPPYLERVKQQ	0	0	0	3029300	0	5310000
F7D8K6	WDR91	S380	CPELHTEPVEPLTRASSAGPEGGGVRPEQPF	6483200	5911400	0	0	0	0
F7D8K6	WDR91	S255	ELAMVCSQRNASLSQSPRVGFLSSLLPQSKK	0	0	0	5420700	5726600	4823900
F6TZL8	WDR48	S324	TVNKWTLKGIHNFRASGDYDNDCTNPITPLC	0	0	0	0	9439900	18815000
F7D2I4	WDR44	S96	SLDSKGKELPDQATASPVVARTDLSNIPGLL	99724000	62689000	55136000	25363000	33716000	0
F7D2I4	WDR44	S573	RVSPSPSQESLSSSKSDTDTGVCSGTDEDPD	18993000	0	19022000	0	10163000	10169000
F7D2I4	WDR44	S469	KSVRDEVFHTDQDDPSSSDDEGMPYTRPVKF	5830600	5762500	10279000	0	0	0
F7D2I4	WDR44	S470	SVRDEVFHTDQDDPSSSDDEGMPYTRPVKFK	5830600	5762500	10279000	0	0	0
F7D2I4	WDR44	S471	VRDEVFHTDQDDPSSSDDEGMPYTRPVKFKA	5830600	5762500	10279000	0	0	0
F7D2I4	WDR44	S564	MRMKYNTEGRVSPSPSQESLSSSKSDTDTGV	6338200	11201000	10560000	0	0	0
F7D2I4	WDR44	S5	___________MASESDTEEFYDAPEDVHLG	0	0	0	6617900	16271000	18901000
F7D2I4	WDR44	T218	AAVEEVAPAKPPRHLTPEPDIVASTKKPVPA	0	0	0	6710600	0	19667000
F6XGL8	WDR43	S77	CTCLAWAPARLQAKESPQRKKRKSEAVGTSN	3269600	16494000	16638000	77429000	134320000	0
F6WR72	WDR3	S240	EIEDLEEPDPKKIKGSSPGVQDTLEAEDGTF	0	0	41857000	6693600	7852900	5716200
F7G637	WDR26	S123	PELGSSLKKKKRLSQSDEDVIRLIGQHLNGL	4305100	3021700	5211000	2864300	0	0
A0A5F7ZFR9	WDR20	S441	KDHKRNHSMGHISSKSSDKLNLVTKTKTDPA	0	0	0	5019500	10694000	3289600
A0A5F8AKI5	WDR13	S70	LRLRGQLLGQRYGPLSEPGSARAYSNSIVRS	4274400	4322600	3900800	0	0	0
F6TAV6	WDR11	T219	SSPHSSPAHNKLATATGAKKALNKVKILITQ	0	24305000	0	408360000	678140000	644090000
A0A1D5RL39	WBP11	S339	GREVEEFSEDDDEDDSDDSEAEKQSQKQHKE	42616000	39297000	0	7195000	0	9680900
F7E520	WASF2	S293	VDNQRGSGLAGPKRSSVVSPSHPPPAPPLGS	0	0	0	0	7216900	4729200
F6ZUH3	WAPAL	S221	ETNDTWNSQFGKRPESPSEISPIKGSVRTGL	246490000	217330000	198960000	102410000	85226000	138720000
F6ZUH3	WAPAL	S226	WNSQFGKRPESPSEISPIKGSVRTGLYEWDN	21158000	16866000	11458000	0	4252400	5838500
A0A1D5R5G6	VWA9	S139	GSLRHSLATQNQRSESNRFPLPFPFPSKLYI	0	0	0	2734900	0	1555200
A0A5F7Z998	VTN	S364	RNQNSRRPSRPTWRLSLFSSEESNLGANNYD	4233800	1041800	2428200	0	0	0
A0A5F7Z998	VTN	S367	NSRRPSRPTWRLSLFSSEESNLGANNYDDYR	4233800	1041800	0	0	0	0
A0A5F7Z998	VTN	S368	SRRPSRPTWRLSLFSSEESNLGANNYDDYRM	4233800	1041800	0	0	0	0
F6TW01;A0A1D5RI68	VPS4A;VPS4B	S375	IIVRDALMQPVRKVQSATHFKKVRGPSRADP;IIVRDSLMQPVRKVQSATHFKKVCGPSRTNP	0	0	0	16752000	6546000	2565700
F6TW01	VPS4A	S119	HGKKPVKENQSEGKGSDSDSEGDNPEKKKLQ	4122000	4615200	0	56235000	64160000	40413000
F6TW01	VPS4A	S121	KKPVKENQSEGKGSDSDSEGDNPEKKKLQEQ	4122000	21510000	18831000	157360000	64160000	208630000
F6TW01	VPS4A	S123	PVKENQSEGKGSDSDSEGDNPEKKKLQEQLM	16803000	6656400	8240400	0	0	0
F6V5N7	VPS37C	S163	VRVEKLQEVVRKPRASQELAGDAPPPRPPPP	0	0	0	6090300	5502000	13424000
A0A1D5QV21	VIPAS39	S93	SGSSHEGREQLKSRNSFSSYAQLPKPTSTYS	38444000	0	23603000	5016300	12929000	12112000
A0A1D5QV21	VIPAS39	S108	SFSSYAQLPKPTSTYSLSSFFRGRTRPGSFQ	31118000	11760000	6520600	33676000	48174000	51952000
A0A1D5QV21	VIPAS39	S90	AGNSGSSHEGREQLKSRNSFSSYAQLPKPTS	0	0	0	3637200	0	4725000
A0A1D5QV21	VIPAS39	S124	LSSFFRGRTRPGSFQSLSDALSDTPAKSYAP	5243100	0	0	2185600	2981000	2412300
G7N1N6	VIM;GFAP	S339	QSLTCEVDALKGTNESLERQMREMEENFAVE	0	0	0	0	35229000	20667000
G7N1N6	VIM	S214	AENTLQSFRQDVDNASLARLDLERKVESLQE	6632700	14862000	2991800	15787000	20388000	0
G7N1N6	VIM	S430	LPNFSSLNLRETNLDSLPLVDTHSKRTLLIK	0	20941000	1522800	181900000	191050000	74470000
G7N1N6	VIM	S419	LEGEESRISLPLPNFSSLNLRETNLDSLPLV	2459300	11578000	0	9222500	16476000	7897400
G7N1N6	VIM	S10	______MTTRSVSSSSYRRMFGGPGTASRPS	9541100	3473900	0	146790000	162700000	0
G7N1N6	VIM	S226	DNASLARLDLERKVESLQEEIAFLKKLHEEE	4482500	5320600	2466100	0	0	0
G7N1N6	VIM	S25	SYRRMFGGPGTASRPSSSRSYVTTSTRTYSL	72337000	63716000	59781000	0	25919000	0
G7N1N6	VIM	S56	GSALRPSTSRSLYASSPGGVYATRSSAVRLR	909080000	340690000	153680000	408090000	0	0
G7N1N6	VIM	S26	YRRMFGGPGTASRPSSSRSYVTTSTRTYSLG	0	0	0	9293700	5369900	14185000
G7N1N6	VIM	S7	_________MTTRSVSSSSYRRMFGGPGTAS	0	0	918290	73446000	106380000	68676000
G7N1N6	VIM	S29	MFGGPGTASRPSSSRSYVTTSTRTYSLGSAL	0	0	0	6188900	0	3455300
G7N1N6	VIM	S34	GTASRPSSSRSYVTTSTRTYSLGSALRPSTS	0	0	0	17900000	11344000	23091000
G7N1N6	VIM	S42	SRSYVTTSTRTYSLGSALRPSTSRSLYASSP	0	0	0	0	4104700	2996600
G7N1N6	VIM	T436	LNLRETNLDSLPLVDTHSKRTLLIKTVETRD	0	0	0	6278600	16644000	0
F7CQ79	VIL1	S735	SNAKSYEDLKVELGNSRDWSQITAEVTSSKV	0	0	0	2042700	0	3823100
A0A1D5QPS6	VGLL4	S103	TANGDCRKDPRERSRSPIERAVAPTMSLHGS	2694800	2216500	2776700	39410000	0	0
A0A5F8AAW7	VDAC2	S104	DQICQGLKLTFDTTFSPNTGKKSGKIKSSYK	64324000	78000000	82595000	16550000	8884500	25170000
A0A1D5QFJ1	VCPIP1	S692	DGPSSAPATPTKAPYSPTTSKEKKIRITTND	8051500	6160400	8824100	27585000	40342000	25571000
A0A1D5QFJ1	VCPIP1	S922	VSQVRAEATTRSRESSPSHGLLKLGSGGVVK	13092000	12483000	10835000	22408000	24318000	0
A0A1D5QFJ1	VCPIP1	S671	TEKLKQEQKGQPRTVSPSTIRDGPSSAPATP	0	0	0	42879000	48002000	0
H9EPW4	VCP	S702	LTEICQRACKLAIRESIESEIRRERERQTNP	39597000	57393000	42639000	11420000	18329000	22580000
H9EPW4	VCP	S7	_________MASGADSKGDDLSTAILKQKNR	0	0	0	6553300	0	5609400
A0A5F8ASH2	VAPB	S60	ISTTASKTETPIVSKSLSSSLDDTEVKKVME	23991000	27185000	15449000	12649000	5555500	11532000
A0A5F8ASH2	VAPB	S63	TASKTETPIVSKSLSSSLDDTEVKKVMEECK	163540000	0	102530000	1760000	0	2582200
A0A5F8ASH2	VAPB	S110	KEEDGLRMRKTVQSNSPISALAPTGKEEGLS	22712000	0	6947100	0	0	0
A0A5F8ASH2	VAPB	S50	KPHDVEINKIISTTASKTETPIVSKSLSSSL	0	0	0	1863500	2859700	3405200
H9YYR9	VAPA	S166	NASKQDGPMPKPHSVSLNDTETRKLMEECKR	0	30726000	14466000	60865000	63671000	43357000
H9YYR9	VAPA	S214	EGLRLRKVAHSDKPGSTSTASFRDNVTSPLP	10387000	14900000	9285700	0	0	0
H9YYR9	VAPA	S164	PLNASKQDGPMPKPHSVSLNDTETRKLMEEC	0	0	0	0	8227900	4522200
H9YZ43	VANGL1	S338	GQSRAMIAAAARRRDSSHNELYYEEAEHERR	10267000	17403000	12960000	0	0	0
H9YZ43	VANGL1	S339	QSRAMIAAAARRRDSSHNELYYEEAEHERRV	5422600	0	11909000	0	0	0
F6ZVQ1	VAMP8	T48	RILARGENLEHLRNKTEDLEATSEHFKTTSQ	33270000	12150000	16781000	0	0	0
G7MFC1	VAMP4	S30	TGSVKSERRNLLEDDSDEEEDFFLRGPSGPR	55616000	69012000	63532000	0	0	0
F7GKS8	UTRN	S1263	DLETTWLNTLEERMKSTEVLPEKTDAVNEAL	7419800	0	8641400	0	0	0
F7GKS8	UTRN	S2160	RIAAHPSVQKVVLVSSASDIPVQSHRTSEIS	8962900	0	11939000	0	2881400	0
F7GKS8	UTRN	S2060	IICWLTKAEHAMQKRSTAELGENLQELRDLT	0	0	0	2952500	0	3453500
F7GKS8	UTRN	T2061	ICWLTKAEHAMQKRSTAELGENLQELRDLTQ	0	0	0	2952500	0	3453500
F6S843	UTP20	T1741	KENTCKSLSDHEQPGTPDPADSGGTSAKESE	0	0	0	32974000	36208000	48784000
F6RFN9	USP9X	S1605	ILAIEGTGSDVDDDMSGDEKQDNESNVDPRD	0	0	0	7795700	9667000	13856000
A0A5F8AF10	USP8	T577	SDAKKSVEDRGKRCPTPEVQKKSTGDVPHTS	5444800	7225000	9345900	12652000	0	0
A0A5F8AF10	USP8	S718	PAERDREPSKLKRSYSSPDITQAIQEEEKRK	0	0	0	7176400	4696000	6830400
H9FZM1	USP7	S18	HQQQQQQQKAGEQQLSEPEDMEMEAGDTDDP	0	0	21154000	6297700	8040500	11448000
H9FZM1	USP7	S963	KIIGVHQEDELLECLSPATSRTFRIEEIPLD	0	0	0	3691700	3467500	3490400
F7CT78	USP5	S762	AAMDISEGRSAADSISESVPVGPKVRDGPGK	0	0	0	3729500	5537100	0
F6XVX6	USP47	S913	ANEGKKETWDTAEEDSGTDSEYDESGKSRGE	0	24303000	23914000	5292700	0	14759000
F6XVX6	USP47	S732	RHANTIRLFVLLPEQSPGSYSKRTAYQKAGG	3781000	4992600	6267500	1790400	1661400	2108800
F6XVX6	USP47	T832	SSASVDNRELEQHIQTSDPENFQSEERSDSD	11337000	11397000	0	0	0	0
F6XVX6	USP47	T915	EGKKETWDTAEEDSGTDSEYDESGKSRGEMQ	12365000	0	9918800	0	0	0
F6XVX6	USP47	S833	SASVDNRELEQHIQTSDPENFQSEERSDSDV	0	0	11725000	7275200	13517000	9391300
F6WP17	USP42	S1140	SKDKHRDRDSRHQQDSDLSAACSDADLHRHK	12309000	20057000	15160000	0	0	0
F6WP17	USP42	S1102	SVENSDSHVEKKARRSEQKDPLEEPKAKKHK	4635400	5865600	5630500	0	0	0
F6ZVW1	USP39	S82	VPFVRVKREREVDEDSEPEREVRAKNGRVDS	76390000	110610000	126080000	145340000	177830000	182310000
A0A5F8ASZ8	USP34	S3290	TKDDEGATPVKRRRVSSDEEHTVDSCISDMK	36493000	31866000	41171000	9487200	6094000	7823800
A0A5F8ASZ8	USP34	S3291	KDDEGATPVKRRRVSSDEEHTVDSCISDMKT	17599000	22099000	26199000	6365500	6094000	7823800
A0A5F8ASZ8	USP34	S3318	DMKTETREVLTPTSTSDNETRDSSIIDPGTE	0	16821000	10752000	0	0	0
A0A1D5QHM4	USP33	S295	DWQKEKICNKINKVNSEGELDKDRDSISETV	11738000	2531300	3455100	0	0	0
A0A5F7ZDB3	USP32	S1544	QFLPKIDGKKMADTSSMDEDFESDYKKYCVL	2339900	6223600	0	0	0	0
A0A5F7ZQK7	USP24	S2522	VSNETSTGKTFQRTISAQDTLAYATALLNEK	0	5309100	5617000	11473000	0	20656000
A0A5F7ZQK7	USP24	T88	DGGGDGGGGPSRGGSTGGGGGFDPPPAYHEV	12946000	7482900	0	1678600	0	4079400
H9YY82	USP20	S132	HPLKAVPIAVADEGESESEDDDLKPRGLTGM	96992000	127200000	164060000	18978000	27067000	64942000
H9YY82	USP20	S134	LKAVPIAVADEGESESEDDDLKPRGLTGMKN	176880000	254810000	300640000	39724000	50244000	89690000
H9YY82	USP20	S266	VVATVALTEARDSDSSDTDEKREGDRSPSED	0	0	0	0	809230	526810
H9YY82	USP20	S333	GRAISEKERMKDRKFSWGQQRTNSEQVDEDA	0	0	0	0	9192000	17563000
F7GZV0	USP19	S474	LASPKPTCMVPPMPHSPVSGDSVEEEEEEEK	0	21074000	21588000	0	0	0
A0A5F8AA33	USP16	S383	NDKNLKKTMEDEDQDSEEEKDNDSYIKERSD	13707000	0	12327000	0	0	0
F7AFL1	USP14	S457	VLLYGPRRVEIMEEESE______________	199880000	260070000	285860000	110000000	109480000	121380000
A0A1D5RJ02	USP10;KLHL36	S249	GALSSDTRTAGQPEGSPGADFGQSCFPAEAG	11558000	0	9332300	0	5451300	6037000
A0A5F8A9G5	USP1	S41	YRASEIDQVVPAAQSSPINCEKRENLLPFVG	0	0	0	0	1197800	2723600
H9ERT9	USO1	S942	LKDLGHPVEEEDELESGDQEDEDDESEDPGK	1919400000	4346500000	3437800000	293440000	192100000	572870000
H9ERT9	USO1	S952	EDELESGDQEDEDDESEDPGKDLDHI_____	475860000	352780000	371320000	23605000	0	40184000
H9ERT9	USO1	S851	ETVIATKTTDVEGRLSALLQETKELKNEIKA	0	0	0	1936800	892270	0
A0A5K1UDF9	USF2;USF1	S737	QTGTQRTIAPRTHPYSPKIDGTRTPRDERRR	46781000	28770000	26671000	115180000	113050000	77683000
F6PM56	USE1	S154	KRTGVAGSQPVSEKQSAAELDLVLQRHQNLQ	0	0	0	6795700	6086700	10221000
F6QWF3	UQCRC2	S247	QVAEQFLNMRGGFGLSGVKAKYRGGEIREQN	0	0	0	0	6362900	2504100
A0A5F7ZPX0	UQCRC1	S78	QSSQPTCTGTKNRPGSALEKEVESMGAHLNA	12348000	12581000	16301000	125650000	194010000	116620000
A0A1D5QLZ5	UPF3B	S264	LDKREKAKNLDKENLSDERASGQSCTLPKRS	18467000	22431000	15767000	2555300	10215000	12371000
F7EJ77	UNC93B1	S536	PQHKVRGYRYLEEDNSDESDAEGEHGDGAEE	217520000	286070000	201520000	42740000	101860000	41195000
F7EJ77	UNC93B1	S539	KVRGYRYLEEDNSDESDAEGEHGDGAEEEAP	164050000	257650000	195160000	12882000	60653000	32480000
F6QIW8	ULK1	S525	PEHSTRTSGLGCRLHSAPNLSDLHVVRPKLP	0	0	0	3330400	2558300	3627100
F6QIW8	ULK1	S607	SPTKAVPSFDFPKTPSSQNLLALLARQGMVM	0	0	0	2432300	4656000	5364700
A0A5F8ASM0	UHRF2	S590	GQSKKQPSGTTKRPISDDDCPSASKVYKASD	5200600	15058000	12540000	35880000	28922000	42105000
A0A1D5RBV8	UHRF1BP1L	S932	KISEDESSGLVYKSGSGEIGSETSDKKDSFY	8232500	9306700	7571700	25142000	12891000	26022000
A0A1D5RBV8	UHRF1BP1L	S741	GGQKPSSSDTFFRFSSSSSEADIHVLVHVHK	2883600	3768900	5353600	0	0	0
F7DKM9	UGP2	S2	______________MSQDGASQFQEVIRQEL	22843000	23859000	33058000	14466000	16595000	8722300
H9Z0R8;F7DKM9	UGP2	S102	QPYEKIKARGLPDNISSVLNKLVVVKLNGGL	16417000	0	24859000	0	8114700	0
H9Z0R8;F7DKM9	UGP2	S435	EKREFPTVPLVKLGSSFTKVQDYLRRFESIP	5893900	0	14035000	0	0	0
H9Z0R8;F7DKM9	UGP2	S448	GSSFTKVQDYLRRFESIPDMLELDHLTVSGD	41095000	69116000	32707000	0	0	0
H9Z0R8;F7DKM9	UGP2	S461	FESIPDMLELDHLTVSGDVTFGKNVSLKGTV	2359900	5918600	1044500	0	0	0
H9Z0R8;F7DKM9	UGP2	S320	VEIAQVPKAHVDEFKSVSKFKIFNTNNLWIS	0	0	0	41943000	34194000	29870000
H9Z0R8;F7DKM9	UGP2	S45	LSVKKELEKILTTASSHEFEHTKKDLDGFRK	9102800	0	0	0	40782000	48444000
H9Z0R8;F7DKM9	UGP2	S120	LNKLVVVKLNGGLGTSMGCKGPKSLIGVRNE	0	0	0	6706400	0	2062200
A0A5F8AET2	UGGT1	Y1506	QLQLRFQKEKETGTLYKEKAEEPRREGPQKH	16748000	25464000	0	12100000	0	0
F6SHL7	UFD1L	S224	GNRLDGKKKGVEPSPSPIKPGDIKRGIPNYE	0	0	0	3918900	6835100	0
F6Q8R6	UCKL1	S41	AESLDRLLPPVGTGHSPRKRTTSQCKSEPPL	0	0	0	10624000	11358000	13699000
A0A1D5R0F2	UCK1	T251	CKWHRGGSNGRSYKRTFSEPGDHPGMLTSGK	0	0	0	5598700	4131800	0
F6V7D5	UBXN4	S330	ERSTVARIQFRLPDGSSFTNQFPSDAPLEEA	14790000	6052400	12005000	0	0	0
H9FQ31	UBXN2B	S235	QKLGSLTPEIVSTPSSPEEEDKSILNAVVLI	5581300	6091600	5108900	0	0	0
H9FQ31	UBXN2B	S17	AEGGGPDPSEKERRSSGPRPPSARDLQLALA	0	0	0	10890000	12405000	0
F6W1K5	UBXN1	S200	SQPPPPAPEPGPVPSSPSQEPPTKREYDQCR	0	0	0	6902000	0	13011000
H9FZB2	UBTF	S447	RKPGGEREERGKLPESPKRAEEIWQQSVIGD	11257000	25607000	12643000	101290000	50873000	63488000
A0A1D5R3R5	UBR7	S265	EVKAEQNSEPCASSSSESDLQTVFKNESLNA	7998900	0	4148300	0	0	0
A0A5F8AUV0	UBR4	S2756	VLRPRNKRRHVTLPSSPRSNTPMGDKDDDDD	73709000	65803000	71124000	0	0	5190300
A0A5F8AUV0	UBR4	S2932	STLRTSPADHGGSVGSESGGSAVDSVAGEHS	9419000	0	13481000	0	0	0
A0A5F8AUV0	UBR4	T401	AILHVGSAQQVRTGSTSSKEDDYESDAATIV	8250700	5405600	0	0	0	0
A0A5F8AUV0	UBR4	S657	EKAAPPPPPPPPPLESSPRVKSPSKQAPGEK	0	0	0	1652200	6848500	2596500
A0A5F8AUV0	UBR4	S658	KAAPPPPPPPPPLESSPRVKSPSKQAPGEKG	0	0	0	1652200	6848500	2596500
A0A5F8AUV0	UBR4	S400	MAILHVGSAQQVRTGSTSSKEDDYESDAATI	0	0	6382200	8272400	32637000	12890000
A0A5F8AUV0	UBR4	S216	TVKTLSDVEDQKELASPVSPELRQKEVQMNF	0	0	0	1506100	4712900	2414100
A0A5F8AUV0	UBR4	T2761	NKRRHVTLPSSPRSNTPMGDKDDDDDDDADE	0	0	0	3730000	2470400	3300400
A0A5F8A4R0	UBL7	S284	SSYRDMPGGFLFEGLSDDEDDFHPNTRSTPS	0	30018000	40850000	11444000	6132400	24216000
A0A5F8A4R0	UBL7	S309	TRSTPSSSTPSSRPASLGYSGAAGPRPITQS	0	0	0	0	5677100	6356000
F7D5M6	UBE2O	S115	GCSEAGGAGHEEGRASPLRRGYVRVQWYPEG	4697900	9549600	14083000	26098000	22552000	9671200
F7D5M6	UBE2O	S840	LKNMTVEQLLTGSPTSPTVEPEKPTREKKFL	0	0	0	7529400	0	8945200
F6Z6D4	UBE2M	S28	EEESAGGTKGSSKKASAAQLRIQKDINELNL	0	0	0	21017000	13590000	14434000
F7H5G8	UBE2E2	S19	EAQRVDDSPSTSGGSSDGDQRESVQQEPERE	6108800	8876700	9321600	0	0	0
F7GRU3	UBAP2L	S609	QRSTQTRRYPSSISSSPQKDLTQAKNGFSSV	5127100	8299300	0	0	2500600	0
F7GRU3	UBAP2L	S453	KSPAVATSTAAPPPPSSPLPSKSTSAPQMSP	0	7635600	9391100	0	0	0
I2CT69	UBAP1	S289	DDSNQKTAKLASTFHSTSCLRNGTFQNSLKP	0	0	0	7489600	13151000	9122300
A0A5F8AEW7	UBAC1	S62	IQDQDVLLLIKKRAPSPLPKMAEVSAEEKKK	6821100	4506400	4799800	51834000	48594000	0
F7HPQ2	UBA1	S835	SVDDSRLEELKATLPSPDKLPGFKMYPIDFE	0	0	0	2145500	2325200	0
F7HPQ2	UBA1	S810	QVPEFTPKSGVKIHVSDQELQSANASVDDSR	0	0	0	9221500	10920000	6389700
F7HPQ2	UBA1	S820	VKIHVSDQELQSANASVDDSRLEELKATLPS	0	0	0	5269700	8486300	5609900
F7HPQ2	UBA1	S13	___MSSSPLSKKRRVSGPDPKPGSNCSPAQS	0	0	0	111290000	68641000	194850000
F7H294	U2SURP;SR140	T925	KLESRSKDKKEKDECTPTRKERKRRHSTSPS	17463000	30346000	15496000	6461600	0	0
F7H294	U2SURP;SR140	S940	TPTRKERKRRHSTSPSPSRSSSGRRVKSPSP	0	0	0	32616000	37312000	24955000
F6RZR0	U2AF2	S79	PLTRGAKEEHGGLIRSPRHEKKKKVRKYWDV	34177000	35592000	40606000	816010000	1165200000	1195300000
A0A5F7ZE51	TXNDC5	S418	GGKKVSEHSGGRDLDSLHRFVLGQAKDEL__	3902700	6675700	3589100	0	0	0
A0A5F7ZE51	TXNDC5	S107	QRLQPTWNDLGDKYNSMEDAKVYVAKVDCTA	5298400	6550600	4804700	0	0	2600600
G7MI83	TXLNA	S515	GPERRPEGPGAQAPSSPRVTEAPCYPGAPST	90271000	69907000	87693000	118420000	195020000	235390000
G7MLQ6	TWISTNB	S304	DQDPVFQGSDSSGYQSDHKKKKKKRKHSEEA	0	5256000	8458200	0	0	0
F7DQ08	TUSC2	S50	PRGRAVPPFVFTRRGSMFYDEDGDLAHEFYE	45153000	53082000	33920000	0	0	0
F6X061	TUBA1B;PEX26;TUBA4A	S305	PKDVNAAIATIKTKRSIQFVDWCPTGFKVGI	19156000	28037000	30000000	0	0	0
F6X061	TUBA1B;LOC718034;PEX26;TUBA4A	S123	GGTGSGFTSLLMERLSVDYGKKSKLEFSIYP	50070000	49992000	22486000	0	0	0
F6X061	TUBA1B;LOC718034	S404	DMAALEKDYEEVGVDSVEGEGEEEGEEY___	0	0	0	4455400	0	8896900
F6S6M9	TTPAL	S108	DRALQLLINYHSCRRSWPEVFNNLKPSALKD	5334600	11495000	7307000	0	0	0
F6S6M9	TTPAL	S7	_________MSEESDSLRTSPSVASLSENEL	0	0	0	12251000	8725700	13127000
F6XXP3	TTLL12	S16	MEAERRPERPPAERSSPGQTPEEGAEALAEF	0	0	0	345060000	24568000	0
F6Q016	TTC8	S46	GTSLKLPGTNQTGGPSQAVRPITQAGRPITG	37066000	74128000	76370000	0	0	0
F6Q016	TTC8	T42	VPRPGTSLKLPGTNQTGGPSQAVRPITQAGR	37066000	74128000	76370000	0	0	0
F6YUK1	TTC7B	S590	KSCYNLTNPSDSGRGSSLLDRTIADRRQLNT	6382500	10977000	9968100	4013600	0	0
F6YUK1	TTC7B	S591	SCYNLTNPSDSGRGSSLLDRTIADRRQLNTI	2173700	15919000	12932000	0	0	0
F6YUK1	TTC7B	S160	YATKGLCLEKLPISSSTSNLHVDREQDVITC	0	0	0	11597000	14096000	0
F7AF32	TTC1	S69	QEDQGEEECFHDCSASFEEEPGADKIENKSN	0	0	0	8106800	21541000	0
F7ENR1	TST	S38	GKLGPGLRVLDASWYSPGTREARKEYLERHV	17171000	19259000	31858000	5656300	6202300	11527000
F6Q7U7	TSSC4	S132	SDNGGFKQPLAPSGRSPVEGLGGARRSPASP	0	0	0	3657800	3826700	7733900
A0A5F7ZT80	TSSC1	S185	ISSEPFGHLVDDDDISDQEDHRSEEKSKEPL	49846000	0	51361000	0	0	0
F7HAA0	TSHZ2	S804	STRPASVSRRYLFENSDQPIDLTKSKSKKAE	18458000	21624000	15464000	0	0	0
F7HAA0	TSHZ2	S813	RYLFENSDQPIDLTKSKSKKAESSQAQSCTS	18458000	21624000	15464000	0	0	0
F7HAA0	TSHZ2	T811	SRRYLFENSDQPIDLTKSKSKKAESSQAQSC	18458000	21624000	15464000	0	0	0
F7HAA0	TSHZ2	Y799	VLSPTSTRPASVSRRYLFENSDQPIDLTKSK	18458000	21624000	15464000	0	0	0
F7HSY3	TSFM	S270	RLGQHVVGMAPLSVGSLDDEPGGEAETKMLS	0	0	0	13004000	9822100	0
F7H013	TSC2	S1338	SRGQPEGPLPSSSPRSPSGLRPRGYTISDSA	14610000	10411000	7005400	38082000	29727000	32674000
F7H013	TSC2	S1306	ADVGRLSPEVKARSQSGILDGESAAWPASGE	5983600	0	2678300	0	0	0
F7H013	TSC2	S1163	ERFKEHRDTALYKSLSVPAASTAKPPPLPRS	0	0	0	10492000	14310000	7314900
F7H013	TSC2	S1273	VDLSFQPSQPLSKSSSSPELQTLQDILGDPG	0	0	0	0	11189000	17416000
A0A5F7ZC85	TRRAP	S1610	TLLLPGGAQTAVRPGSPSTSTMRLDLQFQAI	11680000	22360000	56223000	0	0	0
A0A5F7ZC85	TRRAP	S2033	GEGVNSVSSSIKRGLSVDSAQEVKRFRTATG	0	0	0	7961700	14264000	6794900
A0A5F7ZC85	TRRAP	S2059	RTATGAISAVFGRSQSLPGADSLLAKPIDKQ	0	0	0	12865000	13150000	12493000
F6RHR7	TRMT1	S627	KEGTCQRGDQCCYSHSPPTPRVSADAVPDCP	22602000	38337000	44517000	0	0	0
F6RHR7	TRMT1	S648	VSADAVPDCPETSNQSPRGPGDAARPGID__	0	0	0	10767000	10297000	0
F6T213	TRIP12	S354	AKLASLRKSTKKRSESPPAELPSLRRSTRQK	261240000	251340000	176680000	53032000	69430000	104240000
F6T213	TRIP12	S1153	EPARTAGGSGLARAASKDTISNNREKIKGWI	0	0	0	5805300	7709100	4440700
F6T213	TRIP12	S1498	VGGKRGRAQTAPTKTSPRNAKKHDELWHDGV	0	0	0	9138900	0	5205500
F6T213	TRIP12	S1091	KRKRLPKRGPRRPKYSPPRDDDKVDNQAKSP	0	0	0	4063500	0	12350000
F7HFF2	TRIP11	S1731	IPPPKLSVHDMKPLDSPGRRKRDTNAPESFK	0	0	0	26981000	15687000	0
F7HFF2	TRIP11	S1682	GVTRWMTGWLGGGSKSVPNTPLRPNQQSVLN	0	0	0	22403000	0	8882000
F6ZL95	TRIM5;LOC715438	S87	RHVANIVEKLREVKLSPEEGQKVDHCARHGE	0	0	0	3314100	8279400	0
F6STB9	TRIM35	S65	EVQVSPTCPVCKDRASPADLRTNHTLNNLVE	0	0	0	8262800	0	4788600
F7GNI0	TRIM33	S1080	PEFEQEEDDGEVTEDSDEDFIQPRRKRLKSD	0	108530000	0	11222000	3878400	0
F7C981	TRIM3	S7	_________MAKREDSPGPEVQPMDKQFLVC	25050000	37386000	45016000	0	0	0
F7C981	TRIM3	S437	GDLPPSPDDVKRRVKSPGGPGSHVRQKAVRR	0	0	0	8776600	26022000	0
F7G9W9	TRIM28	S19	SAAAASAAAASAASGSPGPGESSAGGEKRST	8416700	7427000	5581500	2399100	0	2046100
F7G9W9	TRIM28	S751	TLDLTLIRARLQEKLSPPYSSPQEFAQDVGR	0	0	0	6753600	0	9052600
F7G9W9	TRIM28	S50	ASSTAASASASASVSSPAGGGAEALELLEHC	0	0	0	0	10514000	22849000
F7G9W9	TRIM28	T540	AAAAATGQPGTAPAGTPGAPPLAGMAIVKEE	25537000	0	0	9133300	11638000	0
F6VVE4	TRIM24	S984	DSDDDFVQPRKKRLKSIEERQLLK_______	19420000	15709000	13242000	74547000	67533000	106570000
F6VVE4	TRIM24	S967	FPKPEFRNESEDNKFSDDSDDDFVQPRKKRL	18322000	22691000	18355000	0	0	30406000
F6VVE4	TRIM24	S970	PEFRNESEDNKFSDDSDDDFVQPRKKRLKSI	0	0	0	21581000	21250000	0
A0A5F8ADA6	TRIM21	S251	LERSESWNLKGLDIASPELRSVCHVPGLKKM	4241200	0	0	2820200	5962000	4215800
A0A1D5R5A8	TRIM2	S446	RGSPFKLKVIRSADVSPTTEGVKRRVKSPGS	0	0	0	11743000	14393000	0
F7HKL9	TRAT1	S46	SHYVEKQRQDKMYSYSNDHIPRDDEYYIEDA	3721800	3591200	0	0	0	0
A0A5F8AJA9	TRAPPC12	T162	AEPGGEGDPGPEPASTPSPTGEVHGDCAPED	70004000	90193000	92713000	17449000	6370000	0
A0A1D5RDQ0	TRAK2	S395	FDTVRIANDTRGRSISFPALLPIPGSNHSSV	0	0	0	935390	1194200	0
A0A5F7ZAX8	TRAFD1	S327	CNPSRALPSLNTGSSSPRGVEEHDVIFQNFL	153930000	139070000	114030000	0	0	2001800
A0A5F7ZAX8	TRAFD1	S415	VTEGIPRLDSQPQENSPELPRRRVRHQAVGV	75853000	46771000	37870000	0	0	3236300
A0A5K1VFW5	TRAF4	S308	DPNWKNFQKPGTWRGSLDESSLGFGYPKFIS	8513500	7556600	9756600	0	0	0
F6R8Y2;H9H310	TRA2B;TRA2A	S266	DRYEDYDYRYRRRSPSPYYSRYRSRSRSRSY;RAAQDRDQIYRRRSPSPYYSRGGYRSRSRSR	603090000	910280000	478410000	72428000	212810000	77893000
F6R8Y2;H9H310	TRA2B;TRA2A	S270	DRDQIYRRRSPSPYYSRGGYRSRSRSRSYSP;DYDYRYRRRSPSPYYSRYRSRSRSRSYSPRR	0	0	0	0	2624500000	1359200000
F6R8Y2	TRA2B	S95	RSRSRSYSRDYRRRHSHSHSPMSTRRRHVGN	1044200000	1731300000	841310000	42640000	120740000	0
F6R8Y2	TRA2B	S99	RSYSRDYRRRHSHSHSPMSTRRRHVGNRANP	1059100000	1770200000	691310000	42640000	120740000	0
F6R8Y2	TRA2B	S97	RSRSYSRDYRRRHSHSHSPMSTRRRHVGNRA	703630000	1713900000	522570000	0	0	0
F6R8Y2	TRA2B	S102	SRDYRRRHSHSHSPMSTRRRHVGNRANPDPN	0	13078000	7250600	0	0	0
F6R8Y2	TRA2B	S16	MSDSGEQNYGERESRSASRSGSAHGSGKSAR	8539500	14431000	13618000	0	0	0
F6R8Y2	TRA2B	S18	DSGEQNYGERESRSASRSGSAHGSGKSARHT	8539500	14431000	13618000	0	0	0
H9H310	TRA2A	S2	______________MSDVEENNFEGRESRSQ	29930000	46674000	31270000	6135100	14409000	9941000
H9H310	TRA2A	S20	EENNFEGRESRSQSKSPTGTPARVKSESRSG	7284700	1798400	9459500	20148000	27801000	16001000
H9H310	TRA2A	S84	TRSRSHSHSHRRRSRSRSYTPEYRRRRSRSH	76438000	100450000	94586000	3530900	56758000	0
H9H310	TRA2A	S86	SRSHSHSHRRRSRSRSYTPEYRRRRSRSHSP	100170000	188180000	152220000	9336000	70721000	16466000
H9H310	TRA2A	T202	GRRIRVDYSITKRAHTPTPGIYMGRPTHSGG	635800000	616530000	756170000	146220000	372400000	150320000
H9H310	TRA2A	T88	SHSHSHRRRSRSRSYTPEYRRRRSRSHSPMS	159560000	348850000	270900000	9336000	70721000	16466000
F6YD17	TPPP	S32	KSPGDPSKDRAAKRLSLESEGAGEGAAAAPE	41531000	51018000	81155000	158520000	177750000	153380000
F6YD17	TPPP	S160	EGKAPIISGVTKAISSPTVSRLTDTTKFTGS	0	0	0	6048900	52593000	3494500
A0A5F7ZDA9	TPMT	S7	_________MDGSRTSLDIEEYSDTEVQKNQ	0	1400900	4076400	0	0	0
A0A5F7ZDA9	TPMT	T6	__________MDGSRTSLDIEEYSDTEVQKN	0	1400900	4076400	0	0	0
A0A5K1UXI5;F6VQX6	TPM3	S51	EGERRAREQAEAEVASLNRRIQLVEEELDRA	0	0	0	0	18012000	17469000
A0A5F7ZB74;CON__Q3SX28;F7FYL7;H9FZ58;I2CVI9	TPM1;TPM2;TPM3	T164	LKDAQEKLELAEKKATDAEADVASLNRRIQL;VKDAQEKLEQAEKKATDAEADVASLNRRIQL;VKEAQEKLEQAEKKATDAEADVASLNRRIQL	141170000	0	3469900	0	314650000	0
H9ELS7	TPM1	S6	__________MAGSSSLEAVRRKIRSLQEQA	0	18924000	15411000	2176500	0	4746500
A0A5F7ZB74;F7FYL7	TPM1	S337	TRAEFAERSVTKLEKSIDDLEDELYAQKLKY	102340000	6933500	0	0	63483000	0
H9ELS7	TPM1	S5	___________MAGSSSLEAVRRKIRSLQEQ	21089000	0	0	5720300	4029500	0
H9ZD06	TPI1	S196	VFEQTKVIADNVKDWSKVVLAYEPVWAIGTG	0	9412600	0	6549800	27133000	7937100
A0A1D5QMU6	TPD52L1	S170	KLGDMSSSYSIRHSISMPAMRNSATFKSFED	0	0	0	8437200	5907800	2935100
F6VX15	TP53BP1	S732	CSEAMEVETSVISIDSPQKLAILDQELEHKD	95541000	112010000	42242000	9713800	17868000	31195000
F6VX15	TP53BP1	S712	SLTETQSQGLCLQKESPKKECSEAMEVETSV	61913000	117650000	0	0	0	0
F6VX15	TP53BP1	S635	VCIDLTCDSGSQAVPSPATRSEALSSVLDQE	52747000	57248000	0	0	0	17489000
F6VX15	TP53BP1	S1425	DSTRRTDVGAGALRRSDSPEIPFQAAAGPSD	0	7440400	7629200	0	0	0
F6VX15	TP53BP1	S1427	TRRTDVGAGALRRSDSPEIPFQAAAGPSDGL	0	7440400	7629200	0	0	0
F6VX15	TP53BP1	S718	SQGLCLQKESPKKECSEAMEVETSVISIDSP	35759000	0	0	9713800	12552000	31265000
F6VX15	TP53BP1	S1066	SQQPMKPVSPVKDPVSPASQKMVIQGPSSPQ	0	0	0	0	3706000	5600200
F6VX15	TP53BP1	S385	PSPDAFRSTPFIVPSSPTEQEGRQDKPMDMS	0	0	0	2209600	1047500	2630100
F6VX15	TP53BP1	S1282	ISSFSSKASSLHRTSSGTSLSAMHSSGSSGK	0	0	0	8969500	4217600	7352500
F6VX15	TP53BP1	T1179	ERGSGEKPVSASGDDTESLHSQGEEEFDMPQ	0	0	0	0	13522000	10645000
F6VDD0	TOX4	S178	LPPAQSPEDRLSTTPSPTSSLHEDGVEDFRR	188440000	265980000	246520000	95446000	47102000	115070000
F6VDD0	TOX4	T175	GTILPPAQSPEDRLSTTPSPTSSLHEDGVED	36126000	39758000	0	2553100	3335700	0
F6VDD0	TOX4	T176	TILPPAQSPEDRLSTTPSPTSSLHEDGVEDF	36126000	39758000	4930700	11683000	0	0
F6VDD0	TOX4	S181	AQSPEDRLSTTPSPTSSLHEDGVEDFRRQLP	0	0	18445000	5129500	3554700	0
F6TYC4	TOR1AIP1	S157	QPSPVTTRRGLRDCHSSEEDEPSSETDLSQT	562730000	450530000	935240000	194750000	117340000	7436900
F6TYC4	TOR1AIP1	S165	RGLRDCHSSEEDEPSSETDLSQTISKKTVRS	42770000	80909000	55785000	18869000	18500000	34764000
A0A1D5R1G3	TOPORS	S585	SPRNLSSSVRGDRVYSPYNHRHRKRGRSRSS	0	13982000	22377000	0	0	0
F7E5A9	TOP2B	S1322	DDDDNNDLEELKVKASPITNDGEDEFVPSDG	166640000	273980000	148210000	10785000	11874000	31815000
F7E5A9	TOP2B	S1503	KTASKKPKKTSFDQDSDVDIFPSDFPSEPPS	43816000	0	0	28804000	27610000	35931000
F7EVJ4	TOP2A	S1106	KEAQQKVPDEEENEESDNEKETEKSDSVTDS	0	0	0	4798600	49920000	0
H9H2V1	TOMM20	S138	LTKLPTISQRIVSAQSLAEDDVE________	76875000	67085000	51982000	18031000	0	23527000
A0A1D5R8K4	TNXB	S3655	LSAEGTTGPAPAGQTSGEPGPRLSQLSVTDV	0	0	0	8491000	2408400	0
A0A5F7ZCW8	TNS3	S1154	PDFSKASEVASPLPDSPGDKLVIVKFVQDTS	170160000	114630000	95118000	24080000	24111000	33940000
A0A5F7ZCW8	TNS3	S361	QGPVDGSLYAKVRKKSSSDPGIPGGPQAVPT	21715000	32214000	0	0	11938000	0
A0A5F7ZCW8	TNS3	S362	GPVDGSLYAKVRKKSSSDPGIPGGPQAVPTT	21715000	32214000	0	0	11938000	0
A0A5F7ZCW8	TNS3	S363	PVDGSLYAKVRKKSSSDPGIPGGPQAVPTTN	21715000	32214000	0	0	11938000	0
A0A5F7ZCW8	TNS3	S763	DTGEGPNRTPGRQGSSPEQPLGGRLRKLSLG	0	0	0	43395000	18005000	0
A0A5F8AFU9	TNS2	S443	VRWDSYENFNRHHEDSVDGSLTHTRGPLDGS	4592500	6640300	4305300	82271000	0	154280000
A0A5F8AFU9	TNS2	S788	PSYCPAYGRVPHSCGSPGEGRGYPSPGAHSP	0	7087300	2556200	32042000	0	35817000
A0A5F8AFU9	TNS2	S802	GSPGEGRGYPSPGAHSPRAGSISPGSPPYPQ	7256200	7735800	6028700	0	0	0
A0A5F8AFU9	TNS2	S447	SYENFNRHHEDSVDGSLTHTRGPLDGSPYAQ	2943600	2793400	1438200	0	0	0
A0A5F8AFU9	TNS2	S918	RQDTRSPTSAPTQRLSPGEALSPVSQAGTGK	34515000	11685000	0	0	0	0
A0A5F8AFU9	TNS2	S908	SPVQGKESTRRQDTRSPTSAPTQRLSPGEAL	0	0	0	27435000	18662000	34399000
A0A5F8AFU9	TNS2	S97	SLNHSKQRSTLPRSFSLDPLMERRWDLDLTY	0	0	0	17271000	21821000	16471000
A0A5F8AFU9	TNS2	S625	YAEASMEKRRLCRSLSEGPYPCPPEMGKPAT	3779700	0	0	5950600	6746100	8231000
A0A5F8AFU9	TNS2	S980	QERSPGGLSDGASPRSPVPTTLPGLRHAPWQ	15076000	0	0	19027000	13018000	34372000
F6PZF5;A0A1D5RDD1;A0A5F8AVL7	TNS1	S981	KQPAEPPAPLRRRAASDGQYENQSPEATSPR	11253000	0	5693600	27570000	26543000	45404000
F6PZF5;A0A1D5RDD1;A0A5F8AVL7	TNS1	S1259	ARAQFSVAGVHTVPGSPQARHRTVGTNTPPS	7766700	1168800	4982100	14647000	23717000	36119000
F6PZF5;A0A1D5RDD1;A0A5F8AVL7	TNS1	S1475	RQGSPTPALPEKRRMSVGDRAGSLPNYATIN	0	13728	37305	118520000	62901000	90017000
F6PZF5;A0A1D5RDD1;A0A5F8AVL7	TNS1	S989	PLRRRAASDGQYENQSPEATSPRSPGVRSPV	18838000	38127000	18567000	0	0	3320100
F6PZF5;A0A1D5RDD1;A0A5F8AVL7	TNS1	S865	TSGHSLGTPEPAPRASLESVPPGRSYSPYDY	9272400	5352100	3298900	0	0	0
F6PZF5;A0A5F8AVL7	TNS1	S450	GPLDGSLYAKVKKKDSLHGSTGAVNATRPTL	7221800	4789700	0	0	0	0
F6PZF5;A0A1D5RDD1;A0A5F8AVL7	TNS1	S1396	SLGRHLGGSGSVVPGSPCLDRHVAYGGYSTP	4945900	2523100	0	0	0	0
F6PZF5;A0A1D5RDD1;A0A5F8AVL7	TNS1	S1528	SHTLPDFSKYSMPDNSPETRAKVKFVQDTSK	16835000	19961000	16300000	0	12840000	0
F6PZF5;A0A1D5RDD1;A0A5F8AVL7	TNS1	T993	RAASDGQYENQSPEATSPRSPGVRSPVQCVS	11253000	0	5693600	0	0	10907000
F6PZF5;A0A1D5RDD1	TNS1	S1045	SYKEAFEEMEGTSPSSPPPSGVRSPPGLAKT	0	0	0	0	7152100	4669700
F6PZF5;A0A1D5RDD1;A0A5F8AVL7	TNS1	S846	LSGSSRQSHPLTQSRSGYITSGHSLGTPEPA	0	0	0	8769100	13465000	5452800
F6PZF5;A0A1D5RDD1;A0A5F8AVL7	TNS1	S697	TSHYAHDPSSMFRSQSFSEAEPQLPPAPVRG	0	0	0	2696600	1995100	0
F6PZF5;A0A1D5RDD1;A0A5F8AVL7	TNS1	S813	MLDLEPASTAAPLHKSQSVPGAWPGASPLSS	0	0	0	0	10482000	11255000
F6PZF5;A0A1D5RDD1;A0A5F8AVL7	TNS1	S876	APRASLESVPPGRSYSPYDYQPCSAGPNQDF	0	0	0	5973000	12911000	8907600
F6PZF5;A0A1D5RDD1;A0A5F8AVL7	TNS1	T1187	VGSFPSGESSDQGPRTPTQPLLESGFRSSSL	0	0	0	9919000	10906000	21538000
A0A5F8A8R5	TNRC6A	S953	PAPTKEEEPTGWEEPSPESIRRKMEIDDGTS	19055000	0	12751000	0	0	0
F7HUE7	TNRC18	S1359	ALAAAAELPQARPLPSPGAAGAQALEKLEAA	41189000	47144000	33251000	11667000	5805500	13515000
F7HUE7	TNRC18	S1038	YPATPSSHPTSPPPASPPPTPGITRKEEAPE	20665000	31217000	8950500	0	0	0
F7HUE7	TNRC18	S999	GTYGKAVSPPPSPRASPVAALKAKVIQKLED	0	0	0	8390800	4567200	7231700
F7HUE7	TNRC18	S263	EGRQDRGPPRLAERLSPFLTESKTKNAALQP	0	0	0	698240	593890	958670
F7HUE7	TNRC18	S1127	PDVPLPADGPERLALSPEDKPIRLSPSKITE	0	0	0	2695900	2264900	8262600
F6U5E9	TNPO2	S355	SRTVTLPHEAERPDGSEDAEDDDDDDALSDW	21679000	5778000	19556000	0	0	0
F7E0V9	TNKS1BP1	S674	ETTQPKTEAQDLCRASPEPPGPESSSRWLDD	379820000	378920000	276330000	198880000	168240000	201600000
F7E0V9	TNKS1BP1	S874	SRDAELQDQEFGKRDSLGTYSSRDVSLGDWE	67779000	70818000	91936000	49262000	50002000	0
F7E0V9	TNKS1BP1	S178	EILAKMEQPRKEVPASPDRLWGSRLTFNHDG	46105000	55068000	22410000	131730000	138440000	0
F7E0V9	TNKS1BP1	S237	QEEPVKPAAECQEEHSRTPEERSLPSNLAFN	36084000	14337000	24187000	0	4154200	6439600
F7E0V9	TNKS1BP1	S353	APSAALPEEGSRHTPSPGLPAEGAPEAPRPS	625690000	419690000	324860000	77144000	99429000	152300000
F7E0V9	TNKS1BP1	S368	SPGLPAEGAPEAPRPSSPPPEVSEPHSLDQP	970900000	1552800000	809350000	173180000	55335000	346100000
F7E0V9	TNKS1BP1	S369	PGLPAEGAPEAPRPSSPPPEVSEPHSLDQPP	1530800000	0	1148900000	458430000	542570000	915020000
F7E0V9	TNKS1BP1	S1668	LSPSALKAKLRPRNRSAEEGEPAESKSSQKE	3691200	4355200	1671200	0	30097000	69091000
F7E0V9	TNKS1BP1	S838	QDRVVGKPAQLGTQRSQEADVQDWEFRKRDS	660020000	698890000	471430000	91772000	97198000	300420000
F7E0V9	TNKS1BP1	S1622	RLFQDSTEPRASRVPSSDEEVVEEPQSRRTR	746500000	1110200000	1060300000	152620000	101220000	187400000
F7E0V9	TNKS1BP1	S1623	LFQDSTEPRASRVPSSDEEVVEEPQSRRTRM	597310000	718160000	735290000	101640000	71187000	155160000
F7E0V9	TNKS1BP1	S944	DWEFQKRDVSLGTYGSRDAEPQEQEFGKSAW	6652700	10149000	6125400	0	0	0
F7E0V9	TNKS1BP1	S1505	GAGAAQEEVLEPGRDSPPSWRPQPDGEASQT	2436400	8952400	5017200	0	0	0
F7E0V9	TNKS1BP1	S1140	QFGIIGNDRVSGAGFSPSSKMGGGHFVPPGK	13637000	11330000	0	0	0	0
F7E0V9	TNKS1BP1	S922	QGQNLGKRDHHGRYSSQDADEQDWEFQKRDV	15027000	17414000	8264600	0	0	0
F7E0V9	TNKS1BP1	T351	PSAPSAALPEEGSRHTPSPGLPAEGAPEAPR	38698000	12973000	20242000	0	0	23522000
F7E0V9	TNKS1BP1	S714	GGARRGAGSELKDAQSPSTCSEGLLGWSQKD	0	0	0	1014100	0	2306600
F7E0V9	TNKS1BP1	S543	GQGAGSAPSGSGRPSSWVQGDDPSMSLPEKG	12960000	0	0	1088400	0	4080500
F7E0V9	TNKS1BP1	S1547	ARRSDQGPAQTSRRPSQGPPIRSPSQDFSFI	0	0	0	42340000	27547000	0
F7E0V9	TNKS1BP1	S1556	QTSRRPSQGPPIRSPSQDFSFIEDTEILDSA	0	0	16556000	0	12711000	66532000
F6SZ58	TNK1	S514	ESVLSLGPRPTGGGSSPPEIRQARAVPQGPP	14054000	22539000	20768000	43111000	0	0
F6SZ58	TNK1	S60	DLDGIGMGRPAQRRLSEALKRLRSGPKSKNW	0	0	0	2124700	3005600	0
A0A1D5R703	TNIP1	S214	LMSNGNKEGASGQPGSPKMEGAGKKAVAGQQ	0	0	0	21443000	0	23155000
A0A1D5R703	TNIP1	T379	IQRLNKALEEALSIQTPPSSPPTAFGSPEGA	0	0	0	0	6256200	3938100
A0A5F7ZS60	TNIK	S655	SSERTRVRANSKSEGSPVLPHEPAKVKPEES	59770000	43806000	38087000	20916000	26472000	15834000
A0A5F7ZS60	TNIK	S526	ALNVTSHRVEMPRQNSDPTSENPPLPTRIEK	16748000	12848000	13684000	0	10158000	4849800
A0A5F7ZS60	TNIK	S650	GSQAGSSERTRVRANSKSEGSPVLPHEPAKV	0	0	0	0	9387800	3164200
A0A1D5QFH0	TNFAIP3	S508	SLSTSLPPSCHQRSKSDPSQLVRSPSPHSCH	38614000	39642000	26457000	126140000	106090000	0
F7ECL7	TNC	S72	KLPVGSQCSVDLESASGEKDLAPPSEPSESF	71979000	71037000	20477000	4376000	0	0
F7C5M5	TMOD3	S25	EKYKDLDEDELLGNLSETELKQLETVLDDLD	345810000	304180000	296130000	128480000	61415000	84976000
A0A5F8A3Z2	TMF1	S343	FSVQSLDSRSVSEINSDDELSGKGYALVPIT	125470000	91509000	90753000	38707000	35152000	53912000
A0A5F8A3Z2	TMF1	T400	IPTEEAEMEESGRSATPVNCEQPDILVSSTP	179020000	141640000	115370000	9088900	12501000	0
A0A5F8A3Z2	TMF1	S398	LVIPTEEAEMEESGRSATPVNCEQPDILVSS	18332000	28817000	28792000	0	0	8112100
A0A1D5R3P6	TMEM87A	S441	WRPSANNQRFAFSPLSEEEEEDEQKEPMLKE	0	0	0	6582600	8918400	10303000
F7GHA4	TMEM63B	S102	GDSHDRYERLTSVSSSVDFDQRDNVSIRDKC	16770000	24876000	19420000	0	0	0
F6T137	TMEM55B	S162	CKRIINLGPVHPGPLSPEPQPMGVRVICGHC	18146000	0	0	7674400	13280000	5100800
F7FZH5	TMEM50A	S2	______________MSGFLEGLRCSECIDWG	8006700	9836200	16079000	0	0	0
F6SCM1	TMEM47	S3	_____________MASAGSGMEEVRVSVLTP	18648000	16870000	14456000	7858700	8671600	0
F6SCM1	TMEM47	S6	__________MASAGSGMEEVRVSVLTPLKL	7733500	14424000	13231000	0	0	0
F7HG68	TMEM245	S333	LSTSPSPSSPSPTSPSPTLGRRRPEIGTFLR	272120000	338270000	413160000	192000000	166180000	178410000
F7HG68	TMEM245	S328	ESPPTLSTSPSPSSPSPTSPSPTLGRRRPEI	0	0	0	20583000	40709000	8017000
I2CWL5	TMEM201	S442	LPLANQQLFQSPRRASPSSLPGRLSRALSLG	0	0	0	7196100	7114700	8605200
H9FTD1	TMEM176B	S256	EGSEKRLLGENSVPPSPSREQTSTVIVL___	20928000	12725000	9033700	0	0	0
F7HE41	TMEM175	S26	LDTLGDCPPGRRDEDSGEGIQCSQRMLNFSD	0	0	0	192990000	0	75834000
F7HTF9	TMEM132E	S1004	GSSGGSARDQAEDPASSPTSKRKRVKFTTFT	0	0	0	4066400	2965900	11674000
A0A5F8A8F1	TMEM131	S1807	TYNPWRIWSPTIGRRSSDPWSNSHFPHEN__	0	0	0	0	5387900	2226500
F6UDS1	TMEM11	S13	___MAAWGRRRLGPGSSGGSARERVSLSATD	1760100	2976600	4228000	26713000	26611000	55345000
F6UDS1	TMEM11	S14	__MAAWGRRRLGPGSSGGSARERVSLSATDC	0	0	0	3467000	0	4968900
F6UDS1	TMEM11	S17	AAWGRRRLGPGSSGGSARERVSLSATDCYIV	0	0	0	8976400	0	13658000
F6TPN3	TMEM104	S86	RWKRMENLKEEEDDDSSTASDSDVLIRDNYE	19669000	19852000	9825800	4858000	5680600	3472900
F6TPN3	TMEM104	S87	WKRMENLKEEEDDDSSTASDSDVLIRDNYER	9644900	10290000	9825800	0	0	0
F6TPN3	TMEM104	S90	MENLKEEEDDDSSTASDSDVLIRDNYERAEK	24962000	35481000	31767000	0	0	1536300
F7HEJ1	TMCC1	S382	SKPREIASLIRNKFGSADNIPNLKDSLEEGQ	15433000	3954800	0	0	0	1768000
F7HKQ0	TMC8	S658	VEDLSRLLPEPGPSDSPGPKSPASQASRPRS	6759900	18910000	10283000	0	0	0
A0A1D5RE37	TMBIM1	S81	NYGPGHGYDGEERAVSDSFGPGEWDDRKVRH	0	1185200	0	3486900	2873700	4527000
A0A1D5RE37	TMBIM1	S83	GPGHGYDGEERAVSDSFGPGEWDDRKVRHTF	0	0	0	5164600	4844700	7206100
A0A1D5Q1S1	TLN2	S2132	ELTLFQSKDVPEKTSSPEESIRMTKGITMAT	0	0	0	7711200	8132000	8469300
A0A1D5REJ7	TLN1	S1181	AIVLDTASDVLDKASSLIEEAKKAAGHPGDP	29264000	19258000	32071000	7585500	4418500	7281400
A0A1D5REJ7	TLN1	S1658	DPPSWSVLAGHSRTVSDSIKKLITSMRDKAP	13783000	16275000	35094000	228310000	103360000	129170000
A0A1D5REJ7	TLN1	S2057	VLVEDTKVLVQNAAGSQEKLAQAAQSSVATI	443440000	359010000	513550000	0	23314000	0
A0A1D5REJ7	TLN1	S1340	ISMSSSKLLLAAKALSTDPAAPNLKSQLAAA	0	0	0	8038900	1758700	0
A0A1D5REJ7	TLN1	S1350	AAKALSTDPAAPNLKSQLAAAARAVTDSINQ	0	0	0	2501200	0	3572700
A0A1D5REJ7	TLN1	S1218	AQVAKAVTQALNRCVSCLPGQRDVDNALRAV	0	0	0	8311100	3584600	0
A0A1D5REJ7	TLN1	S604	RGVKLLAALLEDEGGSGRPLLQAAKGLAGAV	0	0	0	2239600	0	2684600
A0A1D5REJ7	TLN1	S1894	KAIAVTVQEMVTKSNSSPEELGPLANQLTSD	0	0	0	7992600	0	5000100
A0A1D5REJ7	TLN1	S746	SQLVACTKVVAPTISSPVCQEQLVEAGRLVA	0	0	43542000	25643000	0	8316500
A0A1D5REJ7	TLN1	T958	ASATQTIAAAQHAASTPKASAGPQPLLVQSC	40890000	0	0	0	16265000	16674000
A0A5K1V2U5	TLE4	S206	NDHQRDRDSIKSSSVSPSASFRGAEKHRNST	0	0	0	0	7185200	5512200
A0A5F7ZBR2	TLE2	S129	EAEGSRVERAPSRSASPSPPESLVEEERPSG	0	12041000	15404000	6820600	0	0
A0A5F7ZBR2	TLE2	S131	EGSRVERAPSRSASPSPPESLVEEERPSGPG	0	7676500	8512000	2944300	0	0
A0A1D5Q377	TLE1	T312	TSLKSKEMSLHEKASTPVLKSSTPTPRSDMP	0	0	0	20899000	19071000	0
F7FEX2	TKTL2	S309	VEDSPQIIITDIKMTSPPAYKVGDKIATQKT	119680000	96083000	68220000	485060000	359050000	422560000
F7FEX2	TKTL2	T308	PVEDSPQIIITDIKMTSPPAYKVGDKIATQK	119680000	96083000	68220000	485060000	359050000	422560000
F7FEX2	TKTL2	Y313	PQIIITDIKMTSPPAYKVGDKIATQKTYGLA	119680000	96083000	68220000	485060000	359050000	422560000
F7BHE9	TKT	S248	SKKKILATPPQEDAPSVDIANIRMPSLPSYK	27650000	46775000	54167000	8061700	13579000	17947000
F7BHE9	TKT	S261	APSVDIANIRMPSLPSYKVGDKIATRKAYGQ	3488100	3731700	3956200	0	1922800	1033800
F7BHE9	TKT	S298	HASDRIIALDGDTKNSTFSEIFKKEHPDRFI	0	7739900	0	3061100	7560400	11016000
F7BHE9	TKT	S57	AGFLPEAELLNLRKISSDLDGHPVPKQAFTD	0	11547000	0	0	16995000	19279000
F6YH55	TJP3	S113	PTTTKASPSGPGHRDSDEDDGPHRVEEVDQG	21261000	26910000	27259000	0	0	0
F6YH55	TJP3	S137	VEEVDQGQGYDGDSSSGSGRSWDERSRRQRP	4251700	13229000	16009000	0	0	4093100
F6YH55	TJP3	S789	SLEDNLDLPHRGLADSSADLSCDSRVNSDYE	0	0	0	0	4881400	8211400
F6YH55	TJP3	S324	HIPPPPRHAQQSPEASQTDSPVESPRLRRES	0	0	0	12592000	0	5059500
F6YH55	TJP3	T345	VESPRLRRESSVDSRTISEPELPRESSYDIY	0	0	0	1233800	1244900	4689000
A0A1D5Q924	TJP2	S241	RAYHQAYDPDYERAYSPEYRRGARHDARSRG	365860000	347050000	324660000	113720000	148870000	0
A0A1D5Q924	TJP2	S267	ARSRGPRSRSREHPRSRSPSPEPRGRPGPIG	23834000	45944000	66447000	119670000	140130000	214150000
A0A1D5Q924	TJP2	S269	SRGPRSRSREHPRSRSPSPEPRGRPGPIGVL	89597000	127170000	137200000	1102100000	847690000	651450000
A0A1D5Q924	TJP2	S271	GPRSRSREHPRSRSPSPEPRGRPGPIGVLLT	67164000	118040000	82496000	1839700000	1117200000	1257200000
A0A1D5Q924	TJP2	S169	RGRPHERARSRERDLSRDRSRGRSLERGLDQ	65040000	41697000	28046000	251010000	483090000	274430000
A0A1D5Q924	TJP2	S1131	EPQKAPSRLYQDTRGSYSSDAEEEEYRQQLS	6439200	0	8581600	18356000	12582000	0
A0A1D5Q924	TJP2	S373	RDSQQTLINIPSLNDSDSEIEDISEIESNRS	0	0	0	8346800	8233200	25793000
A0A1D5Q924	TJP2	S416	YDYHSSSEKLKERPSSREDTPSRLSRMGATP	0	0	0	198530000	190090000	0
A0A1D5Q924	TJP2	S405	SPEERRQQYSDYDYHSSSEKLKERPSSREDT	0	0	0	0	4052100	11319000
A0A1D5Q924	TJP2	S677	RMRGQRSGVKKNLRKSREDLTAVVSVSTKFP	0	0	0	2487900	17797000	2136700
A0A1D5Q924	TJP2	S145	SGYSERSRLSSHGGRSRSWEDSPERGRPHER	0	0	0	3379000	3952600	8720200
A0A1D5Q924	TJP2	S474	PAPQPKAAPRTFLRPSPEDEAIYGPNTKMVR	0	0	0	6557200	3661900	6765600
A0A1D5QHY2	TJP1	S810	NQLVWVSEGKADGATSDDLDLHDDRLSYLSA	33353000	32710000	45880000	17468000	13216000	17220000
A0A1D5QHY2	TJP1	S131	VSRPDPEPVSDNEEDSYDEEIHDPRSGRSGV	495990000	332870000	207930000	76983000	57215000	58974000
A0A1D5QHY2	TJP1	T840	APGSEYSMYSTDSRHTSDYEDTDTEGGAYTD	0	0	0	17757000	0	49613000
A0A1D5QHY2	TJP1	T868	YTDQELDETLNDEVGTPPESAITRSSEPVRE	0	0	0	0	16824000	59076000
A0A1D5QHY2	TJP1	T379	PKTVEEVTVERNEKQTPSLPEPKPVYAQVGQ	0	0	0	0	3993700	1965500
A0A5F8AC77	TJAP1	S292	LQPNGECHSLGTARGSPEEELPLPAFEKLSP	0	0	0	2369600	4307400	2239900
F7GNF6	THRAP3	S248	ASRASAVSELSPRERSPALKSPLQSVVVRRR	282310000	170950000	206990000	1445100000	745500000	1747900000
F7GNF6	THRAP3	S743	KERDLKRGKSRESVDSRDSSHSRERSAEKTE	0	59118000	48982000	130060000	0	81865000
F7GNF6	THRAP3	S927	FRKSSTSPKWAHDKFSGEEGEIEDDESGTEN	471080000	299330000	171850000	23994000	27383000	69640000
F7GNF6	THRAP3	S938	HDKFSGEEGEIEDDESGTENREEKDNIQPTA	48398000	28227000	33679000	5749700	3776000	15480000
F7GNF6	THRAP3	S672	YLKRGTEQEAAKNKKSPEIHRRIDISPSTFR	22363000	10067000	10791000	180450000	72749000	0
F7GNF6	THRAP3	S315	GQFDHGSGSLSPSKKSPVGKSPPSTGSTYGS	130360000	217350000	119450000	75158000	39034000	57993000
F7GNF6	THRAP3	S622	FRSIFQHIQSAQSQRSPSELFAQHIVTIVHH	54229000	96102000	56436000	7262400	1885900	16766000
F7GNF6	THRAP3	S624	SIFQHIQSAQSQRSPSELFAQHIVTIVHHVK	72820000	118530000	77683000	806080	0	10679000
F7GNF6	THRAP3	S535	NFRVTAYKAVQEKSSSPPPRKTSESRDKLGV	8291300	5225600	4922600	90465000	40320000	101690000
F7GNF6	THRAP3	S406	DSFAPKTDSEKPFRGSQSPKRYKLRDDFEKK	8396700	10917000	9511600	14829000	0	15044000
F7GNF6	THRAP3	S408	FAPKTDSEKPFRGSQSPKRYKLRDDFEKKMA	8396700	10917000	9511600	14829000	0	15044000
F7GNF6	THRAP3	S749	RGKSRESVDSRDSSHSRERSAEKTEKTHKGS	0	126270000	193200000	0	0	0
F7GNF6	THRAP3	S698	PSTFRKHGLAHDEMKSPREPGYKAEGKYKDD	26769000	10672000	27319000	0	13126000	0
F7GNF6	THRAP3	S268	SPLQSVVVRRRSPRPSPVPKPSPPLSSTSQM	8189000	6145600	8718000	0	0	0
F7GNF6	THRAP3	S53	SRSRKRRLSSRSRSRSYSPAHNRERNHPRVY	71574000	50694000	53000000	0	0	0
F7GNF6	THRAP3	S377	QKQTNTDKEKIKEKGSFSDTGLGDGKMKSDS	0	0	0	2676200	3651700	0
F7GNF6	THRAP3	S746	DLKRGKSRESVDSRDSSHSRERSAEKTEKTH	143100000	0	0	52820000	150500000	200570000
F7GNF6	THRAP3	S747	LKRGKSRESVDSRDSSHSRERSAEKTEKTHK	88108000	0	0	0	82005000	157460000
F7GNF6	THRAP3	S444	EMDDQDKDKAKGRKESEFDDEPKYMSKVIGA	0	0	0	2152400	0	1658700
A0A5F8APJ1	THOP1	S16	MKPPAACAGDVLDAASPCSVANDLRWDLSAQ	0	0	0	7641700	10779000	29557000
A0A5F8APJ1	THOP1	S529	EKEPLLRMSRHYRTGSAVPQELLEKLIESRQ	0	0	0	12282000	11111000	14344000
G7N3J4	THOC5	S312	AKALFKPPEDSQDDESDSDAEEEQTTKRRRP	75807000	103340000	127170000	19915000	31715000	0
G7N3J4	THOC5	S314	ALFKPPEDSQDDESDSDAEEEQTTKRRRPTL	75807000	122190000	148550000	29946000	41130000	15697000
F6RT12	THOC2	S1439	EPEREQKRRKIDTHPSPSHSSTVKDSLIELK	0	0	0	13436000	0	13310000
F6ZV38	TH	S44	IMVRGQSPRFVGRRQSLIEDARKEREAAVAA	0	0	0	35811000	17891000	0
F6ZTT6	TGM2	S209	PKFLKNAGRDCSRRSSPVYVGRVVSGMVNCN	17298000	50065000	33390000	0	58853000	83217000
F6ZTT6	TGM2	S442	DEREDITHTYKYPEGSSEEREAFTRANHLNK	0	0	0	5262800	8392500	9406200
F6Q193	TGFBR2	S541	CVAERFSELEHLDRLSGRSCSEEKIPEDGSL	0	8512800	8098700	15315000	0	29606000
F6YNC7	TGFBI	S606	PPANRPQERGDELADSALEIFKQASAFSRAS	0	0	0	4182200	8124700	0
A0A5F7ZDW0	TFR2	S15	_MEQLWGLLQRAQQLSPRSSQTVYQRVEGPQ	0	3033000	4088700	0	17927000	0
F6X6Y5	TFPT	S252	GPDKLLPYPTLASPASD______________	39002000	28209000	36123000	0	0	0
F7FXN6	TFEB	S467	STMSPEASKASSRRSSFSMEEGDVL______	43266000	38008000	21273000	0	0	0
F7FXN6	TFEB	S423	EGPPGYPEPLAPEHGSPFPSLSKKDLDLMLL	0	0	0	20635000	32871000	0
F7FXN6	TFEB	S122	HISPAQGSPKPPPAASPGVRAGHVLSSSAGN	0	0	0	2710600	7737200	0
H9ZCX6	TFAP4	S123	QQNTQLKRFIQELSGSSPKRRRAEDKDEGIG	61357000	53654000	47013000	28802000	0	0
F7FXP0	TFAM	S193	PQEKLKTVKENWKNLSDSEKELYIQHAKEDE	42847000	149360000	225460000	0	0	0
A0A5F8AHZ7	TEX264	S1527	SRGWDDGDTRSEHSYSESGASGSSFEELDLE	58599000	37528000	0	4685300	12448000	0
F6UV16	TEX2	S794	YMGRCVPQESRSPQRSPLQSAESSPTAGKKL	0	0	0	9148500	7779800	1011100
F6UV16	TEX2	S790	DYSVYMGRCVPQESRSPQRSPLQSAESSPTA	0	0	0	9148500	7779800	1011100
F6UV16	TEX2	S266	TQPRNTGGDSKTAPSSPLTSPSDTRSFFKVP	31688000	0	0	0	13216000	4525700
A0A5F7ZRN6	TESK2	S318	PHKSPCPRRTIWLSRSQSDIFSRKPSRTVSV	6499800	7362600	4685200	0	0	0
A0A5F7ZRN6	TESK2	S411	EPLAPPIRRWRSLPGSPEFLHQEACPFVGRE	0	0	0	5988600	3712800	5438000
F6TW69	TERF2	S294	LTMAKKALKSESAASSPGKEDKQPAPGPVEK	0	0	0	61020000	100500000	125340000
A0A5F8AHV7	TEP1	S2372	PETQTPGADPSTCRESDASMDSEPTSQLKTR	19216000	18002000	19101000	0	0	0
A0A5F8AHV7	TEP1	S2375	QTPGADPSTCRESDASMDSEPTSQLKTRQRR	19216000	18002000	19101000	0	0	0
H9Z0H8	TECR	S58	WYPARQSLRLDPKGKSLKDEDILQKLPVGTT	12802000	15013000	19147000	2622300	3832700	5775700
A0A1D5QHS0	TECPR1	S412	CFFGDEVRGSGESAPSDTDASSEVERPGPGQ	3606700	8809600	8328800	0	0	0
F6T4X7	TCP1	S522	DLIKLHPESKDDKHGSYEDAVHSGALND___	3980400	9210600	0	0	15724000	0
A0A1D5R7L3;A0A5F7ZC16	TCOF1	S619	MEDSESSEESSDSADSEETPAAMTAAQAKPA	38557000	55305000	63524000	25674000	10925000	12728000
A0A1D5R7L3;A0A5F7ZC16	TCOF1	S233	VKPAQVKASSVSTKESPARKAAPAPGKVGDV	0	0	0	14430000	15454000	33761000
A0A1D5R7L3;A0A5F7ZC16	TCOF1	S279	KKPEEESESSEEGSESEEEAPAGTPSQVKTS	0	0	0	13113000	10025000	0
A0A1D5R7L3;A0A5F7ZC16	TCOF1	S79	KAEEDAALQAKKTRVSDPISTSESSEEEEEA	0	0	0	14566000	0	7758900
F7EJS2	TCEB3	S188	HGHERREERKRCHRMSPTYSSDPESSDYGHV	26960000	24013000	52963000	0	2182000	7030500
F7EJS2	TCEB3	S151	GDYQETWKATGSRSYSPDHRQKKHRKLSELE	8648200	7730500	9270500	327110000	114860000	351210000
F7EJS2	TCEB3	S192	RREERKRCHRMSPTYSSDPESSDYGHVQSPP	0	5919600	12736000	0	0	0
F7EJS2	TCEB3	S193	REERKRCHRMSPTYSSDPESSDYGHVQSPPS	18265000	25344000	51737000	0	0	0
F7EJS2	TCEB3	T190	HERREERKRCHRMSPTYSSDPESSDYGHVQS	0	5919600	12736000	0	0	0
A0A1D5Q9Y3	TCEA3	S123	PKTRRDSVDSKSSATSSPKRPSVERSNSSKS	0	0	0	0	3786900	5894900
A0A1D5Q9Y3	TCEA3	S124	KTRRDSVDSKSSATSSPKRPSVERSNSSKSK	0	0	0	0	3786900	5894900
A0A1D5Q638	TCEA1	S114	TNARDTYVSSFPRAPSTSDSVRLKCREMLAA	0	0	0	19567000	0	9108400
F6WW74	TBX3	S389	KISTTTSEEPCRDKGSPAVKAHLFAAERPRD	0	0	0	14876000	13710000	36526000
F7HNU9	TBL1Y	S45	RLRGREGGSHFINTSSPRGEAKMSITSDEVN	0	0	0	4949300	3213700	0
F7AQP5	TBKBP1	S504	PRAYGSELYGPGRPLSPRRAFEGIRLRFEKQ	0	0	0	2194500	2155200	0
F6VNY0	TBC1D9	S471	VPTATQTLMTMYRRRSPEEFNPKLAKEFLKE	1517100	5046800	6013800	33817000	20119000	22889000
H9ZFW1	TBC1D5	S541	PVQLNKGQSSKNISSSPSVESLPGGREFTGS	102660000	17117000	0	0	4941700	0
H9ZFW1	TBC1D5	S524	QQQQQQQQQRLMKSESMPVQLNKGQSSKNIS	0	0	0	7729400	6523600	0
F7GXX4	TBC1D4	S341	VHEGSQKSQPRRRHASAPSHVQPSDSEKNRT	11003000	0	11987000	0	66790000	0
F7GXX4	TBC1D4	S106	LRCVPAPGAGASGGTSPSAAHPNPAVFIFEH	0	0	0	11515000	13695000	7632700
F7H892	TBC1D25	S506	ASQGPGGGGRLLRQASLDGLQQLRDNMGSRR	0	0	0	4790300	6431700	1436100
F6TFP7	TBC1D24	S474	APLSHSASSDPADRLSPFLAARHFNLPSKTE	77012000	0	96884000	20157000	13751000	47845000
F6TFP7	TBC1D24	S467	LTAAEPTAPLSHSASSDPADRLSPFLAARHF	203350000	0	224500000	0	0	182170000
A0A1D5QE23	TBC1D17	T613	PTASPLPLSPTRAPPTPPPPTDTAQQPDSSL	49793000	45157000	201480000	0	0	0
F7HQM3	TBC1D16	S126	PRGRRTRSSGASHQPSPTELRPTLTPKDEDI	6784400	5658600	3742600	0	0	0
F7HQM3	TBC1D16	S118	SPVRKAPRPRGRRTRSSGASHQPSPTELRPT	0	0	0	3085800	2086800	0
G7MSI0	TBC1D14	S91	PEPVPCSAVHVRRKQSDSDLIPERAFQSACA	37144000	25365000	38219000	21922000	21700000	20886000
G7MSI0	TBC1D14	S93	PVPCSAVHVRRKQSDSDLIPERAFQSACALP	0	0	0	11013000	0	8787700
G7MSI0	TBC1D14	S295	QKEYEDKAGRPSKPPSPKQNVRKNLDFEPLS	0	0	0	29370000	17734000	12799000
F6XAS8	TBC1D1	S237	TGSQEPGRRPMRKSFSQPGLRSLAFRKELQD	0	0	0	3409900	11595000	2731800
F7GMD6	TATDN2	S297	SEEPLGDRRTVIDKCSPPLEFLDDADSHLEI	12854000	20082000	14331000	0	0	0
F7H541	TARS2	S266	IGGLKLLSNSSSLWRSSGAPETLQRVSGISF	0	0	0	12784000	3738500	4549000
A0A1D5QFW3	TARS	Y298	TYWEGKADMETLQRIYGISFPDPKMLKEWEK	0	0	0	545900	1037500	0
F6T3U2	TAF7	S213	DISSPGMSGHRQGHDSLEHDELREIFNDLSS	4564600	6065700	3341700	0	2452900	0
F6T3U2	TAF7	S264	TEEDLERQLQDKLNESDEQHQENEGTNQLVM	0	0	0	9471900	9333700	11200000
F6YGY4	TAF6;EGK_13513	S634	LSSSALCGGKQEAGDSPPPAPGTPKANGSQP	9069900	16533000	7744900	12272000	0	0
F6TWH6	TAF12	S51	TVVKIPGTPGTGGRLSPENNQVLTKKKLQDL	23277000	30410000	25361000	42417000	36997000	51050000
F7HA54	TACC2	S2218	EGAVPPASGGGRVQSSPPVGRKTLPLTTAPE	0	0	0	7350600	70358000	9001100
F6ZQL6	SYVN1	S613	PDAAELRRRRLQKLESPVAH___________	0	0	0	0	4134700	4105300
G7NSF7	SYTL4	S274	KKNTRKILRPSEYTKSVIDLRPEDVGHESGS	0	0	0	2423200	2299600	2406800
F7GXT2	SYNRG	S831	LADVGGDLKHVMSDSSLDLPTVSGQHPPAAD	74193000	36428000	0	0	0	12073000
F7GXT2	SYNRG	S788	AVAFRHTKEDSASVKSLDLPSIGGSSVGKED	0	0	0	1913500	1669800	2536600
F7F2D7	SYNPO2L	T707	VGAKSYKTLPPVTPKTPPPMAPKTPPPMTPK	0	6683500	5181100	0	57095000	0
F7F2D7	SYNPO2L	T715	LPPVTPKTPPPMAPKTPPPMTPKTPPPVAPK	0	6683500	5181100	0	53849000	0
F7E206	SYNPO2	S902	VVDSDTVQAHAARAQSPTPSLPASWKYSSNV	182820000	21755000	7165000	0	0	0
F7E206	SYNPO2	S930	SNVRAPPPVAYNPIHSPSYPLAALKSQPSAA	0	0	0	0	64186000	2378100
F7E206	SYNPO2	S226	ASGPVVALPGPEKSKSPDPDPNLSHDKIVHI	0	0	0	47657000	28544000	14361000
F7E206	SYNPO2	S148	LAPVKTEVPLAEDQRSGPDCAGSLKEETGLS	0	0	0	7515400	10263000	6873300
F7E206	SYNPO2	T610	SVNQPATPFSPTRNMTSPIADFPAPPPYSAV	0	0	0	7080000	311360000	4507300
F7E206	SYNPO2	T626	SPIADFPAPPPYSAVTPPPDAFSRGVSSPIA	0	0	0	27966000	953100000	18358000
F6PL92	SYNPO	S685	EASNFQQEPAPRDRASPAAVEEAVPEWASCL	651700000	633100000	585710000	60615000	197270000	57631000
F6PL92	SYNPO	S1042	FSPPRAPPPPPPRMRSPQPARPGSAAMLGAA	2389900	707980	1296300	0	0	0
F6PL92	SYNPO	S1105	RRSPTDSDVSLDSEDSGAKSPGILGYNICPR	4631800	19589000	11251000	0	0	0
F6PL92	SYNPO	S1028	SASPRSAGAENLRPFSPPRAPPPPPPRMRSP	4945900	0	2129900	0	3516800	0
F6PL92	SYNPO	S525	GEKAPAPQLPSIPDRSPRPQRHIMSHSPMVE	0	0	0	536800	89654000	0
F6PL92	SYNPO	S754	VIESSSHTPELARCPSPTMSLPSSWKYPTNA	0	0	0	2730900	36702000	5662600
F6PL92	SYNPO	S854	SLDLVPNLPKGALPPSPALPRPSRSSPGLYT	0	0	0	5336100	26143000	0
F6PL92	SYNPO	S1078	RSPLPAGPSSCTSPRSPLPAPPRPFLYRRSP	0	0	0	0	3725000	1150100
F6PL92	SYNPO	S263	YSEEASLLRHLERVASEEEEVPLVVYLKENA	0	0	0	4785400	177790000	5310900
F6PL92	SYNPO	T746	RQSRMEKYVIESSSHTPELARCPSPTMSLPS	14715000	0	0	4358500	38189000	4231000
F7C3M5	SYNM	S1181	GASRSVRHVTLGPGPSPPSREVIFLGPAPAC	10739000	15236000	2573400	8318200	0	0
F7C351;F7C3M5	SYNM	S1049	VVRESLSKQRSPAPGSPDEEDGAEAPAAGAR	59343000	0	0	7777700	47366000	0
F7C351;F7C3M5	SYNM	S429	SYGKTVNSSTNVRTFSPTYGLLRNTEAQVKT	84627000	0	0	8302400	501940000	5421800
H9EVA3	SYNJ2BP	S21	VYLVAEEEINLTRGPSGLGFNIVGGTDQQYV	18229000	39090000	25866000	37714000	0	0
A0A5F7ZXP2	SYNJ2	S1074	QRPPPPTGLMVKKSASDASISSGTRGQYSIL	0	0	0	65817000	24588000	38932000
A0A5F7ZXZ1	SYNJ1	T1026	ISAPQSHARASAGRLTPESQSKTSETSKGST	5818700	9347800	5252600	15130000	21686000	28908000
A0A5F7ZXZ1	SYNJ1	S1199	MPPIPARSQSQENMRSSPNPFITGLTRTNPF	0	0	0	4168100	7261200	6578500
A0A5F7ZXZ1	SYNJ1	S1200	PPIPARSQSQENMRSSPNPFITGLTRTNPFS	0	0	0	4168100	7261200	6578500
A0A5F7ZXZ1	SYNJ1	T896	SSSSGLGTSPSSSPRTSPCQSPTISEGPVPS	0	113460000	0	6116800	11790000	12219000
A0A5F7ZG59	SWT1	S719	LLQTFAEVKTKLEPNSSENTVTKKQEGTSLM	21783000000	30700000000	28046000000	4546500	4186300	0
A0A5F7ZG59	SWT1	S720	LQTFAEVKTKLEPNSSENTVTKKQEGTSLMK	21783000000	30700000000	28046000000	4546500	4186300	0
A0A5F7ZG59	SWT1	T707	GILPQTFAQVNKLLQTFAEVKTKLEPNSSEN	21783000000	30700000000	28046000000	4546500	4186300	0
A0A5F7ZG59	SWT1	T713	FAQVNKLLQTFAEVKTKLEPNSSENTVTKKQ	21783000000	30700000000	28046000000	4546500	4186300	0
A0A5F7ZG59	SWT1	T723	FAEVKTKLEPNSSENTVTKKQEGTSLMKSHN	21783000000	30700000000	28046000000	4546500	4186300	0
A0A5F7ZG59	SWT1	T725	EVKTKLEPNSSENTVTKKQEGTSLMKSHNQE	21783000000	30700000000	28046000000	4546500	4186300	0
A0A5F8AP93	SVIL	S249	HMHSSSLQQAASRSPSFGDPQLSPEARPRVK	16452000	6651900	4738200	0	36892000	0
A0A5F8AP93	SVIL	S231	FSLSGRDSSFTEVPRSPKHMHSSSLQQAASR	0	0	0	5674200	24675000	7739900
A0A5F8AP93	SVIL	S1224	TQFTVAGRMLKKGLASPTAITPVASPICSKT	0	0	0	1245000	4668100	0
A0A5F8AP93	SVIL	S63	PASPHIGRSNEEEETSDSSLEKQTRSKYCTE	0	0	0	2654500	16831000	4648800
A0A5F8A8X4	SUZ12	S560	SDTCLPLRPQEMEVDSEDEKDPEWLREKTIT	28657000	70352000	0	0	0	0
A0A5F8A917	SURF6	S120	LPVQQGTLQGSAKELSPAALEKKRRRKQERD	0	0	0	28453000	15219000	29340000
F6ZCI4	SURF2	S267	HRRRRREDQMDGDGPSPREAFWEPTSSDEGG	26732000	29637000	37365000	17022000	0	20986000
A0A5F7ZNT2	SUPT6H	S78	DEDEGEEDEGSDSGDSEDDVGHKKRKRTSFD	33836000	58023000	40903000	0	0	9237100
A0A5F7ZNT2	SUPT6H	S75	DDDDEDEGEEDEGSDSGDSEDDVGHKKRKRT	0	0	0	14543000	8007800	0
A0A5F7ZC04	SUPT5H	S603	PRDVTNFTVGGFAPMSPRISSPMHPSAGGQR	2100300	4159600	7676200	0	0	0
G7MWS8	SUPT16H	S986	EESDYSKESLGSEEESGKDWDELEEEARKAD	43249000	89691000	110000000	7858700	11966000	18629000
G7MWS8	SUPT16H	S982	SSEAEESDYSKESLGSEEESGKDWDELEEEA	79819000	174640000	133760000	0	0	7147400
A0A5F8A541	SUMO1;LOC699185	S2	______________MSDQEAKPSTEDLGDKK	963220000	1197600000	779970000	273290000	147900000	3299500
A0A5F8A541	SUMO1;LOC699185	S31	KKEGEYIKLKVIGQDSSEIHFKVKMTTHLKK	0	0	0	1940600	0	1116400
F6SZ70	SULT1A2;SLX1B	S138	VKVVYVARNPKDVAVSYYHFHRMEKTHPEPG	22350000	181370000	0	0	0	2113800
F6SZ70;F6WEW6	SULT1A2;SLX1B	S214	NPKREIQKILEFVGRSLPEETVDLMVQHTSF;NPKREIRKILEFVGRSLPEETVDLMVQHTSF	7260100	7335500	0	0	0	0
F6SZ70;F6WEW6	SULT1A2;SLX1B	T227	GRSLPEETVDLMVQHTSFKEMKKNPMANYTT	10134000	15464000	3970700	0	0	0
F6SZ70;F6WEW6	SULT1A2;SLX1B	S228	RSLPEETVDLMVQHTSFKEMKKNPMANYTTI;RSLPEETVDLMVQHTSFKEMKKNPMANYTTV	10134000	0	0	16010000	6546900	6159600
F6WEW6;F6X606	SULT1A2	S157	FYHMAKVHPEPGTWDSFLEKFMAGEVSYGSW	4843000	9020600	10913000	2380700	583710	0
A0A5F8A202	SUGP2	S723	PKPTGVDISEAPQTSSPCPSADIDMKTMETA	25515000	25255000	26280000	7346100	5754100	6558500
F6ZCV4	SUGP1	S481	LLWEKAVQQHQHGYDSDEEVDSELGTWEHQL	339440000	376620000	248680000	25003000	20031000	39343000
F7FIU3	SUFU	S256	EDSRSICIGTQPRRLSGKDTEQIRETLRRGL	0	0	12478000	14990000	18111000	41607000
H9EPK1	SUDS3	T49	EDDERSCRGRESDEDTEDASETDLAKHDEED	5177800	60705000	0	0	0	0
A0A5F8ASG0	SUCO	S1034	MNLKRRTSFPLMRSKSLQLTGKEVDPNDLYI	0	0	0	12288000	16471000	14271000
F7AF44	SUB1	S57	TGETSRALSSSKQSSSSRDDNMFQIGKMRYV	0	38905000	17318000	0	0	0
A0A5F7ZJG2	STXBP5	S679	DRCKSPTSAKMSRKLSLPTDLKPDLDVKDNS	42178000	37522000	32035000	0	0	0
F7ATP9	STX7	T79	KETDKYIKEFGSLPTTPSEQRQRKIQKDRLV	35167000	25739000	18821000	1067600	2153100	1988600
G7NQX9	STX4	S208	TQVTRQALNEISARHSEIQQLERSIRELHDI	41242000	48536000	30682000	0	0	0
H9EME4	STX1B	S14	__MKDRTQELRSAKDSDDEEEVVHVDRDHFM	0	21675000	12387000	0	0	0
A0A1D5Q630	STX18	S159	NTKTRESTSSEKVSQSPSKDSEENPATEEHP	25086000	44114000	19158000	0	11066000	0
F7GMG0	STX12	S142	KEKESIARARAGSRLSAEERQREEQLVSFDS	0	0	0	49626000	33057000	60566000
F7HCB2	STRN	S141	GTELNQGDMKPPSYDSDEGNETEVQPQQNSQ	0	22398000	13302000	0	0	0
F7GRI9	STRIP1	S343	LPEDSIKVIRNMRAASPPASASDLIEQQQKR	63494000	62253000	72208000	37191000	44680000	14420000
F7GRI9	STRIP1	S90	PGGKAREFNRNQRKDSEGYSESPDLEFEYAD	114590000	88349000	113620000	33446000	57289000	47947000
F7H5J4	STON2	S227	EHTSTHTHRLDPSPPSPQPRRSQNPAEGPEG	83824000	83142000	106330000	42567000	35710000	51727000
F7H5J4	STON2	S205	TDKRTEWQTGRQTAVSPVQACSEHTSTHTHR	12806000	35481000	40301000	0	0	0
I0FRN2	STMN1	S63	EEIQKKLEAAEERRKSHEAEVLKQLAEKREH	2096400	2332700	1109600	134710000	125020000	43138000
I0FRN2	STMN1	S38	ILSPRSKESVPEFPLSPPKKKDLSLEEIQKK	20011000	8307700	4706300	0	0	0
F6ZL28	STK35	S496	ENPKMELHIPQKRRTSMSEGIKQLLKDMLAA	2088800	6360500	7154000	0	0	0
A0A5F7ZJ89	STK3	S15	_MEQPPAPKSKLKKLSEDSLTKQPEEVFDVL	0	0	0	5939100	6441600	0
F7HCE7	STK11IP	S387	APLHKVKSRVRVRRASISEPSDTDPEPRTLK	9647400	13471000	8965900	0	9023700	0
F7HCE7	STK11IP	S761	CHPPGHGDHHDRAKNSPPQALSTRDHSSWSL	0	0	0	4469400	6267900	2235500
F7GZF5	STK10	S141	FGVSAKNLKTLQKRDSFIGTPYWMAPEVVMC	1927800	4238200	0	0	0	0
A0A1D5QWM6	STIP1	S476	DGYQRCMMAQYNRHDSPEDVKRRAMADPEVQ	3377400	2873400	3780000	33217000	0	22441000
A0A1D5QWM6	STIP1	S11	_____METKKGNKALSAGNIDDALQCYSEAI	0	0	0	1909300	1226800	0
A0A1D5QN24	STIM2	S609	ASECDSLNSSIGRKQSPPLSLEIYQTLSPRK	9340900	14717000	11471000	0	0	0
A0A1D5R0G5	STEAP3	S2	______________MSGEMDKPLISLHLVDS	157090000	465790000	361010000	18116000	10081000	23448000
A0A1D5R0G5	STEAP3	S19	EMDKPLISLHLVDSDSSLAKVPDEAPKVGIL	0	0	66254000	13226000	21005000	25560000
F7AER2	STAU1	S251	PRIKKKTKPIVKPQTSPEYGQGINPISRLAQ	104510000	141210000	159060000	53545000	51398000	0
F7D688	STARD8	S315	HVPGDHKPGTFPRSLSIESLCPEDGHRLADW	6087500	6728700	7179900	3825800	3155400	4355200
A0A5F8ATE1	STARD3NL	S200	LSDGQFYSPPESEAGSEEAEEKQDSEKPLLE	83833000	146660000	72780000	0	0	0
A0A5F8ATE1	STARD3NL	S39	NIHSINPTQLMARIESYEGREKKGISDVRRT	0	0	0	44539000	81569000	49905000
F7HNL3	STARD13	S125	SMKLDVNFQRKKGDDSDEEDLCISNKWTFQR	0	0	0	11671000	9657400	11371000
F6YW03	STARD10	S259	LPSLALSELSVQHADSLENIDESAVAESREE	633110000	563520000	473840000	0	12115000	70355000
F6YW03	STARD10	S289	ERMGGAGGEGSDDDTSLT_____________	0	0	0	8964700	4743500	0
A0A5F8AEJ6	STARD10	T69	PGHRRRILAGLLRAHTPPAPAPRPTPRPVPM	0	0	0	14728000	16153000	11282000
A0A5F7ZM72	STAB2	T2453	TDSDERQLEGNDPLGTL______________	0	0	0	591740	0	2897700
F6T7N7	ST13	S75	PDSKKVEEDLKADEPSSEESDLEIDKEGVIE	718810000	670760000	604700000	225320000	262850000	20468000
F6T7N7	ST13	S76	DSKKVEEDLKADEPSSEESDLEIDKEGVIEP	744380000	683860000	611380000	291890000	187730000	91498000
F6T7N7	ST13	S79	KVEEDLKADEPSSEESDLEIDKEGVIEPDTD	583400000	487440000	512990000	186850000	161820000	27672000
F7H8V8	SSX2IP	S312	KKPRERVDDSTGTVISDVEEDAGELSRESMW	0	0	0	6939800	3889300	2946800
F7E0V3	SSRP1	S685	ESSSGENKSKKKRRRSEDSEEEELASTPPSS	12251000	0	9789800	19078000	13822000	16249000
F7B6K2	SSR3	S11	_____MAPKGSSKQQSEEDLLLQDFSRNLSA	13282000	16171000	18479000	1376900	3551300	0
A0A5F8ABJ2	SSH2	S366	LLASKQRHNKLWRSHSDSDLSDHHEPICKPG	38128000	34313000	34994000	0	12766000	0
A0A5F7ZSX4	SSH1	S435	QPGLGPPLPCCFRRLSDPLLPSPEDETGSLV	38431000	29037000	39033000	0	0	0
A0A5F7ZSX4	SSH1	S858	TPTSSSMSSNLTRSSSSDSIHSVRGKPGLVK	0	0	0	12929000	0	23877000
A0A1D5RA53	SSFA2	S644	FPAETVELLREASADSDVDKSSECEFTQYTT	57202000	56374000	78496000	15009000	12416000	16525000
A0A1D5RA53	SSFA2	S650	ELLREASADSDVDKSSECEFTQYTTHHILKS	206940000	227870000	176230000	48522000	17346000	32167000
A0A1D5RA53	SSFA2	S737	KQRYLFAKAGYPLRRSQSLPTTLLSPVRVVS	291410000	171960000	343480000	7534400	11727000	9303800
A0A1D5RA53	SSFA2	S1135	KKVFRASVALTPTAPSRTGSVQTPPDLESSE	13780000	2282600	0	0	0	0
A0A1D5RA53	SSFA2	S441	HSELENSSELKSVHISTPEKEPCAPLTIPSI	39037000	36974000	0	0	0	20400000
A0A1D5RA53	SSFA2	T442	SELENSSELKSVHISTPEKEPCAPLTIPSIR	39037000	0	27193000	0	14044000	0
A0A1D5RA53	SSFA2	S92	KIAIWLKDCRTPLGASLDEQSSSTLKGVLVR	0	0	0	23685000	20310000	21332000
A0A1D5RA53	SSFA2	S767	SSVNVRLSPGKETRCSPPSFTYKYTPEEEQE	0	0	0	6187100	9901800	6090300
A0A1D5RA53	SSFA2	S316	KLNLCVDKTEKGECSSPSPSVEKGKILNVSV	0	0	0	0	4409700	5090600
A0A1D5RA53	SSFA2	S424	ESGIIESKLDSDFNISSHSELENSSELKSVH	0	0	0	0	864310	2005400
A0A1D5RA53	SSFA2	S668	EFTQYTTHHILKSLASIEAKCSDTSSENTAG	0	0	0	14234000	19982000	29673000
A0A1D5RA53	SSFA2	S866	SEWQERPLCEHTRTLSTHSVPNISGATCSAF	0	0	0	28397000	44038000	0
A0A1D5RA53	SSFA2	T1142	VALTPTAPSRTGSVQTPPDLESSEEVDAAEE	0	0	0	7139700	3627900	5912300
A0A5F8AE38	SSB	S328	GKGKVQFQGKKTKFASDDEHDENGATGPVKR	15326000	0	7785300	0	0	0
H9G185	SRSF9	S204	SYGYSRSRSGSRGRDSPYQSRGSPHYFSPFR	269440000	191190000	178830000	421380000	566610000	491290000
H9G185	SRSF9	S211	RSGSRGRDSPYQSRGSPHYFSPFRPY_____	196410000	235070000	270290000	198800000	274930000	320080000
H9G185	SRSF9	S189	EGETSYIRVYPERSTSYGYSRSRSGSRGRDS	128450000	68908000	65355000	127620000	91213000	119230000
H9G185	SRSF9	S193	SYIRVYPERSTSYGYSRSRSGSRGRDSPYQS	0	0	0	0	9359000	34995000
F7AJ92	SRSF8	S278	KRKSKSRSRSKRPPKSPEEEGQTSS______	7756700	27455000	18696000	0	0	0
F7AJ92	SRSF8	S286	RSKRPPKSPEEEGQTSS______________	7756700	0	7439600	0	0	0
F7AJ92	SRSF8	S161	SRSRYRGSRYSRSPCSRSPYSRAHCSRSPYS	1974100	10205000	8810200	0	0	0
F7AJ92	SRSF8	S163	SRYRGSRYSRSPCSRSPYSRAHCSRSPYSRS	1974100	10205000	8810200	0	0	0
F7GQT0	SRSF7	S114	PSPKRSRSPSGSPRRSASPERMD________	179140000	154360000	140310000	0	99310000	63360000
F7GQT0	SRSF7	S75	RRSRSGSIKGSRYFQSPSRSRSRSRSISRPR	727210000	2344700000	1118200000	11246000	38385000	16381000
F7GQT0	SRSF7	S77	SRSGSIKGSRYFQSPSRSRSRSRSISRPRSS	86987000	228950000	228190000	11557000	38252000	0
F7GQT0	SRSF7	S79	SGSIKGSRYFQSPSRSRSRSRSISRPRSSRS	57431000	219900000	135840000	1869300	5626800	0
F7GQT0	SRSF7	S46	SRSRGRRSRSASPRRSRSISLRRSRSASLRR	56542000	56805000	47025000	0	0	0
F7GQT0	SRSF7	S48	SRGRRSRSASPRRSRSISLRRSRSASLRRSR	56542000	56805000	47025000	0	0	0
F7GQT0	SRSF7	S81	SIKGSRYFQSPSRSRSRSRSISRPRSSRSKS	36624000	155750000	104550000	0	0	0
H9FYE8	SRSF6	S297	KENGKGDIKSKSRSRSQSHSNSPLPVPPSKA	0	11549000	24501000	0	10422000	3293100
H9FYE8	SRSF6	S299	NGKGDIKSKSRSRSQSHSNSPLPVPPSKARS	24180000	11549000	24501000	0	10422000	3293100
H9FYE8	SRSF6	S303	DIKSKSRSRSQSHSNSPLPVPPSKARSVSPP	49191000	37072000	38835000	0	10422000	3293100
H9FYE8	SRSF6	S295	SPKENGKGDIKSKSRSRSQSHSNSPLPVPPS	0	0	0	0	10422000	3293100
F6YRM9	SRSF5	S231	RSRSRSRSRSKSRSVSRSPVPEKSQKRGSSS	182320000	421480000	194760000	69173000	292150000	153160000
F6YRM9	SRSF5	S233	RSRSRSRSKSRSVSRSPVPEKSQKRGSSSRS	182320000	351630000	194760000	69173000	322980000	134060000
F6YRM9	SRSF5	S250	VPEKSQKRGSSSRSKSPASVDRQRSRSRSRS	13138000	29866000	9883400	0	0	59615000
F6YRM9	SRSF5	S253	KSQKRGSSSRSKSPASVDRQRSRSRSRSRSV	20142000	25553000	20729000	0	0	13353000
F6YRM9	SRSF5	S229	RSRSRSRSRSRSKSRSVSRSPVPEKSQKRGS	15683000	32578000	16463000	0	0	0
A0A5F8A3Z4;F6YRM9;H9FYE8	SRSF4;SRSF5;SRSF6	S113	PPTRTEYRLIVENLSSRCSWQDLKDYMRQAG;PPVRTENRLIVENLSSRVSWQDLKDFMRQAG;PPVRTEYRLIVENLSSRCSWQDLKDFMRQAG	45699000	0	24050000	0	22299000	0
A0A5F8A3Z4	SRSF4	S179	EVNGRKIRLVEDKPGSRRRRSYSRSRSHSRS	9564000	0	8262600	0	0	0
F7HTJ5	SRSF11	S433	KQVTRDYDEEEQGYDSEKEKKEEKKPIETGS	361330000	776860000	471160000	17475000	42680000	36733000
F7HTJ5	SRSF11	S365	GTRSPKKPRSPKRKLSRSPSPRRHKKEKKKD	4932100	11531000	7901500	0	0	0
F7HTJ5	SRSF11	S367	RSPKKPRSPKRKLSRSPSPRRHKKEKKKDKD	4932100	11531000	7901500	0	0	0
G7MNW1	SRRT	T544	HTLDDRTQLWASEPGTPPLPTSLPSQNPILK	32570000	0	33054000	12002000	9424300	18941000
G7MNW1	SRRT	S361	KKSSKKRNRKHSGDDSFDEGSVSESESESES	0	4041400	8691500	0	0	0
G7MNW1	SRRT	S370	KHSGDDSFDEGSVSESESESESGQAEEEKEE	0	14535000	14813000	0	0	0
G7MNW1	SRRT	S374	DDSFDEGSVSESESESESGQAEEEKEEAEEA	7114700	55957000	49283000	106370000	0	0
G7MNW1	SRRT	S493	ICWNLQNIRLRECELSPGVNRDLTRRVRNIN	0	0	0	13278000	0	15912000
A0A1D5R2S0;A0A5F8ASI1;F6R8Y2;H9H310	SRRM1;TRA2B;TRA2A	S221	RRRSPSPYYSRYRSRSRSRSYSPRRY_____;RSPSPYYSRGGYRSRSRSRSYSPRRY_____;RSRSPSHTRPRRRHRSRSRSYSPRRRPSPRR	0	0	0	0	34354000	23507000
A0A1D5R2S0;A0A5F8ASI1;F6R8Y2;H9H310	SRRM1;TRA2B;TRA2A	S223	PSPYYSRGGYRSRSRSRSYSPRRY_______;RSPSHTRPRRRHRSRSRSYSPRRRPSPRRRP;RSPSPYYSRYRSRSRSRSYSPRRY_______	0	0	0	0	34354000	23507000
A0A1D5R2S0;A0A5F8ASI1	SRRM1;RHOV	T502	RRRSPSPAPPPRRRRTPTPPPRRRTPSPPPR	206410000	398550000	315410000	52191000	131760000	113010000
A0A1D5R2S0;A0A5F8ASI1	SRRM1;RHOV	T504	RSPSPAPPPRRRRTPTPPPRRRTPSPPPRRR	151900000	246290000	250730000	52191000	131760000	113010000
A0A1D5R2S0;A0A5F8ASI1	SRRM1	S556	KRRTASPPPPPKRRASPSPPPKRRVSHSPPP	2293800	7354700	3819800	48450000	121100000	69426000
A0A1D5R2S0;A0A5F8ASI1	SRRM1	S367	TSGKVTKHKGTEKRESPSPAPKPRKVELSES	181690000	160980000	131620000	1101000000	806540000	1283300000
A0A1D5R2S0;A0A5F8ASI1	SRRM1	S369	GKVTKHKGTEKRESPSPAPKPRKVELSESED;GKVTKHKGTEKRESPSPAPKPRKVELSESEE	72687000	63369000	49394000	287640000	231640000	173560000
A0A1D5R2S0;A0A5F8ASI1	SRRM1	S319	RLSPSASPPRRRHRPSPPATPPPKTRHSPTP	323440000	652930000	429780000	60731000	198130000	155000000
A0A1D5R2S0;A0A5F8ASI1	SRRM1	S804	QEEPVAAPEPKKETESEAEDNLDDLEKHLRE	258870000	272330000	181640000	43510000	57467000	115610000
A0A1D5R2S0;A0A5F8ASI1	SRRM1	S705	AAKKPPAPPSPVQSQSPSTNWSPAVPVKKAK	379850000	194680000	138330000	0	12282000	15967000
A0A1D5R2S0;A0A5F8ASI1	SRRM1	S711	APPSPVQSQSPSTNWSPAVPVKKAKSPTPSP	371600000	177690000	141970000	0	12282000	15967000
A0A1D5R2S0;A0A5F8ASI1	SRRM1	S670	SRTPEPKKIKKVASPSPQSVRRVSSSRSVSG	226390000	307360000	213190000	7725100	59624000	83217000
A0A1D5R2S0;A0A5F8ASI1	SRRM1	S306	PPKRTSSPPRKTRRLSPSASPPRRRHRPSPP	622380000	1402000000	835550000	44459000	247960000	162480000
A0A1D5R2S0;A0A5F8ASI1	SRRM1	S308	KRTSSPPRKTRRLSPSASPPRRRHRPSPPAT	172480000	323320000	223670000	6031100	44223000	5775300
A0A1D5R2S0;A0A5F8ASI1	SRRM1	S310	TSSPPRKTRRLSPSASPPRRRHRPSPPATPP	664110000	1543700000	940270000	63747000	278810000	162480000
A0A1D5R2S0;A0A5F8ASI1	SRRM1	S643	PPVRRGASSSPQRRQSPSPSTRPIRRVSRTP	85927000	84164000	49219000	226620000	128640000	163780000
A0A1D5R2S0;A0A5F8ASI1	SRRM1	S645	VRRGASSSPQRRQSPSPSTRPIRRVSRTPEP	93283000	118140000	92577000	50647000	59077000	79189000
A0A1D5R2S0;A0A5F8ASI1	SRRM1	S583	SPPPKQRSSPVTKRRSPSLSSKHRKGSSPSR	11274000	9325700	15708000	404970000	896310000	709990000
A0A1D5R2S0;A0A5F8ASI1	SRRM1	S546	QRRYSPSPPPKRRTASPPPPPKRRASPSPPP	604170000	924780000	639330000	129940000	416880000	273340000
A0A1D5R2S0;A0A5F8ASI1	SRRM1	S527	PSPPPRRRSPSPRRYSPPIQRRYSPSPPPKR	1641900000	3178200000	2956800000	325490000	1062900000	0
A0A1D5R2S0;A0A5F8ASI1	SRRM1	S684	PSPQSVRRVSSSRSVSGSPEPAAKKPPAPPS	27515000	33175000	21061000	48411000	45868000	75545000
A0A1D5R2S0;A0A5F8ASI1	SRRM1	S686	PQSVRRVSSSRSVSGSPEPAAKKPPAPPSPV	99303000	121930000	101320000	189380000	200650000	281410000
A0A5F8ASI1	SRRM1	S380	RESPSPAPKPRKVELSESEEDKGGKMAAADS	395830000	730350000	504680000	0	78582000	93627000
A0A5F8ASI1	SRRM1	S382	SPSPAPKPRKVELSESEEDKGGKMAAADSVQ	411970000	354020000	304680000	8142800	68282000	106350000
A0A1D5R2S0;A0A5F8ASI1	SRRM1	T137	TKSRSPSPAPEKKEKTPELPEPSVKVKEPSV	1013700000	1044900000	1124600000	223650000	483580000	478490000
A0A1D5R2S0;A0A5F8ASI1	SRRM1	T323	SASPPRRRHRPSPPATPPPKTRHSPTPQQSN	335890000	675430000	458100000	64282000	230800000	156180000
A0A1D5R2S0;A0A5F8ASI1	SRRM1	T802	LAQEEPVAAPEPKKETESEAEDNLDDLEKHL	42720000	29037000	26516000	10168000	20467000	8534300
A0A1D5R2S0;A0A5F8ASI1	SRRM1	T544	PIQRRYSPSPPPKRRTASPPPPPKRRASPSP	266110000	370380000	323150000	17851000	114060000	38964000
A0A1D5R2S0;A0A5F8ASI1	SRRM1	S703	EPAAKKPPAPPSPVQSQSPSTNWSPAVPVKK	11380000	6374300	0	0	0	0
A0A1D5R2S0;A0A5F8ASI1	SRRM1	S568	RRASPSPPPKRRVSHSPPPKQRSSPVTKRRS	675600	100390000	153210000	0	0	0
A0A1D5R2S0;A0A5F8ASI1	SRRM1	S655	RRQSPSPSTRPIRRVSRTPEPKKIKKVASPS	107210000	33759000	83179000	0	0	0
A0A1D5R2S0;A0A5F8ASI1	SRRM1	T122	RRERKRSHSRSPRHRTKSRSPSPAPEKKEKT	10449000	6757800	8147800	0	0	0
A0A1D5R2S0;A0A5F8ASI1	SRRM1	S558	RTASPPPPPKRRASPSPPPKRRVSHSPPPKQ	0	0	0	48450000	121100000	69426000
A0A1D5R2S0;A0A5F8ASI1	SRRM1	S151	KTPELPEPSVKVKEPSVQEATSTSDILKVPK	0	0	0	0	2503600	2762600
F7DHR2	SRPRB	S112	TDSSAVYRVNNNRGNSLTLIDLPGHESLRLQ	35255000	77417000	115720000	5179600	0	10158000
A0A1D5Q1L9	SRPK2	S450	EQEESSPSHDRSRTVSASSTGDLPKAKTRAA	0	0	0	2267400	5192000	3733400
H9FYW2	SRPK1	S51	HSESDLPEQEEEILGSDDDEQEDPNDYCKGG	197290000	239240000	359020000	0	0	0
A0A5F7ZDW8	SRFBP1	S179	VAKMEHGPKAVTIPNSPSKPSEKDSVVSLES	25258000	8933400	7077300	0	0	0
H9YW01	SRF	S224	ETGKALIQTCLNSPDSPPRSDPTTDQRMSAT	20503000	21984000	20147000	6865900	8068700	7036100
F6TLN6	SREK1IP1	S52	KRDIVLDVSSTSSEDSDEENEELNKLQALQE	14290000	21534000	16198000	0	0	0
F7AKK2	SRCIN1	S1372	NSGCATWGTTAQRMDSLEETLRELEATLSNM	10835000	10173000	0	1736900	2219300	1385400
F7AKK2	SRCIN1	S579	QSFRKDSGSSSVFAESPGGKTRSAGSASTAG	0	0	0	0	7919400	7881000
F7AKK2	SRCIN1	S1236	CVPRIILTECAPSPPSPPEARLEELGPRTAP	0	0	0	3744200	2205100	4230800
F7AKK2	SRCIN1	S1100	VVTSKKDSAFIKKAESEELEVQKPQVKLRRA	0	0	0	0	7121500	5372200
F7AKK2	SRCIN1	S560	PPPPHSPYSGPPSRGSPVRQSFRKDSGSSSV	0	0	0	7579600	6978800	0
F7AKK2	SRCIN1	S1060	DELTVPRYRTEKPSKSPPPPPPRRSFPSSHG	0	0	0	17764000	19913000	23439000
F7AKK2	SRCIN1	S923	ETDFNKSVDFEMPPPSPPLNLHELSGPAEGA	110100000	0	0	63731000	65006000	0
F7AKK2	SRCIN1	Y552	DVAGPPGGPPPPHSPYSGPPSRGSPVRQSFR	0	0	0	7579600	6978800	0
A0A1D5QIJ6	SRCAP	S2724	GAASTLVPGVSETSASPGSPSVRSMSGPESS	0	0	0	1622500	946300	2566000
A0A5F8A585	SQSTM1	S177	KIALESEGRPEEQMESDNCSGGDDDWTHLSS	38108000	29216000	11168000	2784100	4115900	1476900
A0A5F8A585	SQSTM1	S181	ESEGRPEEQMESDNCSGGDDDWTHLSSKEVD	96520000	80204000	35256000	0	19026000	17959000
A0A5F8A585	SQSTM1	S215	GELQSLQMPESEGPSSLDPSQEGPTGLKEAA	279480000	187740000	0	0	41296000	0
A0A5F7ZYI4	SPTY2D1	S470	SARPLGSSRGPGRPVSSPHELRRPVSGSGPT	0	0	0	0	7392900	6444800
F6W8M4	SPTBN2	S1255	SEGNIHADKIREKADSIERRHRKNQDAAQQF	20949000	15563000	28502000	343240000	129490000	76103000
F6W8M4	SPTBN2	S2254	ANRSWQNVYCVLRRGSLGFYKDAKAASAGVP	22560000	36401000	41663000	0	0	0
F6W8M4	SPTBN2	S772	NDMEAWLVDALRLVSSPELGHDEFSTQALAR	0	0	0	0	3308600	3287300
F7FS44	SPTBN1	S1044	DVWEEMKTTLKNREASLGEASKLQQFLRDLD	8646500	3146600	4057000	20619000	20266000	28508000
F7FS44	SPTBN1	S2152	MVNGATEQRTSSKESSPIPSPTSDRKAKTAL	983640000	715880000	588000000	334560000	240740000	359480000
F7FS44	SPTBN1	S2156	ATEQRTSSKESSPIPSPTSDRKAKTALPAQS	243350000	278210000	266320000	152140000	127700000	80366000
F7FS44	SPTBN1	S2148	DTSEMVNGATEQRTSSKESSPIPSPTSDRKA	1131000000	647700000	675860000	75058000	9300100	100170000
F7FS44	SPTBN1	S2089	VRRQQEEEERKRRPPSPEPSTKVSEEAESQQ	2825300000	1826800000	2821500000	10411000000	12598000000	11934000000
F7FS44	SPTBN1	S2097	ERKRRPPSPEPSTKVSEEAESQQQWDTAKGE	156440000	88632000	147110000	41461000	34624000	48954000
F7FS44	SPTBN1	S2306	SAISSDKHEVSASTQSTPASSRAQTLPTSVV	7095300	2419300	20508000	0	0	0
F7FS44	SPTBN1	S804	TLHEQASALPQEHAESPDVRGRLSGIEERYK	82383000	0	89306000	0	0	15751000
F7FS44	SPTBN1	S2035	LLGQEPYLSSREIGQSVDEVEKLIKRHEAFE	21596000	11890000	13410000	0	0	0
F7FS44	SPTBN1	S1252	VDSIDDRHRKNRETASELLMRLKDNRDLQKF	3658700	2981200	1507800	0	0	0
F7FS44	SPTBN1	S2147	VDTSEMVNGATEQRTSSKESSPIPSPTSDRK	87844000	38824000	49006000	0	0	0
F7FS44	SPTBN1	T2146	TVDTSEMVNGATEQRTSSKESSPIPSPTSDR	43751000	17011000	25807000	0	0	0
F7FS44	SPTBN1	T2182	LPAQSAATLPARTQETPSAQMEGFLNRKHEW	5809300	0	2481800	0	0	0
F7FS44	SPTBN1	S1375	AQRLFDANKAELFTQSCADLDKWLHGLESQI	0	0	0	6047800	5576500	0
F7FS44	SPTBN1	S757	DIDAWMLDILKIVSSSDVGHDEYSTQSLVKK	0	0	0	5050700	4385000	5184500
F7FS44	SPTBN1	S8	________MELQRTSSISGPLSPAYTGQVPY	0	0	0	0	68467000	23170000
F7FS44	SPTBN1	S1239	SDGNINSDRIQEKVDSIDDRHRKNRETASEL	0	0	0	8834100	7748000	8020700
F7FS44	SPTBN1	T986	LGNDLAGVMALQRKLTGMERDLVAIEAKLSD	0	0	0	54152000	54817000	58556000
F7FS44	SPTBN1	T1449	SQEGKSTDEVDSKRLTVQTKFMELLEPLNER	0	0	0	48895000	66071000	73086000
F7FS44	SPTBN1	T2094	EEEERKRRPPSPEPSTKVSEEAESQQQWDTA	0	0	34683000	0	17722000	43119000
A0A1D5Q6B2	SPTB	S2103	GPQEEEGETAGEAPVSHHAATERTSPGEEEG	21539000	27546000	0	16336000	0	0
A0A5K1TXE9;F7HJP9	SPTAN1	S419	QEHKGEIDAHEDSFKSADESGQALLAAGHYA	35663000	32420000	67536000	6252200	0	9581000
A0A5K1TXE9;F7HJP9	SPTAN1	S1231	RSLQQLAEERSQLLGSAHEVQRFHRDADETK	30880000	21576000	43232000	9922300	12737000	4400800
A0A5K1TXE9;F7HJP9	SPTAN1	S1413	FEQFGQQLLAHGHYASPEIKQKLDILDQERA	46553000	30698000	43645000	0	0	0
A0A5K1TXE9;F7HJP9	SPTAN1	S1323	EDLQEKCTELNQAWSSLGKRADQRKAKLGDS	0	33113000	35829000	0	0	0
A0A5K1TXE9;F7HJP9	SPTAN1	S1476	MAAREAFLNTEDKGDSLDSVEALIKKHEDFD	10500000	0	8275600	1502200	0	0
A0A5K1TXE9;F7HJP9	SPTAN1	S924	KEPIVGSTDYGKDEDSAEALLKKHEALMSDL	20535000	14387000	20713000	0	0	0
A0A5K1TXE9;F7HJP9	SPTAN1	S328	ALCAEADRLQQSHPLSATQIQVKREELITNW	6781700	2513900	3550600	0	0	0
A0A5K1TXE9;F7HJP9	SPTAN1	S1479	REAFLNTEDKGDSLDSVEALIKKHEDFDKAI	0	0	0	10144000	8877800	0
A0A5K1TXE9;F7HJP9	SPTAN1	S1364	RDLMSWINGIRGLVSSDELAKDVTGAEALLE	0	0	0	3535800	3911300	2404100
A0A5K1TXE9;F7HJP9	SPTAN1	S1550	RLKAQMIEKRSKLGESQTLQQFSRDVDEIEA	0	0	0	13986000	13922000	11675000
A0A5K1TXE9;F7HJP9	SPTAN1	T34	RQQVLDRYHRFKELSTLRRQKLEDSYRFQFF	0	0	0	10079000	0	6670000
F7HJP2	SPTA1	S2269	HNLEQQIQAKDTIGVSEETLKEFSTIYKHFD	12529000	5832700	2478500	0	0	0
F7HJP2	SPTA1	S510	QEAFLENEDLGNSLGSAEALLQKHDDFEEAF	36076000	12929000	11767000	0	0	0
A0A5F8AND9	SPHK2	S351	YRGRLSYLPATVEPTSPTPVHSLPRAKSELT	9988700	17558000	19333000	6394600	6150200	9047700
A0A5F8ANS9	SPEN	S3070	PLQPQQIEVRAPQRASTPQPAPAGVPALASQ	26642000	18245000	20993000	8619400	0	0
A0A5F8ANS9	SPEN	S1313	LRKRSVRDLEPGEVPSDSDEDGEHKSHSPRA	12968000	0	10013000	0	0	0
A0A5F8ANS9	SPEN	S939	SNLKAEKQKPEVKKSSPEMEDARMLSKKQPD	4138100	4118700	3044200	0	0	0
A0A5F8ANS9	SPEN	S2425	AKLSPPVSSGGIPHQSPPTKVTEWITRQEES	1779700	7583000	0	0	0	0
A0A5F8ANS9	SPEN	S673	SQSPVHLRRPQSPGASPSQAERLPSDSERRL	11407000	29387000	28993000	0	0	0
A0A5F8ANS9	SPEN	T1552	PKEVEKQEDIENHPKTPESAPENKDAELKTP	7671200	5248100	2670500	0	0	2471400
A0A5F8ANS9	SPEN	S1201	EDSERTGCSPSVRHGSFHEDEDPIGSPRLMS	0	0	0	13912000	15548000	0
A0A5F8ANS9	SPEN	S1211	SVRHGSFHEDEDPIGSPRLMSVKGSPKVDEK	0	0	0	8639700	2658300	6587600
A0A5F8ANS9	SPEN	S995	RESKKIKLDRLNTVASPKDCQELASISVGSG	0	0	0	11886000	7432400	11170000
A0A5F8ANS9	SPEN	S2034	AVDKSASLKNVDAAVSPRGAAAQAGEREPGV	0	0	0	2228500	2382900	0
A0A5F8ANS9	SPEN	S703	LYSRSSDRSGSCSSLSPPRYEKLDKSRLERY	0	0	0	6981600	6061000	0
A0A5F8ANS9	SPEN	S188	PRERTLQHGLYYASRSRSPNRFDAHDPRYEP	0	0	0	3867300	0	7247200
A0A5F8ANS9	SPEN	S190	ERTLQHGLYYASRSRSPNRFDAHDPRYEPRA	0	0	0	3867300	0	7247200
A0A1D5RDQ5	SPECC1L	S805	DLAALRQGMGLSRRSSTSSEPTPTVKTLIKS	58359000	0	23231000	95424000	130930000	174850000
A0A1D5RDQ5	SPECC1L	S193	ELRDMRAQLGINEDHSEGDEKSEKETIMAHQ	0	0	0	6889200	5506600	0
A0A5F8A889	SPDYA	T314	KAKYQYGGLNSGRPVTPPRTANPPKKR____	0	0	0	9886800	27136000	12043000
F7H6U6	SPCS1	S150	PIYRRHPLKWLPVQDSSTDDKKPGERKIKRH	4379300	4982400	6141500	0	0	0
F7H6U6	SPCS1	S151	IYRRHPLKWLPVQDSSTDDKKPGERKIKRHA	0	6524100	6790800	0	0	0
F7HIW4	SPATS2L	S135	SANEKPALVPREKKISIPEEPSKALRGVTGP	0	0	0	6391800	10425000	40706000
A0A5F7ZYZ5	SPARCL1	S59	KEESHEQSAEQGKSSSQELGLKDQEDRDGDF	10028000	0	6146200	0	0	0
F6YGG7	SPAG9	S245	EQWKFQELSQPRSHTSLKDELSDVSQGGSKA	4562600	2490700	0	8941900	0	15452000
F6YGG7	SPAG9	S484	AEAEDARQKAKDDDDSDIPTAQRKRFTRVEM	5096200	7404000	9105500	0	0	0
F6YGG7	SPAG9	S242	PGSEQWKFQELSQPRSHTSLKDELSDVSQGG	4562600	2490700	0	0	0	4144000
F6YGG7	SPAG9	T244	SEQWKFQELSQPRSHTSLKDELSDVSQGGSK	4562600	2490700	0	0	0	0
F6YGG7	SPAG9	T217	ISLGIFPLPAGDGLLTPDAQKGGETPGSEQW	0	0	0	6719000	0	36861000
A0A1D5Q680;F6XMX9	SOX5;SOX6	S125	IMTSVTFGTPERRKGSLADVVDTLKQKKLEE;SLSSTALGTPERRKGSLADVVDTLKQRKMEE	0	0	0	2545500	4790000	11986000
A0A1D5Q680	SOX5	S357	GKLPGIPQGNLGAAVSPTSIHTDKSTNSPPP	8920200	12118000	12886000	0	0	10270000
F6UUG1	SOX13	S309	LTAKPKAPELPNTSSSPSLKMSNCAPRPPSH	0	0	0	2818400	2539200	3324300
F6UUG1	SOX13	S333	APRPPSHGGPTRDLQSSPPSLPLGFLGEGDA	5329900	0	0	7367900	0	11279000
F7GZJ1	SOWAHC	S226	GSSPQLKRSVCPGGSSPGSSSGGGRGRGGGD	0	0	0	0	13133000	10847000
F6ZRJ0	SOS1	S1228	PPQTPSPHGTRRHLPSPPLTQEVDLHSIAGP	0	28039000	34308000	0	14414000	24383000
F6ZRJ0	SOS1	S1131	PAESSPSKIMSKHLDSPPAIPPRQPTSKAYS	0	0	0	2823500	3770300	0
F6ZRJ0	SOS1	S1114	EVPVPPPVPPRRRPESAPAESSPSKIMSKHL	0	0	0	15116000	16584000	0
F6ZRJ0	SOS1	S1163	RYSISDRTSISDPPESPPLLPPREPVRTPDV	0	0	0	1323400	2140400	2219100
F6XVN0	SORD	S225	LSKAKEIGADLVLQISKESPQEIAGKVEGLL	3825800	8546000	12789000	0	0	0
F6XVN0	SORD	S315	YCNTWPVAISMLASKSVNIKPLVTHRFPLEK	0	0	0	4672300	5949500	5028300
F6XVN0	SORD	T122	KSGRYNLSPSIFFCATPPDDGNLCRFYKHNA	0	0	0	3034700	0	4644200
A0A5F7ZPP6	SORCS3	T761	RIVSNNCTDGLREKYTAKAQMCPGKAPRGLH	12532000	0	17796000	31594000	27985000	30769000
A0A5F7ZPP6	SORCS3	Y760	RRIVSNNCTDGLREKYTAKAQMCPGKAPRGL	12532000	0	17796000	31594000	27985000	30769000
F7BB11	SORBS3	S330	KKRKAARLKFDFQAQSPKELTLQKGDIVYIH	0	7486000	10493000	3871800	4557100	2706200
F7BB11	SORBS3	S465	EPRLRLCDDGPQLPASPRLTAAARSAHHPSS	24800000	16090000	18093000	3506100	7551500	2633800
F7BB11	SORBS3	S482	RLTAAARSAHHPSSPSAPRSPADPTDWGGQT	103580000	100150000	31199000	0	0	11068000
F7BB11	SORBS3	S498	APRSPADPTDWGGQTSPRRTGFFSTQEPRPQ	469540000	514840000	192090000	10614000	0	0
F7BB11	SORBS3	S480	SPRLTAAARSAHHPSSPSAPRSPADPTDWGG	0	100150000	0	57219000	151180000	84085000
F7BB11	SORBS3	T497	SAPRSPADPTDWGGQTSPRRTGFFSTQEPRP	0	0	0	23503000	105580000	30224000
A0A5F7ZCW2;A0A5F8AU28;F6S7M6	SORBS2	S615	MSSASMASDFRKRRKSEPAVGPPRGLGDQSV	428180000	170530000	204400000	1029200000	976360000	859900000
A0A5F7ZCW2;A0A5F8AU28;F6S7M6	SORBS2	S438	PAAKTQTYRPLSKSHSDNSTNAFKDASSPVP	9162600	7776700	3240500	13040000	17510000	20873000
A0A5F7ZCW2;A0A5F8AU28;F6S7M6	SORBS2	S449	SKSHSDNSTNAFKDASSPVPPPHVPPPVPPL	89557000	58494000	0	23502000	0	0
A0A5F8AU28;F6S7M6	SORBS2	S154	SSILQHERPASLYQSSIDRSLERPMSSASMA	12517000	4697000	0	0	0	0
A0A5F7ZCW2;A0A5F8AU28;F6S7M6	SORBS2	S667	TSSSPSSPSRAKGRESPRSYSSTLTDTGRST	0	0	0	3787500	0	3528600
A0A5F7ZCW2;A0A5F8AU28;F6S7M6	SORBS2	S657	GSSATLTKSFTSSSPSSPSRAKGRESPRSYS	0	0	0	16416000	17891000	0
A0A5F8AU28;F6S7M6	SORBS2	S153	KSSILQHERPASLYQSSIDRSLERPMSSASM	0	0	0	2803700	0	3306400
A0A5F7ZCW2;A0A5F8AU28;F6S7M6	SORBS2	T689	TLTDTGRSTPRERRGTPEKEKLPAKAVYDFK	0	0	0	245190	1658100	821500
F6QII3;F6QJH2	SORBS1	S524	GKSSVLTNEKMSRDISPEEIDLKNEPWYKFF	26726000	20505000	17371000	10850000	11719000	11834000
F6QII3;F6QJH2	SORBS1	S913	LVKNPVDYMDLPFSASPSRSATASPQFSSHS;LVKNPVDYMDLPFSASPSRSATASPQQPQAQ	15110000	15526000	22177000	9752500	11853000	8225400
F6QII3;F6QJH2	SORBS1	S633	PGYIYSSNFHAVKRESDGAPGDLTSLENERQ	60037000	60954000	26541000	9196700	12247000	20854000
F6QII3;F6QJH2	SORBS1	S318	RVGEQDSAPTQEKPTSPGRAAEKRAKDDSRR	164730000	374270000	409360000	781480000	558010000	0
F6QII3;F6QJH2	SORBS1	T317	RRVGEQDSAPTQEKPTSPGRAAEKRAKDDSR	24722000	45417000	47048000	0	0	62115000
F6QII3	SORBS1	S210	ASGSFAPISQTPPSFSPPPPLVPPAPEDLRR	0	0	0	24974000	18515000	46025000
F6QII3;F6QJH2	SORBS1	S294	IVLLQHNREQQKRLSSLSDPVSERRVGEQDS	0	0	0	4338200	0	4812800
F6QII3;F6QJH2	SORBS1	S440	SDLYSPRYSFSEDTKSPLSVPRSKSEMSYID	12939000	0	0	3911500	4789800	2517700
F6QII3;F6QJH2	SORBS1	T465	EMSYIDGEKVVKRSATLPLPARSSSLKSSPE	0	0	0	1041600	1661100	0
A0A5F7ZFU1	SON	S1782	AASPVVSSMPERASESSSEEKDDYEIFVKVK	205230000	149580000	106860000	55256000	36067000	60660000
A0A5F7ZFU1	SON	S1783	ASPVVSSMPERASESSSEEKDDYEIFVKVKD	0	319840000	106860000	22706000	12029000	0
A0A5F7ZFU1	SON	S2129	QSKEDDDVIVNKPHVSDEEEEEPPFYHHPFK	366900000	306200000	395480000	129860000	122260000	168060000
A0A5F7ZFU1	SON	S2031	RLRRSRTPLRRRFSRSPIRRKRSRSSERGRS	132800000	266420000	276300000	12186000	48320000	39097000
A0A5F7ZFU1	SON	S1952	RRRSRSVGRRRSFSISPSRRSRTPSRRSRTP	294540000	576010000	534570000	1763800	8035800	5060700
A0A5F7ZFU1	SON	S1769	GPLLASDVGRDKSAASPVVSSMPERASESSS	498680000	495820000	565730000	124120000	115450000	83243000
A0A5F7ZFU1	SON	S283	VEYQMKSVLKSVESTSPEPSKIMLVEPPVAK	147940000	141250000	149890000	686880000	448450000	654560000
A0A5F7ZFU1	SON	S1784	SPVVSSMPERASESSSEEKDDYEIFVKVKDT	20607000	34019000	100670000	0	0	0
A0A5F7ZFU1	SON	S1948	TPSRRRRSRSVGRRRSFSISPSRRSRTPSRR	257130000	418350000	429440000	0	0	0
A0A5F7ZFU1	SON	S1950	SRRRRSRSVGRRRSFSISPSRRSRTPSRRSR	185880000	177180000	300300000	0	0	0
A0A5F7ZFU1	SON	S1774	SDVGRDKSAASPVVSSMPERASESSSEEKDD	11552000	13618000	13148000	0	0	0
A0A5F7ZFU1	SON	S152	EAKTKSHHDGNIDLESDSFLKFDSEPSAMAL	5632800	8403200	0	0	3497500	0
A0A5F7ZFU1	SON	S1076	AYERSMMSAYERSMMSPMADRSMMSMGADRS	20067000	14507000	17767000	0	0	0
Q8HXP2	SOD2	S3	_____________KHSLPDLPYDYGALEPHI	17246000	21826000	32236000	0	0	0
Q8HXQ0	SOD1	S103	VTAGKDGVAKVSFEDSVISLSGDHSIIGRTL	87094000	96694000	0	33303000	19748000	36231000
Q8HXQ0	SOD1	S106	GKDGVAKVSFEDSVISLSGDHSIIGRTLVVH	102740000	156740000	101220000	32900000	0	27868000
Q8HXQ0	SOD1	S35	NFEQKESNGPVKVWGSITGLTEGLHGFHVHQ	505810000	1550300000	0	5674200	0	0
Q8HXQ0	SOD1	T89	GPKDEERHVGDLGNVTAGKDGVAKVSFEDSV	0	0	0	9545700	24464000	0
A0A1D5R6P9	SOBP	S545	GDSAAAGGKPGGHSLSPRDSKQGSSKSADSP	0	0	0	6141400	0	3352200
F6T1Z9	SNX5	S156	NTKEMFGGFFKSVVKSADEVLFTGVKEVDDF	0	9080200	10290000	3255000	0	4303200
F6T1Z9	SNX5	S115	KKTVSSHEVFLQRLSSHAILSKDRNFHVFLE	0	0	0	9644400	1631500	0
F6W8H1	SNX3	S72	LPIFKLKESTVRRRYSDFEWLRSELERESKV	141310000	186090000	79183000	0	3034100	12932000
F7CIG2	SNX27	S51	GGGGGPRVVRIVKSESGYGFNVRGQVSEGGQ	0	0	0	43301000	10546000	7199300
A0A5F8AC93	SNX2	S185	LSMFSKSEFSVKRRFSDFLGLHSKLASKYLH	90498000	167830000	115440000	21954000	9616100	37871000
A0A5F8AC93	SNX2	S226	KSIVGMTKVKVGKEDSSSTEFVEKRRAALER	0	0	0	16810000	4697100	0
A0A5F7ZC94	SNX18	S20	ARALYDFRSENPGEISLREHEVLSLCSEQDI	0	0	0	6361200	0	3671700
F7FZ40	SNX1	T41	EGAAGGSEPEAGDSDTEGEDIFTGAAVVSKH	68390000	0	213650000	25749000	0	0
F7GT85	SNW1	S228	KIPRGPPSPPAPVMHSPSRKMTVKEQQEWKI	12600000	16422000	26483000	47491000	42147000	55125000
F6TV85	SNTB2	S417	VATRLVHSGSGCRSPSLGSDLTFATRTGSRQ	0	0	0	1736700	8830900	4117300
F6TV85	SNTB2	S132	SPPAPLRSPAGEAGASPPVRRVRVVKQEAGG	0	0	0	48008000	54116000	51671000
F7H9E7	SNTB1	S226	IGWETPPPESPRLGGSTSETPSSQSFSFHRD	0	0	0	18622000	90722000	12885000
F7H9E7	SNTB1	S235	SPRLGGSTSETPSSQSFSFHRDRKSIPLKMC	0	0	0	8265200	46015000	7349700
F7H9E7	SNTB1	S237	RLGGSTSETPSSQSFSFHRDRKSIPLKMCYV	0	0	0	8592200	26566000	0
A0A5F7ZNQ3	SNRPA1	S197	NPGAGLPTDKKKGGPSPGDVEAIKNAIANAS	0	0	0	0	2403900	4298200
F7CDU9	SNRNP70	S226	SGRDDTSRYDERPGPSPLPHRDRDRDRERER	194630000	104280000	103630000	16632000	24745000	23897000
F6VCH4	SNIP1	S76	GRPGHRGNRARGVSRSPPKKKNKSSGRRSKS	4044500	7457200	3779200	17903000	17751000	17116000
F6VCH4	SNIP1	S54	APPAHRRPDHSGGSPSPPTSEPGRPGHRGNR	3400400	0	7364600	16198000	16601000	17322000
F6VCH4	SNIP1	S99	SSGRRSKSPRSKRNRSPHYSTVKVKQEREDH	42991000	33039000	32490000	0	0	0
F6VCH4	SNIP1	S49	LSPEVAPPAHRRPDHSGGSPSPPTSEPGRPG	0	6983400	0	7649400	0	24171000
G7MMA3	SND1	S645	VHFTAERSSYYKSLLSAEEAAKQKKEKVWAH	0	3716000	3203600	0	0	0
A0A5F7ZQC2	SNAP29	S163	EAISTSKEQEAKYQASHPNLRKLDDTDPVPR	0	0	0	1538000	4712300	4444600
F7ANI8	SNAP23	S172	DAREDEMEENLTQVGSILGNLKDMALNIGNE	2656100	2125800	0	0	0	0
F7ANI8	SNAP23	S121	SGKAYKTTWGDGGENSPCNVVSKQPGPVTNG	0	9770600	0	1471500	2216400	2529600
F7B6G9	SMTNL2	S344	GKGKGETRARLKRSQSFGVASASSIKQILLE	58291000	9770000	10519000	0	107250000	0
F6RUG5	SMTN	S514	LSTSSGGKSTITRVNSPGTLARLGSVTHVTS	0	0	0	4691600	1644400	0
A0A1D5QQ27	SMN1	S28	PEQEDSVLFRRGTGQSDDSDIWDDTALIKAY	0	0	0	0	1433100	2953000
F6VUH1	SMEK1;SMEK2	S46	YVERLKGMSLLVRAESDGSLLLESKINPNTA	0	0	0	3895400	0	5067600
F6VUH1	SMEK1;SMEK2	S49	RLKGMSLLVRAESDGSLLLESKINPNTAYQK	0	0	0	3895400	0	5067600
F6VUH1	SMEK1;SMEK2	S54	SLLVRAESDGSLLLESKINPNTAYQKQQDTL	0	0	0	3895400	0	5067600
A0A1D5R8F6	SMC3	S1038	KATLVMKKGDVEGSQSQDEGEGSGESERGSG	0	0	0	0	17875000	20941000
A0A1D5QRI6	SMC1A	S893	PLSKGTMDDISQEEGSSQGEDSVSGSQRISS	7147000	11545000	11456000	0	0	0
I2CXI3	SMARCC2	S347	REEEQEDLTKDMDEPSPVPNVEEVTLPKTVN	52734000	28796000	40586000	0	9416900	15932000
I2CXI3	SMARCC2	S304	RDKKGGNYKKRKRSPSPSPTPEAKKKNAKKG	6758600	9237200	2051800	37031000	28930000	49016000
I2CXI3	SMARCC2	S283	RRKKISAKTLTDEVNSPDSDRRDKKGGNYKK	68032000	138800000	127550000	244410000	199480000	257470000
I2CXI3	SMARCC2	S286	KISAKTLTDEVNSPDSDRRDKKGGNYKKRKR	8370500	10208000	11894000	7092100	6973600	0
I2CXI3	SMARCC2	S306	KKGGNYKKRKRSPSPSPTPEAKKKNAKKGPS	17510000	10428000	0	0	0	0
I2CXI3	SMARCC2	S302	DRRDKKGGNYKKRKRSPSPSPTPEAKKKNAK	0	0	0	89972000	72081000	111250000
F7HJJ3	SMARCC1	S310	SFRQRISTKNEEPVRSPERRDRKASANARKR	0	26781000	24844000	72968000	84484000	108220000
F7HJJ3	SMARCC1	S328	RRDRKASANARKRKHSPSPPPPTPTESRKKS	14201000	17868000	0	0	0	0
F7HJJ3	SMARCC1	S330	DRKASANARKRKHSPSPPPPTPTESRKKSGK	14201000	17868000	0	0	0	0
F7CK94	SMARCAL1	S112	IWKKPEEMPAACPGHSPRSQMALTGISPPLA	0	0	0	3727900	8289000	7998500
H9FYR1	SMARCA4	S1639	VVSDDDSEEEQEEDRSGSGSEED________	5663700	13926000	0	0	0	0
F7EXG1	SMARCA1;SMARCA5	S116	LFAHFIQPAAQKTPTSPLKMKPGRPRIKKDE	8224400	7876300	9026000	0	0	0
F7CIW0	SMAD2	T8	________MSSILPFTPPVVKRLLGWKKSAG	16988000	0	18295000	0	0	652100
F6SSW0	SLX4	S422	KPEAEKKSRKKKPPVSPPLLLVQDSETTGRQ	0	0	0	2356700	2529500	2788700
F6PXX8	SLK	S347	PIPASKRASSDLSIASSEEDKLSQNACILES	12909000	3976100	0	0	0	0
F6PXX8	SLK	S340	EETENSLPIPASKRASSDLSIASSEEDKLSQ	0	0	0	4347800	0	3832200
F6PXX8	SLK	S348	IPASKRASSDLSIASSEEDKLSQNACILESV	0	0	0	19544000	17797000	0
F6PXX8	SLK	S189	FGVSAKNTRTIQRRDSFIGTPYWMAPEVVMC	7304000	0	0	22721000	19602000	24210000
F7GET4	SLFN13	S170	KTKEGQSKYNLINEGSPPTKIMKAVYQNISD	28140000	12418000	84964000	0	0	0
F7A755	SLCO2B1;EGK_06687	S287	KHELQFRRKVLAVTDSPARKDKDSPSKQSPG	16811000	20617000	9210300	0	0	0
A0A5F7ZEU8	SLCO1B3	S260	FLPQTPNKPQKERKASLSLPVLETNDGKSQT	4146900000	5246800000	4737400000	465060000	534080000	626380000
F6W7M2	SLCO1B3	S302	FLPQNPNKPQKERKVSLSLHVLKTNDERSQT	325830000	586420000	303000000	53310000	62351000	166650000
A0A5F7ZEU8	SLCO1B3	T279	PVLETNDGKSQTANLTSRGKKITKNVTGFFR	1586700	3510000	3198300	10570000	8387300	15778000
F6W7M2	SLCO1B3	S304	PQNPNKPQKERKVSLSLHVLKTNDERSQTAN	41661000	58327000	16932000	0	13272000	0
A0A5F7ZEU8	SLCO1B3	S626	IYAMKKKFQEKDANASENGSVMDEANLESLN	18171000	0	0	0	3010300	28994000
A0A5F7ZEU8	SLCO1B3	S630	KKKFQEKDANASENGSVMDEANLESLNNNKH	0	0	10001000	0	3010300	10236000
A0A5F7ZEU8	SLCO1B3	S273	KASLSLPVLETNDGKSQTANLTSRGKKITKN	0	0	0	9872400	34902000	10951000
A0A5F7Z7G7	SLCO1A2	S614	ILILLRKYHLPGENASSGTELTETKVKGKKN	9692700	8532600	0	0	0	9349500
A0A5F8A7B6	SLC9A3R2	S67	FNLHSDKSRPGQYIRSVDLGSPAARSGLRAQ	0	7334800	0	6301200	3287700	0
F6TPX1	SLC9A3R1	S309	QKENSREALAEAASESPRPTLVRSASSDTSE	563700000	444330000	497040000	218700000	112540000	261820000
F6TPX1	SLC9A3R1	S2	______________MSADAAAGAPLPRLCCL	42312000	38993000	40703000	12273000	8858400	0
F6TPX1	SLC9A3R1	S319	EAASESPRPTLVRSASSDTSEELNSQDSPPK	83702000	44832000	58644000	12589000	11118000	3276900
F6TPX1	SLC9A3R1	S320	AASESPRPTLVRSASSDTSEELNSQDSPPKQ	180300000	13275000	0	0	76264000	0
F6TPX1	SLC9A3R1	S323	ESPRPTLVRSASSDTSEELNSQDSPPKQDST	53761000	13275000	0	0	0	3276900
H9FYP5	SLC9A1	S703	AHKLDSPTMSRARIGSDPLAYEPKEDLPVIT	19672000	7314600	12316000	0	0	0
H9FYP5	SLC9A1	S693	QKINNYLTVPAHKLDSPTMSRARIGSDPLAY	0	0	0	15895000	9938700	21488000
F7FU74	SLC6A12;SLC6A11	S29	AAEEARESEAPGGSGSSGGAAPARDPRDKRD	5783500	6136800	5124400	11530000	0	21531000
A0A5F8A2J8	SLC6A12	S586	DSSLPQPKQHLYLDGSDGRDFGPSPAKEGLI	0	6322100	11489000	0	0	0
F7FRL9	SLC4A4	S1074	QQPFLSDSKPSDRERSPTFLERHTSC_____	8610900	16932000	7362300	0	0	0
F7FRL9	SLC4A4	S1031	KKKKEDEKKKKKKKGSLDSDNDDSDCPYSEK	14288000	33725000	28128000	0	0	0
F7FRL9	SLC4A4	S1034	KEDEKKKKKKKGSLDSDNDDSDCPYSEKVPS	3873200	9496700	19152000	0	0	0
F7FRL9	SLC4A4	S70	GHKEKKEKERISENYSDKSDIENADESSSSI	8351400	3345000	0	0	0	0
A0A1D5QQT7	SLC4A2	S431	SHPSDEKDFSFPRNISAGSLGSLLGHHHGQG	95588000	88939000	115320000	60614000	44103000	24313000
A0A1D5QQT7	SLC4A2	S434	SDEKDFSFPRNISAGSLGSLLGHHHGQGAES	0	14540000	18706000	0	0	0
A0A1D5QQT7	SLC4A2	S161	FLQEDDSADRKAERTSPSSPAPLPHQEATPR	46827000	0	23946000	0	0	0
A0A1D5QQT7	SLC4A2	S135	DEASEAEGARAVTQPSPASTPSSVQFFLQED	0	0	34867000	10312000	11917000	19015000
A0A1D5QQT7	SLC4A2	S123	ETPTIEEGEEDEDEASEAEGARAVTQPSPAS	20694000	0	0	17780000	16424000	26255000
F7AXR9	SLC4A1AP	S258	KQQQILLEKKMLGEDSDEEEEMDTSERKINA	6792800	11984000	28031000	0	0	0
F7AXR9	SLC4A1AP	S412	RKRKAKNWEDEDFYDSDDDTFLDRTGLVEKK	10427000	10085000	10489000	0	0	0
F7H5B9	SLC4A1	S353	ELLRRRYQPSPAKPDSSFYKGLDLNGGLGGP	17384000	20896000	7222400	0	0	0
F7H5B9	SLC4A1	S354	LLRRRYQPSPAKPDSSFYKGLDLNGGLGGPG	27093000	16076000	6181500	0	0	0
A0A5F7ZHM7	SLC46A1	S4	____________MEGSASPPDKPRARPSAAV	6896500	5646700	16375000	0	0	0
A0A5F7ZL83	SLC43A1	S267	THVTTVGQRLSQKAPSLEDGSDAFMSPQDVR	142110000	196240000	190870000	27572000	23336000	36740000
A0A5F7ZL83	SLC43A1	T246	TKKIKLSGLALDHKVTGDRFYTHVTTVGQRL	0	0	0	1023000	5189200	0
F6W932	SLC3A2	S134	EDEAEAAAAAKFTGLSKEELLKVAGSPGWVR	11464000	16413000	19269000	0	2603400	7053800
F7FHU9	SLC38A4	S22	RNVNIEPDDESSSGESVPDSYIRIGNSEKAA	18243000	6885700	4665500	0	2457300	0
F6R9U7	SLC38A3	S52	DPTRSCIEGKSFLQKSPSKEPHFTDFEGKTS	16725000	35874000	30591000	0	0	0
A0A5F8AME8	SLC38A10	S892	AQPQAVVHQPEPRVISDGEQDGQQGHRRDHG	24916000	22721000	24844000	0	0	0
F7D791	SLC35A5	S402	QERIRDLSGNLWERSSGDGEELERLTKPKSD	2163700	6976600	4480100	19227000	12853000	18550000
A0A5F7ZDR6	SLC33A1	S22	HKDSSRQRRPGNFSHSLDMKSGPLPPGGWDD	0	0	0	0	6711700	3131400
F6ZX24	SLC30A10	S216	KREKGATVFSNVAGDSFNTQNEPEEVMKKEK	0	27378000	0	5133700	13230000	17624000
F7DPJ6	SLC27A5	T638	YATPHFIRIQDAVEVTSTFKLMKTRLVREGF	2044000	5394500	0	0	0	0
F7DPJ6	SLC27A5	T640	TPHFIRIQDAVEVTSTFKLMKTRLVREGFNV	0	0	0	0	3471200	1210200
F7G4F8	SLC27A2	S242	GTTGATLALRTKFSASQFWDDCRKYNVTVIQ	22411000	20517000	68382000	0	0	0
F7G4F8	SLC27A2	T524	QDTIEITGTFKHRKVTLVEEGFNPAVIKDAL	9344300	21945000	37174000	0	0	0
A0A5F7ZJA4	SLC25A4;SLC25A6	Y191	GFNVSVQGIIIYRAAYFGVYDTAKGWS____	9239000	0	8557600	0	24631000	0
A0A5F7ZP00	SLC25A13	S238	FNSLLNNMELIRKIYSTLAGNRKDVEVTKEE	0	0	0	4604600	5449900	5462900
A0A5F7ZSL3	SLC25A1	S85	ALASLSQVKFIHDQTSPNPKYRGFFHGVREI	11227000	18475000	35235000	0	0	0
F7H1G5	SLC22A4	T532	LEQMQKVKWFRSGKKTRDSMETEENPKVLIT	0	13366000	9372900	0	0	0
F7AJN0	SLC22A1	S333	KMLSLEQDVTEKLSPSFADLFRTPRLRKHTF	0	0	0	0	14711000	13999000
F7AJN0	SLC22A1	T296	CVPESPRWLLSQKRNTQAIKIMDHIAQKNGK	0	0	0	64609000	15390000	43669000
A0A1D5RFC4	SLC20A2	S209	KITGKLQKEGALSRVSDESLSKVQEAESPVF	65730000	90036000	76600000	162810000	168920000	111080000
A0A1D5QTK3	SLC20A1	S218	VCPRMKRKIEREIKCSPSESPLMEKKNSLKE	0	10683000	9595600	0	0	0
F7HQN5	SLC17A3	S14	__MATKTELSPTARESKNAQDMQVDEVLIPR	0	9573200	4691400	0	0	0
A0A5F8ATP0	SLC17A1	S252	YITSSLVQQVSSSRQSLPIKAMLKSLPVWAI	12450000	18023000	40583000	0	0	0
A0A5F8ATP0	SLC17A1	S247	ISEKEYITSSLVQQVSSSRQSLPIKAMLKSL	0	0	0	0	5832100	5300600
A0A5F8ATP0	SLC17A1	S248	SEKEYITSSLVQQVSSSRQSLPIKAMLKSLP	0	0	40583000	0	5832100	5300600
F6Z232	SLC16A2	T78	PELEFESERVHEPEPTPTVETRGTARGFQPP	23307000	80771000	44095000	0	0	0
F7FBA0	SLC16A10;KIAA1919	S266	YRPLATSTKDKESGGSGSSLFSRRKFSPPKK	14692000	15236000	28896000	9270200	0	0
F7FBA0	SLC16A10;KIAA1919	S269	LATSTKDKESGGSGSSLFSRRKFSPPKKIFN	14692000	15236000	0	9270200	0	0
F7FBA0	SLC16A10;KIAA1919	S268	PLATSTKDKESGGSGSSLFSRRKFSPPKKIF	0	0	53690000	6915900	0	3526300
F7HQX2	SLC16A1	S497	ESPDQKDTEGPKEEDSPV_____________	5066100	6674100	2333200	0	0	0
F7HQX2	SLC16A1	S213	IGPKPTKAGKDKSKASLQKAGKSGVKKGRHD	0	0	0	87647000	43347000	50002000
Q6WFZ7	SLC15A2	S28	LFSPVSIEDVPPRPPSPPKKPSPKICGSNYP	7775100	9727500	4371300	0	1741400	0
F6R182	SLC12A7	S108	TNLSQGVVEHEEDEESRRREAKAPRMGTFIG	0	9446600	5924500	0	0	0
F6R182	SLC12A7	T30	DGGGDEAAERTEAPGTPEGPEPERPSPGDGN	0	0	0	0	22633000	21704000
A0A5F7ZXV2	SLAIN2	S63	SPIRAGASIPSSGAASPRGFPLGLSAKSGGG	0	0	0	10749000	18094000	0
F6YN98	SKAP2	S47	LKGENLSKKAKEKRESLIKKIKDVKSVHFSD	0	0	0	4711800	7683100	6345100
F7FW64	SIRT6	S301	PLPRPPTPKLEPKEESPTRINGSIPAGPKQE	4208400	9724800	17044000	20681000	27531000	22085000
F7FW64	SIRT6	T292	PHVLERALPPLPRPPTPKLEPKEESPTRING	0	0	0	9113600	11262000	10194000
A0A1D5R6H9	SIRT2	S302	GAEAPNPSTSASPRKSPPPAKDEARTTEREK	0	12512000	28039000	268400000	252340000	362430000
A0A1D5R6H9	SIRT2	S298	DAQSGAEAPNPSTSASPRKSPPPAKDEARTT	0	0	0	8381100	7815500	0
A0A5F7ZS30	SIRT1	S165	TNGFHSCESDEEDRASHASSSDWTPRPRIGP	6331900	12643000	18037000	17010000	0	0
A0A5F7ZS30	SIRT1	S47	PLRKRPRRDGPGLERSPGEPGGAAPEREVPA	16067000	27704000	25577000	0	0	0
A0A5F7ZS30	SIRT1	S26	PGGSPSAAGAEREAGSPPAGEPLRKRPRRDG	0	75169000	0	49470000	29575000	40101000
F7AG45	SIPA1L1	S311	FRKLRNAKGEELGKSSDLEDNRSEDSVRPWT	5089700	0	3236400	2489900	0	0
F7AG45	SIPA1L1	S1528	KSTIEEDLKKLIDLESPTPESQKSFKFHALS	8349500	12187000	13197000	0	0	0
F7AG45	SIPA1L1	S318	KGEELGKSSDLEDNRSEDSVRPWTCPKCFAH	24162000	12690000	15361000	0	4221000	0
F7AG45	SIPA1L1	S1507	IAHTRLRASTRDLRASPKPTSKSTIEEDLKK	0	0	0	24026000	20952000	25153000
F7AG45	SIPA1L1	S1412	DAASHTSTMSSRHSASPVVFTSARSSPKEEL	0	0	0	6071900	6715200	0
F7AG45	SIPA1L1	S1181	YRQKSMPEGFGVSRRSPASIDRQNTQSDIGG	0	0	0	66097000	53458000	63707000
F7AG45	SIPA1L1	S1421	SSRHSASPVVFTSARSSPKEELHPAAPSQLA	55543000	0	0	39859000	28007000	21019000
F7AG45	SIPA1L1	S1422	SRHSASPVVFTSARSSPKEELHPAAPSQLAP	55543000	0	0	39859000	28007000	21019000
F7AG45	SIPA1L1	S1234	CHLPAVSKVLPAFRESPSGRLMRQDPVVHLS	0	0	0	2759000	1312600	0
H9ZCI7	SIPA1	S74	EARPPTPASPRARAHSHEEASRPAATSTRLF	0	29189000	3126200	0	0	0
H9ZCI7	SIPA1	S55	TFDPRPVRGPLLRSGSDAGEARPPTPASPRA	0	0	0	16588000	18802000	10983000
H9ZCI7	SIPA1	S839	LAEERTEFLHSQNSLSPRSSLSDEAPVLPTT	0	0	0	1201500	4929700	1512100
F7A9F4	SIN3B	S705	TDPSERKKPAPGPHSSPPEEKGAFGDAPATE	0	0	0	40816000	0	15507000
F7A9F4	SIN3B	S968	ARYVEQYVGTEGASSSPTEGFLLKPVFLQRN	0	0	0	0	11922000	20022000
A0A5F8A0E7	SIN3A	S937	EWEREVLGIKRDKSDSPAIQLRLKEPMDVDV	5923300	6233100	8857900	10307000	10660000	10696000
A0A5F8A0E7	SIN3A	S829	HHFIPDLLFAQRGDLSDVEEEEEEEMDVDEA	117950000	112300000	142190000	24710000	14852000	30695000
F6X815	SIM1	S667	PTTLSRISSPNSDRISKSSLILAKDYLHSDI	0	81570000	49065000	0	0	0
F6X815	SIM1	S669	TLSRISSPNSDRISKSSLILAKDYLHSDISP	0	81570000	49065000	0	0	0
F6X815	SIM1	S670	LSRISSPNSDRISKSSLILAKDYLHSDISPH	0	81570000	49065000	0	0	0
F6X815	SIM1	T687	ILAKDYLHSDISPHQTAGDHPTVSPNCFGSH	0	81570000	49065000	0	0	0
F7FQL9	SIK3	S867	QQVPHILQGLLSPRHSLTGHSDIRLPPAEFA	21963000	13288000	7058200	0	7041900	0
F7FQL9	SIK3	S392	TLQLLNGMGPLGRRASDGGANIQLHAQQLLK	11489000	4040700	3163600	0	0	0
F7FQL9	SIK3	S515	TLHLPTERFSPVRRFSDGAASIQAFKAHLEK	0	0	0	2494700	3414700	1602200
A0A1D5R7V5	SIK2	S587	VHNRSPVSFREGRRASDTSLTQGIVAFRQHL	11203000	12432000	0	5866200	4908800	6056800
A0A1D5R7V5	SIK2	S343	AIYFLLVERLKSHRSSFPVEQRLDGRQRRPS	56608000	107660000	131810000	0	0	0
F7HP33	SIGLEC1	S1679	TWRRRRVYKQSMGENSVEMTFQKETTQLIDP	48177000	45586000	32359000	8967800	11214000	0
F6X6H4	SHROOM4	S366	FGRPPHLIGPTGHRHSAPEQLLASHLQHVHL	22118000	4020000	11771000	0	0	0
F6X6H4	SHROOM4	S449	QMDDRSLVLGHQSQSSPPHGEADGHPSEKGL	9357100	0	7918500	0	0	0
F6RQ06	SHROOM1	S590	EQRVSETCIVHARLPSLPDEVFLEEAPLVRM	3841100	0	0	5251200	24219000	53851000
A0A5F7ZEZ7	SHMT2;EGK_03829	T324	ITANKNTCPGDRSAITPGGLRLGAPALTSRQ	0	0	0	1303000	0	1883800
F7FVA6	SHMT1	S355	ACSIACNKNTCPGDRSALRPSGLRLGTPALT	0	0	0	4747200	5863900	14008000
A0A5F7ZRT4	SHE	S246	PYDAQQMITEIRRRGSKDPLVKALQLLDSPC	0	0	0	10650000	6682700	9526700
A0A5F7ZRT4	SHE	S376	HRQKSWTQKILKPALSDHSEGEKVDPGLPLE	0	0	0	6015500	6875200	0
A0A1D5R6R4	SHANK2	S1320	PPDYESRTSGTRRAPSPVVSPTEMNKETLPT	0	0	0	2036900	0	7221300
F7EWT0	SH3PXD2A	S519	KEAEEGPTGASESQDSPRKLKYEEPEYDIPA	12517000	15358000	14974000	0	0	0
F7EWT0	SH3PXD2A	S565	DRASGERRPAQPHRPSPASSLQRARFKVGES	9189100	7624200	10213000	0	0	0
A0A1D5QGU8	SH3KBP1	S474	LTSSSLSSPDIFDSPSPEEDKEEHISLAHRG	365200000	304710000	169320000	76015000	68603000	70668000
A0A1D5QGU8	SH3KBP1	S466	GRRPPSQSLTSSSLSSPDIFDSPSPEEDKEE	18909000	13801000	6654600	0	0	0
A0A1D5QGU8	SH3KBP1	S42	PLANKAPEKPLHEVPSGNSLLSSETILRTNK	0	0	0	1429800	8011200	3024900
A0A5F7ZWE8	SH3GL1	S253	GGFPCTTAPKIAASSSFRSSDKPIRTPSRSM	0	0	0	17636000	27713000	11443000
F6PVV3	SH3D19	S370	VPTPAPRPLLLKKSVSSENPTDPSAPLKPVT	0	0	0	4859600	5253300	6398500
A0A1D5R808	SH3BP5L	S30	QGELRPEVAEDEVPRSPVAEEPGGGGSSSSE	48364000	82879000	78488000	7551800	8136200	0
A0A1D5R808	SH3BP5L	S49	EEPGGGGSSSSEAKLSPREEEELDPRIQEEL	44205000	36755000	43178000	8341400	5720600	18565000
A0A5F7ZXS3	SH3BP4	S206	PVRRDNPFFRSKRSYSLSELSVLQAKSDAPT	25237000	9173800	11727000	0	0	0
A0A5F7ZXS3	SH3BP4	S42	SEGFSETSFNDVKVPSPSALLVDNPTPFGNA	0	0	0	0	408620	946080
A0A1D5RGQ5	SH3BP2	S444	EKPRQPSQADAGGDDSDEDYEKVPLPNSVFI	9069300	11851000	15977000	0	0	0
F7HAB0	SH3BP1	S262	TALAELRENHGQADHSPSMAATHFSRVYGVS	5728100	7091900	5282800	28767000	29717000	0
F7HAB0	SH3BP1	S548	ESEVPPRPASPKVTRSPPETAAPVEDMARRT	13530000	13077000	0	0	0	0
F7HAB0	SH3BP1	S542	ATKERTESEVPPRPASPKVTRSPPETAAPVE	0	0	0	25150000	21582000	24459000
F6W719	SH2B3	S150	FQHFRRSLRHIFRRRSAGEVPAAHTAAAVGT	20840000	23906000	25106000	0	0	9356600
F6W719	SH2B3	S120	EPGPGLAAPGLPKARSSEELAPPRPPGPCSF	0	0	0	7664100	7316300	0
F6W719	SH2B3	S121	PGPGLAAPGLPKARSSEELAPPRPPGPCSFQ	0	0	0	7664100	7316300	0
F7H8X9	SGK3	S129	RAFLQMDSPKHQSDPSEDEDERSSQKLHSTS	9741000	12975000	9462500	0	0	0
F7H8X9	SGK3	S126	PDVRAFLQMDSPKHQSDPSEDEDERSSQKLH	0	0	0	108430000	165730000	166040000
H9FZX6	SGK269	S1036	NALLQDSEKKKRGHSSPSQIPKKILSHMTHK	9197200	12512000	7036900	70469000	54445000	73805000
H9FZX6	SGK269	S778	STVLSQIVASIQPPQSPPETPQSGPKACSVE	0	0	0	5722600	9462200	0
H9FZX6	SGK269	S1374	KICKSKAKESQQYYHSLAVRQSLAVHFNIQQ	0	0	0	0	1702400	1175900
F6W9M1	SFSWAP	S711	RPLPTLEVKPPDRPSSKSKDPPREEEKEKKK	232480000	152640000	180930000	10959000	36592000	28971000
F6W9M1	SFSWAP	S910	AAPRPAAPSAHSASVSPVESRGSSQERSRGV	0	0	0	0	3331400	3078500
F6W9M1	SFSWAP	S710	GRPLPTLEVKPPDRPSSKSKDPPREEEKEKK	0	0	0	2643300	7196400	0
A0A1D5RBL4	SF3B2	S412	KKKGFEEEHKDSDDDSSDDEQEKKPEAPKLS	629390000	724640000	550680000	123560000	96450000	61295000
A0A1D5RBL4	SF3B2	S413	KKGFEEEHKDSDDDSSDDEQEKKPEAPKLSK	479460000	501330000	328380000	53469000	38472000	37532000
A0A1D5RBL4	SF3B2	S838	EHVREQQAQVEKEDFSDMVAEHAAKQKQKKR	6284700	3645700	0	0	0	0
G7N8K3	SF3B1	S129	DREDEYKKHRRTMIISPERLDPFADGGKTPD	12157000	6508300	4427700	0	2309700	0
G7N8K3	SF3B1	T273	PSHTPAGAATPGRGDTPGHATPGHGGATSSA	9439700	0	2188500	0	0	0
G7N8K3	SF3B1	T350	KSRWDETPASQMGGSTPVLTPGKTPIGTPAM	0	0	0	1338200	1893200	0
A0A5F7ZJZ4	SF3A3	S322	TGEEREEEEEEQISESESEDEENEIIYNPKN	0	0	16046000	9812000	8561700	0
A0A5F7ZJZ4	SF3A3	S324	EEREEEEEEQISESESEDEENEIIYNPKNLP	0	0	16046000	9812000	0	9740700
F6T8A2	SF3A1	S343	SQLDQDTQVQDMDEGSDDEEEGQKVPPPPET	219330000	153160000	134310000	52814000	53698000	102290000
A0A1D5QMW7	SETD7	S3	_____________MDSDDEMVEEAVEGHLDD	29150000	45560000	51186000	0	0	0
A0A5F8ARP5	SETD2	S323	KKKSSQSEGTFLGSESDEDSVRTSSSQRSHD	6151300	0	8997500	950870	0	2564200
A0A5F8ARP5	SETD2	S754	HKKSESPFRETEPLVSPHQDKLMSLPVMTID	0	0	0	0	1967400	2385600
A0A5F8ARP5	SETD2	S744	GKDLDDTRMLHKKSESPFRETEPLVSPHQDK	0	0	0	13159000	7981500	0
F7F6Y0	SERPINA10	S60	PREEEEDEEEASEKASEEEKAWLIASGQQLA	0	10510000	15821000	0	0	0
A0A1D5Q6R2	SERINC1	T337	SIRTSNNSQVNKLTLTSDESTLIEDGGARSD	6685000	3812600	4006100	0	0	0
F6SZC3	SEPT1;TBC1D10B	S629	VAGAETSRALAAGADSPRTEEARPSPAPGSG	8734900	0	4549600	0	22806000	0
F6SZC3	SEPT1;TBC1D10B	T645	PRTEEARPSPAPGSGTPTGTPTRTPSRTAPG	15107000	3429500	6438300	0	0	0
F7HP57	SEMA4B	S787	PSTPLDHRGYQALSDSPPGARVFTESEKRPL	19258000	13474000	22500000	6522900	0	12679000
I2CVY8	SELENBP1	S243	LYVWDWQRHEIVQTLSLKDGLIPLEIRFLHN	25194000	25298000	28630000	8686400	13479000	11781000
A0A5F8A7W8	SEL1L	S31	TKFQDESLDSKTTLTSDESVKDHTTAGRVVA	0	0	0	6993900	8125600	12110000
F7FPB6	SEC63	S548	EAAVKEDEEEVSDKGSDSEEEETNRDSQSEK	19737000	34274000	0	6964200	6375500	5592300
F7FPB6	SEC63	S544	VVGNEAAVKEDEEEVSDKGSDSEEEETNRDS	22309000	41145000	25756000	0	0	2663100
F7FPB6	SEC63	S550	AVKEDEEEVSDKGSDSEEEETNRDSQSEKDD	6398500	12228000	38903000	6095000	0	0
A0A5F8AFD8	SEC62	S297	DEEGKVGPGNHGTEGSGGERHSDTDSDRRED	15785000	23215000	10163000	47826000	45812000	66339000
A0A5F8AFD8	SEC62	T337	GNDFEMITKEELEQQTDGDCEEEEEEENDGE	115690000	81760000	116670000	8680500	11298000	14180000
A0A5F8AFD8	SEC62	S303	GPGNHGTEGSGGERHSDTDSDRREDDRSQHS	0	24098000	26764000	0	0	0
A0A5F8AFD8	SEC62	S79	YDKDIKKEKDKGKVESGKEEDKKSKKENIKD	0	0	0	1193300	1053400	278560
F7B5P3	SEC61B	S17	PGPTPSGTNVGSSGRSPSKAVAARAAGSTVR	4072400	24999000	0	0	58710000	0
F7B5P3	SEC61B	S13	___MPGPTPSGTNVGSSGRSPSKAVAARAAG	0	0	0	4761700	7663900	0
A0A5F8ANQ4	SEC31A	S527	DGADVALKDSDQVAQSDGEESPAAEEQLLGE	51664000	66240000	75814000	18807000	9384600	21082000
H9G287	SEC24C	S957	ETNVFFYPRLLPLTKSPIESTTEPPAVRASE	0	3007500	4320400	0	0	0
F6Y7K1	SEC23IP	S926	EEEEKQVVEAEKVVESPDFSKDEDYLGKVGM	0	0	0	9299800	10901000	9527700
F7DJM1	SEC22B	S168	IEEVLQRGEALSALDSKANNLSSLSKKYRQD	2984000	5426900	7559900	10553000	8650600	8283800
F7DJM1	SEC22B	S137	TKKLYIDSRARRNLGSINTELQDVQRIMVAN	0	0	0	0	8148500	31180000
F6WHN3	SEC16B	S257	TDAPERDDPPASAAWSPVQAEDVSSAGPKAP	20761000	7514300	15292000	0	0	0
F6WHN3	SEC16B	T18	LWAPQRLPQTRGKVTTPSKDPDRGFRRDGHH	0	0	0	12727000	11992000	0
F7DM84	SEC16A	S1362	SVHSEHSARSLHSAHSLASRRSSLSSHSHQS	9225500	11760000	0	19594000	26678000	32588000
F7DM84	SEC16A	S1374	SAHSLASRRSSLSSHSHQSQIYRSHNVAASS	7025700	4861500	1334900	0	9150100	0
F7DM84	SEC16A	S1223	AYAENYRYPEPERPSSRASHSSERPPPRQGY	0	69050000	30924000	0	0	0
F7DM84	SEC16A	S569	PEDEASGSFFKQIDSSPVGGETDETTVSQNY	0	0	0	4381400	4670800	0
F7DM84	SEC16A	S201	LSRQNPHDGVVTPAASPSFPQPRLLMAGQWG	7920700	0	0	4944500	8147300	4559200
F7DM84	SEC16A	S2045	SPDPGIVPPEAPVGNSLSELSEENFGGKFAT	0	0	0	5296300	8292200	0
A0A1D5QAR2	SEC14L1	S532	NIYHSKRSPQPAKKDSLGAHSITSPGGNNVQ	0	0	0	0	9292000	14185000
F6Z3Z0	SDS	S37	VAGTSVYLKMDSAQPSGSFKIRGIGHFCKRW	1798200	3721800	5401400	0	0	0
F6Z3Z0	SDS	S39	GTSVYLKMDSAQPSGSFKIRGIGHFCKRWAK	8556000	19142000	8370700	0	0	0
F7BLE8	SDPR	S315	KKVRDGESHEENETKSEDLPSSERMPHDQEE	10978000	11113000	13509000	0	9359600	15778000
F7BLE8	SDPR	S192	SGAVEGKEELPDENKSLEETLHTVDLSSDDD	0	340220000	98502000	19483000	15330000	0
F7BLE8	SDPR	S241	SRAEKIKRSSLKKVDSLKKAFSRQNIEKKMN	13967000	3860000	6662200	149490000	93259000	320900000
F7BLE8	SDPR	S320	GESHEENETKSEDLPSSERMPHDQEEGSFAE	37156000	31064000	0	0	0	0
F7BLE8	SDPR	S203	DENKSLEETLHTVDLSSDDDLPHDEEALEDS	0	289300000	125440000	0	0	0
F7BLE8	SDPR	S204	ENKSLEETLHTVDLSSDDDLPHDEEALEDSA	397760000	0	186720000	0	0	4627700
F7BLE8	SDPR	S218	SSDDDLPHDEEALEDSAEEKVEESRAEKIKR	116030000	32547000	32075000	0	0	4627700
F7BLE8	SDPR	S16	MGEDAAQAEKFQHPGSDMRQEKPSSPSPMPS	6519200	1930200	0	0	0	0
F7BLE8	SDPR	S27	QHPGSDMRQEKPSSPSPMPSSTPSPSLNLGN	37903000	12811000	10570000	0	0	0
H9FVA4	SDF4	S173	SWDEYKVKFLASKGHSEKEVADAIRLNEELK	0	0	0	7467800	5716300	0
F6Y620	SDCCAG3	S174	LSDTDSRVSPASPAGSPSADFAAHGESLGDR	50314000	41257000	29178000	3860800	20813000	0
F6Y620	SDCCAG3	S170	PPWALSDTDSRVSPASPAGSPSADFAAHGES	0	0	0	41024000	0	7841600
F7HUA1	SDCBP	S6	__________MSLYPSLEDLKVDKVIQAQTA	0	0	0	2801700	2703500	4561700
A0A5F7ZUS3	SDC3	S376	LVTLLIYRMKKKDEGSYTLEEPKQASVTYQK	15031000	15800000	0	0	0	0
A0A5F7ZUS3	SDC3	S386	KKDEGSYTLEEPKQASVTYQKPDKQEEFYA_	4612300	9682100	2545700	0	1936000	0
F6QQP9	SDC2	S178	LILLLVYRMRKKDEGSYDLGERKPSSAAYQK	0	6189500	2078300	0	0	0
F6QQP9	SDC2	S187	RKKDEGSYDLGERKPSSAAYQKAPTKEFYA_	0	12556000	0	11016000	62987000	40119000
A0A1D5RIX8	SDC1	S266	LVGFMLYRMKKKDEGSYSLEEPKQANGGAYQ	16493000	8054900	3312500	0	0	6793600
A0A1D5RIX8	SDC1	S268	GFMLYRMKKKDEGSYSLEEPKQANGGAYQKP	111170000	0	47341000	32863000	0	0
A0A5F8AN10	SCYL2	S639	SENKEDGLQNKHKRASLTLEEKQKLAKEQEQ	3114700	0	0	3370900	8869300	0
F7FRR6	SCRIB	S839	ENAVTITPLRPEDDYSPRERRGGGLRLPLLP	55836000	41952000	38245000	21073000	18968000	29250000
F7FRR6	SCRIB	S1150	NPRDPTDEGIFISKVSPTGAAGRDGRLRVGL	4080300	3415600	0	54573000	35242000	49803000
F7FRR6	SCRIB	S524	EEEKRLSAESGLSEDSRPSASTVSEAEPEGP	22503000	0	32318000	47234000	0	0
F7FRR6	SCRIB	S35	RHCSLQAVPEEIYRYSRSLEELLLDANQLRE	0	0	0	15831000	30282000	15284000
F7FRR6	SCRIB	S857	ERRGGGLRLPLLPAESPGPLRQRHVACLARS	0	0	0	13149000	10525000	3441500
F7FRR6	SCRIB	S532	ESGLSEDSRPSASTVSEAEPEGPSAEARGGS	0	0	0	27634000	0	31223000
F7FRR6	SCRIB	T475	AEEAAAEKRGLQRRATPHPSELKVMKRSIEG	0	0	0	2021400	9585400	0
A0A1D5RDT5	SCP2	S4	____________MSSSPWEPAPLRRVFVVGV	16444000	18266000	31636000	4763900	5828900	9328400
I0FU32	SCML1	S139	KKNEVHESFSYPESYSPTLPVSRRENNSPSN	51226000	60376000	32275000	14686000	3712900	24991000
F6ZTY9	SCG2	S268	VEEKIESQTQEEVRDSKENTEKNEQINDEVK	26623000	7093700	2265100	0	0	0
F7CB41	SCFD1	S315	ENSPAGARPKRKNKKSYDLTPVDKFWQKHKG	1965400	3338700	3415100	0	0	0
G7N0X4	SCD	T199	WLLVRKHPAVKEKGATLDLSDLEAEKLVMFQ	51811000	5198600	8721500	0	0	0
F7GYX1	SCARF2	S741	RPPGLPEEATALAAPSPPRARARGRGPSLLE	0	0	0	13401000	13821000	13370000
F7GYX1	SCARF2	S717	KRTPSDKSAQPVEHGSPGTRDPTPRPPGLPE	0	0	0	26325000	10998000	20254000
F7DJW3	SCARF1	S663	GLEEAETDEALPAAASPGDSATGHRRPPLGG	0	0	0	29115000	0	62796000
H9EW01	SCARB1	S493	KKGSKDKEAIQAYSESLMTSAPKGSVLQEAK	20035000	8326900	0	0	0	0
H9EW01	SCARB1	S477	CQIRSKEKCYLFWSSSKKGSKDKEAIQAYSE	11002000	12181000	4066200	0	0	0
F7ANE1	SCAP	S936	EEGLAAVCTPALRPPSPGPVLPQAPEDEGGS	0	119890000	166200000	0	0	0
F6TUP0	SCAMP3	S76	LPPPSAPSLQPSRKLSPTEPKNYGSYSTQAS	64305000	58411000	40403000	185620000	306660000	214290000
A0A5F8AQ41	SCAF11	S964	KSKSSSFGRIDRDSYSPRWKGRWANDGWRCP	6377300	10248000	6770300	0	0	0
A0A5F8AQ41	SCAF11	S817	WSPNKDTPQEKKRPQSPSPRRETGKESRKSQ	2620600	0	0	29830000	121770000	24938000
A0A5F8AQ41	SCAF11	S609	TEHKDSTLKTEELIESPKLKSSEGEIIQTVD	0	0	0	59701000	42901000	94692000
A0A5F8AQ41	SCAF11	S777	DLADEKVETVSQPSESPKDTIDKARKPRTRR	23574000	0	0	11188000	0	8251300
F6RK87	SCAF1	S733	SPAPASSPKREVLYDSEGLSGEERGGKSSQK	54051000	44957000	39931000	0	4109600	3738700
F6RK87	SCAF1	S499	RRKILTQRRERYRQRSPSPAPAPAPAAAAGP	76594000	90743000	63874000	6016700	6089900	4744800
F6RK87	SCAF1	T988	PSTPPPKVAPPPPALTPDSQTVDSSCKTPEV	61077000	47056000	46912000	11147000	5114500	8049000
F6RK87	SCAF1	S549	ASSSSGTQPAPPAPASPWDSKKHRSRDRKPG	71122000	38993000	34958000	0	0	0
F6RK87	SCAF1	S737	ASSPKREVLYDSEGLSGEERGGKSSQKDRRR	61090000	59440000	52610000	0	0	0
F6RK87	SCAF1	S501	KILTQRRERYRQRSPSPAPAPAPAAAAGPPT	32554000	39766000	29685000	0	0	0
F6RK87	SCAF1	S611	SRRSRSREKRRRRRRSASPPPATSSSSSSRR	11932000	15888000	9498500	0	0	0
F6RK87	SCAF1	S613	RSRSREKRRRRRRSASPPPATSSSSSSRRER	11932000	15888000	9498500	0	0	0
F6RK87	SCAF1	S239	RFDIYDPFHPTDEAYSPPPAPEQKYDPFEPT	0	0	0	15080000	0	32766000
F6RK87	SCAF1	S873	LGSIGVKFSRDRESRSPFLKPDERAPTEMAK	0	16337000	0	0	30783000	29363000
F7EE55	SBF1	S116	ADYFVLVAFGPHPRGSGEGQGQILQRFPEKD	4518600	20665000	11643000	2815200	0	0
F7EE55	SBF1	S1138	TIGRQHVTRKKYNPPSWEHRGQPPPEDQEDE	5982400	3735700	7774300	0	0	0
A0A1D5Q9M6	SASH1	S40	SDVCERMEELRKRRVSQDLDVEKPDASPTSL	59603000	59761000	66370000	20520000	15004000	27390000
A0A1D5Q9M6	SASH1	S564	NNKVGTFKFIYVDVLSEDEEKPKRPTRRRRK	11080000	10767000	10162000	0	0	0
A0A1D5Q9M6	SASH1	S51	KRRVSQDLDVEKPDASPTSLQLRSQIEESLG	18942000	0	8669300	0	0	3523500
A0A1D5Q9M6	SASH1	S357	EMKKSLGSLSHGRTCSFGGFDLTNRSLHVGS	13145000	12591000	6381400	0	0	0
A0A1D5Q9M6	SASH1	S392	PMGKEGDFVYKEVIKSPTASRISLGKKVKSV	0	0	0	3810900	2445400	0
A0A1D5Q9M6	SASH1	S787	CETLEGPQTVDTWPRSHSLDDLQAESGAEQD	0	0	0	0	9741500	7539200
A0A1D5Q9M6	SASH1	S873	TKKLEGSIAASGRSLSPPQCLPRNYDAQPPG	0	0	0	1802300	2675300	0
H9G1L4	SART1	S474	QPLPSDDTRVENMDISDEEEGGAPQPGSPQV	104320000	84211000	86472000	0	0	0
H9G1L4	SART1	S486	MDISDEEEGGAPQPGSPQVLEEDEAELELQK	45856000	120540000	111760000	0	0	14242000
F7HGF8	SARDH	S448	PEKDMHGYDIRRFHHSLTDHPRWIRERSHES	0	0	0	3937400	7563200	4374900
H9EQ88	SAR1A	T139	ISNVPILILGNKIDRTDAISEEKLREIFGLY	0	0	0	9056500	6156700	7842200
H9ESN9	SAP30BP	S113	PQELVASFSERVRNMSPDEIKIPPEPPGRCS	31597000	37159000	28357000	6456600	6623500	11171000
H9ESN9	SAP30BP	S77	EEEEDENSRQSEDDDSETEKPEADDPKDNTE	51426000	67265000	31731000	7762600	3487300	6282400
F7DUW2	SAP130	S229	IPPAVVATVSATRAQSPVITTTAAHATDSAL	6085900	6999600	0	0	0	0
F7DUW2	SAP130	S839	KSTAKSLLVKAEKRKSPPKEYIDEEGVRYVP	0	0	0	9237800	13370000	10367000
F6WNQ8	SAMHD1	S23	QPSKRPRFDDSPRTPSNTPSAEADCSPGLEL	0	0	0	1897300	4888700	0
F6WNQ8	SAMHD1	S571	ITPQKKEWNYRTSVQSPTRLREASKSRLQLF	15467000	0	0	0	189640000	79070000
F6WNQ8	SAMHD1	T21	SDQPSKRPRFDDSPRTPSNTPSAEADCSPGL	9548300	0	0	2805200	10670000	0
F6RI67	SAMD4A	S332	QELHQMILTPIKAYGSPSTTPEARPREPQAP	8290900	6671800	26735000	0	0	0
F7HGM0	SALL1	S1064	LTHQMRDLPSQLFEPSSNLGPNQNSAVIPAN	0	0	0	0	26852000	78202000
F7HGM0	SALL1	S1065	THQMRDLPSQLFEPSSNLGPNQNSAVIPANS	0	0	0	0	26852000	78202000
F7HGM0	SALL1	S1080	SNLGPNQNSAVIPANSLSSLIKTEVNGFVHI	0	0	0	0	26852000	78202000
F7HGM0	SALL1	S1082	LGPNQNSAVIPANSLSSLIKTEVNGFVHISP	0	0	0	0	26852000	78202000
F7HGM0	SALL1	S1119	PTSHIPSGPLSSSATSPVLLPALPRRTPKQH	3914300	0	0	7922300	0	13411000
A0A1D5RE26	SAFB;SAFB2	S344	EASSEELAEAPTEAASPEARDSKEDGRKFDF	134850000	194390000	0	0	0	0
A0A1D5RE26	SAFB;SAFB2	S288	LASESTAHAQSSKADSLLAVVKREPAEQPGD	0	0	0	949610	1233300	1110200
A0A1D5RE26	SAFB;SAFB2	S235	ILGETCKSEPVKEESSELEQPFAQDTSSVGP	61375000	0	0	14193000	0	23429000
A0A1D5RE26	SAFB;SAFB2	S246	KEESSELEQPFAQDTSSVGPDRKLAEEEDLF	0	0	0	4816300	6934900	0
F6SUG4	SAC3D1	S356	VVMAEEEDEGADRPGSPA_____________	0	6967600	13419000	0	0	3611300
A0A1D5QYQ6	SAAL1	S62	RPSSAGRGKVMDRNPSPPPPGRDQEEEEVAG	15548000	31313000	31234000	93835000	70955000	62913000
F7DI51	S100A6	S46	KKELKELIQKELTIGSKLQDAEIARLMEDLD	0	0	0	2004000	667040	1041600
I0FKU8	RYBP	S99	VEKQDKEKPEKDKEISPSVTKKNTNKKTKPK	0	0	0	10553000	5194200	14981000
F7G6U0	RUNX1	S226	RLSELEQLRRTAMRVSPHHPAPTPNPRASLN	13906000	21232000	0	0	22930000	0
A0A5F8A8J0	RTN4	S181	PAAPPSTPAAPKRRGSSGSVDETLFALPAAS	0	0	0	4119500	0	13351000
A0A5F8A8J0	RTN4	S182	AAPPSTPAAPKRRGSSGSVDETLFALPAASE	0	0	0	4119500	0	13351000
A0A5F8A8J0	RTN4	S184	PPSTPAAPKRRGSSGSVDETLFALPAASEPV	0	0	0	4119500	0	13351000
A0A5F8AQC0	RTN1	S489	PMLPRKPEEDASSSQSPVATKGSGPLGPGPL	0	0	0	0	13346000	9810700
F6SCU9	RTF1	S325	SEVYSDDEEEEEDDKSSEKSDRSSRTSSSDE	0	44987000	40835000	0	0	9874600
F6SCU9	RTF1	S337	DDKSSEKSDRSSRTSSSDEEEEKEEIPPKSQ	19477000	6797500	0	0	0	0
F6SCU9	RTF1	S326	EVYSDDEEEEEDDKSSEKSDRSSRTSSSDEE	29677000	0	0	21690000	15208000	0
A0A1D5Q5X0	RSRC2	S4	____________MAASDTERDGLAPEKTSPD	15327000	10127000	6446100	0	0	0
A0A1D5Q5X0	RSRC2	S17	AASDTERDGLAPEKTSPDRDKKKEQSDISVS	0	26241000	0	0	2165000	7089400
A0A5F7ZSF0	RSF1	S604	EKSKKTFLDKDTQRLSPIPEEVPKSTLESEK	98416000	102430000	72550000	59105000	19858000	54071000
A0A5F7ZSF0	RSF1	S1194	KEIRRVHKRRLSSSESEESYLSKNSEDDELA	15609000	17980000	13054000	0	0	0
A0A5F7ZSF0	RSF1	S1203	RLSSSESEESYLSKNSEDDELAKESKRSVRK	18403000	52101000	35159000	0	0	0
A0A5F7ZSF0	RSF1	S1041	AAARRKKRRRLNDLDSDSNLDEEESEDEFKI	3624400	5618000	0	0	0	0
A0A5F7ZSF0	RSF1	S622	PEEVPKSTLESEKPGSPEAAETSPPSNMIDH	15308000	22519000	9539500	0	9769700	0
A0A5F7ZSF0	RSF1	S629	TLESEKPGSPEAAETSPPSNMIDHCEKLASE	15308000	22519000	9539500	0	9769700	0
A0A5F7ZSF0	RSF1	T1223	LAKESKRSVRKRGRSTDEYSEADEEEEEEEG	47654000	127090000	126990000	0	0	0
A0A5F7ZSF0	RSF1	S473	EPIETKFYETKEESYSPSKDRNIIMEGNGTE	0	0	0	26684000	28091000	30177000
A0A5F7ZSF0	RSF1	T600	LEKLEKSKKTFLDKDTQRLSPIPEEVPKSTL	0	0	0	5633300	4258900	6774300
F7C3H4	RRP8	S176	GSTTNDPPKQSPGSISPKPPRTLSRKQWRNR	3845200	5695300	7630900	0	0	0
A0A1D5RJB4	RRP12	S1050	PAQGKGDSIEEILADSEDEEDNEEEERSRGK	75227000	72029000	68068000	11048000	0	22023000
F6WXL4	RRM2	S20	RIPLAPITNPQQLQLSPLKGLSLVDKENTPP	0	0	0	0	1533800	202690
F7B7M4	RREB1	S1320	VTGDAPAEPAKAETASPVHGEEHGPGESHEP	241340000	212200000	161850000	58948000	30903000	130780000
F7B7M4	RREB1	S175	PSPLKRRRLSSKRKLSHDAESEREDPAPAKK	13473000	48301000	26489000	0	88759000	152910000
F7B7M4	RREB1	S1655	ARRPSEPGQGDLNPESPVALGQDLLEPRSKR	0	27532000	57262000	0	0	62169000
F7B7M4	RREB1	T875	TTFLEPQNGFLHRSPTQPPPPHVSIKLEPAS	7471800	0	5584200	0	0	0
F7B7M4	RREB1	S161	IHEKDPNSATATAPPSPLKRRRLSSKRKLSH	0	0	0	6457200	8158200	0
F7B7M4	RREB1	S1644	KDCSHREEKVTARRPSEPGQGDLNPESPVAL	24980000	0	0	0	7482600	21299000
F7B7M4	RREB1	S231	EFVCKYGLETHMETHSDNPLRCDICCVTFRT	0	0	0	4261800	2045700	2714000
F7B7M4	RREB1	T1120	GGCVPKAATTATPAATTSPKESSEPPAPASS	0	0	0	0	6805600	17212000
F6T1R6	RRBP1	S924	KRLDEVSRELCRAQSSHASLRADAEKAQEQQ	1553700	859030	0	33069000	0	0
F6T1R6	RRBP1	S1175	SILAETEGMLRDLQKSVEEEEQVWRAKVGAA	8122700	18459000	3768700	0	0	0
F6T1R6	RRBP1	S964	LQSSEAEVRSKCEELSGLHGQLQEARAENSQ	249780000	5897500	0	0	0	0
F6T1R6	RRBP1	S1368	QEELEKLRTAGPLESSETEEASQLKERLEKE	12850000	12478000	9924100	0	0	0
F6T1R6	RRBP1	T1435	EQLEKTEDGSSSKEGTSV_____________	9822600	11557000	0	0	0	0
F6T1R6	RRBP1	S927	DEVSRELCRAQSSHASLRADAEKAQEQQQQM	0	0	0	0	16088000	16862000
F6T1R6	RRBP1	S135	PVATVPATPQEKLASSPKDKKKKEKKVAKVE	0	0	3349300	852610000	466020000	766350000
F6T1R6	RRBP1	S951	QEQQQQMAELHSKLQSSEAEVRSKCEELSGL	0	0	0	3063500	2113200	0
F6T1R6	RRBP1	S1430	VKKLQEQLEKTEDGSSSKEGTSV________	0	0	10326000	53479000	21727000	50086000
H9EPG6	RRAS	S201	LVRAVRKYQEQELPPSPPSAPRKKGGGCPCV	0	4928100	5223600	5751100	8108400	7819500
F7H1S0	RRAGC	S382	FEVGVTSHRSCGHQTSASSLKALTHNGTPRN	23968000	19989000	20487000	123080000	0	160090000
F7H1S0	RRAGC	S385	GVTSHRSCGHQTSASSLKALTHNGTPRNAI_	5064800	0	0	49876000	54082000	59497000
F6Q1H6	RPUSD1	S270	ATPDPDPEDRGPRPGSPSTLLPGPGRPPPPP	16679000	17448000	27093000	0	7420500	8466000
A0A5F7ZJD7	RPS6KC1	S872	EPTSLFQRDSETKGESGLALEGDKEIHQIFE	7520600	0	9056700	0	0	0
A0A5F7ZJD7	RPS6KC1	S605	LSRSKNSPMEFFRIDSKDSASELLGLDFGEK	0	4128000	4611000	1503000	0	0
A0A5F7ZJD7	RPS6KC1	S461	PTSSPQDSSSFESRGSDGGSVLRALPLKSSL	0	0	0	7416600	0	8575300
F6SDH6	RPS6KA4	S571	SQAAEIMCKIREGRFSLDGEAWQGVSEEAKE	0	0	0	1400400	2427200	1742700
F6SDH6	RPS6KA4	S682	RRKQKLRSATASRRGSPAPAAPGRAPTAAKG	0	0	0	6377300	6719000	0
F6SDH6	RPS6KA4	S619	GLRDSSWLQDGSARSSPPLRTPDVLESSGPA	0	0	0	6786800	4409800	3209500
F6SDH6	RPS6KA4	T624	SWLQDGSARSSPPLRTPDVLESSGPAVRSGL	0	0	0	6786800	4409800	3209500
F6UNV6	RPS6KA3	S415	QTVGVHSIVQQLHRNSIQFTDGYEVKEDIGV	60037000	82227000	56700000	30162000	30436000	28318000
F6UNV6	RPS6KA3	S369	TFYFDPEFTAKTPKDSPGIPPSANAHQLFRG	0	0	12487000	8273500	12513000	0
A0A1D5QBJ3	RPS6KA1	S645	HPWVTQKDKLPQSQLSHQDLQLVKGAMAATY	0	0	0	1580900	0	1428000
A0A1D5QBJ3	RPS6KA1	S363	TFYFDTEFTSRTPNDSPGIPPSAGAHQLFRG	0	0	0	3663300	4260200	9409600
F7A782	RPS3	T221	DHVSIVEPKDEILPTTPISEQKGGKPEPPAM	7098300	8000400	8740900	20130000	0	13187000
A0A5F7ZHL1	RPRD2	S529	QSSEVSKPKLESESTSPSLEMKIHNFLKGNP	34129000	29031000	30793000	11350000	0	23879000
A0A5F7ZHL1	RPRD2	T587	FQRGPTSTSIDNIDGTPVRDERSGTPTQDEM	27917000	0	20066000	7388800	7770300	9629400
A0A5F7ZHL1	RPRD2	S217	FQGMGGEESRSPTMESEKSATPEPVTDNRDV	5052500	7562400	6808600	0	0	0
F6ZTV4	RPRD1B;TGM2	S134	GEFIQQLKLSMEDSKSPPPKATEEKKSLKRT	78803000	69392000	124530000	23914000	18771000	1094100
F6ZTV4	RPRD1B;TGM2	S166	QQIQEEEDDDYPGSYSPQDPSAGPLLTEELI	521030000	543870000	811950000	0	189370000	365980000
F6ZWD4	RPRD1A	S140	EQIKVDENENCSSLGSPSEPPQTLDLVRALQ	0	0	0	7380200	0	21002000
A0A5F8AHD1	RPN1	S518	YKQSRDISTLNSGKKSLETEHKALTSEIALL	0	4797000	8724400	0	0	65924000
F6TQ53;F7BM66	RPLP1;LOC709583	S101	AAPAEEKKVEAKKEESEESDDDMGFGLFD__;APAAAEEKKDEKKEESEESDDDMGFGLFD__	148490000	157020000	126840000	18475000	14723000	30236000
F6TQ53;F7BM66	RPLP1;LOC709583	S104	AAEEKKDEKKEESEESDDDMGFGLFD_____;AEEKKVEAKKEESEESDDDMGFGLFD_____	648660000	571760000	526470000	11790000	12189000	33561000
F7DZT6	RPL7A	S94	VHRKTCTTVAFTQVNSEDKGALAKLVEAIRT	0	25090000	27251000	6168500	12268000	4619300
F7GNG8	RPL4	S295	PMHKMINTDLSRILKSPEIQRALRAPRKKIH	9045400	15153000	11567000	0	8372400	0
F7GNG8	RPL4	S290	SNYNLPMHKMINTDLSRILKSPEIQRALRAP	7336300	7951500	8614500	0	0	0
F7GZ82	RPL27	S34	SGRKAVIVKNIDDGTSDRPYSHALVAGIDRY	8029400	11346000	9256500	0	0	0
F7F4S1	RPL26	S23	TSDRSKNRKRHFNAPSHIRRKIMSSPLSKEL	9324900	13254000	8406900	0	0	0
F7F4S1	RPL26	T139	KSRQVGKEKGKYKEETIEKMQE_________	4745500	2468400	3745700	0	0	0
A0A1D5Q6B6	RPL24	S86	RTRRAVKFQRAITGASLADIMAKRNQKPEVR	27034000	33202000	31816000	7584700	7680000	22766000
A0A1D5Q6B6	RPL24	S149	TKAGPKQKIVKPVKVSAPRVGGKR_______	14594000	21346000	13233000	0	0	0
H9YY36	RPL22L1	S118	TYELRYFQISQDEDESESED___________	0	52341000	52401000	0	0	0
F7H8C8	RPIA	S106	ENHVRNNQVLGIGSGSTIVHAVQRIAERVKQ	0	0	0	0	3786000	6458700
F7H693	RPAP3	S121	DKDDSTHESLSQESESEEDGIHVDSQKALVL	0	0	0	6975600	0	10625000
A0A1D5R1E9	ROBO1	S901	RNGLTSTYAGIRKVPSFTFTPTVTYQRGGEA	10712000	16110000	0	2426100	0	0
A0A1D5R1E9	ROBO1	T903	GLTSTYAGIRKVPSFTFTPTVTYQRGGEAVS	10712000	0	10692000	0	0	2619200
F6QGS4	RNPS1	S4	____________MAPSPTKRKDRSDEKSKDR	0	0	0	111340000	107210000	133950000
A0A1D5Q912	RNPEP	S7	_________MASGEPSPGGGAARRPLHSAQA	3917900	0	2744000	0	0	0
F7EVL6	RNPC3	S21	QPLAISRGCTSSSSLSPPRGDRTLLVRHLPA	10105000	0	9442800	0	0	0
F7EVL6	RNPC3	S108	HTLVVEFAKEQDQVHSPCPTSGSEKKKRSDD	0	0	0	12337000	11127000	9531600
F7CA88	RNH1	S2	______________MSLDIQCEQLSDARWAE	54893000	37966000	21421000	0	0	0
F7CA88	RNH1	S451	EAMEDRLQALEEEKPSLRVIS__________	0	0	0	1355900	702650	878250
F7CA88	RNH1	S77	ELGDAGVHCVLQGLQSPSCKIQKLSLQNCYL	0	0	0	10203000	9549000	9619500
A0A5F8ANI9	RNF34	S258	VEDRNPGLSKERARASLSDLSSLDDVEGMSV	0	5614100	7986800	0	0	0
A0A5F7ZDZ7	RNF216	S495	RVSINGYDHFCQHPRSPGAPCQECSRCSLWT	6823000	15030000	10303000	50152000	36567000	57288000
A0A5F7ZDZ7	RNF216	S195	TRKAFSDAIKKWQELSPETSGKRKKRKEMNQ	0	0	0	4760100	0	6340600
A0A1D5QQJ9	RNF213	S1306	PLSEPREEQEAAELLSEPEEESEKHILKLEE	11842000	14045000	57443000	2902800	0	0
F6VU61	RNF20	S525	KTRLRSGSALLQSQSSTEDPKDEPAELKPDS	71322000	0	29485000	0	26680000	0
F7DVR9	RNF181	S13	___MASYFDEHDCEPSDPEQETRTNMLLELA	7218700	6587100	12567000	0	0	0
F6X8M3	RNF168	S229	EYEEEISKVEAERRASEEEENKASEEYIQRL	0	0	0	3197300	4012400	0
A0A5F8AQY3	RNF13	S295	EHTPLLRPLASVSAQSFGALSESRSHQNMTE	3680700	2397600	0	0	0	0
A0A5F8AQY3	RNF13	S267	PVCKQKVVPSQGDSDSDTDSSQEENEVTEHT	0	22297000	9846700	0	0	0
A0A5F8AQY3	RNF13	S271	QKVVPSQGDSDSDTDSSQEENEVTEHTPLLR	0	22297000	9846700	0	0	0
F7F3B5	RNF126	S17	AEASPQPGRYFCHCCSVEIVPRLPDYICPRC	0	0	0	1863900	2977200	0
G7ML89	RNF123	S675	AVGGPLPLPRPGWLSSPTLGRANRFLSTAAV	0	0	0	1293900	29289000	3736500
G7ML89	RNF123	S711	RRPLSTSEKVKVRTLSVEQRTREDIEGSHWN	0	0	0	1581800	9347700	0
F6V216	RNF113A	S47	KRPACDPEPGDSGSSSDEGCTVVRPEKKRAT	84071000	53353000	36289000	16423000	0	14942000
F6V216	RNF113A	S84	KTRDSGKQKAAYGDLSSEEEEENEPESLGVV	6960200	12628000	0	0	0	0
F6V216	RNF113A	S45	RRKRPACDPEPGDSGSSSDEGCTVVRPEKKR	14578000	25853000	0	0	0	0
F6V216	RNF113A	S253	EGRYGVYEDENYEVGSDDEEIPFKCFICRQS	28217000	49106000	39356000	0	0	0
F7H8F3	RLIM	S228	SRSPDHRRTRARAERSRSPLHPMSEIPRRSH	0	0	0	0	7842900	9018100
F7H8F3	RLIM	S230	SPDHRRTRARAERSRSPLHPMSEIPRRSHHS	0	0	0	8453500	7842900	0
F7H862	RING1	S232	GGGTGGVGGGAGSEDSGDRGGTLGGGTLGPP	0	36723000	25188000	0	0	0
F7H862	RING1	S254	LGGGTLGPPSPPGAPSPPEPGGEIELVFRPH	0	0	66744000	41380000	37245000	23755000
F6XMS0	RIN1	S337	SEEEGAPGSRGSPATSPHLGRRRPLLRSMSA	0	0	0	4182800	10930000	0
A0A5F7Z9A6	RICTOR	S21	RGRSLKNLRVRGRNDSGEENVPLDLTREPSD	0	0	0	4494400	6207500	0
A0A5F7Z9A6	RICTOR	S1560	CSDGVSQEGSASSTKSTELLLGVKTIPDDTP	0	0	0	2320800	0	2117300
F7D1Y9	RIC8A	S435	AARGLMAGGRPEGQYSEDEDTDTDEYKEAKA	482210000	335730000	384460000	131290000	84739000	170700000
F7D1Y9	RIC8A	T440	MAGGRPEGQYSEDEDTDTDEYKEAKASCLAH	428110000	242730000	279320000	75253000	55618000	102780000
A0A5F8ADH6	RHPN2	S699	SFLSWGTNKNRQKSASTLCLPSVGVARPQVK	50608000	38108000	48387000	3772600	4611600	5366700
A0A1D5RAK5	RHOC	S572	EPVRSEEGRDMANRISAFGYLECSAKTKEGV	0	0	0	5200000	7209700	6923000
A0A5F7ZQ03	RHBDF2	S84	WQESSEKRPGFRRQASLSQSIRKGAAQWFGV	15637000	12003000	6919900	0	0	0
A0A5F7ZQ03	RHBDF2	S358	GVVGNWLNRSYRRSISSTVQRQLESFDSHRP	0	0	7109300	6037100	67630000	21395000
A0A5F7ZQ03	RHBDF2	S61	SMLPERKNPAYLKSVSLQEPRSRWQESSEKR	0	0	0	6250000	14425000	6305100
F7G4Y1	RGS7	S454	IRSSAYQELLQAKKKSGNSMDRRTSFEKFAQ	0	0	0	17792000	0	43972000
F7G4Y1	RGS7	S457	SAYQELLQAKKKSGNSMDRRTSFEKFAQNVG	0	0	0	17792000	0	43972000
A0A5K1VKW3	RGS14	S287	GFLAFVSSKSESHRKSLGSTEGESESRPGKY	0	0	0	6360300	17256000	9608800
H9YXH9	RGCC;C13orf15	S87	SGFSDSESADSLYRNSFSFSDEKLNSPTDST	7033400	1438000	0	0	1873400	0
A0A5F7Z844	RFX1	S159	RLLVQTSVQAKPGHVSPLQLTNIQVPQQALP	0	0	0	7453600	10595000	10765000
A0A5F7ZVW3	RETSAT	S423	EWFEEWQAELKGKRGSDYETFKNSFVEASMS	0	0	0	28174000	14507000	0
F7GDT6	RERE	S1106	VQIKEEALDDAEEPESPPPPPRSPSPEPTVV	19039000	25386000	25704000	6101900	0	3031600
F7GDT6	RERE	S1113	LDDAEEPESPPPPPRSPSPEPTVVDTPSHAS	19039000	25386000	25704000	6101900	0	3031600
F7GDT6	RERE	S1115	DAEEPESPPPPPRSPSPEPTVVDTPSHASQS	38408000	91077000	43675000	6101900	0	3031600
F7GDT6	RERE	S642	ETVKKSGKKVKEEASSPLKSTKRQREKVASD	0	6628900	2901000	0	9646300	0
F7GDT6	RERE	S679	TSSKKTKTQEISRPNSPSEGEGESSDSRSVN	0	0	0	5160100	2781000	7909200
F7GDT6	RERE	S656	SSPLKSTKRQREKVASDTEEADRTSSKKTKT	0	0	0	19797000	0	24373000
F7GDT6	RERE	S641	AETVKKSGKKVKEEASSPLKSTKRQREKVAS	4210500	0	0	18193000	0	14180000
F7ENS4	RER1	S2	______________MSEGDSVGESVHGKPSV	64148000	79824000	94379000	35838000	50909000	37408000
F7ENS4	RER1	S95	IAFLSPKVDPSLMEDSDDGPSLPTKQNEEFR	34392000	29168000	51260000	0	2824700	2646700
F7ENS4	RER1	S6	__________MSEGDSVGESVHGKPSVVYRF	6809400	6393400	8020200	0	0	0
F7CLI2	REPS2	S247	SSSGGPGTKPLRHQASLIRSFSVERELQDNS	0	0	0	0	6263000	1327800
H9ESW0	REPS1	S392	SADVGDQPGEVGYSGSPAEAPPSKSPSMPSL	99344000	108530000	87625000	12637000	20544000	55076000
H9ESW0	REPS1	S272	RTVASATSAIEIRRQSSSYDDPWKITDEQRQ	341380000	208140000	215240000	83687000	89898000	121880000
H9ESW0	REPS1	S118	ASKNEQESRHAASYSSDSENQGSYSGVIPPP	0	0	0	5149900	5691200	0
F7FRF8	REPIN1	S501	RPFVCEECGRRFSQGSHLAAHRRDHAPDRPF	5360200	0	3277400	0	0	0
F7HAD1	REEP4	S194	HRRPPIGYQARGLQDSDTEDECWSDTEAVPR	0	0	0	2723500	4506200	0
A0A1D5R101	REEP3	S205	KDGDEKTDEEADGPYSDDEMLTHKGLRRSQS	214050000	207310000	182170000	6594700	7508600	16139000
A0A1D5R101	REEP3	S147	AVKSQGAITERLRSFSMHDLTAIQGDEPVGQ	13835000	16166000	0	0	0	0
F7CTG3	RECQL5	S488	GGRKGYGGFSRYDEGSGGSGDEGRDEAHKRE	8008600	6457100	8963800	0	0	0
F7CTG3	RECQL5	S491	KGYGGFSRYDEGSGGSGDEGRDEAHKREWNL	36592000	40714000	40070000	38534000	0	0
F7HIY7	RECK	S583	AGNLVCSTRLCLSEHSSEDDRRTFTGLPCNC	0	6822000	0	5613300	0	4013300
F6YEH9	RDBP	S253	RDRDRDREGPFRRSDSFPERRAPRKGNTLYV	16261000	5183400	8552900	0	0	0
F6YEH9	RDBP	S179	RSFDWGYEERSGAHSSASPPRSRSRDRSHER	0	2944200	3964100	0	0	0
F6YEH9	RDBP	S181	FDWGYEERSGAHSSASPPRSRSRDRSHERNR	0	0	0	78978000	26343000	78564000
A0A1D5R8U2	RCSD1	S177	RGSIKRRPPSRRFRRSQSDCGELGDFRAAES	0	11420000	16576000	0	0	0
A0A1D5R8U2	RCSD1	S83	SPPNASHPPKFKVKSSPLIEKLQANLTFDPA	13147000	4393200	2400800	0	97057000	0
A0A1D5R8U2	RCSD1	S120	SPKSPGLKAMVSPFHSPPSTPSSPGVRSRPS	0	0	0	1987900	1959100	0
A0A1D5R8U2	RCSD1	S126	LKAMVSPFHSPPSTPSSPGVRSRPSEAEEVP	0	0	0	1987900	5540800	0
A0A1D5R8U2	RCSD1	S351	TKKPVEGAAGKETPHSPPGGVKGGDVPKQEK	0	0	0	8916400	25781000	6017600
A0A1D5R2W6	RCOR3	S214	DRQARKLANRHNQGDSDDDVEETHPMDGNDS	0	8435300	14059000	0	0	0
H9EU26	RCN1	S80	GKEDSKTFDQLTPDESKERLGKIVDRIDNDG	66764000	77528000	40577000	20484000	20825000	16300000
F6Q8Z0	RCAN1	S163	AATDTTPSVVVHVCESDQEKEEEEEMERMKR	51715000	68062000	137110000	5867400	15822000	13528000
F7HDA8	RC3H2	S1016	PVQQHQKEPPKQKKQSLGEDHVILEEQKTIL	0	0	0	0	2214300	3516100
F7DNI3	RBP5	T51	LLKPDKEIDHQGNHMTVRTLSTFRNYTVQFD	14216000	27077000	63265000	0	0	0
F6VRC9	RBMX2	S148	EKGCGARTPSPSLSESSEDEKPTKKHKKDKK	0	18344000	11260000	0	0	0
F6VRC9	RBMX2	S149	KGCGARTPSPSLSESSEDEKPTKKHKKDKKE	6793000	10596000	17322000	0	0	0
H9FT27	RBMX	S208	PPRREPLPSRRDVYLSPRDDGYSTKDSYSSR	566560000	385300000	320920000	117450000	185030000	198490000
A0A1D5RJV5;H9FT27	RBMX	S251	PPPRDYTYRDYGHSSSRDDYPSRGYGDRDGY;PPPRDYTYRDYGHSSSRDDYPSRGYSDRDGY	18674000	20470000	9459600	0	0	0
A0A1D5Q5W9	RBM6	S877	DVFKKPLPPTVKKEESPPPPKVVNPLIGLLG	0	0	0	43911000	22110000	69867000
A0A1D5Q5W9	RBM6	S1011	KERGNDRREKLQSFDSPERKRIKYSRESDSD	0	0	0	20560000	0	17383000
A0A1D5Q5W9	RBM6	S348	VAFEHESSADFRNSQSPVQDQDKSQLSGGEQ	0	0	0	3240300	0	5601300
F7GWI0	RBM47	T518	IPTVSTPPPFQGRPITPVYTVAPNVQRIPTA	0	0	0	2481300	0	642690
F7CXZ1	RBM4	S86	KNKSKTSTKLHVGNISPTCTNKELRAKFEEY	6416000	7650400	10765000	0	8015100	0
A0A5F8AGW7	RBM39;LOC704198	S136	SRRRSRSKSPFRKDKSPVREPIDNLTPEERD	4280300000	5514200000	4983200000	1747600000	2457600000	2242000000
A0A5F8AGW7	RBM39;LOC704198	S125	GKIGLPHSIKLSRRRSRSKSPFRKDKSPVRE	263020000	225420000	204160000	53417000	136200000	115940000
A0A5F8AGW7	RBM39;LOC704198	T146	FRKDKSPVREPIDNLTPEERDARTVFCMQLA	0	8332400	3274300	0	0	0
A0A5F8AGW7	RBM39	S97	SRSRSRDRRFRGRYRSPYSGPKFNSAIRGKI	460020000	469480000	630260000	49871000	184430000	104430000
A0A5F8AGW7	RBM39	S100	RSRDRRFRGRYRSPYSGPKFNSAIRGKIGLP	4179200	3043600	3656700	0	0	0
A0A5F8ATA8	RBM33	S764	SRSSQGKTEVKVKPASPVAQPKEEAKTEPEF	79886000	139370000	93902000	300050000	179250000	308050000
A0A5F8ATA8	RBM33	S1046	GLQQPPHPPAGPHAHSPVPPGIKSIQGIHPA	0	0	0	4819500	4682300	3146900
A0A5F8A8P0	RBM27	S309	NSRDQPGTSAVPNLASVGTRLPPPLPQNLLY	954610000	0	1186300000	3885000000	0	6318200000
A0A5F8A8P0	RBM27	S120	EPAEEERDGRKKKYPSPQKTRSESSERRTRE	33208000	43590000	54239000	0	0	0
A0A1D5RGJ0	RBM25	S534	EAERRRQPQIKQEPESEEEEEEKQEKEEKRE	248620000	0	247680000	39933000	0	46385000
F7H1B3	RBM23	S112	ELRSRDRRQDRVSYRSPPLAAGYRYGHSKSP	0	0	0	0	5812800	5800700
F7GRX3	RBM20	S827	ESPQSVGRQEKEAEFSDPEDTRTKKEQDWES	30502000	56805000	0	3798800	0	14390000
F7GRX3	RBM20	S1161	SQLAEEGLKETEGAGSPRPEDSGIVPRFERK	13261000	0	0	0	35230000	2492200
F7A8J6	RBM17	S203	AAIPPPVYEEQDRPRSPTGPSNSFLANMGGT	9695500	0	0	0	2825000	1099200
F6V5Q1	RBM15	S612	KRRLPEESGGRHLDRSPESDRPRKRHCAPSP	15783000	45607000	20393000	977780000	623590000	1096600000
F6V5Q1	RBM15	S250	GHRHPPGGGGGQRSLSPGGAALGYRDYRLQQ	163270000	148400000	149740000	124780000	141580000	0
F6V5Q1	RBM15	S213	DRPLKIEAVYVSRRRSRSPLDKDTYPPSASV	589170000	585670000	468050000	74011000	85152000	0
F6V5Q1	RBM15	S215	PLKIEAVYVSRRRSRSPLDKDTYPPSASVVG	468820000	426080000	468050000	47372000	51476000	0
F6V5Q1	RBM15	S697	ERDRKHRTTAPTEGKSPLKKEDRSDGSAPST	25577000	25723000	26257000	18598000	17343000	19818000
F6V5Q1	RBM15	S65	SRRSLHLDKSSSRGGSREYDTGGGSSSSRLH	0	0	0	0	6466200	5849500
G7NC47	RBM14	S618	GSDRRLAELSDYRRLSESQLSFRRSPTKSSL	0	0	0	11416000	7641200	16325000
F7GBN4	RBM12B	T640	EDWRRPPEEDFRRSPTEDFRQLPEEDFRQPP	8145500	0	6455100	54921000	36181000	0
F7GBN4	RBM12B	T276	DRHFRKRSHSKSPRRTRSRSPLGFYVHLKNL	1117000	8712700	5820100	0	0	0
F7HPQ5	RBM10	S737	SPPRGLVAAYSGESDSEEEQERGGPEREEKL	0	45877000	34468000	20234000	13736000	24162000
F7HPQ5	RBM10	S89	PGSETQRRRRRRHRHSPTGPPGFPRDGDYRD	123790000	120800000	81478000	59817000	60638000	71155000
F7HPQ5	RBM10	S796	GLHKQNLEIHRRAHLSENELEALEKNDMEQM	7150300	0	5534500	1489600	0	0
F7HPQ5	RBM10	S735	RPSPPRGLVAAYSGESDSEEEQERGGPEREE	25960000	3019200	3876500	0	0	0
F7DF28	RBBP8	T315	RNTEDSLRFSDSASKTPPQEELPTRVSSPVF	0	0	0	2057100	0	1936700
F7AMK8	RBBP6	S657	YREQRRLKEESKSPYSGSSYSRSSYTYSKSR	7868400	10682000	13323000	2608800	5374000	3378300
F7AMK8	RBBP6	S1611	ETDEAAFEPDYNESDSESNVSVKEEETSGNI	13188000	14057000	0	0	0	0
F7AMK8	RBBP6	S694	RSYSRSFSRSHSRSYSRSPPYPRRGRGKSRN	2546000	14344000	15770000	0	0	0
F7AMK8	RBBP6	S696	YSRSFSRSHSRSYSRSPPYPRRGRGKSRNYR	15659000	35426000	35543000	0	0	0
F7AMK8	RBBP6	S1293	MIQVPQSKWDKDDFESEEEDVKSTQPISSVG	5958100	4137800	3333500	0	0	4072900
F7AMK8	RBBP6	S1590	NTAKPKPQLSHSSRLSSDLTRETDEAAFEPD	0	0	0	3452800	4810600	5201800
A0A1D5R9M1	RB1CC1	S155	SVMAKIPLLECLTRHSYRECLGRLDSLPEHE	8193800	13691000	11541000	0	0	0
A0A1D5R9M1	RB1CC1	S1092	DQCISELISRHEEESSILKAELNKVTSLHHQ	0	0	0	11399000	7863400	0
A0A1D5R9M1	RB1CC1	S1165	AIIQNLEKDKQKLVISQEQDREQLIQKLNCE	0	0	0	5084900	5385800	0
F7H0B2	RB1	S1593	NYFLSAYTQSLDRDKSPPPLSGGKSDSSRPY	0	0	0	3141300	3332600	2585700
F6TPA3	RAVER1	T463	GDREALGLGPPAAQLTPPPAPVGLRGSGLRG	0	0	0	11504000	3932300	15111000
A0A5F7ZEL9	RASGRP2	S556	CRRRAQSVSLEGSAPSPSPTHSHHHRAFSFS	43069000	11651000	31124000	0	0	0
A0A5F7ZEL9	RASGRP2	S558	RRAQSVSLEGSAPSPSPTHSHHHRAFSFSLP	76651000	18974000	31124000	0	16480000	0
A0A5F7ZEL9	RASGRP2	S547	QCKDRLSVECRRRAQSVSLEGSAPSPSPTHS	0	0	0	2500100	7692200	0
F6VMV1	RASAL3	S1109	RTQAQLRDAVQSLQLSPRTRGSRSQPQPLKA	36781000	29097000	9878900	0	0	0
A0A5F8AH15	RASA3	S799	HAQYKRDKFKKTKYGSQEHPIGDKSFQNYIR	5633400	5108900	4536400	0	0	0
F7HR15	RAPGEF6	S1107	LDVQGGAHKKRARRSSLLNAKKLYEDAQMAR	14645000	11186000	9995000	0	0	0
A0A1D5Q995	RAPGEF5	S366	EYSPQKKNKALFHQFSLKENWLQHRGTVTET	5429900	12243000	4240700	0	0	0
A0A5F7ZEW2	RAPGEF2	S1089	LPKNPGDKKPVKSETSPVAPRAGSQQKAQSL	15322000	8781000	9938700	49003000	50724000	47603000
A0A5F7ZEW2	RAPGEF2	S1002	SVNMDPALMFRTRSLSQGSTNATVLDVAQTG	0	0	0	6097000	4807200	7165000
F7HBH8	RAPGEF1	S377	SPRLSPCSSIGKLSKSDEQLSSLDRDSGQCS	18403000	15508000	16949000	7956700	12761000	10981000
F7HBH8	RAPGEF1	S366	LSGGSHSYGGESPRLSPCSSIGKLSKSDEQL	9517200	8180600	6108300	0	0	8151200
F7HBH8	RAPGEF1	S240	EKQGRPSPTSPVKPSSPAGKPDGPAELPLTD	14050000	28700000	9773400	0	3948400	0
F7HBH8	RAPGEF1	S234	LVRLTVEKQGRPSPTSPVKPSSPAGKPDGPA	0	0	0	3777700	4857100	7363100
F7GH95	RAP1A	S39	VQGIFVEKYDPTIEDSYRKQVEVDCQQCMLE	4864800	9001400	4652000	0	0	0
I2CV23	RANBP10	S361	SEVRSLSSRSPKSQDSYPGSPSLSPRHGPSS	57330000	52818000	83756000	0	0	0
I2CV23	RANBP10	S365	SLSSRSPKSQDSYPGSPSLSPRHGPSSSHMH	0	9264400	26033000	0	0	0
I2CV23	RANBP10	S369	RSPKSQDSYPGSPSLSPRHGPSSSHMHNTGA	11139000	7804500	21311000	0	0	0
A0A1D5QJA8	RALGAPB	S359	CLVDAFLGISRPRSDSAPPTPVNRLSMPQSA	0	0	0	3618100	7154800	0
F7H1D7	RALGAPA2	S379	SSTLSDRRLSNSSLCSIEEEHRMVYEMVQRI	24878000	43076000	54008000	7780500	8193200	8683500
F7H1D7	RALGAPA2	S376	HSNSSTLSDRRLSNSSLCSIEEEHRMVYEMV	17872000	101470000	29150000	0	0	0
A0A5F7ZE78	RALGAPA1	S1463	ASPVHSPLGSRSQTPSPSTLNIDHMEQKDLQ	8369700	6417900	7731200	0	4128000	5200500
A0A5F7ZE78	RALGAPA1	T1461	ESASPVHSPLGSRSQTPSPSTLNIDHMEQKD	8369700	6417900	7731200	0	4128000	2393800
A0A5F7ZE78	RALGAPA1	S379	EQSHSNTSTLTEREPSSSSLCSIDEEHLTDI	0	0	0	2513000	1257500	0
A0A5F7ZE78	RALGAPA1	S385	TSTLTEREPSSSSLCSIDEEHLTDIEIVRRV	0	0	0	7820200	4392600	6598800
A0A5F7ZE78	RALGAPA1	S1319	ERLRSGNTSTMTRRGSSPGSLEIPKDLPDIL	0	0	0	1881400	8124900	0
A0A1D5R0Y7;A0A1D5R0A4	RAI14	S358	SLGKPGETSPPDSKSSPPVLIHALGKSTTDS	119050000	105000000	79805000	61874000	45313000	66818000
A0A1D5R0Y7	RAI14	S235	KAPPPPISPTQLSDVSSPRSITSTPLSGKES	2956100	5747100	1637600	0	0	0
A0A1D5R0Y7;A0A1D5R0A4	RAI14	S861	SLSQLSYSTSSSKRQSQQLEALQQQVKQLQN	15952000	2755700	19088000	0	4779000	0
A0A1D5R0Y7;A0A1D5R0A4	RAI14	S357	PSLGKPGETSPPDSKSSPPVLIHALGKSTTD	70320000	57797000	0	0	0	29860000
A0A1D5QK38	RAF1;ARAF	S581	IELLQHSLPKINRSASEPSLHRAAHTEDINA	266950000	402730000	430910000	810000000	826920000	639580000
A0A5F8AHZ7;A0A1D5QYG8	RAD54L2	T1225	RHPVLDLRGHKRKLATPPAAQESSRRRSRKG	0	3738400	0	16698000	6093400	0
G7NLC4	RAD23A	S123	TSGMSHPQPAAREDKSPSEESAPTTSPESVS	1321300000	922510000	808740000	351620000	614060000	513530000
G7NLC4	RAD23A	S125	GMSHPQPAAREDKSPSEESAPTTSPESVSGS	0	0	0	14794000	16467000	16203000
G7NLC4	RAD23A	S133	AREDKSPSEESAPTTSPESVSGSVPSSGSSG	0	0	0	5876400	10753000	11807000
F6TWK4	RAD17	S399	FLFRALGKILYCKRASLTELDSPRLPSHLSE	17166000	18456000	15004000	0	0	0
I0FKR9	RAC1;RAC3;LOC717755	T167	VKYLECSALTQRGLKTVFDEAIRAVLCPPPV	0	20086000	31967000	9843900	5735300	13352000
A0A5F8ATE9	RABL3	S110	HDLTNKKSSQNLRRWSLEALNRDLVPTGVLV	3380700	4390100	4733700	0	0	0
A0A1D5QBT0	RABGGTB	T3	_____________MGTPQKDVIIKSDAPDTL	0	0	0	3751400	2312500	2951300
A0A1D5QM62	RABGEF1	S391	NLSQEDFDRYMSGQTSPRKQEAESWSPDACL	8465700	7575900	8701900	0	0	12027000
F7G1K3	RABGAP1L	S490	GGGPMSPQDDEAEEDSDNELSSGTGDVSKDC	62818000	40922000	73523000	25007000	0	0
A0A5F7ZCK7	RABGAP1	T928	RVKGISSTKEVLDEDTDEEKETLKNQLREME	11475000	11259000	15793000	0	0	0
F6Z6I1	RAB9A	S179	AFEEAVRRVLATEDRSDHLIQTDTVNLHRKP	0	0	81900000	13425000	11267000	18384000
G7N7V5	RAB7A	S72	VTMQIWDTAGQERFQSLGVAFYRGADCCVLV	0	0	0	9919400	49757000	14211000
H9EUM4	RAB6A;RAB6C	S184	RVAAALPGMESTQDRSREDMIDIKLEKPQEQ	29875000	18252000	19138000	0	0	0
F6PPD8	RAB43	S222	EEEEEINIYAVTEEESDEEGSQEKGGDDGQQ	103580000	100180000	82679000	18969000	24271000	46295000
F6S434	RAB3IL1	S68	GPAATQLDVLRLRSSSMEIREKGSEFLKEEL	4965400	3085500	5800600	0	0	0
F6S434	RAB3IL1	S168	EVTALKTLVITSTPASPNRELHPQLLSPTKA	22171000	6776400	7891300	0	0	0
A0A1D5Q7Z9	RAB3GAP1	S293	GDFVTEFFKICRRKESTDEILGRSAFEEEGK	9392100	13131000	28861000	0	0	12833000
F7H676	RAB22A	S187	NPPSGGKGFKLRRQPSEPKRSCC________	0	0	0	38216000	59081000	23747000
G7N138;F6QR96	RAB1A;RAB1B	S78	QIWDTAGQERFRTITSSYYRGAHGIIVVYDV	3399600	6325800	0	0	0	2812800
F7G3Z8	RAB14	T98	GAAGALMVYDITRRSTYNHLSSWLTDARNLT	0	9786000	10037000	0	0	0
F7G3Z8	RAB14	S180	FLEAAKKIYQNIQDGSLDLNAAESGVQHKPS	0	14439000	0	2372600	6436100	2124500
F7G3Z8	RAB14	S204	GVQHKPSAPQGGRLTSEPQPQREGCGC____	0	0	0	9211900	17426000	6965000
F7AFF0	RAB11FIP5	S754	LRGESDEPPPQVQPESPETVSPKGSEGLPPL	11450000	9933400	8367100	7746800	6101600	4754400
F7AFF0	RAB11FIP5	S799	QPSTPPPKPPRLFTPSRSQEEEEKATVGLSN	0	0	0	23158000	30107000	0
F7AFF0	RAB11FIP5	S1041	APPGEPALLPGPLEPSPPGGSPALLREDLAA	0	0	0	14964000	15414000	14011000
F7AFF0	RAB11FIP5	S1046	PALLPGPLEPSPPGGSPALLREDLAAATPAS	0	0	0	5607300	5185400	0
F6Y8N1	RAB11FIP3	S583	TRRQKELLCKMEREKSIEIENLQARLQQLDE	16270000	12092000	13749000	8870200	0	1475100
G7N9K6	RAB10	T174	IEKAFLTLAEDILRKTPVKEPNSENVDISSG	0	0	0	7019000	16595000	0
A0A1D5QUK9	R3HDM1;ARPP21	S283	DNQIRVPLQDGRRSKSIEEREEEYQRVRERI	0	0	0	6479200	18006000	0
A0A1D5QUK9;F7DE77	R3HDM1	S143	KNKEKIPRKMLSRDSSQEYTDSTGIDLHEFL	0	0	0	4738900	2696100	9463100
F6TQR0	QDPR	S222	LVETFHDWITGKNRPSSGSLIQVVTTEGRTE	0	7972800	5562200	10909000	12900000	12195000
G7MDV0	PYGO2	T301	NQPSFPPNSSGRGGGTPDANSLAPPGKAGGG	18513000	0	5086100	0	0	0
F7ASP1	PYGL	S591	VTSVADVVNNDPMVGSKLKVIFLENYRVSLA	13810000	35701000	0	1827500	5109000	5266000
F7ASP1	PYGL	S382	IVALFPKDVDRLRRMSLIEEEGSKRINMAHL	7146100	0	12125000	0	0	0
F7ASP1	PYGL	S513	FSQFLEKEYKVKINPSSMFDVQVKRIHEYKR	0	0	0	4076300	5096400	4130300
F7ASP1	PYGL	S790	QNIWNVEPSDLKISLSNESNKVNGN______	0	0	0	3278600	2533200	0
A0A1D5QMZ0	PYGB	S8	________MAKPLTDSEKRKQISVRGLAGLG	0	0	0	18070000	48585000	0
F7GRR9	PYCRL	T514	VSPMRQVEPPAKKPATPAEDDEDDDIDLFGS	1711100000	1843200000	2376700000	184070000	147690000	556850000
F7HRI6	PXN	S130	EHVYSFPNKQKSAEPSPTVMSTSLGSNLSEL	13835000	5465800	0	3085100	0	0
F7HRI6	PXN	S85	QPSGSRFIHQQPQSSSPVYGSSAKTSSASNP	0	0	0	0	108980000	145800000
F7HRI6	PXN	S258	SSPQRVTSTQQQTRISASSATRELDELMASL	0	0	0	7592800	9870600	5835200
F7HRI6	PXN	S260	PQRVTSTQQQTRISASSATRELDELMASLSD	0	0	0	7592800	9870600	40344000
F7ECT2	PWWP2B	S447	RSSGSEGTPADTGDLSPGHGASAPSESREAR	20832000	0	4347200	0	0	0
F7BIB4	PWP2	S892	VSKQRGTKRSLEPLGSEEEEEASEDDSLHLL	43504000	0	62413000	10449000	11389000	27590000
F7BIB4	PWP2	S899	KRSLEPLGSEEEEEASEDDSLHLLGGGGRDS	43504000	0	62413000	10449000	11389000	27590000
I2CY42	PURB	S304	KLYERRGGGSGGGEESEGEEVDED_______	10470000	17466000	15105000	49591000	30846000	68030000
I2CY42	PURB	S6	__________MADGDSGSERGGGGGPGGFQP	0	6440500	11203000	0	0	9820700
I2CY42	PURB	S8	________MADGDSGSERGGGGGPGGFQPAS	0	6440500	11203000	0	0	9820700
I2CY42	PURB	S101	SLGDFIEHYAQLGPSSPEQLAAGAEEGGGPR	0	0	0	0	22142000	23984000
I2CY42	PURB	S298	QERQRDKLYERRGGGSGGGEESEGEEVDED_	0	0	0	108600000	26906000	36526000
F7GNR6	PUM1	S709	TAVANSNTGSGSRRDSLTGSSDLYKRTSSSL	0	0	0	10673000	6531200	0
G7NIL2	PTRF	S366	EGGAERGEAGDLRRGSSPDAHALLEITEESD	447970000	402430000	334020000	219470000	329850000	216600000
G7NIL2	PTRF	S202	GEGDRPEEDAAALELSSDEAVEVEEVIEESR	22903000	29080000	0	0	0	0
G7NIL2	PTRF	S203	EGDRPEEDAAALELSSDEAVEVEEVIEESRA	22903000	29080000	0	0	0	0
G7NIL2	PTRF	S380	GSSPDAHALLEITEESDAVLVDKSDSD____	0	12466000	0	4411500	6340200	6381200
G7NIL2	PTRF	S118	TSNTVSKLLEKVRKVSVNVKTVRGSLERQAG	6461200	0	0	19746000	29307000	17818000
G7NIL2	PTRF	S167	KVMIYQDEVKLPAKVSISKSLKESEALPEKE	0	15101000	0	68947000	169850000	0
G7NIL2	PTRF	S171	YQDEVKLPAKVSISKSLKESEALPEKEGEEL	6988300	0	0	1434400	69491000	4416900
A0A1D5QNF3	PTPRN2	S383	KMERKKSERPEASLSSEEETAGVENVKSQTY	0	0	0	1402000	1436400	0
F6TLA3	PTPRA	S180	MLRFKKYKQAGSHSNSFRLSNGRTEDVEPQS	7422100	8141300	3949300	32549000	57001000	42469000
F7ANH2	PTPN23	S1119	PCLRRGAAAADLLSSSPESQHGSTQPPGGGQ	0	88923000	105530000	27975000	0	35018000
F7H1I7	PTPN22	S707	KSLKILRNMKKSICNSCPPNKPTESVQSNNS	0	25927000	37388000	0	96883000	0
A0A5F7ZCC1	PTPN21	S659	YGHEKSLSDATMLIHSSEEEEDEDFEEESGA	7338800	10065000	17408000	0	0	6772600
A0A5F7ZCC1	PTPN21	S660	GHEKSLSDATMLIHSSEEEEDEDFEEESGAR	7338800	10065000	17408000	0	0	6772600
A0A5F8AIG9	PTPN12	S653	TIHSGAEKDVDVSEDSPPPLPERTPESFVLA	12253000	12585000	8910300	0	5471400	5264700
A0A5F8AIG9	PTPN12	S415	ESTIEQIDKKLERNLSFEIKKVPLQEGPKSF	0	0	0	2694000	3846300	3759200
A0A5F8AIG9	PTPN12	S583	SPLFRTPLSFTNPLHSDDSDSDERNSDGAVT	10411000	0	0	2330800	0	7088900
A0A5F8AIG9	PTPN12	S586	FRTPLSFTNPLHSDDSDSDERNSDGAVTQNK	10411000	0	0	2330800	0	4669400
A0A5F8AIG9	PTPN12	S568	STQVETPDVVDHDNTSPLFRTPLSFTNPLHS	0	0	0	0	32118000	34548000
H9Z053	PTPN11	Y62	RNGAVTHIKIQNTGDYYDLYGGEKFATLAEL	15649000	17593000	16858000	0	0	0
F7B6C1	PTPN1	S295	FIMGDSSVQDQWKELSHEDLEPPPEHVPPPP	5184400	6504100	8182700	0	0	0
H9YW07	PTK2B	S375	GSLIVHPRKDGEKRNSLPQIPMLNLEARRSH	0	0	0	6123200	10486000	7975900
F7BX64	PTGES3L-AARSD1	S173	NEKIRDRLPVNVRELSLDDPEVEQVRGRGLP	23412000	8925000	8253000	0	6809400	0
A0A1D5QNK5	PTEN	S335	SNPEASSSTSVTPDVSDNEPDHYRYSDTTDS	33090000	50502000	44013000	20908000	14831000	0
H9G077	PTDSS2	S16	MRRGERRDAGGPRPESPVPAGKASLEEPPDV	7137300	12784000	18908000	0	23361000	0
F7AFY0	PTCD3	S628	LTALTSDSDTDSSSDSDSDTSEGK_______	14903000	16146000	28010000	15565000	0	0
G7N2Q4	PSMF1	S153	IITPIHEQWEKASVSSPHREFPPATAREVDP	19971000	18878000	18526000	196000000	180830000	260050000
F7FF43	PSME2	S10	______MAKPCGVRLSGEARKQVEVFRQNLF	9438200	8855500	22181000	46337000	46162000	51510000
H9FXG7	PSMD5	S350	TGTRFERLLMRIGHQSKNAPVELKIRCLDAI	0	0	0	17875000	11270000	28743000
F7HNP3	PSMD4	S279	ASAAEAGIATTGTEDSDDALLKMTISQQEFG	52896000	57421000	64411000	14547000	10261000	33129000
F7CW85	PSMD4	T220	AAAASAAEAGIATTGTEGERDSDDALLKMTI	19535000	21668000	22750000	0	0	0
F7CW85	PSMD4	S226	AEAGIATTGTEGERDSDDALLKMTISQQEFG	0	0	0	5907200	0	8293600
F7CW85;F7HNP3	PSMD4	S236	EGERDSDDALLKMTISQQEFGRTGLPDLSSM;TGTEDSDDALLKMTISQQEFGRTGLPDLSSM	0	0	0	2502800	3216700	0
F7CW85	PSMD4	S10	______KVLENFVDNSEYMRNGDFLPTRLQA	0	0	0	28847000	33811000	25921000
F7CW85	PSMD4	Y12	____KVLENFVDNSEYMRNGDFLPTRLQAQQ	0	0	0	28847000	33811000	25921000
A0A5F8ACB9	PSMD3	S47	PQDVEMKEEAATGGGSTGEADGKTAAAAAEH	0	0	0	8632800	12265000	0
A0A5F7ZRL5	PSMD2	S286	DDIYKTHLENNRFGGSGSQVDSARMNLASSF	6475800	10712000	12097000	0	15790000	0
A0A1D5RHV2	PSMD11	S14	__MAAAAVVEFQRAQSLLSTDREASIDILHS	0	0	0	11739000	34570000	20643000
F6T2U4	PSMD1	S285	EEKTGNAFVGKTPEASPEPKDQTLKMIKILS	0	0	0	17114000	13038000	11670000
H9FXA8	PSMA7	S30	HLFQVEYAQEAVKKGSTAVGVRGRDIVVLGV	0	0	0	7987100	22084000	7697500
F7E2S4	PSMA3	S250	EAEKYAKESLKEEDESDDDNM__________	0	0	0	44053000	108470000	2237000000
F7AC21	PSMA2	T213	NIEVGICNEAGFRRLTPTEVKDYLAAIA___	0	0	0	10107000	6838700	0
H9FPB9	PSIP1	S129	ETSVSKEDTDHEEKTSNEDVTKAVDITTPKA	64928000	141340000	33684000	0	0	0
H9FPB9	PSIP1	S273	ESKRKNLAKTGVTSTSDSEEEGDDQEGEKKR	0	0	0	12601000	0	9531500
H9FPB9	PSIP1	T128	KETSVSKEDTDHEEKTSNEDVTKAVDITTPK	0	0	0	31537000	0	56404000
F7BLC4	PSD4	S450	APSPWRSPASSPEPSSPESESRGPGPRPSPA	8970800	13705000	0	0	0	0
F7BLC4	PSD4	S471	RGPGPRPSPASSQEGSPQLQHHSSGILPKWT	0	0	0	10039000	5531700	5370700
A0A5F7ZTF8	PSD3	T985	AGLKKSHSSPSLNPDTSPITAKVKRNVSERK	6645800	9641400	4756300	2523000	2725500	2409700
A0A5F8A264	PRRC2C	S1276	RGSETDTDSEIHESASDKDSLSKGKLPKREE	46134000	79041000	67101000	14983000	9422200	1907600
A0A5F8A264	PRRC2C	S1274	RQRGSETDTDSEIHESASDKDSLSKGKLPKR	7378400	13879000	16817000	10573000	0	0
A0A5F8A264	PRRC2C	S1280	TDTDSEIHESASDKDSLSKGKLPKREERPEN	7378400	13879000	16817000	0	0	0
A0A5F8A264	PRRC2C	T1265	DFEVVPKRRRQRGSETDTDSEIHESASDKDS	7631500	17897000	0	0	0	0
A0A5F8A264	PRRC2C	S1246	VPSGPLRQREESETRSESSDFEVVPKRRRQR	0	0	0	0	1116400	3206500
A0A5F8A264	PRRC2C	T1267	EVVPKRRRQRGSETDTDSEIHESASDKDSLS	12456000	0	0	7954200	8305400	0
A0A5F8A264	PRRC2C	T2680	IDIKPGTPPIAGRSTTPTSSPFRATSTSPNS	16702000	0	0	10189000	10713000	6656600
F6RA95	PRRC2B	S388	AGLHEEVDYSEKLKFSDDEEEEEVVKDGRPK	7687800	5509700	4918600	0	0	0
F7GK28	PRRC2A	S342	AGAHEEVDYTEKLKFSDEEDGRDSDEEGAEG	216890000	263740000	276940000	57369000	27557000	21312000
F7GK28	PRRC2A	S350	YTEKLKFSDEEDGRDSDEEGAEGHKDSQSAS	131050000	152450000	137440000	28776000	12706000	35682000
F7GK28	PRRC2A	S1111	EEIPKRRRQRGSETGSETHESDLAPSDKEAP	31572000	64638000	54578000	12191000	7378800	15810000
F7GK28	PRRC2A	S1090	NHPPAPRGRTASETRSEGSEYEEIPKRRRQR	28543000	18272000	20598000	7123000	0	8250200
F7GK28	PRRC2A	S1121	GSETGSETHESDLAPSDKEAPPPKEGTLTQV	0	0	0	20199000	13001000	0
F7GK28	PRRC2A	S380	SGEERPTEADGKKGNSPNSELPPPKTAWAET	0	0	0	5227900	4955500	0
F7GK28	PRRC2A	S1692	LKGAAEGPPKRPGGPSPLNAVPCEGPPGSEP	0	0	0	2255100	1886600	0
F7GK28	PRRC2A	T610	SKEGPEPPEEVPPPTTPPAPKVEPKGDGIGP	0	0	0	14479000	9226000	13517000
F6YYQ4	PRR14	S276	DIFLTPNKTPQPPPPSPPMKLELKIAISEAE	9331800	11170000	7476900	0	0	0
F6YYQ4	PRR14	T193	IPAQRAEPMKIVHQPTPPPGDREPPFQPSAL	6049800	3070000	2944100	0	0	0
F6YYQ4	PRR14	T362	PPAPPQPSRPRPRRHTVGGGEMARAPPPPRP	10095000	15554000	0	0	0	0
A0A5F7ZRN3	PRPSAP2	S170	AVIVAKSPASAKRAQSFAERLRLGIAVIHGE	0	0	6100000	5943600	0	12966000
A0A5F8AH47	PRPSAP1	S210	RNHHFTISLCPSRAQSYAERLRLGLAVIHGE	0	0	0	6027900	0	4832000
A0A5F8AEI1	PRPF4B	S93	HKRKEVIDASDKEGMSPAKRTKLDDLALLED	257240000	448560000	372200000	6886700	17779000	17159000
A0A5F8AEI1	PRPF4B	S87	KHKHKKHKRKEVIDASDKEGMSPAKRTKLDD	231750000	254010000	274160000	10922000	32610000	18071000
A0A5F8AEI1	PRPF4B	S292	SPIVNESRSRDRCKKSRSPIDLRGKSKDGRS	265510000	390660000	401930000	112710000	199490000	175320000
A0A5F8AEI1	PRPF4B	S294	IVNESRSRDRCKKSRSPIDLRGKSKDGRSRS	372770000	616860000	548880000	188000000	293390000	175320000
A0A5F8AEI1	PRPF4B	S580	SEPSSPQSSTRTRSPSPDDILERVAADVKEY	175410000	175320000	103600000	12504000	11694000	13500000
A0A5F8AEI1	PRPF4B	S366	KRRSLSPKPRDKSRRSRSPLLNDRRSKQSKS	305920000	253610000	247610000	10017000	44807000	0
A0A5F8AEI1	PRPF4B	S368	RSLSPKPRDKSRRSRSPLLNDRRSKQSKSPS	314660000	265390000	254750000	12865000	50873000	8085600
A0A5F8AEI1	PRPF4B	S142	GKVQSGMGLILQGYESGSEEEGEIHEKARNG	138200000	166000000	256090000	0	10355000	30972000
A0A5F8AEI1	PRPF4B	S144	VQSGMGLILQGYESGSEEEGEIHEKARNGNR	297740000	484600000	456530000	8713700	38257000	46978000
A0A5F8AEI1	PRPF4B	Y849	DFGSASHVADNDITPYLVSRFYRAPEIIIGK	466910000	542680000	605690000	126160000	125840000	142980000
A0A5F8AEI1	PRPF4B	S257	PILRRRSQEKIGKARSPTDDKVKIEDKSKSK	0	47322000	30376000	0	0	145840000
A0A5F8AEI1	PRPF4B	S431	PRDDILSRRERSKDASPINRWSPTRRRSRSP	21024000	19312000	5272100	0	0	0
A0A5F8AEI1	PRPF4B	S20	ETQSLREQTEMEDANSEKSVNEENGEVSEDQ	20913000	13525000	7862700	0	0	0
A0A5F8AEI1	PRPF4B	S427	PRTRPRDDILSRRERSKDASPINRWSPTRRR	15562000	15558000	5272100	0	0	0
A0A5F8AEI1	PRPF4B	S578	VPSEPSSPQSSTRTRSPSPDDILERVAADVK	99290000	75445000	66020000	0	0	0
A0A5F8AEI1	PRPF4B	S569	YLAEDSNMSVPSEPSSPQSSTRTRSPSPDDI	32026000	22501000	15236000	0	0	0
A0A1D5RAN4	PRPF40B	S785	LDSVESGGAALGGRGSPSSHLLGADHGLRKA	96345000	71367000	96334000	8625300	48285000	20421000
F7GA38	PRPF40A	T313	NTGEETSKQETVADFTPKKEEEESQPAKKTY	296580000	220660000	427410000	61381000	73370000	72252000
F7GA38	PRPF40A	S865	SPKKKTGKDSGNWDTSGSELSEGELEKRRRT	0	17260000	17818000	0	0	0
F7GA38	PRPF40A	S870	TGKDSGNWDTSGSELSEGELEKRRRTLLEQL	31734000	94265000	59448000	0	17182000	0
F7GA38	PRPF40A	S109	AGTASGAKSMWTEHKSPDGRTYYYNTETKQS	0	4621900	7700000	0	0	0
A0A5K1UA47	PROX1	S539	LRTKMSSHHLSHHPCSPAHPPSTAEGLSLSL	19235000	30039000	27777000	4746100	6017500	4843100
A0A5K1UA47	PROX1	S199	LRGNENEREMAPQSVSPRESYRENKRKQKLP	18851000	11565000	5551400	0	0	25947000
A0A5K1UA47	PROX1	S291	EDSMRSEILDARAQDSVGRSDNEMCELDPGQ	0	0	0	13547000	0	12261000
F7GTQ2	PRKD3	S213	FKIPNNCSGVRKRRLSNVSLPGPGLSVPRPL	32163000	43283000	49508000	14773000	22783000	30254000
A0A1D5QY38	PRKD1	S151	LSTSAPDEPLLQKSPSESFIGREKRSNSQSY	0	0	0	0	3354900	2751900
F7C6C6	PRKCSH	S168	EEKQKKLTELQAGKKSLEDQVEMLRTVKEEA	0	0	0	2989200	0	3723400
H9Z4V5	PRKCDBP	S166	SELGPEQLEAEVGESSDEEPVESRAQRLRRT	177920000	303630000	197860000	67105000	82786000	62209000
H9Z4V5	PRKCDBP	S165	QSELGPEQLEAEVGESSDEEPVESRAQRLRR	177920000	104740000	74965000	0	0	21486000
A0A5F8ARJ1	PRKCD	S627	YSNFDQEFLNEKARLSYSDKNLIDSMDQSAF	14921000	32787000	13050000	0	98030000	0
A0A5F8ARJ1	PRKCD	S629	NFDQEFLNEKARLSYSDKNLIDSMDQSAFAG	0	0	0	59603000	0	80463000
A0A5F8ANG9	PRKCB	T596	AENFDRFFTRHPPVLTPPDQEVIRNIDQSEF	50842000	49737000	34471000	11605000	18129000	12204000
F7H1C6;A0A5F8ANG9	PRKCA;PRKCB;PRKCG	T431	FGMCKEHMMDGVTTRTFCGTPDYIAPEIIAY;FGMCKENIWDGVTTKTFCGTPDYIAPEIIAY	20291000	28341000	0	0	0	5127100
F7H1C6	PRKCA	S160	KTKTIRSTLNPQWNESFTFKLKPSDKDRRLS	123570000	188870000	143430000	0	0	0
F7H1C6	PRKCA	T162	KTIRSTLNPQWNESFTFKLKPSDKDRRLSVE	0	0	0	2433400	0	1837600
F7HAK5	PRKAR2A	S78	PPEPGPDRVADAKGDSESEEDEDLEVPIPSR	1623500000	2040700000	2360300000	431980000	359630000	689260000
F7HAK5	PRKAR2A	S80	EPGPDRVADAKGDSESEEDEDLEVPIPSRFN	1566100000	1865000000	2346000000	343400000	366550000	669190000
F7HAK5	PRKAR2A	S58	ARAPASVLPAATPRQSPGHPPPEPGPDRVAD	4657100	0	9385300	38842000	40877000	52889000
A0A5F8A2D2	PRKAG2	S43	PSKGFFSRGPQPRPSSPMSAPVRPKTSPGSP	11050000	4684300	5930000	0	0	0
F7EBR5	PRKACB	S326	DTSNFDDYEEEDIRVSITEKCAKEFGEF___	14555000	23026000	9183600	0	0	0
F7C1A7	PRKACA	S326	DTSNFDDYEEEEIRVSINEKCGKEFSEF___	86317000	114920000	87115000	13833000	46871000	30333000
A0A1D5QWE9	PRKAB2	S170	VKKSDFEVFDALKLDSMESSETSCRDLSSSP	11125000	6714000	14049000	0	0	0
H9EPL6	PRKAB1	S96	VFRWTGGGKEVYLSGSFNNWSKLPLTRSHNN	26616000	18658000	15637000	5135200	6883600	6214800
F7HR74	PRKAA1	S347	NRRIMNEAKDFYLATSPPDSFLDDHHLSRPH	31610000	68858000	35638000	0	7341200	18517000
F7HR74	PRKAA1	S499	RSGSVSNYRSCQRSDSDAEAQGKSSEVSLTS	0	0	0	0	5129500	18305000
F7HR74	PRKAA1	S487	ITEAKSGTATPQRSGSVSNYRSCQRSDSDAE	0	0	0	19002000	54259000	43231000
F7HR74	PRKAA1	S477	LLDFRSIDDEITEAKSGTATPQRSGSVSNYR	0	0	14852000	0	2884400	6262000
F7HR74	PRKAA1	T481	RSIDDEITEAKSGTATPQRSGSVSNYRSCQR	0	0	14852000	0	2884400	6262000
F6W2L0	PRIC285	T1270	SQKVMVTVGEDGLLDTVARPESPRQARLYEN	18588000	36759000	28101000	0	0	0
F7F6H0	PRDX6	T44	LGDSWGILFSHPRDFTPVCTTELGRAAKLAP	30518000	37777000	55214000	17800000	9289800	12514000
A0A5F7ZA46	PRCC	S267	AALQVTKQITQEEDDSDEEVAPENFFSLPEK	74285000	64305000	44166000	0	0	0
F7AAW6	PRAM1	S352	KKPPQPELGDLTRTSSEPEVSVLPKRPRPAE	14831000	0	15720000	4589500	10235000	6681100
F7AAW6	PRAM1	S474	PLSPGFGVAGTPRWRSGGLVHSGGARPGLRP	0	0	0	6848400	0	10173000
A0A1D5QS86	PPP6R3	S617	EACCKERIQQFDDGGSDEEDIWEEKHIAFTP	65177000	42439000	48553000	6760800	5924300	6881700
A0A1D5QS86	PPP6R3	S524	KRNTVDLVTTCHIHSSSDDEIDFKETGFSQD	26670000	27737000	25672000	6960400	0	0
A0A1D5QS86	PPP6R3	S640	EKHIAFTPESQRRSSSGSTDSEESTDSEEED	23243000	0	19985000	0	0	0
A0A1D5QL01	PPP6R2	S738	DFQPFCCSESGPRCSSPVDTERSRAEGSRSQ	0	0	0	12703000	9583800	13281000
A0A1D5QL01	PPP6R2	S289	TLLETRRVGTEGLVDSFSQGLERSYTVSSSV	0	0	0	2601100	0	6431000
A0A5F8A1Z6	PPP6R1	S531	KNMVDLVNTHHLHSSSDDEDDRLKEFNFPEE	288050000	266510000	586830000	120080000	27933000	0
F6SFC6	PPP3CB	S479	AEKAIRGFSPPHRICSFEEAKGLDRINERMP	0	0	0	4007100	107070000	5934700
A0A1D5QA20	PPP2R5E	S32	FSRKSVRKARQKRSQSSSQFRSQGKPIELTP	0	0	0	0	13950000	5423500
A0A5F7ZY67	PPP1R9B	S205	NGSTEALDKLDADAVSPTVSQLSAVFEKADS	13094000	0	1681100	0	0	0
A0A1D5RB27	PPP1R7	S51	RVESEESGDEEGKKHSSGIVADLSEQSLKDG	0	0	0	5080900	3495200	0
A0A1D5RB27	PPP1R7	S52	VESEESGDEEGKKHSSGIVADLSEQSLKDGE	0	0	0	5080900	3495200	0
A0A1D5RB27	PPP1R7	S337	LLESWSDLDELKGARSLETVYLERNPLQKDP	0	0	0	2504300	2432500	0
F6QS91	PPP1R3D	S74	GCDPRLRPIILRRARSLPSSPERRQKAAGAP	0	0	0	4370000	37575000	7354300
F6QS91	PPP1R3D	S78	RLRPIILRRARSLPSSPERRQKAAGAPGAAC	0	0	0	4370000	46768000	10972000
F6TV31	PPP1R32	S120	WSMHQTSSGYGREKASAGLPTKEVRKVHFDT	0	0	0	30106000	31075000	39377000
A0A1D5Q536	PPP1R21	S619	EPIQSTSLIGTLTRTSDSEVPDVESREDLIK	0	0	0	8094900	0	12265000
F6T1H7	PPP1R2	S87	STPYHSMMGDDEDACSDTETTEAMAPDILAK	53969000	90401000	103220000	0	0	0
F6T1H7	PPP1R2	S121	AAEGLEPKYRIQEQESSGEEDSDLSPEEREK	10552000	13160000	0	0	22606000	0
F6T1H7	PPP1R2	S122	AEGLEPKYRIQEQESSGEEDSDLSPEEREKK	10552000	13160000	0	0	0	0
F6T1H7	PPP1R2	S35	STTSSMVASAEQPRGSVDEELSKKSQKWDEM	0	0	0	2882100	9201100	0
F7H8B4	PPP1R1A	S67	EDRIPNPHLKSTLAMSPRQRKKMTRITPTMK	17978000	0	0	0	38317000	17952000
Q5TM66	PPP1R18	S145	RDQSPKGRESREERLSPRETRERRLGIGGAQ	20497000	42312000	20493000	90225000	127660000	105690000
Q5TM66	PPP1R18	S224	SREQSPRRKEVESRLSPGESAYQKLGLTEAH	15543000	10945000	3960300	10973000	0	0
Q5TM66	PPP1R18	S368	TQKPEPSESAEKRLESPSVEAGEGEAEKEEA	0	0	0	0	8979300	6714100
Q5TM66	PPP1R18	S195	GDRSSRLSEPWKWRLSPGETPERSLRLAESR	0	0	0	875180	0	2904900
A0A1D5Q2K9	PPP1R14A	S26	LSKLQSPSRARGPGGSPGGLQKRHARVTVKY	27710000	17051000	15628000	133140000	103460000	52997000
F6S167	PPP1R12C	S646	WRGPAEGEEAEPADRSPESSTLEGGPSARRQ	126170000	70897000	91396000	25287000	56464000	39293000
F6S167	PPP1R12C	S426	EEAPFSRRFGLLKTGSSGALGPPERRMAEGA	11820000	0	4613200	23282000	24582000	0
F6S167	PPP1R12C	S451	RMAEGAPGAGLQRSASSSWLEGTSTQARELR	16644000	4146900	4148800	0	6983000	0
I0FRY0	PPP1R12A	S507	TRLAYVAPTIPRRLASTSDIEEKENRDSSSL	0	0	0	2344900	22756000	0
I0FRY0	PPP1R12A	S994	LEMEKRERRALERRISEMEEELKMLPDLKAD	0	0	0	11752000	8326300	0
Q5TM51	PPP1R11	S73	SKCCCIYEKPRAFGESSTESDEEEEEGCGHT	56650000	55804000	36624000	8057700	11533000	10713000
Q5TM51	PPP1R11	T75	CCCIYEKPRAFGESSTESDEEEEEGCGHTHC	64478000	104170000	51965000	0	20352000	12599000
Q5TM51	PPP1R11	S58	WTSDTVDNEHMGRRSSKCCCIYEKPRAFGES	58999000	32378000	36617000	0	0	0
Q5TM61	PPP1R10	S313	APVPGIKIKKKKKVLSPTAAKPSPFEGKTST	6848600	6870800	5583000	12550000	13327000	21130000
Q5TM61	PPP1R10	S545	ETPYVETLEPGGSGGSPDGAGGSKLPPVLAN	116860000	102980000	160890000	35493000	17489000	40431000
Q5TM61	PPP1R10	S382	TASLEPGALDAKPVESPGDPNQLTRKGRKRK	28518000	6547900	7279800	0	0	0
A0A1D5RAK5	PPM1J	S76	VETRASFSRPTFLQLSPGGLRRADDHAGRAV	30366000	26611000	31432000	8050200	18886000	10646000
A0A5F7ZI04	PPIP5K2	S38	HFFHHADEDDEEEDDSPPERQIVVGICSMAK	13391000	30315000	33385000	0	6019400	7934600
A0A5F7ZI04	PPIP5K2	S1108	GCIDDATRGSAVKRFSISFARHPTNVQGTW_	0	0	0	1702500	0	7662800
A0A1D5Q9L9	PPIL4	S393	HSHTSKKHKKKTRHCSEEKEDEDYIPIKNTN	46960000	70986000	46868000	18497000	27845000	26809000
F7E2G4	PPHLN1	S85	RERSPHKRDNTFFRESPVGRKDSPHSRSGSS	111510000	68785000	30977000	0	12551000	0
F7E2G4	PPHLN1	S157	DKERPVQSLKTSRDTSPSSGSAVSSSKVLDK	14177000	21932000	13880000	0	0	0
A0A1D5REM4	PPFIBP2	S243	PQKSLEARAQKKLSCSLEDLRSESMDKCMDG	33084000	29053000	33225000	5069100	4351300	0
A0A1D5REM4	PPFIBP2	S368	PKGIKKFWGKIRRTQSGNFNTDTLGMAEFRR	0	0	0	4332200	5924000	2442400
F7DXX3;F7DXZ6	PPFIBP1	S401	TLLDAQGFSDLEKSPSPTPVMGSPSRDPFNT	14770000	18798000	13983000	8216500	10203000	0
F7DXX3;F7DXZ6	PPFIBP1	S827	LRINNFEPNCLRRRPSDENTIAPSEVQKWTN	11744000	16485000	11339000	6579500	0	0
F7DXX3;F7DXZ6	PPFIBP1	S79	ALEYSNGIFDCQSPTSPFMGSLRALHLVEDL	0	0	0	0	2893000	1196200
G7NBN6	PPFIA1	S239	NHEQENTPSTNGKRSSDGSLSHEEDLAKVIE	41672000	127760000	113270000	15820000	17206000	0
G7NBN6	PPFIA1	S242	QENTPSTNGKRSSDGSLSHEEDLAKVIELQE	33063000	20102000	25534000	7073100	10627000	0
G7NBN6	PPFIA1	S238	INHEQENTPSTNGKRSSDGSLSHEEDLAKVI	7646300	0	7150500	2171700	0	0
G7NBN6	PPFIA1	S693	MSSIPPYPASSLASSSPPGSGRSTPRRIPHS	5981700	8113600	7116400	0	0	3042200
G7NBN6	PPFIA1	S338	TTLEKRYLAAQREATSVHDLNDKLENEIANK	0	0	0	3242400	0	1921400
G7NBN6	PPFIA1	S530	RLRGASLHHGRPHLGSVPDFRFPMADGHTDS	0	0	0	1050300	1967300	0
G7NBN6	PPFIA1	S708	SPPGSGRSTPRRIPHSPAREVDRLGVMTLLP	0	0	0	12851000	5798300	0
G7NBN6	PPFIA1	T337	ITTLEKRYLAAQREATSVHDLNDKLENEIAN	0	0	0	0	2391600	1921400
A0A5F8AJ59	POMGNT1	S188	SWGDPVLLKTDVPLSSAEEAECHWADTELNR	68925000	92369000	90850000	13010000	0	14682000
A0A5F8A1Q5	POM121	T420	PSSSPFSSPASSRSQTPERPAKKIREEELCH	3662300	3331700	0	116950000	84036000	73720000
A0A5F8A1Q5	POM121	S81	WWGLSREPRGSRPLSSFVRNARHRRTLFASP	9594600	5982400	3472800	0	0	0
F7A0Z6	POLD3	S289	KVLQKEKKRGKRVALSDDETKETENMKKKRR	6159100	5720700	3138200	0	0	0
F7A0Z6	POLD3	S395	CIVTEKVYESESCTDSEEELKMKTSSVHRPP	8122500	10682000	0	0	0	0
A0A5F7ZAX4	POLA1	S215	HTSTAIPSGKIASPVSRKDPPLTPVPLKRAE	0	0	0	44982000	48008000	44037000
A0A1D5R552	POGZ	S1310	LIASLEEQLKLSGEHSESSTPRPRSSPEETI	37859000	44079000	38269000	253360000	125890000	151930000
A0A1D5R552	POGZ	T1314	LEEQLKLSGEHSESSTPRPRSSPEETIEPES	23829000	26773000	23602000	110700000	0	50311000
A0A1D5R552	POGZ	S1312	ASLEEQLKLSGEHSESSTPRPRSSPEETIEP	0	0	0	0	44144000	31331000
F6VRP4	POC1B	S321	YKGLNKRNLKRLHFDSPPHLLDIYPRTPHPH	5029400	13449000	5146700	0	0	0
F7EHD9	PNPO	S241	LHDRIVFRRGLPTGDSPLGPMTHRGEEDWLY	79676000	53882000	65548000	10198000	15121000	14596000
F6W6G4	PNPLA6	T412	LQEEASGGSQATPARTPTQEPREQPAGACEY	0	0	0	5309500	13453000	0
G7MXN2	PNN	S96	GAVSRLGGERRTRRESRQESDPEDDDVKKPA	3118700	7658700	5645000	0	0	81504000
G7MXN2	PNN	S443	EMEFEIEPDKECKSLSPGKENVSALDMEKES	0	0	0	5407400	0	12493000
F6VE16	PNMAL1	S335	QDARAEAESPGGASESDQDGGHESPPKKKAM	0	9763800	12034000	0	0	0
F6PK17	PNKP	T118	TLRWEEIRTPESQPDTPPGTPPVSQDEKRDA	13354000	0	24709000	49867000	50251000	48759000
A0A1D5R9J2;Q15JD4	PML	S448	RSSPEQPRPSTSKAVSPPHLDGPPNPRSPVI	887570000	748360000	793830000	36728000	25100000	28203000
Q15JD4	PML	S403	SCITQGTDAAVAKKASPEAASTPRDPTDVDL	1109300000	956660000	1055200000	537360000	572700000	48475000
Q15JD4	PML	S408	GTDAAVAKKASPEAASTPRDPTDVDLPEEAE	154780000	192670000	183470000	91267000	81587000	6329800
Q15JD4	PML	S38	MPPPETPSEGRQPSPSHSPTEQAPSPEEEFQ	1276700000	1007800000	1425200000	8880400	1477700	13728000
Q15JD4	PML	S40	PPETPSEGRQPSPSHSPTEQAPSPEEEFQFL	161430000	201290000	254120000	1881500000	1432100000	1696700000
Q15JD4	PML	S47	GRQPSPSHSPTEQAPSPEEEFQFLRCQQCQA	178570000	234710000	280460000	119760000	96106000	142350000
Q15JD4	PML	T409	TDAAVAKKASPEAASTPRDPTDVDLPEEAER	1413700000	1102000000	1297300000	520650000	634080000	6329800
Q15JD4	PML	T42	ETPSEGRQPSPSHSPTEQAPSPEEEFQFLRC	15288000	0	18171000	1539100	1477700	2515400
A0A1D5R9J2;Q15JD4	PML	S434	IKMESEEGKEARLARSSPEQPRPSTSKAVSP	552130000	810290000	687540000	0	4678600000	0
A0A1D5R9J2;Q15JD4	PML	S423	KNSQTQCPRKVIKMESEEGKEARLARSSPEQ	0	0	0	141040	1644600	451200
A0A1D5R9J2;Q15JD4	PML	T174	TRKTNNIFCSNPNHRTPTLTSIYCRGCSKPL	29906000	0	0	9767000	9295900	9187000
F7E8S5	PLXNB2	S1250	REYEKIKSQLEGLEESVRDRCKKEFTDLMIE	9221100	7514900	0	0	0	0
F6SH47	PLXDC2	S506	ERRPSRWPAMKFRRGSGHPAYAEVEPVGEKE	10590000	16389000	8945500	0	3053300	0
H9ZA70	PLS3	S293	NFHLENSGWQKINNFSADIKDSKAYFHLLNQ	0	0	0	5457500	3390700	7625500
H9ZA70	PLS3	S540	VNWVNRTLSEAGKSTSIQSFKDKTISSSLAV	0	0	0	9913200	0	10326000
F7HCW0	PLIN5	S278	LWGEWGQCNPKTRRRSQAELETLVLSRSLTQ	294990000	614130000	1203300000	289610000	133300000	172300000
F7FM35	PLIN4	T1225	AAVQEVGLAHGWGPPTPPVGLHSPRTFLPQE	0	0	0	0	9193600	4450600
F7F3E9	PLIN1	S81	SNLAAWSMEPVVRRLSTQFTAANELACRGLD	15818000	0	0	1629000	3660400	0
F7F3E9	PLIN1	S497	PAFPAVPREKPKRRVSDSFFRPSVMEPILGR	0	0	0	0	1091400	471760
F7G8D5	PLEKHO2	S390	LPLWDLQPQFHPRCSSLGDLLAEGPRRPLQP	0	0	0	7063700	10427000	6409000
F7GCA6	PLEKHO1	S342	QGLGDGKRKAKDPPRSPPDSESEQLLLETER	0	0	0	0	6838200	4103900
A0A5F7ZS12	PLEKHM3	S132	FNFFNICQRRRDRPRSVNDLLDETSTFKPGH	3683900	6737400	6482300	0	0	0
A0A1D5QLG3	PLEKHG3	S1091	VLSLFDYEQLMAQEHSPPKPSSARETSPQRF	0	63618000	47471000	17340000	0	14500000
A0A1D5QLG3	PLEKHG3	S1131	RTTSPGGRLSARSPRSPTETFSWPDVRELCS	65775000	61346000	38351000	16268000	2639900	23035000
A0A1D5QLG3	PLEKHG3	S738	PRLVSRSSSVLSLEGSEKGLARRGSATDSLS	24195000	17184000	25914000	0	0	0
A0A1D5QLG3	PLEKHG3	S579	RESEGSRSSRRPSGPSPTSAEKRMSFESVSS	0	0	6647000	32806000	13492000	28218000
A0A1D5QLG3	PLEKHG3	S1172	AGGGGPCGPPVNRSHSVPENMVEPPLSARVG	0	0	0	3285900	4982300	2588700
A0A1D5QLG3	PLEKHG3	S1206	SLSTKRGRGGGEAARSPGPLPQSKQDGGETL	0	0	0	3676000	4345100	0
A0A1D5QLG3	PLEKHG3	S423	AILEMDSYYPNRYRYSPERLKKAWSSQDEVS	0	0	0	33226000	20294000	24234000
A0A1D5QLG3	PLEKHG3	T1133	TSPGGRLSARSPRSPTETFSWPDVRELCSKY	0	0	0	0	15564000	2762600
F7ASZ1	PLEKHF2	S226	LSTGDMATCQPARSDSYSQSLKSPLNDMSDD	0	0	0	8557900	10719000	0
F7H520	PLEKHA6	S1046	ASRRGRMLSVQCATPSPPTSPASPTPPANPL	192350000	223820000	132950000	55097000	37722000	0
F7H520	PLEKHA6	S384	VRPESICSMPAYDRISPPWALEDKRHAFRNG	0	3113800	2383700	0	0	0
F7H520	PLEKHA6	S476	SQGSYSRARIYSPVRSPSARFERLPPRSEDI	6457300	0	18785000	0	9240300	0
F7H520	PLEKHA6	S871	RMRRHQSGSMKEKRRSLQLPASPAPDPSPRP	36692000	3754600	11020000	0	0	0
F7H520	PLEKHA6	T1044	TEASRRGRMLSVQCATPSPPTSPASPTPPAN	40010000	42636000	21667000	0	0	0
F7H520	PLEKHA6	T808	ALNKVGVVPPRTKSPTDDEVTPSAVVRRNAN	7726100	6969300	59754000	0	0	0
F7H520	PLEKHA6	S530	RRPVPAGLFPYNYPPSPTVHDKMVPPYPEVF	0	0	0	7789700	14182000	4265900
F7H520	PLEKHA6	S837	ANGFTNGLSSQERPKSAVFPGEGKVKMSVEE	0	0	0	0	3890800	2439800
F7H520	PLEKHA6	S459	MRRLSLQPRSHSVPRSPSQGSYSRARIYSPV	0	0	0	66980000	0	79523000
F7H520	PLEKHA6	S806	QAALNKVGVVPPRTKSPTDDEVTPSAVVRRN	0	0	0	9307700	5681100	15508000
F7H520	PLEKHA6	T1049	RGRMLSVQCATPSPPTSPASPTPPANPLSSE	0	0	0	28039000	0	42003000
A0A1D5RAP7	PLEKHA5	T56	PVTGEAVVTGHRRQSTDLPTGWEEAYTFEGA	0	216670000	150310000	0	0	0
A0A1D5RAP7	PLEKHA5	S55	HPVTGEAVVTGHRRQSTDLPTGWEEAYTFEG	72008000	0	0	66393000	0	116880000
A0A1D5RAP7	PLEKHA5	T941	LDIVIRENDVKPDRETPTAEIVQLKETEPQN	0	0	0	3623300	1628000	3963900
A0A5F8A057	PLEC	S1946	HKADIEERLAQLRKASDSELERQKGLVEDTL	0	51556000	37832000	86347000	0	137200000
A0A5F8A057	PLEC	S583	FRAKIERARSDEGQLSPATRGAYRDCLGRLD	0	300520000	357640000	658840000	1090900000	585760000
A0A5F8A057	PLEC	S4293	DMLSGNASGFRSRSSSVGSSSSYPISPAVSR	169610000	181470000	267690000	12804000	85665000	7766000
A0A5F8A057	PLEC	S4523	LEAAAQSSKGYYSPYSVSGSGSTAGSRTGSR	0	3264200	13401000	0	0	14215000
A0A5F8A057	PLEC	S2689	RDALDGPATETEPEHSFDGLRQKVPAQRLQE	15508000	0	0	1624700	48115000	0
A0A5F8A057	PLEC	S1181	LPELEATKASLKKLRSQAEAQQPVFDALRDE	0	0	0	742540	7314800	0
A0A5F8A057	PLEC	S1628	TAQRSAEVELQSKRASFAEKTAQLERSLQEE	0	0	0	488470000	973800000	0
A0A5F8A057	PLEC	S4549	RTGSRTGSRAGSRRGSFDATGSGFSMTFSSS	0	0	0	0	103940000	59113000
A0A5F8A057	PLEC	S4289	TEFADMLSGNASGFRSRSSSVGSSSSYPISP	0	0	0	14789000	40800000	0
A0A5F8A057	PLEC	S4291	FADMLSGNASGFRSRSSSVGSSSSYPISPAV	0	0	0	14789000	40800000	0
A0A5F8A057	PLEC	S4292	ADMLSGNASGFRSRSSSVGSSSSYPISPAVS	0	0	0	14789000	65023000	7766000
A0A5F8A057	PLEC	S4296	SGNASGFRSRSSSVGSSSSYPISPAVSRTQL	0	0	0	7273000	24224000	0
A0A1D5R794	PLD5	S187	KLLQLTSQNIEIKLVSDVTADSKVLEALKLK	116950000	153790000	133070000	31909000	57073000	73242000
A0A5F7ZTB3	PLCL1	T477	GKKLPSDPDVLEGEVTDEDEEAEMSRRMSVD	0	0	0	3608500	10165000	4487500
A0A1D5RKE8	PLCG1	S1167	GDLSPFSGTSLRERGSDASGQLFHGRAREGS	4986800	0	4511300	0	0	0
A0A1D5RKE8	PLCG1	S1182	SDASGQLFHGRAREGSFESRYQQPFEDFRVS	0	0	0	8009900	12376000	12872000
G7MJ18	PLCD1	S168	SGSMDQRQKLRHWIHSCLRKADKNKDNKMSF	16842000	7987300	9385000	0	0	0
G7MJ18	PLCD1	S481	LLPPGGEGGPEATVVSDEDEAAEMEDEAVRS	0	0	0	15031000	9965800	20453000
A0A1D5QX17	PLCB2	S943	GAGKLGPGKGSRKKRSLPCEESAGAAPGESP	0	0	0	0	2630900	1498700
F7EEZ1	PLA2G4A	S434	EELENITTKHIVSNDSSDSDDESHEPKGTEN	20175000	31536000	34469000	0	10869000	9430800
F7EEZ1	PLA2G4A	S437	ENITTKHIVSNDSSDSDDESHEPKGTENEDA	151890000	210200000	262210000	12233000	10869000	25986000
F7EEZ1	PLA2G4A	S435	ELENITTKHIVSNDSSDSDDESHEPKGTENE	22762000	12530000	22606000	12233000	0	0
F7EEZ1	PLA2G4A	S729	ESIEYRRQNPSRCSVSLSNVEARKFFNKEFL	0	0	0	7589900	9194600	13216000
A0A5F8AHF2	PLA2G16;HRASLS2	T9	_______MALARRRRTLRPGDLIEISRFGYE	16282000	29429000	17817000	0	0	0
F6PTY4	PKP4	S337	QTRVASPSQGQVGSSSPKRSGMTAVPQHLGP	2066800	9101600	5088600	29275000	0	33383000
F6PTY4	PKP4	S776	RLLGLNELDDLLGKESPSKDSEPSCWGKKKK	15591000	33178000	27596000	0	0	3375700
F6PTY4	PKP4	S335	DAQTRVASPSQGQVGSSSPKRSGMTAVPQHL	6053000	26058000	0	0	0	0
F6Y9B8	PKP2	S787	KKTDFVNSRTAKAYHSLKD____________	16213000	9439000	5421000	33133000	38685000	63181000
F6Y9B8	PKP2	S135	EGRWGRGTAQYSSQKSVEERSLRHPLRRLEI	4675600	2003500	3472800	18054000	19107000	32407000
F6Y9B8	PKP2	S294	PLTQNRASRSSWHQSSFHSTRTLREAGPSVA	232570000	434030000	221240000	25098000	50034000	43918000
F6Y9B8	PKP2	S132	ATYEGRWGRGTAQYSSQKSVEERSLRHPLRR	4675600	2003500	3472800	0	0	0
F6Y9B8	PKP2	S293	QPLTQNRASRSSWHQSSFHSTRTLREAGPSV	8917500	8582400	4170400	0	0	0
F6Y9B8	PKP2	S312	STRTLREAGPSVAVDSSGRRAHLTVGQAAAG	0	0	0	14596000	9349100	0
F6Y9B8	PKP2	S313	TRTLREAGPSVAVDSSGRRAHLTVGQAAAGG	0	0	0	14596000	9349100	0
F6Y9B8	PKP2	S559	YQLETDNNKSIGCFGSRSRKVKEQYQDMPMP	0	0	0	4050800	1725300	10182000
F6Y9B8	PKP2	S172	ERAHYTHSDYQYSQRSQAGHTLRHQESRRAA	0	0	0	20252000	18554000	15956000
F7FIV4	PKNOX1	S38	TEQDPNCSEPDAEGVSPPPVESQTPMDVDKQ	0	15120000	35628000	0	0	7293200
F7C0E0	PKN2	S534	FDLEPEPPPAPPRASSLGEIDESSELRVLDT	166880000	179350000	166550000	98370000	107670000	134540000
F7FI45	PKM;PARP6	S37	MADTFLEHMCRLDIDSPPITARNTGIICTIG	0	0	0	3170700	36236000	0
A0A5F8ARL1	PKLR	S480	KCCAAAIIVLTTTGRSAQLLSQYRPRAAVIA	0	0	0	1677100	2025200	0
A0A5F7ZNH5	PKD2	S738	PRPMSSRSFPRSLDDSEEDDDEDSGHSSRRR	12810000	22012000	15989000	0	0	0
F7H788	PITPNM1	S621	VRDPLADGVEGLGRASPEPSALPAQRIPSDM	0	0	0	8052200	14146000	8685200
H9FST2	PITPNC1	S299	APEFLSVPKDRPRKKSAPETLTLPDPEKKAT	0	0	0	2836000	6118600	0
F7EP57	PIK3R2	S262	GATFGPLLLRAPPPSSPPPGGAPDGSEPSPD	7841100	6611100	4620100	0	0	9174700
F7BZL6	PIK3R1;PIK3R3;EGK_00708	Y467	YNTQFQEKSREYDRLYEEYTRTSQEIQMKRT	6610800	8180300	10418000	7668100	0	0
F7BZL6	PIK3R1	S83	DFPGTYVEYIGRKKISPPTPKPRPPRPLPVA	0	0	0	6483500	3011600	0
A0A1D5R113	PIGK	S75	TVENFLRVLTGRIPPSTPRSKRLLSDDRSNI	24934000	28340000	19440000	0	0	0
A0A5F7ZT10	PIEZO1	S1384	DTLGPKDPGPEPGPDSPGGSSPPRRQWWRPW	12574000	18283000	14215000	0	0	0
A0A5F7ZT10	PIEZO1	T1903	EGPAQRGLAAIEAEDTEEEKEAPTGREKRPS	0	0	0	2020600	3779000	4155100
F7HEF1	PIAS1	S502	SPLNNKGILSLPHQASPVSRTPSLPAVDTSY	40045000	50218000	31602000	9927800	11586000	8992900
A0A1D5RJT7	PI4KB	S496	KEPVFIAAGDIRRRLSEQLAHTPTAFKRDPE	0	0	0	5975200	7600500	0
A0A5F8APC6	PI4KA	S219	LLTVCQEGTLKRKTSSVSSISQVSPERGMPP	0	0	0	4977500	11463000	5332700
H9EM71	PHYHIPL	T14	__MEVPRLDHALNSPTSPCEEVIKNLSLEAI	0	0	0	2063200	5012600	3347200
F7HPH4	PHYHD1	S162	QSMYIFKQPHFGGEVSPHQDASFLYTEPLGR	28758000	43902000	42812000	0	0	0
F6XPT4	PHRF1	S1119	KKKRRSPPRPRGRECSPTSSLERLHRHKHQR	115350000	154280000	129770000	12732000	39129000	9301100
F6XPT4	PHRF1	S815	TFRPVDSKEQRKENPSPLFSIKKTKPLRSEV	27125000	22750000	31615000	6662600	14257000	12690000
F6XPT4	PHRF1	S931	EPAESQGLAARVRRPSPPEPWDEEDGASCST	195270000	0	215190000	16343000	0	51602000
F6XPT4	PHRF1	S1123	RSPPRPRGRECSPTSSLERLHRHKHQRERSH	14479000	24394000	18827000	0	0	0
F6XPT4	PHRF1	S1027	TRSGTRSESRDRSSRSASPSVGEERPRRQRS	14897000	20874000	13220000	0	0	0
F6XPT4	PHRF1	S1031	TRSESRDRSSRSASPSVGEERPRRQRSKAKS	8715500	0	9223700	0	13095000	0
F6XPT4	PHRF1	S1090	GPWGHSRRTSRSRSGSPGSSSYEPYESRKKK	10670000	26047000	14552000	0	0	0
F6XPT4	PHRF1	S868	PGLLPSEITRTISIKSPKAQTVQAVRCVTSY	33602000	21030000	39705000	0	0	0
F6XPT4	PHRF1	S968	RTVTCVTVVQPEAPPSPDMPQAATHRVVELR	60837000	62423000	33928000	0	24135000	0
F6XPT4	PHRF1	S1122	RRSPPRPRGRECSPTSSLERLHRHKHQRERS	18366000	0	0	1858700	11584000	0
H9ER03	PHPT1	S16	MAAADLAHIPDVDIDSDGVFKYVLIRVHSAP	0	0	0	3552900	6956400	5238000
F6YZH9	PHLDB2	S495	ILSLCAEYTKPDSRLSTGTTVADVQKINKEL	17959000	5771400	4105600	8356900	0	0
F6YZH9	PHLDB2	S445	GTPQPVLRERKSSISSISGRDDLMDYHRRQR	0	0	0	0	3844500	1805500
F6YZH9	PHLDB2	S100	SYLTLSQPVPAKRSPSPLGTSVKSSPSLAKI	0	0	0	9707300	10566000	0
A0A5F7ZWR4	PHLDB1	S692	ESMERSDEENLKEECSSTESTQQEHEDTPST	23460000	29588000	32761000	8901600	8741800	0
A0A5F7ZWR4	PHLDB1	S693	SMERSDEENLKEECSSTESTQQEHEDTPSTK	23460000	38608000	32761000	0	21131000	0
A0A5F7ZWR4	PHLDB1	S563	TGASPCQSPCVQRKLSSGDLRVPVTRERKNS	0	0	0	21491000	24696000	8812800
A0A5F7ZWR4	PHLDB1	S443	TFSDGLATRTLQPPESPRLGRRGLDSMRELP	0	0	0	4482400	5629300	0
H9ETG8	PHKG2	S324	RVAVWTVLAAGRVALSTHRVRPLTKNALLRD	4613100	3750800	4378700	32056000	0	20294000
I0FI56	PHKB	S693	FEELEPPKHSKVKRQSSTPSAPELGQQPDVN	0	57960000	39690000	0	0	5904200
I0FI56	PHKB	S694	EELEPPKHSKVKRQSSTPSAPELGQQPDVNI	13193000	0	13572000	0	1812300	0
I0FI56	PHKB	T695	ELEPPKHSKVKRQSSTPSAPELGQQPDVNIS	0	129690000	13572000	0	0	5904200
I0FI56	PHKB	S20	PDAVVSSSSTFLRSGSVYEPLKSINLPRPDN	0	0	0	2421900	12218000	0
A0A5F7ZXH3	PHKA2	S1016	NRLRSEMKQRSSTPSSPTGTSSSDSGGHHIG	139250000	234120000	256820000	16997000	38644000	67623000
A0A5F7ZXH3	PHKA2	S978	EFGVERSVRPIHSSTSSPAISIHEVGHTGVT	0	0	0	4173100	28920000	0
F7HIM2	PHIP	S1758	TRNQGRRTAFYNEDDSEEEQRQLLFEDTSLT	14260000	16130000	6722800	0	0	0
F7HT29	PHGDH	T78	VINAAEKLQVVGRAGTGVDNVDLEAATRKGV	17136000	16382000	8544800	3084400	0	0
F7HLJ3	PHF6	S154	EADLEESFNEHELEPSSPKSKKKSRKGRPRK	13447000	0	8652800	0	0	0
F7HLJ3	PHF6	S155	ADLEESFNEHELEPSSPKSKKKSRKGRPRKT	0	0	11468000	8116900	48965000	0
A0A5F7ZXK5	PHF3	S1046	CKICIGRMAPPVDDLSPKKVKVVVGVTRKHS	49040000	47973000	39392000	16030000	12301000	0
A0A5F7ZXK5	PHF3	S1838	DRPFNRGKGDRQRFYSDSHHLKRERHEKEWE	6282900	21634000	8459300	0	0	0
A0A5F7ZXK5	PHF3	S1269	LLLGLIIRQKLKRQHSASASTSHIAETPESA	13419000	6401800	8156900	0	0	0
A0A5F7ZXK5	PHF3	S1811	NFYQVKDVRRPERRHSDPWGRQDQQQLDRPF	0	0	0	8070900	12268000	22503000
F7D0K4	PHF23	S63	IPPSKEESDWPASGSSSPLRGESAADSDGWD	38096000	0	8097300	0	0	0
F7HBF2	PHF2	S900	EDNPIFKSRSKKRKGSDDAPYSPTARVGPSV	4436100	10501000	3542000	23723000	16220000	0
F7HBF2	PHF2	S681	KEDKPKPVRDEYEYVSDDGELKIDEFPIRRK	7639300	4849300	4446400	0	0	0
F7HBF2	PHF2	S655	SNKKLLSSKALRPPTSPGVFGALQNFKEDKP	0	0	0	563400	1668700	1210700
F7HBF2	PHF2	S883	DACFKDSDYVYPSLESDEDNPIFKSRSKKRK	0	8117600	0	1418300	0	3659500
A0A5F7ZZQ5	PHF14	S802	KKIPIRNTRTRGRKRSFVPEEEKHEERVPRE	13783000	3258500	4781200	0	0	0
F7HCL1	PHF11	S5	___________MAQASPLRPQRVDSAGSPEA	85515000	103350000	54856000	0	0	0
A0A1D5QMJ3	PHC3	T547	EEMPEESDECVRMDRTPPPPTLSPAAITVGR	24116000	0	15442000	0	0	0
A0A1D5QMJ3	PHC3	S284	ISQRDPSPESNKKGESPSLESRSTAVTRTSS	0	0	0	14229000	14484000	12483000
H9FPI0	PHB2	S151	IVNEVLKSVVAKFNASQLITQRAQVSLLIRR	13139000	17600000	11046000	3360900	0	2807700
H9FPI0	PHB2	S91	QYPIIYDIRARPRKISSPTGSKDLQMVNISL	10926000	10785000	15929000	50664000	97124000	70989000
H9FPI0	PHB2	S293	LVLNLQDESFTRGSDSLIKGKK_________	0	0	0	10985000	8469600	0
F6VT77	PHAX	S73	RAVESVDSSEESFSDSDDDSCLWKRKRQKCF	12000000	12131000	8720000	0	0	0
F6VT77	PHAX	S356	LNFQEDDDTSRETFASDTNEALASLDESQEG	55626000	49710000	50265000	0	0	0
A0A5F8ADI4	PHACTR2	T25	KASIANSDGPTAGSQTPPFKRKGKLSTIGKI	12753000	8701500	5694300	0	0	0
A0A5F8ADI4	PHACTR2	S442	QEIRQQIGTKLVRRLSQRPTTEELEQRNILK	0	0	0	4001200	7918000	0
F7HU87	PGM5	S122	IIRKIKAAGGIILTASHCPGGPGGEFGVKFN	438150000	320080000	357700000	220890000	196270000	128590000
F7HU87	PGM5	S4	____________MEGSPIPVLTVPTAPYEDQ	0	0	0	0	14336000	4941400
A0A5F7ZXR2	PGM2L1	S123	AVQKLKAVAGVMITASHNRKEDNGYKVYWET	0	0	0	13917000	13734000	9657100
H9EV43	PGM2	T59	KEELGKCFGARMEFGTAGLRAAMGPGISRMN	2486800	3733700	0	0	5468900	6665400
F7G9Y6	PGM1	S117	IIRKIKAIGGIILTASHNPGGPNGDFGIKFN	516670000	1138500000	275000000	3763300000	2318800000	2242700000
F7G9Y6	PGM1	S20	VTVKTQAYPDQKPGTSGLRKRVKVFQSSANY	27040000	24961000	28726000	112920000	80301000	0
F7G9Y6	PGM1	T507	LIFTDGSRIIFRLSGTGSAGATIRLYIDSYE	64111000	56643000	76869000	150680000	207820000	0
F7G9Y6	PGM1	T19	IVTVKTQAYPDQKPGTSGLRKRVKVFQSSAN	27040000	72912000	51879000	112920000	138180000	0
F7G9Y6	PGM1	S206	SVEAYATMLRNIFDFSALKELLSGPNRLKIR	0	0	0	9599600	35682000	9401600
F7G9Y6	PGM1	T115	SCIIRKIKAIGGIILTASHNPGGPNGDFGIK	0	0	0	56547000	3427200	0
F6YYJ9	PGLYRP2	T145	AGLQGRKVINLPLDSTATSREAGVTFPDIVA	27658000	114500000	0	0	0	21981000
F6YYJ9	PGLYRP2	T147	LQGRKVINLPLDSTATSREAGVTFPDIVAIA	0	0	0	4664900	26278000	0
H9FSJ0	PGLS	S37	LAQLVAQRAACCLAGSRARFALGLSGGSLVS	3696500	6257800	4986700	12944000	8456700	16623000
H9FSJ0	PGLS	S49	LAGSRARFALGLSGGSLVSMLARELPAAVAP	103170000	124700000	132660000	14943000	20014000	75959000
F7GIV7	PGD	S129	RDLKAKGILFVGSGVSGGEEGARYGPSLMPG	10018000	11980000	25301000	3273000	4693100	4784300
A0A5F8A4E6	PGAM5	S80	REPLSLINLRKRNVESGEEELASKLDHYKAK	7416700	8800500	14482000	0	0	0
F7GGM3	PGAM1;PGAM4	S178	TAAKHGEAQVKIWRRSYDVPPPPMEPDHPFY	31540000	40239000	31500000	8708300	7912200	13278000
F7GGM3	PGAM1;PGAM4	S83	LIRHGESAWNLENRFSGWYDADLSPAGHEEA	28847000	15857000	10634000	1453800	0	0
F7GGM3	PGAM1;PGAM4	S74	AAMAAYKLVLIRHGESAWNLENRFSGWYDAD	0	0	0	6641100	6100500	8193500
F7CD97	PFKP	S348	MDERRFQDAVRLRGRSFAGNLNTYKRLAIKL	0	0	0	3964100	8724000	0
A0A1D5QYR2	PFKL	S713	LKMLAQYRISMAAYVSGELEHVTRRTLSMDK	14499000	6896100	10965000	0	0	0
A0A1D5QA39	PFKFB1	T133	NYLSREEGHVAVFDATNTTRERRSLILQFAK	15658000	17500000	7361900	0	0	0
F6YWF9	PEX5	S167	LSVSPARWAEEYLEQSEEKLWLGEPEGTATD	34662000	22830000	24294000	6768400	3557300	0
F6YWF9	PEX5	S190	EPEGTATDRWYDEYHSEEDLQHTASDFVAKV	244610000	252940000	222030000	49560000	34896000	71831000
F6YWF9	PEX5	S228	SEFLKFVRQIGEGQVSLESGAGSGRAQAEQW	0	0	0	6262000	3887900	0
F6Z2T2	PEX11G	S157	ARSLWMLLKLRQRLRSPTAPFTSPLPRGKRR	4358200	4079200	11523000	0	0	0
F6YLJ6	PER2	S627	NVPTLRSSDKRKATVSPGPHAREAEPPSRVN	2141700	2674500	2580100	0	0	0
A0A1D5Q6I9	PEPD	S446	VEEIEACMAGCDKAFSPFSGPK_________	0	0	0	3555300	4990800	5236000
F6QQ11	PELP1	S561	PTCPTPAPVPPPEAPSPFRAPPFHPPGPMPS	0	0	0	7947100	0	4680700
F7DK41	PEG3	S26	DMTSDDDMARDRGESSPPHSVRSFSGDRDWD	10892000	19172000	0	0	0	0
F7DK41	PEG3	S25	SDMTSDDDMARDRGESSPPHSVRSFSGDRDW	0	19172000	0	14260000	19213000	31636000
F7DTT0	PECR	Y239	SSWDYRHSGAARAGVYNLTKSLALEWACSGV	0	0	0	77389000	102200000	180860000
I0FW10	PEA15;EGK_01500	S116	RIPSAKKYKDIIRQPSEEEIIKLAPPPKKA_	461870000	435290000	445100000	0	0	0
F7CZY3	PDZK1	S510	DSHMAKERAHSTASHSSSNSEDTEM______	4536300	2825500	0	0	0	0
F7CZY3	PDZK1	S511	SHMAKERAHSTASHSSSNSEDTEM_______	4536300	2825500	0	0	0	0
F7CZY3	PDZK1	S512	HMAKERAHSTASHSSSNSEDTEM________	12453000	10144000	11811000	0	0	0
F7CZY3	PDZK1	S514	AKERAHSTASHSSSNSEDTEM__________	13390000	9715500	9584000	0	0	0
F7CZY3	PDZK1	S144	TWTQPRLCYLVKQGGSYGFSLKTVQGKKGVY	0	0	0	3790800	3292600	2743100
F7GVY4	PDXDC1	S736	SSASHIEDLEKVERLSGGPEQITLEASSTEG	42013000	75364000	105080000	23911000	9603200	0
F7GVY4	PDXDC1	T687	STEPIYVYKAQGAGVTPPPTPSGSRTKQRLP	121020000	80252000	69928000	12102000	12919000	14322000
F7GVY4	PDXDC1	S722	FKRSLRGSDALSETSSASHIEDLEKVERLSG	32476000	21904000	32999000	0	0	0
A0A1D5QBR0	PDS5B	S1311	SKQHRVSRRAQQRAESPESSAIESTQSTPQK	149520000	83180000	70632000	26478000	32971000	28967000
A0A1D5QBR0	PDS5B	S1236	KRLKEDILENEDEQNSPPKKGKRGRPPKPLG	15825000	11932000	10827000	2226500	0	4422200
A0A1D5QBR0	PDS5B	S1212	KGSQRGRKRGHTASESDEQQWPEEKRLKEDI	7638400	9578100	0	0	0	0
F7B371	PDPK1	S179	TAKVLSPESKQARANSFVGTAQYVSPELLTE	0	0	0	39954000	52899000	29336000
A0A1D5R093	PDLIM5	S136	NNMAYNKAPRPFGSVSSPKVTSIPSPSSAFT	8716300	3005600	0	0	0	0
A0A1D5R093	PDLIM5	S111	QKGEPKEVVKPVPITSPAVSKVTSTNNMAYN	0	0	0	7488300	4640600	0
A0A1D5R093	PDLIM5	T414	DTLVQRAEHIPAGKRTPMCAQCNQVIRGPFL	0	0	0	4320400	3323300	6140900
F7H1G7	PDLIM4	S120	DPEIQDGSPITSRRPSGTGTGPEDGRPSLGS	0	0	0	7445900	9218200	0
F7A2Y2	PDLIM2	S134	RSSYSSPTSLSPRAGSPFSPPPFSSPLAGEA	0	0	0	43634000	42466000	73038000
F7A2Y2	PDLIM2	S206	VLVLPPSPGPRSSRPSVDSEGGSLLLDEDSE	0	8021900	0	1872200	3649200	13038000
[truncated: 4,336 more rows]
