# Supplementary material for: Proteomic and phosphoproteomic profiling of SARS‐CoV‐2‐associated liver injury: a report based on rhesus macaques
Source: MedComm (2020). 2023 Aug 26;4(5):e358. doi: 10.1002/mco2.358 (PMC10458660; doi:10.1002/mco2.358)
Supplement: Supplementary file 7 — Supporting Information [file MCO2-4-e358-s006.xlsx]

## Sheet: Sheet1
Supplementary Table S6. Predicted kinase activity in the liver of rhesus macaques.
catagolue
DV-HC	Predicted kinase activity for the differently expressed proteins between DV and HC group
DV-OV	Predicted kinase activity for the differently expressed proteins between DV and OV group

## Sheet: DV-HC
Kinase.Gene	mS	Enrichment	m	z.score	p.value	FDR
ABL2	0.903857	1.66958	1	0.178167	0.429296	0.470216
ACTR2	3.32193	6.13616	1	1.36668	0.0858629	0.339048
ACVR2B	2.5636	4.7354	2	1.40566	0.079913	0.339048
ADRBK1	0.676044	1.24877	14	0.247676	0.402192	0.470216
ADRBK2	0.284612	0.525727	3	-0.218583	0.413487	0.470216
AKT1	-0.595162	-1.09937	32	-3.16003	0.000788772	0.0563018
AKT2	0.337366	0.623171	11	-0.332559	0.369734	0.470216
AKT3	0.546344	1.00919	6	0.00598929	0.497611	0.497611
ARAF	-0.65532	-1.21049	6	-1.44076	0.0748263	0.339048
ATM	-1.16459	-2.15119	4	-1.677	0.0467713	0.339048
ATR	-1.09221	-2.0175	2	-1.13551	0.128081	0.346346
AURKA	1.10212	2.0358	11	0.914112	0.180329	0.375047
AURKB	-0.138479	-0.255795	10	-1.05669	0.145327	0.34928
BCKDK	1.22676	2.26603	3	0.58349	0.279782	0.470216
CAMK1	0.931755	1.72111	6	0.470007	0.319175	0.470216
CAMK2A	0.111088	0.205198	8	-0.59818	0.27486	0.470216
CAMK2B	0.884283	1.63342	7	0.445933	0.327823	0.470216
CAMK2D	0.410722	0.758673	10	-0.203064	0.419542	0.470216
CAMK2G	-0.226794	-0.418927	3	-0.653956	0.25657	0.470216
CAMK4	0.840638	1.5528	13	0.530356	0.297933	0.470216
CDC42BPA	0.459504	0.848781	3	-0.0696937	0.472219	0.484811
CDC42BPB	0.459504	0.848781	3	-0.0696937	0.472219	0.484811
CDK1	0.273562	0.505316	61	-1.02806	0.15196	0.34928
CDK14	1.58496	2.92769	1	0.512939	0.303997	0.470216
CDK2	0.592676	1.09477	26	0.128587	0.448842	0.470216
CDK4	-0.355502	-0.656672	8	-1.24684	0.106229	0.346346
CDK5	-0.347297	-0.641516	36	-2.62074	0.00438694	0.112598
CDK6	2.07921	3.84066	3	1.3092	0.0952328	0.346346
CDK7	0.622808	1.15043	21	0.183433	0.427229	0.470216
CDK9	-1.3005	-2.40224	1	-0.905301	0.182653	0.375047
CHEK1	0.937115	1.73101	4	0.389029	0.348628	0.470216
CHUK	0.779481	1.43983	17	0.482547	0.314709	0.470216
CLK1	1.51424	2.79705	32	2.70497	0.00341548	0.105197
CLK2	2.8398	5.2456	8	3.1953	0.000698427	0.0563018
CLK3	3.32193	6.13616	1	1.36668	0.0858629	0.339048
CLK4	1.53369	2.83299	3	0.844788	0.199115	0.387897
CSNK1A1	-0.000993969	-0.00183603	22	-1.25036	0.105584	0.346346
CSNK1D	0.457507	0.845092	29	-0.221973	0.412168	0.470216
CSNK1E	1.47846	2.73097	5	1.02992	0.151524	0.34928
CSNK1G1	1	1.84717	2	0.318796	0.374941	0.470216
CSNK1G2	1	1.84717	2	0.318796	0.374941	0.470216
CSNK1G3	-1.32193	-2.44182	1	-0.915834	0.179877	0.375047
CSNK2A1	0.817026	1.50919	75	1.17337	0.120324	0.346346
CSNK2A2	1.31321	2.42572	15	1.46929	0.0708771	0.339048
DAPK1	1.0755	1.98664	3	0.454721	0.324655	0.470216
DMPK	0.116236	0.214707	8	-0.591023	0.277252	0.470216
DYRK1A	0.0544996	0.10067	3	-0.414484	0.33926	0.470216
DYRK2	0.131517	0.242935	2	-0.284889	0.387864	0.470216
EGFR	1	1.84717	1	0.225423	0.410825	0.470216
EIF2AK2	1.56448	2.88986	4	1.00574	0.157269	0.356169
ERBB2	1	1.84717	1	0.225423	0.410825	0.470216
GRK1	-0.662158	-1.22312	4	-1.1831	0.118385	0.346346
GRK5	0.284612	0.525727	3	-0.218583	0.413487	0.470216
GRK7	0.284612	0.525727	3	-0.218583	0.413487	0.470216
GSK3A	-0.381833	-0.705309	43	-2.97554	0.00146238	0.0563018
GSK3B	-0.0125112	-0.0231104	46	-1.84641	0.032416	0.293651
HIPK1	0.448644	0.828721	3	-0.0789393	0.46854	0.484811
HIPK2	0.64612	1.19349	29	0.277263	0.390789	0.470216
IKBKB	-0.425985	-0.786866	11	-1.57694	0.0574042	0.339048
INSR	1	1.84717	1	0.225423	0.410825	0.470216
IRAK4	-1.26729	-2.3409	2	-1.2572	0.10434	0.346346
JAK2	1	1.84717	1	0.225423	0.410825	0.470216
LCK	1	1.84717	1	0.225423	0.410825	0.470216
LIMK1	0.263034	0.485869	1	-0.136805	0.445593	0.470216
LIMK2	0.263034	0.485869	1	-0.136805	0.445593	0.470216
MAK	-0.0844211	-0.15594	9	-0.922751	0.178069	0.375047
MAP2K1	1.32516	2.4478	14	1.44145	0.0747283	0.339048
MAP2K2	1.33977	2.47479	7	1.03826	0.149574	0.34928
MAP2K3	-0.446273	-0.824341	3	-0.840803	0.200229	0.387897
MAP2K4	-0.727548	-1.3439	6	-1.52772	0.0632912	0.339048
MAP2K6	0.645715	1.19274	8	0.145062	0.442331	0.470216
MAP2K7	-1.12577	-2.07949	2	-1.15883	0.123262	0.346346
MAP3K2	2.84532	5.25578	1	1.13242	0.128729	0.346346
MAP3K3	3.14419	5.80785	1	1.27932	0.100393	0.346346
MAPK1	-0.137206	-0.253444	57	-2.51808	0.00589978	0.119525
MAPK10	0.792481	1.46385	2	0.174549	0.430717	0.470216
MAPK11	0.393381	0.726641	14	-0.272161	0.392749	0.470216
MAPK12	0.267206	0.493576	4	-0.269509	0.393769	0.470216
MAPK13	0.664386	1.22723	5	0.135202	0.446226	0.470216
MAPK14	-0.388053	-0.7168	12	-1.58248	0.0567701	0.339048
MAPK3	0.235472	0.434957	61	-1.17429	0.12014	0.346346
MAPK7	1.35885	2.51003	12	1.39189	0.081978	0.339048
MAPK8	-0.164821	-0.304452	21	-1.59062	0.0558479	0.339048
MAPK9	-0.30933	-0.571384	4	-0.836258	0.201505	0.387897
MAPKAPK2	-1.99213	-3.67981	3	-2.15683	0.0155093	0.199037
MAPKAPK3	-0.542775	-1.0026	3	-0.922958	0.178015	0.375047
MAPKAPK5	0.577931	1.06754	8	0.0508286	0.479731	0.486043
MARK1	-0.321928	-0.594656	1	-0.424321	0.335666	0.470216
MARK3	0.552171	1.01995	3	0.009196	0.496331	0.497611
MARK4	-1.39682	-2.58016	4	-1.90529	0.0283714	0.273075
MET	1	1.84717	1	0.225423	0.410825	0.470216
MTOR	0.986398	1.82204	6	0.535795	0.29605	0.470216
NEK1	-2.58191	-4.76922	1	-1.53513	0.062376	0.339048
NEK2	0.152866	0.28237	10	-0.603849	0.272972	0.470216
NEK4	-1.73697	-3.20847	1	-1.11983	0.131393	0.346346
NLK	-1.32193	-2.44182	1	-0.915834	0.179877	0.375047
PAK1	-0.195882	-0.361827	10	-1.14591	0.125917	0.346346
PAK2	-0.522432	-0.96502	12	-1.81128	0.0350488	0.299862
PAK3	-0.350885	-0.648145	4	-0.877108	0.190214	0.381483
PAK4	0.0928466	0.171503	4	-0.440909	0.32964	0.470216
PAK5	-0.152003	-0.280775	1	-0.340801	0.366627	0.470216
PAK6	-0.152003	-0.280775	1	-0.340801	0.366627	0.470216
PDHK3	-0.432021	-0.798017	2	-0.676607	0.249328	0.462608
PDHK4	-0.536234	-0.990515	6	-1.29739	0.0972494	0.346346
PDK1	0.33155	0.61243	9	-0.309385	0.378514	0.470216
PDK2	-0.728657	-1.34595	3	-1.0812	0.139803	0.34928
PDK3	-1.73697	-3.20847	1	-1.11983	0.131393	0.346346
PDK4	-1.73697	-3.20847	1	-1.11983	0.131393	0.346346
PDPK1	-1.73697	-3.20847	1	-1.11983	0.131393	0.346346
PIM2	3.16993	5.85539	1	1.29197	0.0981841	0.346346
PKD1	0.403129	0.744648	7	-0.17977	0.428667	0.470216
PKD2	0.916154	1.69229	3	0.319064	0.374839	0.470216
PKD3	2.60661	4.81485	2	1.43556	0.0755643	0.339048
PKN1	-0.321928	-0.594656	1	-0.424321	0.335666	0.470216
PLK1	-0.182664	-0.337412	20	-1.59151	0.0557479	0.339048
PLK2	-1.58093	-2.92025	1	-1.04314	0.148442	0.34928
PLK3	-1.58093	-2.92025	1	-1.04314	0.148442	0.34928
PRKAA1	0.87438	1.61513	11	0.542862	0.293612	0.470216
PRKAA2	-0.163403	-0.301832	19	-1.50994	0.0655294	0.339048
PRKACA	-0.139632	-0.257924	26	-1.70675	0.0439346	0.339048
PRKACB	1.59511	2.94644	7	1.37031	0.0852951	0.339048
PRKACG	1.18073	2.18102	10	0.993764	0.160169	0.357478
PRKCA	-0.368374	-0.680449	29	-2.40798	0.00802063	0.123518
PRKCB	-0.149785	-0.276679	45	-2.27885	0.011338	0.158732
PRKCD	-0.335642	-0.619987	11	-1.42967	0.0764059	0.339048
PRKCE	-0.646208	-1.19366	11	-1.93594	0.0264373	0.271423
PRKCG	0.707023	1.30599	17	0.335707	0.368546	0.470216
PRKCH	0.00934897	0.0172691	6	-0.640528	0.260915	0.470216
PRKCI	0.506221	0.935076	10	-0.0546299	0.478217	0.486043
PRKCT	0.0471028	0.0870069	10	-0.768237	0.221173	0.419216
PRKCZ	0.142616	0.263435	4	-0.391984	0.347535	0.470216
PRKDC	0.670314	1.23818	19	0.276258	0.391175	0.470216
PRKG1	0.0717749	0.13258	6	-0.56537	0.285911	0.470216
PRKG2	0.428648	0.791785	10	-0.175202	0.43046	0.470216
RAF1	-0.170751	-0.315407	18	-1.48499	0.068773	0.339048
RET	1	1.84717	1	0.225423	0.410825	0.470216
ROCK1	-0.452194	-0.835279	18	-2.07189	0.019138	0.226711
ROCK2	-0.352965	-0.651985	3	-0.761368	0.223219	0.419216
RPS6KA1	0.339036	0.626257	2	-0.140642	0.444076	0.470216
RPS6KA2	-0.582264	-1.07554	20	-2.46987	0.00675814	0.119525
RPS6KA3	-0.579718	-1.07084	4	-1.10206	0.135219	0.347061
RPS6KB1	-1.80386	-3.33204	7	-3.04978	0.00114503	0.0563018
RPS6KB2	-2.99483	-5.53195	2	-2.45802	0.00698523	0.119525
SGK1	0.0370104	0.0683645	3	-0.429373	0.333826	0.470216
SGK3	1	1.84717	2	0.318796	0.374941	0.470216
TAF1	-0.514573	-0.950504	1	-0.519009	0.301877	0.470216
TGFBR2	0.406038	0.750021	11	-0.220611	0.412698	0.470216
TLK2	2.83062	5.22863	3	1.94889	0.0256541	0.271423
TNIK	2.80735	5.18566	1	1.11376	0.132691	0.346346
TRPM6	2.35296	4.34632	2	1.25924	0.103971	0.346346
TTK	0.835918	1.54408	6	0.354623	0.361436	0.470216
UHMK1	2.32193	4.28899	1	0.875167	0.190742	0.381483
ULK1	-2.32193	-4.28899	1	-1.40735	0.0796624	0.339048
YES1	1	1.84717	1	0.225423	0.410825	0.470216

## Sheet: DV-OV
Kinase.Gene	mS	Enrichment	m	z.score	p.value	FDR
ACTR2	2.08496	2.43378	2	0.887695	0.187352	0.343105
ACVR2B	1.89955	2.21735	4	1.06589	0.143237	0.288511
ADRBK1	1.29337	1.50975	14	0.834999	0.201859	0.353876
ADRBK2	0.274092	0.319947	3	-0.515668	0.303043	0.410766
AKT1	0.0657697	0.076773	31	-2.25038	0.0122123	0.0963417
AKT2	0.633916	0.73997	10	-0.35999	0.359427	0.455702
AKT3	0.765116	0.89312	6	-0.114614	0.454375	0.491577
ARAF	-0.18616	-0.217304	7	-1.40999	0.0792717	0.240867
ATM	-2.32193	-2.71039	3	-2.8135	0.00245027	0.0316308
ATR	-1.32193	-1.54309	1	-1.11334	0.132781	0.288511
AURKA	-0.119941	-0.140007	12	-1.72888	0.0419151	0.20524
AURKB	-0.651331	-0.760299	10	-2.43699	0.00740506	0.0717378
BCKDK	0.14432	0.168465	3	-0.630534	0.264173	0.396274
CAMK1	0.972752	1.13549	7	0.15694	0.437646	0.49096
CAMK2A	-0.0516479	-0.0602887	7	-1.22812	0.109701	0.26655
CAMK2B	0.173751	0.202819	8	-0.987117	0.161793	0.310467
CAMK2D	0.0201269	0.0234941	10	-1.35189	0.088205	0.240867
CAMK2G	-0.278834	-0.325483	3	-1.00508	0.157429	0.306231
CAMK4	0.7269	0.84851	12	-0.229742	0.409146	0.480155
CDC42BPA	1.26705	1.47902	6	0.513688	0.303735	0.410766
CDC42BPB	1.26705	1.47902	6	0.513688	0.303735	0.410766
CDK1	0.25387	0.296342	51	-2.19995	0.0139051	0.0987263
CDK14	2.32193	2.71039	1	0.748792	0.226991	0.377813
CDK2	0.265547	0.309973	21	-1.38434	0.0831272	0.240867
CDK4	-0.68823	-0.803371	4	-1.579	0.057168	0.221349
CDK5	0.227733	0.265832	24	-1.57459	0.0576754	0.221349
CDK6	0.717644	0.837706	5	-0.158875	0.436884	0.49096
CDK7	1.01549	1.18538	18	0.344326	0.365301	0.45905
CHEK1	0.886592	1.03492	5	0.0341832	0.486366	0.496863
CHUK	0.345535	0.403344	17	-1.077	0.14074	0.288511
CLK1	1.71889	2.00646	25	2.20309	0.0137943	0.0987263
CLK2	2.96827	3.46487	5	2.41294	0.00791232	0.0717378
CLK4	1.82927	2.13531	2	0.702903	0.241058	0.38461
CSNK1A1	0.159978	0.186742	21	-1.63157	0.0513854	0.221349
CSNK1D	0.798323	0.931883	25	-0.149105	0.440735	0.49096
CSNK1E	2.04576	2.38802	5	1.35878	0.0871088	0.240867
CSNK1G1	1	1.1673	1	0.0732426	0.470807	0.491577
CSNK1G2	-1.16096	-1.35519	2	-1.45817	0.0723966	0.240867
CSNK2A1	1.57795	1.84195	77	3.23442	0.000609442	0.0144235
CSNK2A2	1.68749	1.9698	16	1.69828	0.044727	0.211708
DAPK1	1.32362	1.54506	3	0.413306	0.339691	0.446631
DMPK	0.362934	0.423653	6	-0.618055	0.26827	0.396274
DYRK1A	1	1.1673	1	0.0732426	0.470807	0.491577
DYRK2	0.481737	0.562332	2	-0.270974	0.393206	0.465293
EEF2K	-0.321928	-0.375787	1	-0.602307	0.273485	0.396274
EIF2AK2	1.99906	2.3335	6	1.43	0.0763586	0.240867
GRK1	0.99805	1.16502	4	0.144492	0.442556	0.49096
GRK5	0.274092	0.319947	3	-0.515668	0.303043	0.410766
GRK7	0.274092	0.319947	3	-0.515668	0.303043	0.410766
GSK3A	-0.114811	-0.134019	38	-3.06041	0.00110518	0.0174373
GSK3B	0.861666	1.00582	37	0.0155058	0.493814	0.498383
HIPK1	0.0408597	0.0476956	3	-0.72211	0.235113	0.379387
HIPK2	0.41387	0.48311	22	-1.06139	0.144256	0.288511
IKBKB	-0.010894	-0.0127166	10	-1.40202	0.0804543	0.240867
IRAK4	-2.32193	-2.71039	1	-1.62437	0.0521479	0.221349
LATS1	2.32193	2.71039	1	0.748792	0.226991	0.377813
LIMK1	0.137504	0.160508	1	-0.367522	0.356615	0.455702
LIMK2	0.137504	0.160508	1	-0.367522	0.356615	0.455702
MAK	-0.550462	-0.642554	13	-2.59274	0.00476078	0.0563359
MAP2K1	1.28074	1.49501	10	0.685302	0.246577	0.389043
MAP2K2	0.595086	0.694644	5	-0.298922	0.3825	0.460296
MAP2K3	-1.77407	-2.07087	2	-1.90127	0.0286334	0.15059
MAP2K4	-0.543054	-0.633907	8	-2.0232	0.0215261	0.131614
MAP2K6	0.449511	0.524715	9	-0.624227	0.266239	0.396274
MAP2K7	-0.497126	-0.580295	4	-1.38368	0.0832284	0.240867
MAP3K2	3.79682	4.43203	1	1.50251	0.0664825	0.240867
MAP3K3	2.86677	3.34639	1	1.02723	0.152157	0.300087
MAPK1	0.373485	0.435969	42	-1.60027	0.0547689	0.221349
MAPK10	0.211999	0.247467	4	-0.658905	0.254978	0.396274
MAPK11	0.3156	0.3684	15	-1.07091	0.142104	0.288511
MAPK12	-0.104525	-0.122012	7	-1.29961	0.0968671	0.254725
MAPK13	0.594569	0.69404	6	-0.3281	0.371418	0.460296
MAPK14	-0.137221	-0.160178	10	-1.60617	0.0541183	0.221349
MAPK3	0.226782	0.264723	53	-2.34345	0.00955311	0.0797966
MAPK7	1.02126	1.19212	11	0.278951	0.390141	0.465293
MAPK8	0.653823	0.763208	21	-0.475055	0.317374	0.425161
MAPK9	0.150449	0.17562	3	-0.625108	0.26595	0.396274
MAPKAPK2	0.661833	0.772558	3	-0.172464	0.431537	0.49096
MAPKAPK3	-1.77407	-2.07087	2	-1.90127	0.0286334	0.15059
MAPKAPK5	0.112464	0.131279	8	-1.0757	0.14103	0.288511
MARK1	-0.321928	-0.375787	1	-0.602307	0.273485	0.396274
MARK3	-0.763011	-0.890663	2	-1.17057	0.120886	0.277644
MARK4	0.856999	1.00037	6	0.00040187	0.49984	0.49984
MTOR	0.369599	0.431433	5	-0.556587	0.288905	0.410766
NEK1	-1.64962	-1.9256	1	-1.2808	0.100132	0.258522
NEK2	0.135369	0.158016	11	-1.22255	0.11075	0.26655
NEK4	-1	-1.1673	1	-0.948825	0.171355	0.320163
NLK	1.07284	1.25232	1	0.110465	0.45602	0.491577
PAK1	0.245394	0.286449	8	-0.883562	0.188466	0.343105
PAK2	-0.194229	-0.226724	14	-2.00945	0.0222446	0.131614
PAK3	-0.471708	-0.550625	2	-0.960039	0.168518	0.31906
PAK4	1.54827	1.8073	3	0.612156	0.270217	0.396274
PDHK3	-0.552963	-0.645474	3	-1.24772	0.106066	0.264235
PDHK4	-0.362178	-0.422771	5	-1.39279	0.081841	0.240867
PDK1	0.328136	0.383033	10	-0.85414	0.196514	0.348812
PDK2	-0.552963	-0.645474	3	-1.24772	0.106066	0.264235
PDK3	0.263034	0.30704	1	-0.303372	0.380803	0.460296
PDK4	0.263034	0.30704	1	-0.303372	0.380803	0.460296
PDPK1	-0.66848	-0.780317	2	-1.10225	0.135177	0.288511
PIM2	3	3.5019	1	1.09531	0.13669	0.288511
PKD1	0.308836	0.360505	7	-0.740719	0.229432	0.377813
PKD2	-0.0506677	-0.0591444	3	-0.803124	0.210951	0.365306
PKD3	0.881827	1.02936	1	0.0128522	0.494873	0.498383
PLK1	-0.200382	-0.233906	21	-2.47548	0.00665294	0.0717378
PLK4	-3.32193	-3.87769	1	-2.13541	0.0163638	0.110651
PRKAA1	1.61911	1.88999	9	1.16889	0.121225	0.277644
PRKAA2	0.214033	0.249841	17	-1.35408	0.0878552	0.240867
PRKACA	-0.807698	-0.942826	26	-4.33698	7.22e-06	0.00102561
PRKACB	1.39954	1.63369	7	0.733991	0.231477	0.377813
PRKACG	0.71943	0.839791	9	-0.210414	0.416672	0.484045
PRKCA	-0.545286	-0.636513	27	-3.72279	9.85e-05	0.00480653
PRKCB	-0.251964	-0.294117	43	-3.71514	0.000101546	0.00480653
PRKCD	-0.985347	-1.1502	9	-2.82401	0.00237134	0.0316308
PRKCE	-0.786126	-0.917645	14	-3.14123	0.000841208	0.0170645
PRKCG	0.889635	1.03847	14	0.063018	0.474876	0.492207
PRKCH	-2.02945	-2.36897	2	-2.08583	0.0184968	0.119389
PRKCI	0.204701	0.238947	12	-1.15418	0.124214	0.279974
PRKCQ	-2.19581	-2.56317	1	-1.55992	0.0593891	0.221928
PRKCT	-0.581909	-0.679262	5	-1.64388	0.0501003	0.221349
PRKCZ	0.916154	1.06943	3	0.0526445	0.479008	0.492892
PRKDC	0.615995	0.719051	19	-0.536131	0.295934	0.410766
PRKG1	-0.582366	-0.679795	6	-1.80135	0.0358236	0.181677
PRKG2	0.906826	1.05854	10	0.0810405	0.467705	0.491577
RAF1	-0.465557	-0.543445	21	-3.09648	0.000979174	0.0173803
ROCK1	-0.463422	-0.540953	26	-3.43988	0.000290988	0.0103301
ROCK2	-0.332869	-0.388558	6	-1.48904	0.0682383	0.240867
RPS6KA1	1	1.1673	1	0.0732426	0.470807	0.491577
RPS6KA2	-0.0817132	-0.0953838	16	-1.9182	0.027543	0.15059
RPS6KA3	-0.530887	-0.619705	4	-1.41819	0.0780684	0.240867
RPS6KB1	-1.59325	-1.8598	7	-3.31247	0.000462375	0.0131315
RPS6KB2	-2.47126	-2.88471	2	-2.40514	0.00808314	0.0717378
SGK1	-0.333288	-0.389047	2	-0.860001	0.194894	0.348812
SGK3	1.29248	1.50871	2	0.31496	0.376396	0.460296
STK38	2.32193	2.71039	1	0.748792	0.226991	0.377813
TAF1	0.137504	0.160508	1	-0.367522	0.356615	0.455702
TGFBR2	1.72963	2.019	10	1.41072	0.0791637	0.240867
TLK2	2.19499	2.56221	3	1.18459	0.11809	0.277644
TNIK	1	1.1673	1	0.0732426	0.470807	0.491577
TRPM6	2.67335	3.1206	2	1.31293	0.0946035	0.253466
TTK	0.693916	0.810009	6	-0.20374	0.419278	0.484045
UHMK1	1	1.1673	1	0.0732426	0.470807	0.491577
ULK1	0	0	1	-0.437791	0.330769	0.438964
