# Supplementary material for: Proteomic and phosphoproteomic profiling of SARS‐CoV‐2‐associated liver injury: a report based on rhesus macaques
Source: MedComm (2020). 2023 Aug 26;4(5):e358. doi: 10.1002/mco2.358 (PMC10458660; doi:10.1002/mco2.358)
Supplement: Supplementary file 8 — Supporting Information [file MCO2-4-e358-s005.xlsx]

## Sheet: 425 proteins
Majority protein IDs	Intensity d1_liver	Intensity d2_liver	Intensity d3_liver	Intensity c1_liver	Intensity c2_liver	Intensity c3_liver	Intensity v1_liver	Intensity v2_liver	Intensity v3_liver
	DV	DV	DV	HC	HC	HC	OV	OV	OV
F6ZAF7	57321000	87967000	50144000	108240000	107070000	147150000	31248000	63997000	34719000
A0A1D5Q177	348930000	527340000	501810000	199730000	79048000	269060000	160110000	183230000	370960000
A0A1D5Q1A1	55456000000	74248000000	82326000000	21686000000	12399000000	21921000000	37348000000	48028000000	49614000000
A0A5F7Z9S4	922530000	1343000000	1857600000	167540000	220740000	593010000	1521600000	1376000000	1070400000
A0A5F8A7J1	20798000	26475000	4322100	75421000	44211000	66929000	19054000	36894000	4813500
A0A1D5Q2F4	1812100000	3173300000	4294500000	450610000	295680000	364070000	1917300000	1040800000	1824700000
F6ZJK0	52557000	76668000	45585000	245590000	110590000	194990000	35579000	112080000	98034000
F7HMX1	506050000	714360000	807720000	105950000	87929000	191020000	185130000	300260000	276310000
F7AVN6	631040000	910580000	895720000	166750000	57908000	125870000	364490000	593170000	353170000
A0A1D5Q4C0	15848000000	12775000000	24086000000	3558700000	3585200000	6854500000	9763700000	8402600000	13475000000
A0A5F8ANM2	3690000000	5162200000	7126100000	2356700000	2247200000	2031100000	3167400000	3512500000	4214300000
F7H9R3	25133000	22730000	28362000	86850000	66760000	127130000	16874000	8968600	20461000
A0A5F7ZNM3	324890000	387830000	248340000	81859000	65611000	117580000	161370000	235120000	304310000
A0A1D5Q6E7	5355200000	6843000000	7779700000	1944600000	1824400000	1756200000	4212300000	5408000000	2936800000
H9EMC7	1667200000	2886800000	2371300000	297330000	305280000	429590000	404980000	468360000	623880000
A0A1D5Q7I0	180430000	241760000	419510000	10027000	2239100	18440000	33873000	98333000	93862000
A0A1D5QHY3	5172600000	4451000000	9601500000	1339600000	2154400000	2000100000	3561800000	5178500000	8419500000
A0A1D5Q7K4	4089500000	5216900000	4621000000	1342700000	772230000	1799900000	2166700000	3251800000	2160800000
F7FVF1	391610000	832170000	654180000	99411000	120000000	296090000	333700000	642630000	395930000
A0A1D5RGT4	969270000	1736800000	1575900000	622550000	578570000	724670000	1035500000	1365400000	1156900000
A0A1D5Q8J9	37028000	70609000	61352000	20059000	11399000	24815000	42692000	50625000	31700000
A0A1D5Q8P3	159240000	451510000	217290000	17658000	15265000	15107000	47060000	73001000	15564000
A0A5F8ADE0	331140000	451170000	396650000	86134000	37289000	83599000	229620000	314460000	285200000
A0A5F7Z8V5	102020000	172240000	110420000	11114000	16223000	66006000	217590000	139850000	222190000
F7GQZ0	100140000	46940000	39103000	188430000	173700000	166140000	26191000	31173000	48208000
A0A1D5Q9Q4	829320000	1596500000	1811800000	143820000	56441000	37997000	615380000	794440000	699030000
A0A1D5QAR0	13217000000	21135000000	35150000000	5102700000	6260900000	4241300000	10964000000	14286000000	13870000000
F7H498	584510000	473500000	519670000	17412000	5685100	41779000	90535000	202890000	163190000
H9Z538	1490200000	1990600000	1692300000	303390000	215740000	251720000	624030000	1069600000	430840000
A0A1D5QC69	3021100000	2803600000	1698400000	621200000	1338400000	1096800000	4900300000	5458500000	5301300000
A0A1D5QC79	402410000	764290000	629550000	12439000	6379500	48106000	105030000	29487000	75146000
F7ETD0	67928000000	84194000000	106140000000	21283000000	25565000000	34589000000	69079000000	80531000000	54961000000
A0A1D5QQN8	220610000	359210000	362010000	141190000	95199000	205500000	154320000	49515000	67851000
A0A1D5QED6	475480000	842000000	555040000	187820000	79811000	137650000	462850000	448070000	399420000
A0A1D5QEJ8	278800000	224510000	276180000	29828000	31394000	87377000	206660000	221060000	167620000
A0A1D5QES2	264970000	210610000	154290000	9418000	9542600	47814000	56262000	85251000	27151000
F7EJF0	1584700000	3358300000	3855400000	513650000	594490000	629510000	1186300000	1417300000	1056900000
G7NQ58	166830000	264550000	194030000	3613500	27587000	60115000	115150000	207840000	160360000
A0A5F7ZMK9	139370000	137150000	147020000	27639000	17954000	33523000	30211000	36018000	25495000
H9FQ52	223640000	311310000	125830000	1077700000	712080000	819710000	344230000	197090000	516610000
F6RZP3	519920000	860760000	724110000	2357200000	1377800000	2554900000	831030000	251810000	822020000
F7H8D1	218870000	278860000	135820000	10781000	52158000	44899000	142860000	363440000	110250000
A0A1D5QJP4	196730000	147910000	175610000	29716000	27871000	36699000	74508000	75362000	57376000
A0A1D5QK29	102070000	167180000	241620000	57772000	19143000	44825000	114280000	139330000	112160000
A0A5F8A9A0	16411000	9568300	15097000	910360	4575500	2921900	12964000	25895000	11612000
A0A1D5QKS1	425400000	496820000	465600000	42955000	86988000	78534000	212320000	247710000	288800000
A0A5F8AFH3	1412800000	1802200000	2589800000	329910000	258090000	375510000	668630000	1411000000	520470000
F7EUM0	1258300000	1816100000	1767300000	400330000	208110000	325810000	588970000	644730000	890030000
A0A1D5QNT3	31445000	61469000	84047000	2144900	6017100	7756900	14959000	52922000	25333000
A0A1D5QNN5	482210000	828170000	874340000	207030000	182110000	173860000	636330000	880450000	592850000
A0A1D5QSG3	1836700000	2213100000	2496200000	962880000	715990000	1057700000	2302900000	1797600000	2850100000
A0A1D5RAV7	1288700000	1781900000	1889500000	285300000	17199000	32912000	581830000	305240000	214740000
A0A5F7ZRR3	16215000000	25496000000	31827000000	4676900000	5804400000	5007100000	17703000000	18370000000	19070000000
A0A1D5QP54	166430000	368980000	221090000	14554000	18429000	29495000	50263000	58203000	78736000
A0A1D5QPG1	17553000000	26313000000	40908000000	3056100000	2476400000	2821200000	8770700000	11195000000	9970000000
A0A1D5QQL5	2024300000	1487600000	792160000	36482000	43442000	242010000	1541900000	700120000	735860000
A0A1D5QRQ6	22423000	21534000	31571000	7305400	6890100	14854000	30519000	32317000	124410000
A0A1D5QRX2	270390000	398380000	472760000	33168000	19082000	69388000	199060000	295640000	148240000
F6RJJ7	2798900000	5308300000	4277200000	967370000	753690000	1527500000	1571200000	2336200000	2929700000
A0A1D5QTM0	59905000	90816000	75700000	169930000	136700000	231960000	44696000	58117000	26782000
A0A1D5QTS6	85444000	41351000	70443000	5467900	1624100	11803000	22084000	23006000	39767000
A0A5F8A854	1653600000	2871300000	3486600000	65041000	92448000	194430000	652050000	1387900000	486780000
A0A1D5QV70	14069000000	19374000000	17348000000	3363300000	3524300000	3804000000	10338000000	11077000000	6058300000
A0A1D5QVH6	7300000000	8712900000	10653000000	1556400000	885320000	1996200000	3461800000	3558800000	3516500000
A0A1D5QWS0	25714000000	32409000000	44641000000	11820000000	14264000000	12458000000	30862000000	53930000000	43530000000
A0A1D5QX71	320590000	584660000	774540000	134630000	92455000	155090000	448830000	526040000	473860000
A0A1D5QXD8	2446100000	4445600000	3081100000	180690000	294610000	696900000	717030000	857670000	781340000
A0A1D5QZ18	312770000	556030000	375800000	119700000	64922000	170540000	285350000	429680000	270580000
A0A1D5R004	7734800000	13231000000	17692000000	3342200000	3571800000	4283300000	7259700000	7618300000	8293300000
A0A1D5R0G5	3373200000	3195300000	4021900000	1266500000	475840000	1194600000	1783800000	2349700000	1728400000
A0A1D5R0J3	560360000	868980000	1013800000	166370000	206480000	115750000	533430000	892280000	384640000
F7DVE0	3033000000	3344900000	3072200000	498610000	321730000	804620000	1365400000	1297200000	617300000
F7H483	9273800000	9248900000	13361000000	1423400000	1407400000	2921800000	7563400000	8105100000	5379100000
F7D839	239060000	508060000	610420000	19775000	15853000	110790000	163660000	172420000	237940000
A0A5F8A4R3	7668600	22581000	8507400	28362000	35011000	37207000	2900300	7914600	8449600
A0A5F8AC08	515110000	617390000	583450000	235630000	88255000	184830000	653580000	972850000	590530000
F7HG68	95744000	131420000	118890000	29335000	47999000	45825000	50643000	64560000	74778000
A0A1D5R885	3047700	25459000	8216300	54826000	30510000	69731000	9781000	1776400	12589000
F6ZKY9	2299500000	3339900000	2043000000	613370000	640890000	370510000	1673300000	1448300000	1879600000
F7H493	71552000	112920000	71608000	9906400	7882500	13647000	51656000	83738000	61740000
A0A1D5R9W2	174860000	186800000	183800000	55778000	52551000	98900000	207540000	285080000	334180000
A0A1D5RAB9	153260000	117870000	142410000	62333000	24613000	56180000	80579000	119990000	101940000
F7E5Z1	80730000	75046000	94386000	31356000	16787000	34416000	117470000	148970000	111270000
F6W0I6	88299000	73764000	88680000	16238000	1354600	22354000	84437000	27079000	33321000
A0A1D5RDK8	2873900000	4298000000	8064100000	221780000	230360000	202190000	1212200000	1449500000	1214400000
I0FRF2	40298000	61041000	82560000	2154900	1578100	3807400	21708000	14367000	20237000
A0A1D5RG12	3587000000	5563800000	6814300000	291350000	352750000	704800000	2308500000	1790200000	2577000000
F7FI06	26812000	32657000	33419000	160410000	122540000	200850000	159660000	32420000	24159000
F6YHP4	9066900	6558400	2150400	46412000	38359000	61825000	20040000	1544600	0
A0A1D5RJS1	13628000000	17597000000	20220000000	2682900000	3287600000	4584100000	16795000000	14280000000	15146000000
A0A1D5RH47	3966400000	7270200000	9789900000	719790000	592510000	735160000	1454300000	1627400000	1676100000
A0A1D5RI13	227360000	478430000	443670000	48002000	27878000	49488000	165700000	216400000	181410000
F7CD97	291750000	258100000	227910000	58908000	46784000	73940000	137910000	252650000	199660000
A0A1D5RL31	17217000000	20741000000	26327000000	5594200000	1139900000	6616500000	4197500000	20525000000	18039000000
A0A5F7Z8U7	1057800000	1997300000	1553900000	206890000	47493000	150540000	425800000	301020000	134750000
A0A5F7Z962	6663300000	8920300000	12037000000	1210000000	1084900000	2274300000	2081000000	3583500000	3654100000
A0A5F7ZKI6	395500000	355090000	300640000	1522400000	1056200000	1683700000	488010000	494440000	323520000
A0A5F7Z9V3	7142800000	15604000000	16436000000	1305600000	2329500000	1480600000	6379500000	8012800000	6802800000
A0A5F7ZA15	1632200000	2746600000	4014400000	647160000	559970000	1058500000	2104200000	1558500000	2890000000
A0A5F7ZA21	13277000000	20762000000	23083000000	5668400000	5872200000	9901300000	11940000000	12524000000	16850000000
A0A5F7ZAE7	1881200000	2432700000	4233000000	490640000	326400000	358070000	995280000	1334900000	1708700000
F7FBH8	97899000	168610000	308340000	4572300	2504900	7066500	44700000	20021000	54430000
F6V387	12501000	11529000	13834000	92035000	40338000	66398000	14197000	10732000	6129600
A0A5F7ZFM7	1251800000	1605600000	1489300000	229010000	100430000	270620000	440750000	507840000	397420000
A0A5F7ZGH0	434630000	474590000	252290000	146820000	181880000	179340000	1207200000	667390000	568490000
F7FUJ4	117220000	238060000	265730000	22823000	31110000	40944000	156340000	169260000	157000000
A0A5F7ZI25	297690000	330820000	272420000	135650000	144980000	253990000	93902000	140320000	46059000
A0A5F7ZIU8	1075600000	1679900000	2052800000	531740000	603160000	567070000	701780000	1134600000	1260600000
A0A5F8A271	2369200000	5641700000	7921800000	376040000	1141200000	619350000	3048600000	4003500000	2650200000
A0A5F7ZLB2	3147400000	3263000000	4989400000	508950000	417210000	1535300000	588460000	331750000	355470000
A0A5F7ZLR7	137920000	113080000	240930000	25394000	20127000	37200000	112210000	166150000	177560000
F7B979	2741000000	5010300000	3708700000	165740000	97462000	102140000	457100000	722630000	358030000
F7D2A2	95671000	96058000	130440000	17839000	12548000	9324100	31824000	51388000	49772000
A0A5F7ZN95	124990000000	151400000000	188140000000	21575000000	13726000000	15870000000	48652000000	55746000000	73226000000
F7F8Z9	1229600000	2596700000	2831600000	350670000	119300000	569620000	908380000	1815300000	1507400000
A0A5F7ZNT7	4194400000	3001600000	3885800000	984290000	965510000	1834200000	641950000	722090000	699620000
A0A5F7ZPI7	5093800000	6493500000	8678900000	2338100000	1613900000	2428700000	4100300000	6223600000	6303300000
A0A5F7ZRW0	566770000	444090000	669790000	203890000	198330000	231480000	743510000	670990000	926050000
F7BYZ5	5362100000	5071200000	4319600000	7672400000	9034500000	12732000000	3762000000	4162200000	5066700000
F6Z161	83305000	84008000	58905000	42759000	24283000	43186000	12227000	23250000	10032000
A0A5F7ZSV8	116590000	146930000	249280000	22971000	16245000	57761000	39564000	68823000	52917000
A0A5F7ZSY6	12024000000	11690000000	22127000000	4859100000	3052600000	6069400000	11617000000	9346000000	13777000000
A0A5F7ZWL4	4588300000	5650400000	4784600000	262030000	300530000	805760000	1136700000	1346800000	1159800000
A0A5F7ZTR5	33146000	38151000	35773000	20403000	17657000	27107000	9075700	10420000	27904000
F7GV88	232640000	236010000	412380000	24192000	43163000	35940000	140770000	76424000	126110000
F7C5M5	1427400000	1677400000	1169100000	3686300000	3410200000	2313700000	1507000000	667900000	1374100000
A0A5F7ZWC7	65353000	82277000	164340000	20477000	10403000	20095000	54729000	168770000	65979000
G7NHM1	738870000	1637200000	1611900000	177750000	179390000	220270000	741910000	850520000	502750000
A0A5K1UBD9	43298000	69603000	63545000	11257000	3168500	27890000	43421000	48780000	11492000
G7N355	4572200000	9023700000	8987400000	1308100000	894240000	1295200000	2431600000	4525600000	3771500000
A0A5F7ZZJ2	97713000	280490000	240080000	24630000	41015000	31478000	157130000	81766000	90158000
A0A5F7ZZJ7	5136300000	6780400000	8018600000	494140000	344560000	629630000	2367000000	3015900000	2568000000
F7HTM8	569220000	1173600000	1219600000	52476000	76629000	194610000	306400000	421800000	477610000
F7CIN0	50638000	79460000	97343000	29337000	25336000	37481000	51254000	107630000	47843000
A0A5F8A1K3	1011400000	816560000	720720000	25602000	21410000	206100000	164430000	191440000	231140000
1613
F6ZKX3	30961000	79816000	78634000	5853000	6561100	18312000	28165000	90964000	22382000
A0A5F8A3N5	15351000000	20832000000	26545000000	2438300000	6000700000	5393800000	25151000000	25628000000	19609000000
A0A5F8A3U9	40090000	69951000	48820000	7793900	902230	6821400	20453000	32626000	7241400
F6WGN2	930030000	1054400000	1315500000	396360000	284780000	637020000	1010700000	995470000	973830000
A0A5F8A4A0	128900000	108670000	186730000	28211000	22280000	35513000	73742000	117260000	103310000
F6PZ57	399260000	423830000	757000000	68867000	147230000	236840000	250860000	251460000	390970000
H9EQW5	100460000	171800000	160880000	13190000	93877000	31703000	128410000	170300000	193340000
A0A5F8A532	72341000	78966000	106130000	18304000	16221000	63707000	58607000	74322000	58070000
A0A5F8A5F7	2210200000	1559100000	972160000	59318000	120510000	173880000	3615000000	2624600000	853710000
F6QAN9	1244800000	1298300000	1478200000	275750000	60796000	168190000	488120000	1162900000	314510000
A0A5F8A5K9	495690000	1206100000	960950000	100760000	90809000	96037000	451140000	664480000	466110000
A0A5F8A5L1	69381000	174460000	153810000	46083000	6576200	27706000	90455000	189700000	144920000
F7H2H1	436180000	598650000	946190000	13387000	36168000	21928000	111560000	152670000	122300000
A0A5F8A664	86875000	107180000	60226000	218170000	303530000	323960000	150820000	166380000	99584000
F7GNB2	1276500000	1818000000	1589900000	153110000	38527000	94274000	176760000	199770000	126680000
A0A5F8A8A6	21640000000	30206000000	36161000000	6806000000	5738100000	10867000000	23052000000	22944000000	23612000000
A0A5F8A945	129680000	225000000	235050000	43372000	57200000	83726000	68321000	218740000	330520000
A0A5F8A9C1	124590000	162490000	171300000	62352000	27842000	71473000	131720000	87482000	111290000
A0A5F8ABH2	3722100000	4263500000	3275700000	1017800000	1026100000	2637200000	886360000	688350000	1084900000
A0A5F8ABN7	4453600000	4920600000	4904400000	1963800000	1523500000	1287200000	3716400000	3394200000	3716400000
A0A5F8ACK5	9358400000	10933000000	14983000000	1239500000	562800000	1329400000	4717900000	3419800000	8046400000
H9FWA7	1831500000	1511900000	1286000000	595930000	465990000	682400000	192120000	25087000	641520000
A0A5F8ACT6	79008000	61278000	20424000	207700000	245740000	308130000	146490000	119200000	96230000
F6ZK89	336050000	663780000	459880000	11258000	8228800	8767200	83031000	182660000	121500000
A0A5F8APJ2	129660000	152090000	305200000	15993000	12571000	3075900	42949000	91610000	65888000
A0A5F8AET2	3045300000	4673300000	5084200000	1222300000	936690000	1634800000	2021300000	3263900000	3096800000
A0A5F8AEW7	401480000	480830000	381080000	94027000	128110000	211860000	58778000	134790000	69023000
A0A5F8AFE4	100840000	199340000	248960000	12466000	34439000	23125000	201240000	178270000	153900000
A0A5F8AGA3	252400000	447610000	385020000	56457000	43480000	88597000	159930000	324710000	252470000
A0A5F8AHB5	32298000000	45106000000	39882000000	13159000000	9411800000	13862000000	21922000000	20600000000	36495000000
A0A5F8AHB8	2922600000	6472000000	6541200000	560490000	387140000	803870000	2290900000	1471200000	1208200000
F6UIB5	803480000	986760000	1274600000	534000000	545950000	383050000	802510000	1078800000	1107500000
H9G114	4351900000	9528100000	8304000000	1006300000	907090000	1413600000	4669000000	2914000000	5483600000
F6YAL9	108470000	171120000	152120000	81370000	54861000	69793000	124040000	82235000	107860000
A0A5F8AJL2	30878000	65987000	71136000	9415500	4182300	12699000	51550000	58793000	45171000
A0A5F8AJN1	24993000000	21232000000	28258000000	4302000000	5994000000	4082000000	10816000000	17333000000	15802000000
A0A5F8AKB8	7268700000	11734000000	7574900000	1033300000	682720000	1378000000	2344200000	3107100000	2205800000
A0A5F8ALR3	92548000	130480000	122870000	26905000	58680000	62949000	100200000	93747000	168240000
A0A5F8AMM7	5364700000	8954600000	9435200000	2138700000	2314100000	4537200000	2307200000	1393100000	3113500000
A0A5F8AN50	52011000	166400000	111470000	7483900	13271000	9441300	68519000	61763000	53055000
H9FZW0	2404500000	2566000000	3144400000	224470000	213540000	380860000	980900000	771380000	1219800000
F7GXN4	264840000	518720000	256080000	89162000	75835000	93150000	299870000	405120000	222150000
A0A5F8AQU6	86573000	97181000	112130000	11090000	2953300	25586000	23592000	37971000	25629000
F7GE52	174260000	267180000	256080000	42569000	7159200	7418200	112280000	181240000	54944000
A0A5F8AU93	3858700000	7240300000	8999600000	1926200000	1861200000	2129600000	5401400000	3459400000	3159900000
F7GX15	1160400000	1902100000	1734200000	294300000	186070000	506640000	756360000	712380000	1269900000
F7D3H3	19355000000	19280000000	22990000000	3472100000	2770000000	4601300000	16525000000	12232000000	16596000000
H9FUQ9	17603000000	9841800000	13399000000	232400000	386530000	4234100000	4473100000	4572800000	7513200000
F6PQ58	242470000	372130000	607470000	53039000	9031200	140540000	138830000	279750000	260090000
F6Q4M5	4427600000	7335700000	12018000000	865310000	1412800000	1589400000	3971000000	5455000000	4308000000
F6QI47	177770000	218150000	236150000	31441000	48660000	70647000	122060000	136970000	113110000
F6QIH5	274700000	258810000	176720000	582530000	518670000	514710000	346600000	136690000	444870000
F6QM65	277820000	325530000	525720000	25646000	27051000	48536000	115270000	263700000	194670000
F6QR96	499000000	619990000	821640000	210920000	162480000	56123000	385920000	393580000	418660000
F6QWF3	12976000000	17068000000	23258000000	2669800000	3380800000	5191400000	10319000000	12927000000	9719200000
F6R1P6	376250000	400710000	441800000	61075000	38349000	92880000	258790000	307750000	318660000
F6R2R6	7329300000	7891800000	13862000000	1431300000	1508300000	1279800000	2765300000	3584800000	3640800000
F6R900	127400000	245180000	206100000	79265000	64091000	71616000	193940000	160410000	84548000
F6RCI7	365060000	394520000	443850000	280620000	267870000	169440000	158130000	202100000	192300000
F6REH0	334940000	660080000	407170000	50450000	38204000	39319000	173700000	111700000	167210000
F6RFA8	530460000	648860000	382630000	142480000	143630000	329390000	89927000	103980000	71544000
F6RHG3	823350000	732820000	575560000	4945400000	2332000000	6781300000	1518900000	938560000	868560000
F6RTN0	455490000	634710000	957230000	16422000	12669000	78191000	411420000	332270000	188980000
F6S3U7	1127900000	843080000	754770000	20701000	3459400	56563000	105530000	97376000	360850000
F6SDI5	4116200000	5486300000	5041300000	851360000	1085500000	2498100000	2790300000	2522400000	1839200000
F6SMG8	90125000	21190000	20754000	207360000	134250000	204460000	72216000	52835000	75118000
F6SP41	2112000000	3727600000	3843800000	678260000	913080000	2024700000	3153200000	2389300000	2209000000
F6SQD2	2798400000	4640400000	5691000000	490110000	188280000	716020000	1024000000	1787500000	2143200000
F6SS58	2641900000	4161100000	4141400000	858780000	371430000	1277400000	1146500000	1440400000	1368700000
F6T0P5	90222000	71903000	99623000	57925000	25901000	40168000	99275000	75396000	96320000
F6T734	2929500000	3764800000	5202800000	727550000	707520000	699680000	2099000000	2023000000	3441300000
F6T7U9	4294800000	3208000000	5116500000	459020000	427800000	1282900000	2543300000	3460300000	1039700000
F6T928	4284100000	8385100000	11042000000	1145400000	460010000	808730000	1744500000	4768600000	4004000000
F6TD22	4832200000	8330700000	11147000000	1451600000	1964500000	1976700000	6348400000	8895000000	5866300000
F6WKM1	1184200000	3560700000	2444100000	30214000	44203000	326130000	1537900000	3085600000	962060000
F6TRA8	746760000	686780000	938650000	139020000	157600000	117770000	1075700000	994760000	800640000
F6TRE8	1906600000	1762300000	3017800000	159250000	107880000	248590000	283610000	765550000	590400000
F7HI21	4694500000	7493500000	7407800000	1145100000	767080000	1808400000	2141000000	3043400000	2694100000
F6U3K9	207470000	332910000	489720000	104980000	60216000	52300000	220550000	347890000	196930000
F7FPB6	1934100000	2468000000	2649200000	726540000	458460000	1354700000	1002100000	1273300000	1413900000
F6U8Y3	5333500	17611000	6342800	55584000	47448000	87119000	19776000	15568000	11374000
F6UDV1	27056000000	36361000000	42884000000	16924000000	17128000000	18781000000	29498000000	38343000000	37271000000
F6UK19	349280000	378440000	712260000	70138000	140590000	165910000	331050000	542710000	648660000
F6UKX3	286290000	329290000	268400000	15974000	9981900	51834000	69238000	59260000	39703000
F6UN10	788380000	769810000	655950000	3525900000	1551500000	3492100000	740960000	495330000	1388600000
F6Y7G6	255040000	426160000	384650000	108180000	60955000	114610000	253100000	179740000	271960000
F6UPJ2	533440000	683910000	903260000	286550000	296640000	308210000	547400000	539800000	618360000
F6UXG7	175490000	243640000	342470000	83602000	91542000	113650000	218710000	321870000	551010000
F6V3R1	166360000	381590000	485310000	37752000	19907000	26180000	138690000	187220000	123650000
F6V9Q5	902630000	1437200000	636180000	19755000	25920000	138460000	417110000	332620000	154160000
F6VBA7	19034000	46281000	38380000	10090000	6341500	13028000	6228600	7371100	5600700
F6VVN6	3723100000	4021700000	4737300000	1593000000	2419900000	3080000000	4152800000	5597700000	5741600000
F7FGX1	21500000	60489000	8441600	101190000	90886000	132790000	14855000	18496000	0
F6W670	120240000	140970000	242270000	22273000	15006000	36839000	125300000	23467000	95709000
F7GX84	568890000	1109200000	955070000	55093000	105020000	107770000	381170000	545330000	440430000
F6WAH0	27929000	33424000	48495000	2412600	5479000	13874000	8095300	0	22051000
F6WC35	7927800000	16788000000	13874000000	1452300000	891750000	767190000	6850500000	8190500000	5566300000
F7H3M0	2996900000	4332200000	5214700000	9221100000	6022600000	10521000000	6704300000	3169300000	5934900000
F6X9Q4	90226000	132130000	139380000	15448000	10467000	22385000	46867000	68240000	43742000
F6Y030	414790000	697380000	544820000	1470800000	1390400000	1758200000	1267100000	610960000	934910000
G7NAG1	85164000	158020000	186110000	28326000	33162000	32557000	131710000	151870000	169320000
F6Y9Q0	1049400000	999870000	1286600000	576340000	178630000	748740000	997670000	979970000	1034000000
F6Y9M4	6440900000	7904700000	6148200000	901320000	726080000	759840000	2721300000	1809700000	1967400000
F6YN59	95472000	160300000	140340000	30340000	26885000	61115000	67734000	73676000	176720000
F6YNC2	37005000000	50788000000	73264000000	10508000000	8888300000	12616000000	21839000000	26284000000	18159000000
F6YS07	6297900	13858000	4062600	43011000	23085000	36703000	3483800	10917000	4552200
F6YSE6	856730000	1039800000	905840000	81795000	93463000	161130000	280810000	206970000	177100000
I2CU20	90093000	121460000	110080000	16363000	27191000	16704000	69226000	59008000	141320000
F6Z225	36860000	37950000	25910000	14534000	6345600	22549000	0	0	0
F6Z4C0	165370000	318030000	167650000	33101000	23458000	46703000	166690000	185500000	111200000
F6Z4P3	72095000	99640000	117440000	27119000	38010000	36825000	102560000	123460000	40057000
F6ZCG8	965640000	2270500000	3397500000	89998000	206040000	42748000	539410000	768120000	865230000
F6ZQ94	438020000	182500000	308270000	982800	13686000	117660000	93468000	12471000	66574000
F6ZR07	58567000	99187000	77591000	6764400	6347700	9694600	23624000	44152000	39709000
F7A0H2	266530000	322400000	676240000	29880000	73536000	69151000	220410000	209610000	316060000
F7A0I0	72231000	107960000	139700000	47165000	21940000	12545000	26223000	71365000	56669000
F7A1F3	456020000	531120000	710550000	204540000	225720000	305940000	551240000	706500000	677550000
F7A368	17278000000	18903000000	23589000000	4901100000	3222500000	6633300000	8992200000	9215000000	19529000000
F7A4D9	13460000000	27639000000	23351000000	10095000000	5433900000	9229200000	24043000000	22127000000	26986000000
F7A9N0	562000000	808240000	710950000	26722000	16491000	58422000	69524000	118130000	39676000
F7AF44	1785400000	3777200000	1789500000	368400000	550710000	717630000	693000000	1245500000	945700000
F7AJ56	2524000000	3837200000	4504100000	480400000	455370000	809260000	1610200000	2067200000	1686200000
F7AQ36	11836000000	25475000000	19283000000	5739600000	1926200000	1141600000	8812000000	8090700000	8826400000
1613
F7B8E8	10911000000	14222000000	16627000000	4648300000	4733500000	6429700000	11940000000	13027000000	8182100000
I2CYF0	1476500000	2562300000	2413500000	591660000	393210000	599270000	1857100000	1569400000	1822500000
H9ENN4	984720000	1617100000	1377500000	491920000	275190000	659250000	420430000	618740000	476970000
F7BL23	5127200000	5008300000	6636600000	1653600000	2526700000	1494900000	6956300000	5886900000	7628200000
F7BLE8	1495700000	2385300000	1717700000	733030000	642390000	1009900000	412680000	595790000	853430000
F7BQR9	1120700000	1707100000	1955900000	186090000	67230000	160340000	730760000	1196000000	389470000
F7BTR7	1976100000	3465100000	2438400000	367000000	271680000	534900000	399490000	1954900000	685100000
F7E6I7	633700000	858610000	1264900000	213980000	76386000	224070000	382320000	906780000	521100000
F7BWA3	729700000	843340000	916420000	133860000	95741000	116850000	257480000	330050000	197740000
F7BX36	300420000	332920000	588560000	78299000	60310000	140760000	293840000	338240000	497780000
F7C728	10356000000	14164000000	17350000000	3776900000	3511900000	4981400000	9967600000	12648000000	8227200000
F7CAM5	493700000	355740000	385600000	136040000	221380000	134830000	277920000	341070000	760290000
F7CTE8	138390000	261540000	195120000	5782300	2326800	18991000	83825000	199120000	137460000
F7CV42	29369000000	29988000000	39179000000	10341000000	12930000000	13203000000	26799000000	22235000000	27765000000
F7D0Y3	10770000000	15837000000	20751000000	4127600000	6788200000	7103000000	29900000000	23916000000	19369000000
F7D7C4	357190000	487550000	588100000	6450500	29733000	48183000	175300000	109840000	117020000
F7DAH4	85692000	121290000	174400000	21231000	37468000	42858000	78774000	61057000	101800000
F7DBC0	1636400000	2994300000	4067500000	692050000	437550000	714870000	2466000000	1838600000	3511000000
F7E6R8	9227800000	12990000000	9708900000	681310000	395050000	1272300000	2182000000	5749000000	3517600000
F7DGH1	913200000	996430000	1175600000	105460000	94707000	174910000	376560000	674590000	265470000
F7DIX8	7185200000	12867000000	9370500000	1549100000	2160700000	2081200000	4661300000	9991100000	10562000000
F7DJ09	9603000000	10860000000	17219000000	3665200000	3265100000	3746300000	11165000000	8780200000	13028000000
F7DK85	566250000	684840000	1043500000	58913000	146480000	341770000	626190000	576340000	479410000
F7DNT9	293500000	441540000	369710000	4275600	9443300	7300800	82915000	18989000	117340000
F7DPJ6	3578200000	8269800000	10285000000	1060600000	1035800000	801330000	4923600000	4625600000	5588600000
F7DRJ3	32084000000	38934000000	32188000000	16057000000	19249000000	18468000000	67773000000	47555000000	57979000000
F7E1J2	66873000	133700000	134780000	16065000	3667700	6653000	48692000	54413000	102020000
F7E8B0	1743100000	2288300000	2416800000	270250000	307900000	273180000	897810000	945300000	546810000
F7EAR8	6093900000	12207000000	11766000000	3536900000	4327000000	3505400000	9107500000	9887400000	14130000000
F7EDQ6	9665600000	11132000000	14064000000	2348100000	1556900000	1657300000	6473800000	5885800000	8178700000
F7EHM7	1003900000	1486300000	1624400000	180610000	234680000	193530000	654670000	1046800000	331530000
F7EHQ6	1747200000	2290300000	4605400000	242650000	409350000	396360000	1485600000	1082700000	1935000000
G7NSJ3	7366400000	5375000000	2239100000	19568000000	13425000000	14942000000	6275800000	6076500000	3566500000
F7ETT5	1264800000	1456000000	1710400000	452340000	349100000	340280000	948920000	1300600000	1761100000
F7EUC5	454980000	603520000	713000000	30484000	194750000	153310000	251960000	143470000	195280000
F7EWE3	3401100000	6639400000	6777800000	540100000	503500000	993220000	1810500000	2504500000	2445200000
F7FG14	3559000000	6474900000	6875600000	882440000	808790000	824740000	2649600000	5753300000	1590300000
F7FGD1	2328700000	3596900000	4049600000	1428400000	742120000	1487800000	2123600000	3589700000	2525800000
F7FLA4	544400000	1062400000	991350000	307220000	198420000	491970000	649360000	723910000	757090000
H9EQE9	20087000	25882000	35005000	7991000	13785000	10015000	49184000	126590000	18849000
F7FLX2	861150000	959530000	1115000000	575220000	455300000	584870000	935390000	704240000	1751900000
F7FMM0	133520000	178540000	140810000	58132000	5263500	88359000	121290000	104000000	105830000
F7HK17	256610000	437470000	535360000	38792000	165900000	28358000	109440000	236970000	154330000
F7FTD2	3107300000	5944500000	5458200000	918490000	976910000	1063800000	2296900000	3117800000	2579100000
F7FV52	590720000	545970000	527750000	1063300000	801450000	1382700000	326670000	333270000	110090000
F7FVX9	1657100000	1805300000	1712900000	698270000	340230000	519830000	1186500000	1449000000	1029400000
F7G010	131390000	225030000	194630000	93556000	56640000	100450000	205800000	142200000	136840000
F7G5D3	316930000	405470000	426150000	49946000	63425000	145060000	148080000	140130000	178690000
F7GAF4	275860000	416330000	785160000	14279000	29083000	113900000	186470000	146590000	127070000
F7GCF5	617330000	1036300000	1097600000	138330000	114600000	320600000	354180000	319080000	386920000
H9EWC9	141120000	279610000	264670000	5689700	33265000	16268000	120560000	149090000	81645000
F7GH95	1999500000	3871600000	3091200000	946690000	113820000	514970000	1032000000	1587600000	1746400000
F7GKB9	12848000000	13094000000	18756000000	8127300000	3250200000	7223200000	12620000000	12197000000	10860000000
F7GQT7	1677600000	2492100000	2592000000	227350000	755910000	488320000	704250000	945870000	1125200000
F7GR88	5668600000	9103100000	14807000000	1223500000	510550000	852700000	9745200000	7260700000	10739000000
F7GRD2	9437300000	11073000000	15868000000	5669400000	3878600000	6675500000	9380500000	12057000000	11261000000
F7GTU3	456920000	1168200000	791940000	186600000	157770000	180240000	373300000	486930000	327840000
F7GUB0	461760000	924100000	716760000	67655000	54516000	130150000	646220000	429930000	389100000
F7GVT3	1733000000	2848000000	3015800000	177530000	250350000	429960000	623630000	550410000	884440000
F7GW16	22995000000	33806000000	35099000000	6706400000	4840300000	11031000000	16668000000	15770000000	18034000000
F7GW20	5136700000	9664600000	11200000000	2674700000	1699900000	1857100000	4199200000	5035600000	6522900000
F7GWT5	326490000	549460000	635920000	31435000	34793000	75659000	138950000	111820000	187050000
F7GZ82	1008700000	1186500000	941620000	22437000	546650	31810000	202110000	145230000	69381000
F7H191	1224900000	2106400000	2846800000	222390000	411250000	634770000	1586900000	2026600000	2414600000
F7H2B1	1761900000	3394900000	4594300000	432970000	268910000	346700000	1663600000	2412600000	1292400000
F7H2G1	1117100000	1345600000	1097500000	182750000	96076000	187340000	324840000	426000000	252510000
F7H3C4	8493700000	11776000000	8812500000	887580000	680390000	1142400000	3017500000	5372500000	2458300000
F7H7I9	1924600000	2919100000	3471700000	833310000	442310000	606320000	1374900000	1357900000	1628800000
F7H9A5	114170000	100260000	163490000	49675000	21861000	56735000	169290000	139650000	112970000
F7H9P5	180740000	328510000	364390000	82037000	90256000	127410000	135350000	122950000	232600000
F7HA37	15642000000	22312000000	33386000000	9788900000	9325900000	8389300000	40813000000	22520000000	40646000000
F7HAB9	63602000	78630000	87005000	156030000	103030000	155230000	81367000	33502000	40222000
F7HAP8	61293000000	115850000000	75893000000	28180000000	26387000000	30555000000	35806000000	42382000000	44157000000
F7HD06	5537500000	7315900000	7800400000	1157600000	1135200000	1723000000	4127400000	4681600000	6353300000
F7HE98	351160000	466270000	537300000	1169700000	898790000	1113100000	719670000	332480000	616110000
F7HEB7	2103900000	2718200000	3727200000	833430000	349430000	645580000	1987700000	2781300000	2005700000
F7HEX0	487470000	750100000	891860000	117920000	50676000	183570000	213070000	236870000	274820000
F7HFR8	4182400000	7062300000	10847000000	503710000	607600000	1507400000	3020800000	2719100000	3211400000
F7HFV6	177280000	243380000	259900000	773710000	653330000	1228400000	271710000	386060000	446880000
F7HG54	74288000	136400000	89185000	11450000	5502500	21711000	40682000	42091000	22638000
F7HGW2	188860000	169700000	233320000	462020000	332000000	509940000	277550000	103690000	154080000
F7HKW2	984120000	2104200000	2267000000	149970000	111330000	221070000	857730000	546350000	772220000
F7HLZ5	484440000	831450000	1010200000	133110000	59452000	177500000	296720000	496780000	480780000
F7HLZ8	126090000	113500000	209790000	31263000	16157000	52135000	82844000	90054000	94862000
F7HMU1	242570000	362380000	479180000	112250000	106280000	152110000	222360000	344410000	267540000
F7HMY1	929350000	1362800000	1368700000	114490000	170570000	122580000	715440000	664020000	626070000
F7HNP3	674740000	835160000	812670000	1311200000	1209300000	1715400000	1110700000	644280000	1103400000
F7HNZ6	158620000	310010000	203960000	56345000	41446000	71426000	146260000	189920000	137200000
F7HQC8	135310000	173310000	293510000	5327400	10132000	34593000	71521000	50278000	37629000
I0FJJ0	2515200000	3259300000	6307900000	419180000	480660000	208580000	1763600000	3033100000	1563900000
F7HQU2	6217700000	9941600000	12817000000	1820300000	3446200000	2238700000	2922500000	4855300000	4173100000
F7HQX7	6939400000	14953000000	19381000000	2480100000	1953200000	3254800000	4320900000	6817600000	6879400000
F7HRB1	237150000	287700000	279380000	84571000	126830000	147420000	306730000	288910000	243080000
F7HRU0	69326000	97064000	88941000	16783000	15499000	16940000	20980000	76505000	73625000
G7MF91	517080000	825190000	693100000	52531000	118160000	280060000	253020000	158970000	321970000
G7MHE0	1100900000	1357600000	646870000	3713800000	2965500000	2197200000	1295700000	485010000	763650000
G7MJG2	69143000	106300000	166910000	18187000	8962500	13748000	59651000	95172000	51402000
G7MK52	1763500000	2781200000	2195200000	356760000	287860000	372450000	842120000	733230000	1973400000
G7MKR4	202030000	298290000	273760000	22870000	6778800	45007000	94893000	113340000	92889000
G7MRK4	1180500000	2491500000	2676000000	282800000	156890000	253750000	875690000	695060000	766280000
G7MSA6	1550600000	2108100000	2001200000	192190000	124690000	436090000	1884300000	1412700000	1655200000
G7MTC9	9637600000	15507000000	11646000000	1304400000	754990000	1266900000	4509000000	10125000000	7369300000
G7MV11	3753100000	4228900000	6010600000	802530000	611930000	822340000	2055700000	3431900000	2405600000
G7MVC5	322460000	616220000	603180000	112790000	90490000	151860000	206810000	369100000	217950000
G7MX20	1899900000	2866500000	3092800000	261330000	370540000	445840000	1178500000	1651900000	840450000
G7MYL2	96980000	105260000	57762000	44983000	3741000	24732000	126490000	128090000	49442000
G7MZ42	104630000	146350000	70028000	217100000	201390000	195720000	51730000	43032000	200450000
G7N138	4890800000	7950400000	6591400000	1334500000	1706100000	875690000	4520400000	4361100000	3490000000
G7N1K0	4969500000	6819200000	7196800000	773840000	471580000	780070000	3765500000	3334100000	4734100000
G7N322	277680000	618630000	678760000	76563000	68270000	77757000	287740000	206720000	263950000
G7N5U7	1047500000	2094800000	2287300000	249090000	176120000	239310000	538580000	657090000	855980000
G7N797	54347000	224510000	192270000	2383900	4815900	17741000	402710000	134730000	195460000
G7N7V5	4693800000	5968300000	6844200000	1573400000	2007900000	1803600000	2663300000	3349600000	2137800000
G7N920	317540000	401310000	379140000	42772000	32883000	40417000	216560000	349880000	171190000
G7NB00	1622700000	2205700000	3372000000	700920000	495730000	1003500000	880420000	1771500000	968970000
H9Z2D5	1386400000	1616200000	2598600000	188210000	63814000	182520000	598630000	583190000	421080000
G7NDS7	12555000000	28127000000	38106000000	3854800000	3795500000	7001800000	16236000000	26756000000	15364000000
G7NEH8	4316500000	5064100000	4927800000	376060000	744220000	647880000	6554600000	3917900000	4910000000
G7NFJ1	56963000	117370000	74696000	23012000	8652200	24686000	11764000	35071000	39890000
G7NQI3	197620000	528150000	610640000	43337000	26119000	34652000	171490000	252290000	233850000
G7NRV6	713900000	1049800000	766040000	400730000	287760000	521790000	710730000	788970000	587960000
H9EMA0	142710000	204880000	134430000	81723000	112380000	52800000	80919000	72340000	70935000
H9EMJ1	265250000	269640000	510020000	143220000	66135000	90553000	666760000	370920000	377220000
H9EML7	1489700000	2294500000	3502500000	207930000	190250000	302040000	694810000	1170600000	488780000
H9EN41	157050000	181690000	155870000	41964000	9486300	55871000	80830000	97040000	107200000
H9EN45	55517000	81377000	101600000	12164000	1412800	4612300	34462000	53524000	17704000
H9EPG4	613850000	542670000	774810000	51897000	62596000	73939000	223740000	283370000	61427000
H9EPJ5	2451600000	3917200000	5621400000	477060000	299720000	460170000	2015000000	3320300000	2228500000
H9EQ88	709150000	1282600000	1238600000	92460000	110630000	137640000	287570000	75775000	523270000
H9EQB1	808430000	1562900000	1224300000	140880000	73474000	147390000	301800000	351050000	475490000
H9ESU0	1596000000	3323300000	2222400000	488070000	336840000	726040000	1064200000	1364400000	1238500000
H9EWW4	1349500000	1080700000	1688800000	749170000	551520000	629980000	1606900000	982430000	1383200000
H9EXV7	1076300000	705260000	1189200000	73741000	91458000	87342000	225580000	346360000	226380000
H9FNE9	2091300000	3643100000	3711300000	816150000	1152200000	884230000	2440500000	2969900000	2390300000
H9FPB6	995030000	1459900000	1794900000	265300000	157860000	322520000	649020000	800800000	1191500000
H9FPI0	10637000000	15470000000	12751000000	1390100000	1139700000	1346000000	4740800000	3653100000	5818500000
H9FQ29	2220200000	4260000000	4678100000	982480000	1075600000	1622900000	4025300000	3018700000	4047700000
H9FS68	11161000000	15254000000	23709000000	2649100000	2822500000	4680300000	10101000000	18628000000	14653000000
H9FT55	581670000	1176700000	650920000	161510000	193020000	326210000	399140000	668390000	639980000
H9FTK4	812920000	1388600000	1377600000	285570000	185450000	270350000	372890000	458950000	517310000
H9FTY1	840480000	556530000	435420000	46828000	141920000	242220000	498200000	328760000	397550000
H9FUH5	839120000	857520000	836650000	583830000	568490000	503270000	1018000000	655730000	1203700000
H9FXM3	163490000	215220000	201130000	498510000	451770000	807670000	260710000	140070000	190470000
H9FXS8	95043000	130240000	127490000	24810000	16069000	16879000	34624000	58856000	52511000
H9FZD7	4489500000	6338000000	8625700000	1276700000	1162400000	1530900000	4203500000	5689700000	3436000000
H9G208	176140000	302460000	464930000	61481000	52228000	45600000	91404000	194250000	149820000
H9G2L5	184470000	334520000	356000000	49806000	41107000	60191000	262270000	266110000	249360000
H9H322	43371000	54827000	77510000	5672700	8617100	9079800	26511000	22797000	20540000
H9H3M7	76518000	69431000	139260000	8970100	19345000	17621000	47901000	59436000	95636000
H9H3R3	519460000	349140000	374390000	37610000	39681000	71718000	241660000	269930000	919160000
H9YWY9	168220000	296400000	231810000	58475000	6024200	60685000	106830000	175010000	167170000
H9YY46	1294800000	2147000000	3286600000	310550000	83240000	334700000	871380000	897390000	843700000
H9Z1B3	33072000	49308000	30579000	9843100	4545900	7450900	16115000	28766000	3947000
H9Z4K5	522720000	645900000	879090000	142180000	31594000	188280000	201700000	346780000	328840000
H9Z621	733990000	806830000	715310000	166600000	377300000	404780000	472860000	706320000	402330000
H9Z680	3151600000	7656100000	4093600000	732060000	780480000	1139600000	2005100000	1442100000	1133500000
I0FQ43	920460000	1429600000	1694700000	728920000	526440000	567110000	1119200000	1166900000	1349900000
I0FQL6	1234600000	1548600000	1874000000	171820000	448000000	343910000	690180000	1216200000	759570000
I0FQT9	793770000	1135400000	1616100000	64705000	90377000	318200000	451970000	740770000	491910000
I0FSL7	5377800000	6759100000	9358800000	704920000	459500000	744540000	4362200000	7594900000	2950200000
I2CT61	2344000000	3185600000	2337000000	269340000	215720000	546860000	1599100000	1683900000	1391600000
I2CUB9	1769100000	2126400000	2399900000	1036900000	722390000	1148700000	1815500000	1590900000	1940200000
I2CWI5	172300000	226650000	330200000	12249000	2671200	17058000	39728000	100940000	115190000
I2CXB4	86446000	42979000	26547000	173610000	93809000	159750000	9515900	16431000	51902000
I2CXP2	151590000	199600000	328880000	99538000	2679700	64988000	107280000	107040000	86535000
I2CYS6	1256000000	1700100000	1586200000	30052000	120160000	90306000	454470000	287630000	155690000
Q8SQ27	141050000	196360000	156010000	105110000	78195000	89304000	135420000	56624000	33684000
